# Supplementary material for: Diffusion Model-Guided Inverse Design of Bimetallic Catalysts for Ammonia Decomposition
Source: J Am Chem Soc. 2025 Dec 19;148(1):537–46. doi: 10.1021/jacs.5c14652 (PMC12814173; doi:10.1021/jacs.5c14652)
Supplement: Supplementary file 1 [file ja5c14652_si_001.zip]

Archive with 15 entries (14 files):
- DD_model_code/
- DD_model_code/.DS_Store
- __MACOSX/DD_model_code/._.DS_Store
- DD_model_code/reverse_gen.py
- DD_model_code/JY_data_dfilling_nonsite.xlsx
- __MACOSX/DD_model_code/._JY_data_dfilling_nonsite.xlsx
- DD_model_code/dd_module.py
- DD_model_code/README.md
- __MACOSX/DD_model_code/._README.md
- DD_model_code/database_LQ.xlsx
- __MACOSX/DD_model_code/._database_LQ.xlsx
- DD_model_code/Pred_Model_train.py
- DD_model_code/database_LQ_Mo.xlsx
- __MACOSX/DD_model_code/._database_LQ_Mo.xlsx
- DD_model_code/Nads_opt.pkl
