# Supplementary material for: Diffusion Model-Guided Inverse Design of Bimetallic Catalysts for Ammonia Decomposition
Source: J Am Chem Soc. 2025 Dec 19;148(1):537–46. doi: 10.1021/jacs.5c14652 (PMC12814173; doi:10.1021/jacs.5c14652)
Supplement: Supplementary file 1 [file ja5c14652_si_001.zip › DD_model_code/reverse_gen.py]

import tensorflow as tf
from tensorflow import keras
from tensorflow.keras import layers
import numpy as np
import os

# -------------------- Hyperparameters --------------------
VECTOR_SIZE = 18
TIMESTEPS = 1000
BATCH_SIZE = 128
EPOCHS = 50
LEARNING_RATE = 1e-4
EMBEDDING_DIM = 128


# -------------------- Beta Schedule --------------------
class DiffusionSchedule:
    def __init__(self, timesteps, beta_start=1e-4, beta_end=0.02):
        self.timesteps = timesteps
        self.betas = np.linspace(beta_start, beta_end, timesteps, dtype=np.float32)
        self.alphas = 1.0 - self.betas
        self.alphas_cumprod = np.cumprod(self.alphas)
        self.sqrt_alphas_cumprod = np.sqrt(self.alphas_cumprod)
        self.sqrt_one_minus_alphas_cumprod = np.sqrt(1.0 - self.alphas_cumprod)

schedule = DiffusionSchedule(TIMESTEPS)


# -------------------- Time Embedding --------------------
def sinusoidal_embedding(t, embedding_dim=EMBEDDING_DIM):
    half_dim = embedding_dim // 2
    emb = np.log(10000) / (half_dim - 1)
    emb = np.exp(np.arange(half_dim) * -emb)
    emb = tf.cast(t[:, None], tf.float32) * emb[None, :]
    emb = tf.concat([tf.sin(emb), tf.cos(emb)], axis=-1)
    return emb
# -------------------- Model --------------------


def build_denoising_model():
    x_input = keras.Input(shape=(VECTOR_SIZE,))
    t_input = keras.Input(shape=(), dtype=tf.int32)

    t_emb = layers.Lambda(lambda t: sinusoidal_embedding(t))(t_input)
    t_emb = layers.Dense(128, activation='swish')(t_emb)
    t_emb = layers.Dense(128, activation='swish')(t_emb)

    x = layers.Dense(128, activation='swish')(x_input)
    x = layers.Concatenate()([x, t_emb])
    x = layers.Dense(256, activation='swish')(x)
    x = layers.Dense(256, activation='swish')(x)
    x = layers.Dense(VECTOR_SIZE)(x)

    return keras.Model([x_input, t_input], x)


# Rebuild the model architecture
model = build_denoising_model()  # or build_conditional_model() if conditional
optimizer = tf.keras.optimizers.Adam(LEARNING_RATE)  # optimizer must be declared even if unused

# Create the checkpoint object
checkpoint = tf.train.Checkpoint(model=model, optimizer=optimizer)

# Load the latest checkpoint
checkpoint_dir = "./checkpoints"
checkpoint_manager = tf.train.CheckpointManager(checkpoint, checkpoint_dir, max_to_keep=3)

if checkpoint_manager.latest_checkpoint:
    checkpoint.restore(checkpoint_manager.latest_checkpoint).expect_partial()
    print(f" Loaded model from: {checkpoint_manager.latest_checkpoint}")
else:
    raise ValueError("!!!No checkpoint found! Train first or check your path.")


def sample(model, num_samples):
    x = tf.random.normal((num_samples, VECTOR_SIZE))  # start from pure noise

    for t_inv in range(TIMESTEPS - 1, -1, -1):
        t = tf.constant([t_inv] * num_samples, dtype=tf.int32)
        z = tf.random.normal((num_samples, VECTOR_SIZE)) if t_inv > 0 else tf.zeros_like(x)

        predicted_noise = model([x, t], training=False)

        alpha_t = alphas[t_inv]
        alpha_cumprod_t = alphas_cumprod[t_inv]
        beta_t = betas[t_inv]

        coef1 = 1 / np.sqrt(alpha_t)
        coef2 = beta_t / np.sqrt(1 - alpha_cumprod_t)

        x = coef1 * (x - coef2 * predicted_noise) + np.sqrt(beta_t) * z

    return x.numpy()


# 10. Generate new samples
generated_samples = sample(model, num_samples=10)

print("Generated Samples:")
print(generated_samples)
