# Supplementary material for: Diffusion Model-Guided Inverse Design of Bimetallic Catalysts for Ammonia Decomposition
Source: J Am Chem Soc. 2025 Dec 19;148(1):537–46. doi: 10.1021/jacs.5c14652 (PMC12814173; doi:10.1021/jacs.5c14652)
Supplement: Supplementary file 1 [file ja5c14652_si_001.zip › DD_model_code/JY_data_dfilling_nonsite.xlsx]

## Sheet: data_mono
Alloy	mono_class	ele_A	ele_B	Site	structure	abs_code	abs_site	N_ads	frac_Ag	frac_Au	frac_Co	frac_Cr	frac_Cu	frac_Fe	frac_Ir	frac_Mo	frac_Ni	frac_Os	frac_Pd	frac_Pt	frac_Re	frac_Rh	frac_Ru	frac_W	radius_A	radius_B	spatial_extent_A	spatial_extent_B	ionization_energy_A	ionization_energy_B	electron_affinity_A	electron_affinity_B	electronegativity_A	electronegativity_B	filling_a	filling_b	filling_c	filling_d	dband_center_a	dband_width_a	skewness_a	kurtosis_a	dband_center_b	dband_width_b	skewness_b	kurtosis_b	dband_center_c	dband_width_c	skewness_c
Ag_Ag	1	Ag	Ag	fcc_A	fcc	A	Ag	3.11084	1	0	0	0	0	0	0	0	0	0	0	0	0	0	0	0	1.59	1.59	0.89	0.89	7.58	7.58	1.3	1.3	1.93	1.93	0.957312	0.957241	0.95719	0.954064	-4.06076	0.824093	0.18281	3.52811	-4.0682	0.83027	0.183504	3.51954	-4.06533	0.830401	0.180654
Ag_Ag	1	Ag	Ag	hcp_A	hcp	A	Ag	3.22868	1	0	0	0	0	0	0	0	0	0	0	0	0	0	0	0	1.59	1.59	0.89	0.89	7.58	7.58	1.3	1.3	1.93	1.93	0.95716	0.957146	0.957234	0.954025	-4.06241	0.825615	0.183181	3.52302	-4.06238	0.825578	0.183212	3.52318	-4.06241	0.825615	0.183181
Au_Au	1	Au	Au	fcc_A	fcc	A	Au	2.58253	0	1	0	0	0	0	0	0	0	0	0	0	0	0	0	0	1.59	1.59	1.01	1.01	9.23	9.23	2.31	2.31	2.54	2.54	0.941823	0.941676	0.941844	0.93914	-3.41758	1.476	-0.260519	2.61381	-3.42885	1.49065	-0.254865	2.60894	-3.42262	1.486	-0.260078
Au_Au	1	Au	Au	hcp_A	hcp	A	Au	2.83403	0	1	0	0	0	0	0	0	0	0	0	0	0	0	0	0	1.59	1.59	1.01	1.01	9.23	9.23	2.31	2.31	2.54	2.54	0.941747	0.941779	0.941814	0.939209	-3.41968	1.47742	-0.259382	2.61113	-3.41965	1.47736	-0.259379	2.61119	-3.41968	1.47742	-0.259382
Co_Co	1	Co	Co	fcc_A	fcc	A	Co	-0.103167	0	0	1	0	0	0	0	0	0	0	0	0	0	0	0	0	1.39	1.39	0.76	0.76	7.881	7.881	0.662	0.662	1.88	1.88	0.772554	0.772532	0.772358	0.77345	-1.90288	1.21025	-0.756906	3.25084	-1.9021	1.21072	-0.758799	3.25448	-1.89939	1.20861	-0.763596
Co_Co	1	Co	Co	hcp_A	hcp	A	Co	-0.345107	0	0	1	0	0	0	0	0	0	0	0	0	0	0	0	0	1.39	1.39	0.76	0.76	7.881	7.881	0.662	0.662	1.88	1.88	0.77251	0.772543	0.77258	0.773422	-1.90442	1.21163	-0.75474	3.24524	-1.90448	1.21174	-0.754529	3.24446	-1.90535	1.21291	-0.75348
Cr_Cr	1	Cr	Cr	fcc_A	fcc	A	Cr	-2.44259	0	0	0	1	0	0	0	0	0	0	0	0	0	0	0	0	1.42	1.42	0.9	0.9	6.767	6.767	0.676	0.676	1.66	1.66	0.656775	0.657827	0.674651	0.672614	-1.75258	1.08818	-0.489979	2.69388	-1.76812	1.09153	-0.486022	2.68051	-1.74045	1.10062	-0.410894
Cr_Cr	1	Cr	Cr	hcp_A	hcp	A	Cr	-2.22177	0	0	0	1	0	0	0	0	0	0	0	0	0	0	0	0	1.42	1.42	0.9	0.9	6.767	6.767	0.676	0.676	1.66	1.66	0.657443	0.657685	0.691947	0.684163	-1.76533	1.0974	-0.46942	2.65646	-1.7741	1.11008	-0.472675	2.6423	-1.69348	1.06496	-0.506911
Cu_Cu	1	Cu	Cu	fcc_A	fcc	A	Cu	1.65035	0	0	0	0	1	0	0	0	0	0	0	0	0	0	0	0	1.41	1.41	0.67	0.67	7.73	7.73	1.24	1.24	1.9	1.9	0.93749	0.937405	0.937642	0.933095	-2.47927	0.767102	-0.631365	3.71182	-2.483	0.768094	-0.631937	3.71305	-2.47642	0.766235	-0.639008
Cu_Cu	1	Cu	Cu	hcp_A	hcp	A	Cu	1.75419	0	0	0	0	1	0	0	0	0	0	0	0	0	0	0	0	1.41	1.41	0.67	0.67	7.73	7.73	1.24	1.24	1.9	1.9	0.937518	0.937386	0.937408	0.932932	-2.48378	0.769914	-0.626783	3.69293	-2.48378	0.769917	-0.62678	3.69291	-2.48367	0.76981	-0.626945
Ir_Ir	1	Ir	Ir	fcc_A	fcc	A	Ir	-0.339227	0	0	0	0	0	0	1	0	0	0	0	0	0	0	0	0	1.5	1.5	1.08	1.08	8.967	8.967	1.564	1.564	2.2	2.2	0.764561	0.764509	0.764305	0.76269	-2.79549	2.95035	-0.426033	2.43284	-2.79396	2.95326	-0.429861	2.43541	-2.79657	2.95285	-0.426095
Ir_Ir	1	Ir	Ir	hcp_A	hcp	A	Ir	-0.444227	0	0	0	0	0	0	1	0	0	0	0	0	0	0	0	0	1.5	1.5	1.08	1.08	8.967	8.967	1.564	1.564	2.2	2.2	0.764731	0.764679	0.764672	0.762919	-2.79379	2.95058	-0.426275	2.4332	-2.7938	2.95059	-0.426272	2.43319	-2.79381	2.95058	-0.426263
Mo_Mo	1	Mo	Mo	fcc_A	fcc	A	Mo	-1.77756	0	0	0	0	0	0	0	1	0	0	0	0	0	0	0	0	1.55	1.55	1.2	1.2	7.092	7.092	0.747	0.747	2.16	2.16	0.686836	0.667671	0.681632	0.707119	-2.13772	1.54983	-0.218663	1.99984	-2.31846	1.51882	-0.0431834	2.04061	-2.10211	1.54499	-0.244039
Mo_Mo	1	Mo	Mo	hcp_A	hcp	A	Mo	-1.58228	0	0	0	0	0	0	0	1	0	0	0	0	0	0	0	0	1.55	1.55	1.2	1.2	7.092	7.092	0.747	0.747	2.16	2.16	0.682169	0.672321	0.682482	0.71424	-2.15244	1.52942	-0.207636	2.03036	-2.31739	1.52174	-0.0372077	2.03217	-2.159	1.5353	-0.197588
Ni_Ni	1	Ni	Ni	fcc_A	fcc	A	Ni	-0.241837	0	0	0	0	0	0	0	0	1	0	0	0	0	0	0	0	1.38	1.38	0.71	0.71	7.64	7.64	1.16	1.16	1.91	1.91	0.841052	0.841785	0.841161	0.844148	-1.6682	1.0596	-0.786287	3.42799	-1.6723	1.06315	-0.786649	3.42087	-1.67452	1.06243	-0.784584
Ni_Ni	1	Ni	Ni	hcp_A	hcp	A	Ni	-0.215467	0	0	0	0	0	0	0	0	1	0	0	0	0	0	0	0	1.38	1.38	0.71	0.71	7.64	7.64	1.16	1.16	1.91	1.91	0.841298	0.841354	0.841382	0.844246	-1.66792	1.06251	-0.783513	3.41623	-1.668	1.06252	-0.783431	3.41612	-1.66769	1.06219	-0.783878
Os_Os	1	Os	Os	fcc_A	fcc	A	Os	-0.564957	0	0	0	0	0	0	0	0	0	1	0	0	0	0	0	0	1.49	1.49	1.13	1.13	8.438	8.438	1.07766	1.07766	2.2	2.2	0.719658	0.718538	0.718195	0.72265	-3.17609	3.418	-0.358144	2.30274	-3.13816	3.39756	-0.377715	2.33589	-3.15893	3.38622	-0.365868
Os_Os	1	Os	Os	hcp_A	hcp	A	Os	-1.31114	0	0	0	0	0	0	0	0	0	1	0	0	0	0	0	0	1.49	1.49	1.13	1.13	8.438	8.438	1.07766	1.07766	2.2	2.2	0.719673	0.719564	0.719706	0.720417	-3.19795	3.42364	-0.350299	2.29268	-3.19791	3.42355	-0.350321	2.29273	-3.19793	3.4236	-0.350315
Pd_Pd	1	Pd	Pd	fcc_A	fcc	A	Pd	0.244013	0	0	0	0	0	0	0	0	0	0	1	0	0	0	0	0	1.52	1.52	0.94	0.94	8.34	8.34	0.56	0.56	2.2	2.2	0.881385	0.881126	0.881277	0.873577	-1.89831	1.515	-0.346018	2.11014	-1.91311	1.51777	-0.342412	2.11287	-1.89665	1.51809	-0.349015
Pd_Pd	1	Pd	Pd	hcp_A	hcp	A	Pd	0.309983	0	0	0	0	0	0	0	0	0	0	1	0	0	0	0	0	1.52	1.52	0.94	0.94	8.34	8.34	0.56	0.56	2.2	2.2	0.881626	0.881635	0.881635	0.873675	-1.90124	1.51893	-0.344483	2.10505	-1.90126	1.51894	-0.344471	2.10505	-1.90124	1.51894	-0.344479
Pt_Pt	1	Pt	Pt	fcc_A	fcc	A	Pt	0.452953	0	0	0	0	0	0	0	0	0	0	0	1	0	0	0	0	1.53	1.53	1.04	1.04	9	9	2.13	2.13	2.28	2.28	0.847555	0.846558	0.847176	0.840763	-2.54017	2.65182	-0.396501	2.29983	-2.56282	2.6498	-0.391715	2.30332	-2.51203	2.63802	-0.411468
Pt_Pt	1	Pt	Pt	hcp_A	hcp	A	Pt	0.680923	0	0	0	0	0	0	0	0	0	0	0	1	0	0	0	0	1.53	1.53	1.04	1.04	9	9	2.13	2.13	2.28	2.28	0.847498	0.847476	0.847551	0.841026	-2.54181	2.6543	-0.399084	2.2973	-2.54181	2.65428	-0.39908	2.29731	-2.54179	2.65425	-0.399104
Re_Re	1	Re	Re	fcc_A	fcc	A	Re	-1.10664	0	0	0	0	0	0	0	0	0	0	0	0	1	0	0	0	1.52	1.52	1.2	1.2	7.834	7.834	0.06	0.06	1.6	1.6	0.694842	0.693222	0.693438	0.715086	-2.41653	2.77604	-0.578888	2.21568	-2.42424	2.77126	-0.576623	2.2183	-2.41456	2.76871	-0.583605
Re_Re	1	Re	Re	hcp_A	hcp	A	Re	-1.46284	0	0	0	0	0	0	0	0	0	0	0	0	1	0	0	0	1.52	1.52	1.2	1.2	7.834	7.834	0.06	0.06	1.6	1.6	0.694742	0.694209	0.69506	0.714883	-2.41409	2.77474	-0.579323	2.21685	-2.41409	2.77476	-0.579325	2.21685	-2.41409	2.77475	-0.57931
Rh_Rh	1	Rh	Rh	fcc_A	fcc	A	Rh	-0.293337	0	0	0	0	0	0	0	0	0	0	0	0	0	1	0	0	1.49	1.49	0.99	0.99	7.459	7.459	1.143	1.143	2.28	2.28	0.781553	0.782754	0.781648	0.784436	-2.46145	2.16753	-0.297224	2.10588	-2.45968	2.17289	-0.305905	2.10823	-2.46793	2.17041	-0.297427
Rh_Rh	1	Rh	Rh	hcp_A	hcp	A	Rh	-0.444557	0	0	0	0	0	0	0	0	0	0	0	0	0	1	0	0	1.49	1.49	0.99	0.99	7.459	7.459	1.143	1.143	2.28	2.28	0.781387	0.781418	0.781443	0.784505	-2.46025	2.17254	-0.29508	2.10129	-2.46015	2.17241	-0.295143	2.10134	-2.46135	2.17351	-0.294356
Ru_Ru	1	Ru	Ru	fcc_A	fcc	A	Ru	-0.713627	0	0	0	0	0	0	0	0	0	0	0	0	0	0	1	0	1.48	1.48	1.05	1.05	7.361	7.361	1.046	1.046	2.2	2.2	0.740223	0.740589	0.739691	0.734749	-2.68636	2.45217	-0.227044	2.05882	-2.64979	2.44686	-0.246404	2.07742	-2.66314	2.42948	-0.236908
Ru_Ru	1	Ru	Ru	hcp_A	hcp	A	Ru	-1.37165	0	0	0	0	0	0	0	0	0	0	0	0	0	0	1	0	1.48	1.48	1.05	1.05	7.361	7.361	1.046	1.046	2.2	2.2	0.740912	0.7406	0.741267	0.734478	-2.70133	2.4543	-0.218685	2.0529	-2.70132	2.4543	-0.218672	2.05288	-2.70021	2.45306	-0.219347
[truncated: 5 more columns]

## Sheet: data_bi
Alloy	mono_class	ele_A	ele_B	Site	frac_A	frac_B	structure	abs_code	abs_site	N_ads	frac_Ag	frac_Au	frac_Co	frac_Cr	frac_Cu	frac_Fe	frac_Ir	frac_Mo	frac_Ni	frac_Os	frac_Pd	frac_Pt	frac_Re	frac_Rh	frac_Ru	frac_W	radius_A	radius_B	spatial_extent_A	spatial_extent_B	ionization_energy_A	ionization_energy_B	electron_affinity_A	electron_affinity_B	electronegativity_A	electronegativity_B	filling_a	filling_b	filling_c	filling_d	dband_center_a	dband_width_a	skewness_a	kurtosis_a	dband_center_b	dband_width_b	skewness_b	kurtosis_b	dband_center_c
Ag_Au	0	Ag	Au	fcc_A	0.5	0.5	fcc	A	Ag	2.65658	0.5	0.5	0	0	0	0	0	0	0	0	0	0	0	0	0	0	1.59	1.59	0.89	1.01	7.58	9.23	1.3	2.31	1.93	2.54	0.941677	0.959463	0.959463	0.94412	-3.67575	1.41484	-0.248237	2.6711	-4.07499	0.987565	0.128615	3.24102	-4.07499
Ag_Au	0	Ag	Au	fcc_B	0.5	0.5	fcc	B	Au	2.19568	0.5	0.5	0	0	0	0	0	0	0	0	0	0	0	0	0	0	1.59	1.59	0.89	1.01	7.58	9.23	1.3	2.31	1.93	2.54	0.959463	0.941677	0.941677	0.949731	-4.07499	0.987565	0.128615	3.24102	-3.67575	1.41484	-0.248237	2.6711	-3.67575
Ag_Au	0	Ag	Au	hcp_A	0.5	0.5	hcp	A	Ag	2.7153	0.5	0.5	0	0	0	0	0	0	0	0	0	0	0	0	0	0	1.59	1.59	0.89	1.01	7.58	9.23	1.3	2.31	1.93	2.54	0.941677	0.959463	0.959463	0.955342	-3.67575	1.41484	-0.248237	2.6711	-4.07499	0.987565	0.128615	3.24102	-4.07499
Ag_Au	0	Ag	Au	hcp_B	0.5	0.5	hcp	B	Au	2.37487	0.5	0.5	0	0	0	0	0	0	0	0	0	0	0	0	0	0	1.59	1.59	0.89	1.01	7.58	9.23	1.3	2.31	1.93	2.54	0.959463	0.941677	0.941677	0.938509	-4.07499	0.987565	0.128615	3.24102	-3.67575	1.41484	-0.248237	2.6711	-3.67575
Ag_Co	0	Ag	Co	fcc_A	0.5	0.5	fcc	A	Ag	0.495873	0.5	0	0.5	0	0	0	0	0	0	0	0	0	0	0	0	0	1.59	1.39	0.89	0.76	7.58	7.881	1.3	0.662	1.93	1.88	0.743296	0.963057	0.963057	0.819439	-1.57379	0.957832	-1.66089	6.63792	-3.95	0.944208	0.606531	4.54196	-3.95
Ag_Co	0	Ag	Co	fcc_B	0.5	0.5	fcc	B	Co	-0.714847	0.5	0	0.5	0	0	0	0	0	0	0	0	0	0	0	0	0	1.59	1.39	0.89	0.76	7.58	7.881	1.3	0.662	1.93	1.88	0.963057	0.743296	0.743296	0.888364	-3.95	0.944208	0.606531	4.54196	-1.57379	0.957832	-1.66089	6.63792	-1.57379
Ag_Co	0	Ag	Co	hcp_A	0.5	0.5	hcp	A	Ag	0.493773	0.5	0	0.5	0	0	0	0	0	0	0	0	0	0	0	0	0	1.59	1.39	0.89	0.76	7.58	7.881	1.3	0.662	1.93	1.88	0.743296	0.963057	0.963057	0.957288	-1.57379	0.957832	-1.66089	6.63792	-3.95	0.944208	0.606531	4.54196	-3.95
Ag_Co	0	Ag	Co	hcp_B	0.5	0.5	hcp	B	Co	-0.716147	0.5	0	0.5	0	0	0	0	0	0	0	0	0	0	0	0	0	1.59	1.39	0.89	0.76	7.58	7.881	1.3	0.662	1.93	1.88	0.963057	0.743296	0.743296	0.750514	-3.95	0.944208	0.606531	4.54196	-1.57379	0.957832	-1.66089	6.63792	-1.57379
Ag_Cr	0	Ag	Cr	fcc_A	0.5	0.5	fcc	A	Ag	0.310943	0.5	0	0	0.5	0	0	0	0	0	0	0	0	0	0	0	0	1.59	1.42	0.89	0.9	7.58	6.767	1.3	0.676	1.93	1.66	0.478147	0.979759	0.979759	0.66406	-1.73874	2.2424	-1.2671	5.05128	-4.19688	0.71165	1.51576	8.11737	-4.19688
Ag_Cr	0	Ag	Cr	fcc_B	0.5	0.5	fcc	B	Cr	-1.78357	0.5	0	0	0.5	0	0	0	0	0	0	0	0	0	0	0	0	1.59	1.42	0.89	0.9	7.58	6.767	1.3	0.676	1.93	1.66	0.979759	0.478147	0.478147	0.818661	-4.19688	0.71165	1.51576	8.11737	-1.73874	2.2424	-1.2671	5.05128	-1.73874
Ag_Cr	0	Ag	Cr	hcp_A	0.5	0.5	hcp	A	Ag	-0.494327	0.5	0	0	0.5	0	0	0	0	0	0	0	0	0	0	0	0	1.59	1.42	0.89	0.9	7.58	6.767	1.3	0.676	1.93	1.66	0.478147	0.979759	0.979759	0.973262	-1.73874	2.2424	-1.2671	5.05128	-4.19688	0.71165	1.51576	8.11737	-4.19688
Ag_Cr	0	Ag	Cr	hcp_B	0.5	0.5	hcp	B	Cr	-1.79079	0.5	0	0	0.5	0	0	0	0	0	0	0	0	0	0	0	0	1.59	1.42	0.89	0.9	7.58	6.767	1.3	0.676	1.93	1.66	0.979759	0.478147	0.478147	0.50946	-4.19688	0.71165	1.51576	8.11737	-1.73874	2.2424	-1.2671	5.05128	-1.73874
Ag_Cu	0	Ag	Cu	fcc_A	0.5	0.5	fcc	A	Ag	1.727	0.5	0	0	0	0.5	0	0	0	0	0	0	0	0	0	0	0	1.59	1.41	0.89	0.67	7.58	7.73	1.3	1.24	1.93	1.9	0.950108	0.953169	0.953169	0.945963	-2.2921	0.589672	-1.68782	7.62428	-4.11431	0.916221	0.687431	4.15444	-4.11431
Ag_Cu	0	Ag	Cu	fcc_B	0.5	0.5	fcc	B	Cu	0.862903	0.5	0	0	0	0.5	0	0	0	0	0	0	0	0	0	0	0	1.59	1.41	0.89	0.67	7.58	7.73	1.3	1.24	1.93	1.9	0.953169	0.950108	0.950108	0.945657	-4.11431	0.916221	0.687431	4.15444	-2.2921	0.589672	-1.68782	7.62428	-2.2921
Ag_Cu	0	Ag	Cu	hcp_A	0.5	0.5	hcp	A	Ag	1.706	0.5	0	0	0	0.5	0	0	0	0	0	0	0	0	0	0	0	1.59	1.41	0.89	0.67	7.58	7.73	1.3	1.24	1.93	1.9	0.950108	0.953169	0.953169	0.945351	-2.2921	0.589672	-1.68782	7.62428	-4.11431	0.916221	0.687431	4.15444	-4.11431
Ag_Cu	0	Ag	Cu	hcp_B	0.5	0.5	hcp	B	Cu	0.767643	0.5	0	0	0	0.5	0	0	0	0	0	0	0	0	0	0	0	1.59	1.41	0.89	0.67	7.58	7.73	1.3	1.24	1.93	1.9	0.953169	0.950108	0.950108	0.946268	-4.11431	0.916221	0.687431	4.15444	-2.2921	0.589672	-1.68782	7.62428	-2.2921
Ag_Fe	0	Ag	Fe	fcc_A	0.5	0.5	fcc	A	Ag	0.442973	0.5	0	0	0	0	0.5	0	0	0	0	0	0	0	0	0	0	1.59	1.41	0.89	0.8	7.58	7.902	1.3	0.153	1.93	1.83	0.654017	0.973265	0.973265	0.764702	-1.77833	1.05975	-1.53021	6.37982	-4.11376	0.852043	0.750816	5.09036	-4.11376
Ag_Fe	0	Ag	Fe	fcc_B	0.5	0.5	fcc	B	Fe	-0.463967	0.5	0	0	0	0	0.5	0	0	0	0	0	0	0	0	0	0	1.59	1.41	0.89	0.8	7.58	7.902	1.3	0.153	1.93	1.83	0.973265	0.654017	0.654017	0.864109	-4.11376	0.852043	0.750816	5.09036	-1.77833	1.05975	-1.53021	6.37982	-1.77833
Ag_Fe	0	Ag	Fe	hcp_A	0.5	0.5	hcp	A	Ag	0.473933	0.5	0	0	0	0	0.5	0	0	0	0	0	0	0	0	0	0	1.59	1.41	0.89	0.8	7.58	7.902	1.3	0.153	1.93	1.83	0.654017	0.973265	0.973265	0.963515	-1.77833	1.05975	-1.53021	6.37982	-4.11376	0.852043	0.750816	5.09036	-4.11376
Ag_Fe	0	Ag	Fe	hcp_B	0.5	0.5	hcp	B	Fe	-0.460357	0.5	0	0	0	0	0.5	0	0	0	0	0	0	0	0	0	0	1.59	1.41	0.89	0.8	7.58	7.902	1.3	0.153	1.93	1.83	0.973265	0.654017	0.654017	0.665295	-4.11376	0.852043	0.750816	5.09036	-1.77833	1.05975	-1.53021	6.37982	-1.77833
Ag_Ir	0	Ag	Ir	fcc_A	0.5	0.5	fcc	A	Ag	0.467423	0.5	0	0	0	0	0	0.5	0	0	0	0	0	0	0	0	0	1.59	1.5	0.89	1.08	7.58	8.967	1.3	1.564	1.93	2.2	0.755386	0.960369	0.960369	0.821418	-2.36332	2.71639	-0.570384	2.33737	-3.73259	1.15056	0.605994	3.81223	-3.73259
Ag_Ir	0	Ag	Ir	fcc_B	0.5	0.5	fcc	B	Ir	-0.370687	0.5	0	0	0	0	0	0.5	0	0	0	0	0	0	0	0	0	1.59	1.5	0.89	1.08	7.58	8.967	1.3	1.564	1.93	2.2	0.960369	0.755386	0.755386	0.890502	-3.73259	1.15056	0.605994	3.81223	-2.36332	2.71639	-0.570384	2.33737	-2.36332
Ag_Ir	0	Ag	Ir	hcp_A	0.5	0.5	hcp	A	Ag	0.422093	0.5	0	0	0	0	0	0.5	0	0	0	0	0	0	0	0	0	1.59	1.5	0.89	1.08	7.58	8.967	1.3	1.564	1.93	2.2	0.755386	0.960369	0.960369	0.959585	-2.36332	2.71639	-0.570384	2.33737	-3.73259	1.15056	0.605994	3.81223	-3.73259
Ag_Ir	0	Ag	Ir	hcp_B	0.5	0.5	hcp	B	Ir	-0.376207	0.5	0	0	0	0	0	0.5	0	0	0	0	0	0	0	0	0	1.59	1.5	0.89	1.08	7.58	8.967	1.3	1.564	1.93	2.2	0.960369	0.755386	0.755386	0.752335	-3.73259	1.15056	0.605994	3.81223	-2.36332	2.71639	-0.570384	2.33737	-2.36332
Ag_Mo	0	Ag	Mo	fcc_A	0.5	0.5	fcc	A	Ag	-1.19207	0.5	0	0	0	0	0	0	0.5	0	0	0	0	0	0	0	0	1.59	1.55	0.89	1.2	7.58	7.092	1.3	0.747	1.93	2.16	0.552175	0.973203	0.973203	0.699152	-2.17383	1.9757	-0.560595	2.62782	-4.04673	0.920655	0.93727	4.87944	-4.04673
Ag_Mo	0	Ag	Mo	fcc_B	0.5	0.5	fcc	B	Mo	-1.05864	0.5	0	0	0	0	0	0	0.5	0	0	0	0	0	0	0	0	1.59	1.55	0.89	1.2	7.58	7.092	1.3	0.747	1.93	2.16	0.973203	0.552175	0.552175	0.832762	-4.04673	0.920655	0.93727	4.87944	-2.17383	1.9757	-0.560595	2.62782	-2.17383
Ag_Mo	0	Ag	Mo	hcp_A	0.5	0.5	hcp	A	Ag	-1.07034	0.5	0	0	0	0	0	0	0.5	0	0	0	0	0	0	0	0	1.59	1.55	0.89	1.2	7.58	7.092	1.3	0.747	1.93	2.16	0.552175	0.973203	0.973203	0.966373	-2.17383	1.9757	-0.560595	2.62782	-4.04673	0.920655	0.93727	4.87944	-4.04673
Ag_Mo	0	Ag	Mo	hcp_B	0.5	0.5	hcp	B	Mo	-1.19122	0.5	0	0	0	0	0	0	0.5	0	0	0	0	0	0	0	0	1.59	1.55	0.89	1.2	7.58	7.092	1.3	0.747	1.93	2.16	0.973203	0.552175	0.552175	0.565541	-4.04673	0.920655	0.93727	4.87944	-2.17383	1.9757	-0.560595	2.62782	-2.17383
Ag_Ni	0	Ag	Ni	fcc_A	0.5	0.5	fcc	A	Ag	0.971593	0.5	0	0	0	0	0	0	0	0.5	0	0	0	0	0	0	0	1.59	1.38	0.89	0.71	7.58	7.64	1.3	1.16	1.93	1.91	0.85904	0.958157	0.958157	0.887105	-1.08628	0.81647	-2.08053	8.61305	-3.8113	0.982111	0.812945	4.91483	-3.8113
Ag_Ni	0	Ag	Ni	fcc_B	0.5	0.5	fcc	B	Ni	-0.375897	0.5	0	0	0	0	0	0	0	0.5	0	0	0	0	0	0	0	1.59	1.38	0.89	0.71	7.58	7.64	1.3	1.16	1.93	1.91	0.958157	0.85904	0.85904	0.919375	-3.8113	0.982111	0.812945	4.91483	-1.08628	0.81647	-2.08053	8.61305	-1.08628
Ag_Ni	0	Ag	Ni	hcp_A	0.5	0.5	hcp	A	Ag	0.956003	0.5	0	0	0	0	0	0	0	0.5	0	0	0	0	0	0	0	1.59	1.38	0.89	0.71	7.58	7.64	1.3	1.16	1.93	1.91	0.85904	0.958157	0.958157	0.951646	-1.08628	0.81647	-2.08053	8.61305	-3.8113	0.982111	0.812945	4.91483	-3.8113
Ag_Ni	0	Ag	Ni	hcp_B	0.5	0.5	hcp	B	Ni	-0.377697	0.5	0	0	0	0	0	0	0	0.5	0	0	0	0	0	0	0	1.59	1.38	0.89	0.71	7.58	7.64	1.3	1.16	1.93	1.91	0.958157	0.85904	0.85904	0.854834	-3.8113	0.982111	0.812945	4.91483	-1.08628	0.81647	-2.08053	8.61305	-1.08628
Ag_Os	0	Ag	Os	fcc_A	0.5	0.5	fcc	A	Ag	-0.224657	0.5	0	0	0	0	0	0	0	0	0.5	0	0	0	0	0	0	1.59	1.49	0.89	1.13	7.58	8.438	1.3	1.07766	1.93	2.2	0.656698	0.962429	0.962429	0.754125	-2.59976	2.85108	-0.515161	2.20554	-4.03516	1.16054	0.625398	3.97045	-4.03516
Ag_Os	0	Ag	Os	fcc_B	0.5	0.5	fcc	B	Os	-1.10702	0.5	0	0	0	0	0	0	0	0	0.5	0	0	0	0	0	0	1.59	1.49	0.89	1.13	7.58	8.438	1.3	1.07766	1.93	2.2	0.962429	0.656698	0.656698	0.856619	-4.03516	1.16054	0.625398	3.97045	-2.59976	2.85108	-0.515161	2.20554	-2.59976
Ag_Os	0	Ag	Os	hcp_A	0.5	0.5	hcp	A	Ag	-0.483927	0.5	0	0	0	0	0	0	0	0	0.5	0	0	0	0	0	0	1.59	1.49	0.89	1.13	7.58	8.438	1.3	1.07766	1.93	2.2	0.656698	0.962429	0.962429	0.959112	-2.59976	2.85108	-0.515161	2.20554	-4.03516	1.16054	0.625398	3.97045	-4.03516
Ag_Os	0	Ag	Os	hcp_B	0.5	0.5	hcp	B	Os	-1.10784	0.5	0	0	0	0	0	0	0	0	0.5	0	0	0	0	0	0	1.59	1.49	0.89	1.13	7.58	8.438	1.3	1.07766	1.93	2.2	0.962429	0.656698	0.656698	0.651632	-4.03516	1.16054	0.625398	3.97045	-2.59976	2.85108	-0.515161	2.20554	-2.59976
Ag_Pd	0	Ag	Pd	fcc_A	0.5	0.5	fcc	A	Ag	2.00871	0.5	0	0	0	0	0	0	0	0	0	0.5	0	0	0	0	0	1.59	1.52	0.89	0.94	7.58	8.34	1.3	0.56	1.93	2.2	0.896115	0.959394	0.959394	0.9111	-1.78483	1.34597	-1.02481	3.49986	-3.62215	1.02806	0.86655	3.83178	-3.62215
Ag_Pd	0	Ag	Pd	fcc_B	0.5	0.5	fcc	B	Pd	0.903333	0.5	0	0	0	0	0	0	0	0	0	0.5	0	0	0	0	0	1.59	1.52	0.89	0.94	7.58	8.34	1.3	0.56	1.93	2.2	0.959394	0.896115	0.896115	0.933359	-3.62215	1.02806	0.86655	3.83178	-1.78483	1.34597	-1.02481	3.49986	-1.78483
Ag_Pd	0	Ag	Pd	hcp_A	0.5	0.5	hcp	A	Ag	1.89547	0.5	0	0	0	0	0	0	0	0	0	0.5	0	0	0	0	0	1.59	1.52	0.89	0.94	7.58	8.34	1.3	0.56	1.93	2.2	0.896115	0.959394	0.959394	0.955618	-1.78483	1.34597	-1.02481	3.49986	-3.62215	1.02806	0.86655	3.83178	-3.62215
Ag_Pd	0	Ag	Pd	hcp_B	0.5	0.5	hcp	B	Pd	1.0236	0.5	0	0	0	0	0	0	0	0	0	0.5	0	0	0	0	0	1.59	1.52	0.89	0.94	7.58	8.34	1.3	0.56	1.93	2.2	0.959394	0.896115	0.896115	0.888842	-3.62215	1.02806	0.86655	3.83178	-1.78483	1.34597	-1.02481	3.49986	-1.78483
Ag_Pt	0	Ag	Pt	fcc_A	0.5	0.5	fcc	A	Ag	1.55378	0.5	0	0	0	0	0	0	0	0	0	0	0.5	0	0	0	0	1.59	1.53	0.89	1.04	7.58	9	1.3	2.13	1.93	2.28	0.860595	0.959493	0.959493	0.887347	-2.30171	2.15686	-0.633749	2.45383	-3.57778	1.10901	0.529779	3.49734	-3.57778
Ag_Pt	0	Ag	Pt	fcc_B	0.5	0.5	fcc	B	Pt	0.557503	0.5	0	0	0	0	0	0	0	0	0	0	0.5	0	0	0	0	1.59	1.53	0.89	1.04	7.58	9	1.3	2.13	1.93	2.28	0.959493	0.860595	0.860595	0.921692	-3.57778	1.10901	0.529779	3.49734	-2.30171	2.15686	-0.633749	2.45383	-2.30171
Ag_Pt	0	Ag	Pt	hcp_A	0.5	0.5	hcp	A	Ag	1.52279	0.5	0	0	0	0	0	0	0	0	0	0	0.5	0	0	0	0	1.59	1.53	0.89	1.04	7.58	9	1.3	2.13	1.93	2.28	0.860595	0.959493	0.959493	0.956037	-2.30171	2.15686	-0.633749	2.45383	-3.57778	1.10901	0.529779	3.49734	-3.57778
Ag_Pt	0	Ag	Pt	hcp_B	0.5	0.5	hcp	B	Pt	0.558753	0.5	0	0	0	0	0	0	0	0	0	0	0.5	0	0	0	0	1.59	1.53	0.89	1.04	7.58	9	1.3	2.13	1.93	2.28	0.959493	0.860595	0.860595	0.853002	-3.57778	1.10901	0.529779	3.49734	-2.30171	2.15686	-0.633749	2.45383	-2.30171
Ag_Re	0	Ag	Re	fcc_A	0.5	0.5	fcc	A	Ag	-1.63152	0.5	0	0	0	0	0	0	0	0	0	0	0	0.5	0	0	0	1.59	1.52	0.89	1.2	7.58	7.834	1.3	0.06	1.93	1.6	0.579715	0.965333	0.965333	0.71067	-2.39116	2.5254	-0.542804	2.36515	-4.05465	1.07784	0.740239	4.27575	-4.05465
Ag_Re	0	Ag	Re	fcc_B	0.5	0.5	fcc	B	Re	-1.62619	0.5	0	0	0	0	0	0	0	0	0	0	0	0.5	0	0	0	1.59	1.52	0.89	1.2	7.58	7.834	1.3	0.06	1.93	1.6	0.965333	0.579715	0.579715	0.836796	-4.05465	1.07784	0.740239	4.27575	-2.39116	2.5254	-0.542804	2.36515	-2.39116
Ag_Re	0	Ag	Re	hcp_A	0.5	0.5	hcp	A	Ag	-1.6208	0.5	0	0	0	0	0	0	0	0	0	0	0	0.5	0	0	0	1.59	1.52	0.89	1.2	7.58	7.834	1.3	0.06	1.93	1.6	0.579715	0.965333	0.965333	0.962922	-2.39116	2.5254	-0.542804	2.36515	-4.05465	1.07784	0.740239	4.27575	-4.05465
Ag_Re	0	Ag	Re	hcp_B	0.5	0.5	hcp	B	Re	-1.63316	0.5	0	0	0	0	0	0	0	0	0	0	0	0.5	0	0	0	1.59	1.52	0.89	1.2	7.58	7.834	1.3	0.06	1.93	1.6	0.965333	0.579715	0.579715	0.584544	-4.05465	1.07784	0.740239	4.27575	-2.39116	2.5254	-0.542804	2.36515	-2.39116
Ag_Rh	0	Ag	Rh	fcc_A	0.5	0.5	fcc	A	Ag	0.565433	0.5	0	0	0	0	0	0	0	0	0	0	0	0	0.5	0	0	1.59	1.49	0.89	0.99	7.58	7.459	1.3	1.143	1.93	2.28	0.789009	0.961961	0.961961	0.841683	-1.83957	1.8001	-0.7528	2.67104	-3.6978	1.05173	0.827034	4.10165	-3.6978
Ag_Rh	0	Ag	Rh	fcc_B	0.5	0.5	fcc	B	Rh	-0.488417	0.5	0	0	0	0	0	0	0	0	0	0	0	0	0.5	0	0	1.59	1.49	0.89	0.99	7.58	7.459	1.3	1.143	1.93	2.28	0.961961	0.789009	0.789009	0.900532	-3.6978	1.05173	0.827034	4.10165	-1.83957	1.8001	-0.7528	2.67104	-1.83957
Ag_Rh	0	Ag	Rh	hcp_A	0.5	0.5	hcp	A	Ag	0.565073	0.5	0	0	0	0	0	0	0	0	0	0	0	0	0.5	0	0	1.59	1.49	0.89	0.99	7.58	7.459	1.3	1.143	1.93	2.28	0.789009	0.961961	0.961961	0.959381	-1.83957	1.8001	-0.7528	2.67104	-3.6978	1.05173	0.827034	4.10165	-3.6978
Ag_Rh	0	Ag	Rh	hcp_B	0.5	0.5	hcp	B	Rh	-0.480467	0.5	0	0	0	0	0	0	0	0	0	0	0	0	0.5	0	0	1.59	1.49	0.89	0.99	7.58	7.459	1.3	1.143	1.93	2.28	0.961961	0.789009	0.789009	0.782834	-3.6978	1.05173	0.827034	4.10165	-1.83957	1.8001	-0.7528	2.67104	-1.83957
Ag_Ru	0	Ag	Ru	fcc_A	0.5	0.5	fcc	A	Ag	0.056033	0.5	0	0	0	0	0	0	0	0	0	0	0	0	0	0.5	0	1.59	1.48	0.89	1.05	7.58	7.361	1.3	1.046	1.93	2.2	0.700524	0.966254	0.966254	0.78277	-2.14968	2.22143	-0.550718	2.27606	-3.91033	1.05389	0.802736	4.27861	-3.91033
Ag_Ru	0	Ag	Ru	fcc_B	0.5	0.5	fcc	B	Ru	-0.980527	0.5	0	0	0	0	0	0	0	0	0	0	0	0	0	0.5	0	1.59	1.48	0.89	1.05	7.58	7.361	1.3	1.046	1.93	2.2	0.966254	0.700524	0.700524	0.872039	-3.91033	1.05389	0.802736	4.27861	-2.14968	2.22143	-0.550718	2.27606	-2.14968
Ag_Ru	0	Ag	Ru	hcp_A	0.5	0.5	hcp	A	Ag	-0.139927	0.5	0	0	0	0	0	0	0	0	0	0	0	0	0	0.5	0	1.59	1.48	0.89	1.05	7.58	7.361	1.3	1.046	1.93	2.2	0.700524	0.966254	0.966254	0.961308	-2.14968	2.22143	-0.550718	2.27606	-3.91033	1.05389	0.802736	4.27861	-3.91033
Ag_Ru	0	Ag	Ru	hcp_B	0.5	0.5	hcp	B	Ru	-0.981887	0.5	0	0	0	0	0	0	0	0	0	0	0	0	0	0.5	0	1.59	1.48	0.89	1.05	7.58	7.361	1.3	1.046	1.93	2.2	0.966254	0.700524	0.700524	0.693502	-3.91033	1.05389	0.802736	4.27861	-2.14968	2.22143	-0.550718	2.27606	-2.14968
Ag_W	0	Ag	W	fcc_A	0.5	0.5	fcc	A	Ag	-0.690517	0.5	0	0	0	0	0	0	0	0	0	0	0	0	0	0	0.5	1.59	1.56	0.89	1.27	7.58	7.864	1.3	0.816	1.93	2.36	0.52667	0.968206	0.968206	0.693598	-2.14463	2.17944	-0.726181	2.77022	-4.1154	0.979055	0.880463	4.6964	-4.1154
Ag_W	0	Ag	W	fcc_B	0.5	0.5	fcc	B	W	-1.97185	0.5	0	0	0	0	0	0	0	0	0	0	0	0	0	0	0.5	1.59	1.56	0.89	1.27	7.58	7.864	1.3	0.816	1.93	2.36	0.968206	0.52667	0.52667	0.828457	-4.1154	0.979055	0.880463	4.6964	-2.14463	2.17944	-0.726181	2.77022	-2.14463
Ag_W	0	Ag	W	hcp_A	0.5	0.5	hcp	A	Ag	-1.96994	0.5	0	0	0	0	0	0	0	0	0	0	0	0	0	0	0.5	1.59	1.56	0.89	1.27	7.58	7.864	1.3	0.816	1.93	2.36	0.52667	0.968206	0.968206	0.963316	-2.14463	2.17944	-0.726181	2.77022	-4.1154	0.979055	0.880463	4.6964	-4.1154
Ag_W	0	Ag	W	hcp_B	0.5	0.5	hcp	B	W	-1.66244	0.5	0	0	0	0	0	0	0	0	0	0	0	0	0	0	0.5	1.59	1.56	0.89	1.27	7.58	7.864	1.3	0.816	1.93	2.36	0.968206	0.52667	0.52667	0.558739	-4.1154	0.979055	0.880463	4.6964	-2.14463	2.17944	-0.726181	2.77022	-2.14463
Au_Ag	0	Au	Ag	fcc_A	0.5	0.5	fcc	A	Au		0.5	0.5	0	0	0	0	0	0	0	0	0	0	0	0	0	0	1.59	1.59	1.01	0.89	9.23	7.58	2.31	1.3	2.54	1.93	0.956985	0.939623	0.939623	0.947284	-3.99045	1.03559	0.0979712	3.13698	-3.6058	1.46237	-0.241689	2.62344	-3.6058
Au_Ag	0	Au	Ag	fcc_B	0.5	0.5	fcc	B	Ag		0.5	0.5	0	0	0	0	0	0	0	0	0	0	0	0	0	0	1.59	1.59	1.01	0.89	9.23	7.58	2.31	1.3	2.54	1.93	0.939623	0.956985	0.956985	0.941853	-3.6058	1.46237	-0.241689	2.62344	-3.99045	1.03559	0.0979712	3.13698	-3.99045
Au_Ag	0	Au	Ag	hcp_A	0.5	0.5	hcp	A	Au		0.5	0.5	0	0	0	0	0	0	0	0	0	0	0	0	0	0	1.59	1.59	1.01	0.89	9.23	7.58	2.31	1.3	2.54	1.93	0.956985	0.939623	0.939623	0.936422	-3.99045	1.03559	0.0979712	3.13698	-3.6058	1.46237	-0.241689	2.62344	-3.6058
Au_Ag	0	Au	Ag	hcp_B	0.5	0.5	hcp	B	Ag		0.5	0.5	0	0	0	0	0	0	0	0	0	0	0	0	0	0	1.59	1.59	1.01	0.89	9.23	7.58	2.31	1.3	2.54	1.93	0.939623	0.956985	0.956985	0.952714	-3.6058	1.46237	-0.241689	2.62344	-3.99045	1.03559	0.0979712	3.13698	-3.99045
Au_Co	0	Au	Co	fcc_A	0.5	0.5	fcc	A	Au	0.842973	0	0.5	0.5	0	0	0	0	0	0	0	0	0	0	0	0	0	1.59	1.39	1.01	0.76	9.23	7.881	2.31	0.662	2.54	1.88	0.740503	0.944088	0.944088	0.811613	-1.71566	1.18412	-1.58525	6.10823	-3.55773	1.64006	0.00783149	3.02623	-3.55773
Au_Co	0	Au	Co	fcc_B	0.5	0.5	fcc	B	Co	-0.053867	0	0.5	0.5	0	0	0	0	0	0	0	0	0	0	0	0	0	1.59	1.39	1.01	0.76	9.23	7.881	2.31	0.662	2.54	1.88	0.944088	0.740503	0.740503	0.873922	-3.55773	1.64006	0.00783149	3.02623	-1.71566	1.18412	-1.58525	6.10823	-1.71566
Au_Co	0	Au	Co	hcp_A	0.5	0.5	hcp	A	Au	0.828123	0	0.5	0.5	0	0	0	0	0	0	0	0	0	0	0	0	0	1.59	1.39	1.01	0.76	9.23	7.881	2.31	0.662	2.54	1.88	0.740503	0.944088	0.944088	0.936231	-1.71566	1.18412	-1.58525	6.10823	-3.55773	1.64006	0.00783149	3.02623	-3.55773
Au_Co	0	Au	Co	hcp_B	0.5	0.5	hcp	B	Co	-0.047927	0	0.5	0.5	0	0	0	0	0	0	0	0	0	0	0	0	0	1.59	1.39	1.01	0.76	9.23	7.881	2.31	0.662	2.54	1.88	0.944088	0.740503	0.740503	0.749304	-3.55773	1.64006	0.00783149	3.02623	-1.71566	1.18412	-1.58525	6.10823	-1.71566
Au_Cu	0	Au	Cu	fcc_A	0.5	0.5	fcc	A	Au	1.71912	0	0.5	0	0	0.5	0	0	0	0	0	0	0	0	0	0	0	1.59	1.41	1.01	0.67	9.23	7.73	2.31	1.24	2.54	1.9	0.949758	0.933893	0.933893	0.941809	-2.32187	0.787904	-1.79277	7.29133	-3.81738	1.63325	0.225142	2.7298	-3.81738
Au_Cu	0	Au	Cu	fcc_B	0.5	0.5	fcc	B	Cu	1.41616	0	0.5	0	0	0.5	0	0	0	0	0	0	0	0	0	0	0	1.59	1.41	1.01	0.67	9.23	7.73	2.31	1.24	2.54	1.9	0.933893	0.949758	0.949758	0.93571	-3.81738	1.63325	0.225142	2.7298	-2.32187	0.787904	-1.79277	7.29133	-2.32187
Au_Cu	0	Au	Cu	hcp_A	0.5	0.5	hcp	A	Au	1.86647	0	0.5	0	0	0.5	0	0	0	0	0	0	0	0	0	0	0	1.59	1.41	1.01	0.67	9.23	7.73	2.31	1.24	2.54	1.9	0.949758	0.933893	0.933893	0.929611	-2.32187	0.787904	-1.79277	7.29133	-3.81738	1.63325	0.225142	2.7298	-3.81738
Au_Cu	0	Au	Cu	hcp_B	0.5	0.5	hcp	B	Cu	1.41385	0	0.5	0	0	0.5	0	0	0	0	0	0	0	0	0	0	0	1.59	1.41	1.01	0.67	9.23	7.73	2.31	1.24	2.54	1.9	0.933893	0.949758	0.949758	0.947909	-3.81738	1.63325	0.225142	2.7298	-2.32187	0.787904	-1.79277	7.29133	-2.32187
Au_Fe	0	Au	Fe	fcc_A	0.5	0.5	fcc	A	Au	0.781043	0	0.5	0	0	0	0.5	0	0	0	0	0	0	0	0	0	0	1.59	1.41	1.01	0.8	9.23	7.902	2.31	0.153	2.54	1.83	0.649171	0.95514	0.95514	0.756925	-1.88845	1.36008	-1.42602	5.40441	-3.65958	1.46828	0.0626647	3.20551	-3.65958
Au_Fe	0	Au	Fe	fcc_B	0.5	0.5	fcc	B	Fe	0.102323	0	0.5	0	0	0	0.5	0	0	0	0	0	0	0	0	0	0	1.59	1.41	1.01	0.8	9.23	7.902	2.31	0.153	2.54	1.83	0.95514	0.649171	0.649171	0.850857	-3.65958	1.46828	0.0626647	3.20551	-1.88845	1.36008	-1.42602	5.40441	-1.88845
Au_Fe	0	Au	Fe	hcp_A	0.5	0.5	hcp	A	Au	0.830503	0	0.5	0	0	0	0.5	0	0	0	0	0	0	0	0	0	0	1.59	1.41	1.01	0.8	9.23	7.902	2.31	0.153	2.54	1.83	0.649171	0.95514	0.95514	0.944789	-1.88845	1.36008	-1.42602	5.40441	-3.65958	1.46828	0.0626647	3.20551	-3.65958
Au_Fe	0	Au	Fe	hcp_B	0.5	0.5	hcp	B	Fe	0.099253	0	0.5	0	0	0	0.5	0	0	0	0	0	0	0	0	0	0	1.59	1.41	1.01	0.8	9.23	7.902	2.31	0.153	2.54	1.83	0.95514	0.649171	0.649171	0.662993	-3.65958	1.46828	0.0626647	3.20551	-1.88845	1.36008	-1.42602	5.40441	-1.88845
Au_Ir	0	Au	Ir	fcc_A	0.5	0.5	fcc	A	Au	0.521523	0	0.5	0	0	0	0	0.5	0	0	0	0	0	0	0	0	0	1.59	1.5	1.01	1.08	9.23	8.967	2.31	1.564	2.54	2.2	0.753415	0.937068	0.937068	0.812663	-2.4496	3.04899	-0.538274	2.27436	-3.53289	1.98826	0.125825	2.67291	-3.53289
Au_Ir	0	Au	Ir	fcc_B	0.5	0.5	fcc	B	Ir	-0.251267	0	0.5	0	0	0	0	0.5	0	0	0	0	0	0	0	0	0	1.59	1.5	1.01	1.08	9.23	8.967	2.31	1.564	2.54	2.2	0.937068	0.753415	0.753415	0.874595	-3.53289	1.98826	0.125825	2.67291	-2.4496	3.04899	-0.538274	2.27436	-2.4496
Au_Ir	0	Au	Ir	hcp_A	0.5	0.5	hcp	A	Au	0.541423	0	0.5	0	0	0	0	0.5	0	0	0	0	0	0	0	0	0	1.59	1.5	1.01	1.08	9.23	8.967	2.31	1.564	2.54	2.2	0.753415	0.937068	0.937068	0.936526	-2.4496	3.04899	-0.538274	2.27436	-3.53289	1.98826	0.125825	2.67291	-3.53289
Au_Ir	0	Au	Ir	hcp_B	0.5	0.5	hcp	B	Ir	-0.262477	0	0.5	0	0	0	0	0.5	0	0	0	0	0	0	0	0	0	1.59	1.5	1.01	1.08	9.23	8.967	2.31	1.564	2.54	2.2	0.937068	0.753415	0.753415	0.750732	-3.53289	1.98826	0.125825	2.67291	-2.4496	3.04899	-0.538274	2.27436	-2.4496
Au_Mo	0	Au	Mo	fcc_A	0.5	0.5	fcc	A	Au	-0.835667	0	0.5	0	0	0	0	0	0.5	0	0	0	0	0	0	0	0	1.59	1.55	1.01	1.2	9.23	7.092	2.31	0.747	2.54	2.16	0.543192	0.954107	0.954107	0.689071	-2.28328	2.29249	-0.694036	2.79697	-3.74724	1.52468	0.323459	3.03343	-3.74724
Au_Mo	0	Au	Mo	fcc_B	0.5	0.5	fcc	B	Mo	-0.750267	0	0.5	0	0	0	0	0	0.5	0	0	0	0	0	0	0	0	1.59	1.55	1.01	1.2	9.23	7.092	2.31	0.747	2.54	2.16	0.954107	0.543192	0.543192	0.81784	-3.74724	1.52468	0.323459	3.03343	-2.28328	2.29249	-0.694036	2.79697	-2.28328
Au_Mo	0	Au	Mo	hcp_A	0.5	0.5	hcp	A	Au	-0.749117	0	0.5	0	0	0	0	0	0.5	0	0	0	0	0	0	0	0	1.59	1.55	1.01	1.2	9.23	7.092	2.31	0.747	2.54	2.16	0.543192	0.954107	0.954107	0.946608	-2.28328	2.29249	-0.694036	2.79697	-3.74724	1.52468	0.323459	3.03343	-3.74724
Au_Mo	0	Au	Mo	hcp_B	0.5	0.5	hcp	B	Mo	-0.836817	0	0.5	0	0	0	0	0	0.5	0	0	0	0	0	0	0	0	1.59	1.55	1.01	1.2	9.23	7.092	2.31	0.747	2.54	2.16	0.954107	0.543192	0.543192	0.560303	-3.74724	1.52468	0.323459	3.03343	-2.28328	2.29249	-0.694036	2.79697	-2.28328
Au_Ni	0	Au	Ni	fcc_A	0.5	0.5	fcc	A	Au	0.887303	0	0.5	0	0	0	0	0	0	0.5	0	0	0	0	0	0	0	1.59	1.38	1.01	0.71	9.23	7.64	2.31	1.16	2.54	1.91	0.842103	0.937872	0.937872	0.871949	-1.21188	1.02414	-2.00803	7.83615	-3.37284	1.65329	0.139771	3.09897	-3.37284
Au_Ni	0	Au	Ni	fcc_B	0.5	0.5	fcc	B	Ni	-0.006217	0	0.5	0	0	0	0	0	0	0.5	0	0	0	0	0	0	0	1.59	1.38	1.01	0.71	9.23	7.64	2.31	1.16	2.54	1.91	0.937872	0.842103	0.842103	0.901445	-3.37284	1.65329	0.139771	3.09897	-1.21188	1.02414	-2.00803	7.83615	-1.21188
Au_Ni	0	Au	Ni	hcp_A	0.5	0.5	hcp	A	Au	0.869393	0	0.5	0	0	0	0	0	0	0.5	0	0	0	0	0	0	0	1.59	1.38	1.01	0.71	9.23	7.64	2.31	1.16	2.54	1.91	0.842103	0.937872	0.937872	0.930942	-1.21188	1.02414	-2.00803	7.83615	-3.37284	1.65329	0.139771	3.09897	-3.37284
Au_Ni	0	Au	Ni	hcp_B	0.5	0.5	hcp	B	Ni	-0.004407	0	0.5	0	0	0	0	0	0	0.5	0	0	0	0	0	0	0	1.59	1.38	1.01	0.71	9.23	7.64	2.31	1.16	2.54	1.91	0.937872	0.842103	0.842103	0.842452	-3.37284	1.65329	0.139771	3.09897	-1.21188	1.02414	-2.00803	7.83615	-1.21188
Au_Os	0	Au	Os	fcc_A	0.5	0.5	fcc	A	Au	0.029813	0	0.5	0	0	0	0	0	0	0	0.5	0	0	0	0	0	0	1.59	1.49	1.01	1.13	9.23	8.438	2.31	1.07766	2.54	2.2	0.656735	0.939205	0.939205	0.752109	-2.72756	3.25644	-0.472562	2.19152	-3.81504	1.91716	0.152701	2.83217	-3.81504
Au_Os	0	Au	Os	fcc_B	0.5	0.5	fcc	B	Os	-0.748427	0	0.5	0	0	0	0	0	0	0	0.5	0	0	0	0	0	0	1.59	1.49	1.01	1.13	9.23	8.438	2.31	1.07766	2.54	2.2	0.939205	0.656735	0.656735	0.844339	-3.81504	1.91716	0.152701	2.83217	-2.72756	3.25644	-0.472562	2.19152	-2.72756
Au_Os	0	Au	Os	hcp_A	0.5	0.5	hcp	A	Au	-0.130357	0	0.5	0	0	0	0	0	0	0	0.5	0	0	0	0	0	0	1.59	1.49	1.01	1.13	9.23	8.438	2.31	1.07766	2.54	2.2	0.656735	0.939205	0.939205	0.936569	-2.72756	3.25644	-0.472562	2.19152	-3.81504	1.91716	0.152701	2.83217	-3.81504
Au_Os	0	Au	Os	hcp_B	0.5	0.5	hcp	B	Os	0.029713	0	0.5	0	0	0	0	0	0	0	0.5	0	0	0	0	0	0	1.59	1.49	1.01	1.13	9.23	8.438	2.31	1.07766	2.54	2.2	0.939205	0.656735	0.656735	0.659878	-3.81504	1.91716	0.152701	2.83217	-2.72756	3.25644	-0.472562	2.19152	-2.72756
Au_Pd	0	Au	Pd	fcc_A	0.5	0.5	fcc	A	Au	1.51268	0	0.5	0	0	0	0	0	0	0	0	0.5	0	0	0	0	0	1.59	1.52	1.01	0.94	9.23	8.34	2.31	0.56	2.54	2.2	0.885537	0.940284	0.940284	0.900553	-1.81287	1.6656	-1.00885	3.39354	-3.17608	1.70483	0.239491	2.51811	-3.17608
Au_Pd	0	Au	Pd	fcc_B	0.5	0.5	fcc	B	Pd	0.777453	0	0.5	0	0	0	0	0	0	0	0	0.5	0	0	0	0	0	1.59	1.52	1.01	0.94	9.23	8.34	2.31	0.56	2.54	2.2	0.940284	0.885537	0.885537	0.919467	-3.17608	1.70483	0.239491	2.51811	-1.81287	1.6656	-1.00885	3.39354	-1.81287
Au_Pd	0	Au	Pd	hcp_A	0.5	0.5	hcp	A	Au	1.53022	0	0.5	0	0	0	0	0	0	0	0	0.5	0	0	0	0	0	1.59	1.52	1.01	0.94	9.23	8.34	2.31	0.56	2.54	2.2	0.885537	0.940284	0.940284	0.938382	-1.81287	1.6656	-1.00885	3.39354	-3.17608	1.70483	0.239491	2.51811	-3.17608
Au_Pd	0	Au	Pd	hcp_B	0.5	0.5	hcp	B	Pd	0.943273	0	0.5	0	0	0	0	0	0	0	0	0.5	0	0	0	0	0	1.59	1.52	1.01	0.94	9.23	8.34	2.31	0.56	2.54	2.2	0.940284	0.885537	0.885537	0.881638	-3.17608	1.70483	0.239491	2.51811	-1.81287	1.6656	-1.00885	3.39354	-1.81287
Au_Pt	0	Au	Pt	fcc_A	0.5	0.5	fcc	A	Au	1.20091	0	0.5	0	0	0	0	0	0	0	0	0	0.5	0	0	0	0	1.59	1.53	1.01	1.04	9.23	9	2.31	2.13	2.54	2.28	0.853278	0.938123	0.938123	0.879156	-2.38651	2.50184	-0.579596	2.36441	-3.2335	1.89981	-0.000211401	2.49815	-3.2335
Au_Pt	0	Au	Pt	fcc_B	0.5	0.5	fcc	B	Pt	0.369113	0	0.5	0	0	0	0	0	0	0	0	0	0.5	0	0	0	0	1.59	1.53	1.01	1.04	9.23	9	2.31	2.13	2.54	2.28	0.938123	0.853278	0.853278	0.908266	-3.2335	1.89981	-0.000211401	2.49815	-2.38651	2.50184	-0.579596	2.36441	-2.38651
Au_Pt	0	Au	Pt	hcp_A	0.5	0.5	hcp	A	Au	1.20793	0	0.5	0	0	0	0	0	0	0	0	0	0.5	0	0	0	0	1.59	1.53	1.01	1.04	9.23	9	2.31	2.13	2.54	2.28	0.853278	0.938123	0.938123	0.937375	-2.38651	2.50184	-0.579596	2.36441	-3.2335	1.89981	-0.000211401	2.49815	-3.2335
Au_Pt	0	Au	Pt	hcp_B	0.5	0.5	hcp	B	Pt	0.401513	0	0.5	0	0	0	0	0	0	0	0	0	0.5	0	0	0	0	1.59	1.53	1.01	1.04	9.23	9	2.31	2.13	2.54	2.28	0.938123	0.853278	0.853278	0.850047	-3.2335	1.89981	-0.000211401	2.49815	-2.38651	2.50184	-0.579596	2.36441	-2.38651
Au_Re	0	Au	Re	fcc_A	0.5	0.5	fcc	A	Au	-0.238727	0	0.5	0	0	0	0	0	0	0	0	0	0	0.5	0	0	0	1.59	1.52	1.01	1.2	9.23	7.834	2.31	0.06	2.54	1.6	0.572332	0.943576	0.943576	0.701304	-2.44999	3.01737	-0.636768	2.40221	-3.84483	1.82583	0.179367	2.87675	-3.84483
Au_Re	0	Au	Re	fcc_B	0.5	0.5	fcc	B	Re	-1.08839	0	0.5	0	0	0	0	0	0	0	0	0	0	0.5	0	0	0	1.59	1.52	1.01	1.2	9.23	7.834	2.31	0.06	2.54	1.6	0.943576	0.572332	0.572332	0.820765	-3.84483	1.82583	0.179367	2.87675	-2.44999	3.01737	-0.636768	2.40221	-2.44999
Au_Re	0	Au	Re	hcp_A	0.5	0.5	hcp	A	Au	-0.317047	0	0.5	0	0	0	0	0	0	0	0	0	0	0.5	0	0	0	1.59	1.52	1.01	1.2	9.23	7.834	2.31	0.06	2.54	1.6	0.572332	0.943576	0.943576	0.940225	-2.44999	3.01737	-0.636768	2.40221	-3.84483	1.82583	0.179367	2.87675	-3.84483
Au_Re	0	Au	Re	hcp_B	0.5	0.5	hcp	B	Re	-1.04466	0	0.5	0	0	0	0	0	0	0	0	0	0	0.5	0	0	0	1.59	1.52	1.01	1.2	9.23	7.834	2.31	0.06	2.54	1.6	0.943576	0.572332	0.572332	0.581843	-3.84483	1.82583	0.179367	2.87675	-2.44999	3.01737	-0.636768	2.40221	-2.44999
Au_Rh	0	Au	Rh	fcc_A	0.5	0.5	fcc	A	Au	0.566453	0	0.5	0	0	0	0	0	0	0	0	0	0	0	0.5	0	0	1.59	1.49	1.01	0.99	9.23	7.459	2.31	1.143	2.54	2.28	0.778665	0.93922	0.93922	0.828488	-1.92787	2.14503	-0.832861	2.87677	-3.40076	1.79737	0.237687	2.70944	-3.40076
Au_Rh	0	Au	Rh	fcc_B	0.5	0.5	fcc	B	Rh	-0.249127	0	0.5	0	0	0	0	0	0	0	0	0	0	0	0.5	0	0	1.59	1.49	1.01	0.99	9.23	7.459	2.31	1.143	2.54	2.28	0.93922	0.778665	0.778665	0.881825	-3.40076	1.79737	0.237687	2.70944	-1.92787	2.14503	-0.832861	2.87677	-1.92787
Au_Rh	0	Au	Rh	hcp_A	0.5	0.5	hcp	A	Au	0.625353	0	0.5	0	0	0	0	0	0	0	0	0	0	0	0.5	0	0	1.59	1.49	1.01	0.99	9.23	7.459	2.31	1.143	2.54	2.28	0.778665	0.93922	0.93922	0.935162	-1.92787	2.14503	-0.832861	2.87677	-3.40076	1.79737	0.237687	2.70944	-3.40076
Au_Rh	0	Au	Rh	hcp_B	0.5	0.5	hcp	B	Rh	-0.344677	0	0.5	0	0	0	0	0	0	0	0	0	0	0	0.5	0	0	1.59	1.49	1.01	0.99	9.23	7.459	2.31	1.143	2.54	2.28	0.93922	0.778665	0.778665	0.775151	-3.40076	1.79737	0.237687	2.70944	-1.92787	2.14503	-0.832861	2.87677	-1.92787
Au_Ru	0	Au	Ru	fcc_A	0.5	0.5	fcc	A	Au	0.359283	0	0.5	0	0	0	0	0	0	0	0	0	0	0	0	0.5	0	1.59	1.48	1.01	1.05	9.23	7.361	2.31	1.046	2.54	2.2	0.684095	0.941954	0.941954	0.768512	-2.34067	2.54127	-0.584084	2.40845	-3.70042	1.75314	0.220651	2.82376	-3.70042
Au_Ru	0	Au	Ru	fcc_B	0.5	0.5	fcc	B	Ru	-0.512187	0	0.5	0	0	0	0	0	0	0	0	0	0	0	0	0.5	0	1.59	1.48	1.01	1.05	9.23	7.361	2.31	1.046	2.54	2.2	0.941954	0.684095	0.684095	0.852652	-3.70042	1.75314	0.220651	2.82376	-2.34067	2.54127	-0.584084	2.40845	-2.34067
Au_Ru	0	Au	Ru	hcp_A	0.5	0.5	hcp	A	Au	0.233883	0	0.5	0	0	0	0	0	0	0	0	0	0	0	0	0.5	0	1.59	1.48	1.01	1.05	9.23	7.361	2.31	1.046	2.54	2.2	0.684095	0.941954	0.941954	0.936791	-2.34067	2.54127	-0.584084	2.40845	-3.70042	1.75314	0.220651	2.82376	-3.70042
Au_Ru	0	Au	Ru	hcp_B	0.5	0.5	hcp	B	Ru	-0.284977	0	0.5	0	0	0	0	0	0	0	0	0	0	0	0	0.5	0	1.59	1.48	1.01	1.05	9.23	7.361	2.31	1.046	2.54	2.2	0.941954	0.684095	0.684095	0.684373	-3.70042	1.75314	0.220651	2.82376	-2.34067	2.54127	-0.584084	2.40845	-2.34067
Au_W	0	Au	W	fcc_A	0.5	0.5	fcc	A	Au	-1.91248	0	0.5	0	0	0	0	0	0	0	0	0	0	0	0	0	0.5	1.59	1.56	1.01	1.27	9.23	7.864	2.31	0.816	2.54	2.36	0.514264	0.946636	0.946636	0.672554	-2.27602	2.93818	-0.798328	2.68789	-3.91298	1.76608	0.285775	3.03206	-3.91298
Au_W	0	Au	W	fcc_B	0.5	0.5	fcc	B	W	-1.855	0	0.5	0	0	0	0	0	0	0	0	0	0	0	0	0	0.5	1.59	1.56	1.01	1.27	9.23	7.864	2.31	0.816	2.54	2.36	0.946636	0.514264	0.514264	0.806749	-3.91298	1.76608	0.285775	3.03206	-2.27602	2.93818	-0.798328	2.68789	-2.27602
Au_W	0	Au	W	hcp_A	0.5	0.5	hcp	A	Au	-1.85783	0	0.5	0	0	0	0	0	0	0	0	0	0	0	0	0	0.5	1.59	1.56	1.01	1.27	9.23	7.864	2.31	0.816	2.54	2.36	0.514264	0.946636	0.946636	0.940945	-2.27602	2.93818	-0.798328	2.68789	-3.91298	1.76608	0.285775	3.03206	-3.91298
Au_W	0	Au	W	hcp_B	0.5	0.5	hcp	B	W	-1.90396	0	0.5	0	0	0	0	0	0	0	0	0	0	0	0	0	0.5	1.59	1.56	1.01	1.27	9.23	7.864	2.31	0.816	2.54	2.36	0.946636	0.514264	0.514264	0.538358	-3.91298	1.76608	0.285775	3.03206	-2.27602	2.93818	-0.798328	2.68789	-2.27602
Co_Fe	0	Co	Fe	fcc_A	0.5	0.5	fcc	A	Co	2.13141	0	0	0.5	0	0	0.5	0	0	0	0	0	0	0	0	0	0	1.39	1.41	0.76	0.8	7.881	7.902	0.662	0.153	1.88	1.83	0.679344	0.789245	0.789245	0.720494	-1.82792	1.18239	-0.727296	3.44913	-1.76235	1.16851	-0.720576	3.27146	-1.76235
Co_Fe	0	Co	Fe	fcc_B	0.5	0.5	fcc	B	Fe	2.11497	0	0	0.5	0	0	0.5	0	0	0	0	0	0	0	0	0	0	1.39	1.41	0.76	0.8	7.881	7.902	0.662	0.153	1.88	1.83	0.789245	0.679344	0.679344	0.754226	-1.76235	1.16851	-0.720576	3.27146	-1.82792	1.18239	-0.727296	3.44913	-1.82792
Co_Fe	0	Co	Fe	hcp_A	0.5	0.5	hcp	A	Co	3.4311	0	0	0.5	0	0	0.5	0	0	0	0	0	0	0	0	0	0	1.39	1.41	0.76	0.8	7.881	7.902	0.662	0.153	1.88	1.83	0.679344	0.789245	0.789245	0.787958	-1.82792	1.18239	-0.727296	3.44913	-1.76235	1.16851	-0.720576	3.27146	-1.76235
Co_Fe	0	Co	Fe	hcp_B	0.5	0.5	hcp	B	Fe	-0.965327	0	0	0.5	0	0	0.5	0	0	0	0	0	0	0	0	0	0	1.39	1.41	0.76	0.8	7.881	7.902	0.662	0.153	1.88	1.83	0.789245	0.679344	0.679344	0.686763	-1.76235	1.16851	-0.720576	3.27146	-1.82792	1.18239	-0.727296	3.44913	-1.82792
Co_Ir	0	Co	Ir	fcc_A	0.5	0.5	fcc	A	Co	-0.077907	0	0	0.5	0	0	0	0.5	0	0	0	0	0	0	0	0	0	1.39	1.5	0.76	1.08	7.881	8.967	0.662	1.564	1.88	2.2	0.777208	0.754015	0.754015	0.76719	-2.99322	2.97769	-0.25008	2.26901	-1.91481	1.59724	-1.12194	4.39626	-1.91481
Co_Ir	0	Co	Ir	fcc_B	0.5	0.5	fcc	B	Ir	-0.332127	0	0	0.5	0	0	0	0.5	0	0	0	0	0	0	0	0	0	1.39	1.5	0.76	1.08	7.881	8.967	0.662	1.564	1.88	2.2	0.754015	0.777208	0.777208	0.762189	-1.91481	1.59724	-1.12194	4.39626	-2.99322	2.97769	-0.25008	2.26901	-2.99322
Co_Ir	0	Co	Ir	hcp_A	0.5	0.5	hcp	A	Co	-0.297087	0	0	0.5	0	0	0	0.5	0	0	0	0	0	0	0	0	0	1.39	1.5	0.76	1.08	7.881	8.967	0.662	1.564	1.88	2.2	0.777208	0.754015	0.754015	0.757188	-2.99322	2.97769	-0.25008	2.26901	-1.91481	1.59724	-1.12194	4.39626	-1.91481
Co_Ir	0	Co	Ir	hcp_B	0.5	0.5	hcp	B	Ir	-0.475167	0	0	0.5	0	0	0	0.5	0	0	0	0	0	0	0	0	0	1.39	1.5	0.76	1.08	7.881	8.967	0.662	1.564	1.88	2.2	0.754015	0.777208	0.777208	0.772191	-1.91481	1.59724	-1.12194	4.39626	-2.99322	2.97769	-0.25008	2.26901	-2.99322
Co_Mo	0	Co	Mo	fcc_A	0.5	0.5	fcc	A	Co	-1.02984	0	0	0.5	0	0	0	0	0.5	0	0	0	0	0	0	0	0	1.39	1.55	0.76	1.2	7.881	7.092	0.662	0.747	1.88	2.16	0.624905	0.800717	0.800717	0.704255	-2.29436	1.90783	-0.224987	1.99766	-1.7719	1.14197	-0.764322	3.18096	-1.7719
Co_Mo	0	Co	Mo	fcc_B	0.5	0.5	fcc	B	Mo	-0.858617	0	0	0.5	0	0	0	0	0.5	0	0	0	0	0	0	0	0	1.39	1.55	0.76	1.2	7.881	7.092	0.662	0.747	1.88	2.16	0.800717	0.624905	0.624905	0.75184	-1.7719	1.14197	-0.764322	3.18096	-2.29436	1.90783	-0.224987	1.99766	-2.29436
Co_Mo	0	Co	Mo	hcp_A	0.5	0.5	hcp	A	Co	-0.990607	0	0	0.5	0	0	0	0	0.5	0	0	0	0	0	0	0	0	1.39	1.55	0.76	1.2	7.881	7.092	0.662	0.747	1.88	2.16	0.624905	0.800717	0.800717	0.799425	-2.29436	1.90783	-0.224987	1.99766	-1.7719	1.14197	-0.764322	3.18096	-1.7719
Co_Mo	0	Co	Mo	hcp_B	0.5	0.5	hcp	B	Mo	-1.26673	0	0	0.5	0	0	0	0	0.5	0	0	0	0	0	0	0	0	1.39	1.55	0.76	1.2	7.881	7.092	0.662	0.747	1.88	2.16	0.800717	0.624905	0.624905	0.65667	-1.7719	1.14197	-0.764322	3.18096	-2.29436	1.90783	-0.224987	1.99766	-2.29436
Co_Ni	0	Co	Ni	fcc_A	0.5	0.5	fcc	A	Co	-0.033637	0	0	0.5	0	0	0	0	0	0.5	0	0	0	0	0	0	0	1.39	1.38	0.76	0.71	7.881	7.64	0.662	1.16	1.88	1.91	0.861414	0.752982	0.752982	0.825686	-1.85163	1.11727	-0.770643	3.40386	-1.9732	1.25102	-0.653727	3.16401	-1.9732
Co_Ni	0	Co	Ni	fcc_B	0.5	0.5	fcc	B	Ni	0.051653	0	0	0.5	0	0	0	0	0	0.5	0	0	0	0	0	0	0	1.39	1.38	0.76	0.71	7.881	7.64	0.662	1.16	1.88	1.91	0.752982	0.861414	0.861414	0.790425	-1.9732	1.25102	-0.653727	3.16401	-1.85163	1.11727	-0.770643	3.40386	-1.85163
Co_Ni	0	Co	Ni	hcp_A	0.5	0.5	hcp	A	Co	-0.104917	0	0	0.5	0	0	0	0	0	0.5	0	0	0	0	0	0	0	1.39	1.38	0.76	0.71	7.881	7.64	0.662	1.16	1.88	1.91	0.861414	0.752982	0.752982	0.755164	-1.85163	1.11727	-0.770643	3.40386	-1.9732	1.25102	-0.653727	3.16401	-1.9732
Co_Ni	0	Co	Ni	hcp_B	0.5	0.5	hcp	B	Ni	0.031943	0	0	0.5	0	0	0	0	0	0.5	0	0	0	0	0	0	0	1.39	1.38	0.76	0.71	7.881	7.64	0.662	1.16	1.88	1.91	0.752982	0.861414	0.861414	0.860948	-1.9732	1.25102	-0.653727	3.16401	-1.85163	1.11727	-0.770643	3.40386	-1.85163
Co_Os	0	Co	Os	fcc_A	0.5	0.5	fcc	A	Co	-0.436637	0	0	0.5	0	0	0	0	0	0	0.5	0	0	0	0	0	0	1.39	1.49	0.76	1.13	7.881	8.438	0.662	1.07766	1.88	2.2	0.709672	0.76589	0.76589	0.732221	-3.01764	3.10839	-0.260058	2.17433	-1.94536	1.54044	-1.10846	4.52583	-1.94536
Co_Os	0	Co	Os	fcc_B	0.5	0.5	fcc	B	Os	-0.654247	0	0	0.5	0	0	0	0	0	0	0.5	0	0	0	0	0	0	1.39	1.49	0.76	1.13	7.881	8.438	0.662	1.07766	1.88	2.2	0.76589	0.709672	0.709672	0.752618	-1.94536	1.54044	-1.10846	4.52583	-3.01764	3.10839	-0.260058	2.17433	-3.01764
Co_Os	0	Co	Os	hcp_A	0.5	0.5	hcp	A	Co	-0.754577	0	0	0.5	0	0	0	0	0	0	0.5	0	0	0	0	0	0	1.39	1.49	0.76	1.13	7.881	8.438	0.662	1.07766	1.88	2.2	0.709672	0.76589	0.76589	0.773016	-3.01764	3.10839	-0.260058	2.17433	-1.94536	1.54044	-1.10846	4.52583	-1.94536
Co_Os	0	Co	Os	hcp_B	0.5	0.5	hcp	B	Os	-0.967827	0	0	0.5	0	0	0	0	0	0	0.5	0	0	0	0	0	0	1.39	1.49	0.76	1.13	7.881	8.438	0.662	1.07766	1.88	2.2	0.76589	0.709672	0.709672	0.711823	-1.94536	1.54044	-1.10846	4.52583	-3.01764	3.10839	-0.260058	2.17433	-3.01764
Co_Pd	0	Co	Pd	fcc_A	0.5	0.5	fcc	A	Co	0.087583	0	0	0.5	0	0	0	0	0	0	0	0.5	0	0	0	0	0	1.39	1.52	0.76	0.94	7.881	8.34	0.662	0.56	1.88	2.2	0.898744	0.747038	0.747038	0.842863	-2.46662	1.62134	-0.234236	2.26964	-1.83431	1.23878	-0.875815	3.34209	-1.83431
Co_Pd	0	Co	Pd	fcc_B	0.5	0.5	fcc	B	Pd	0.345243	0	0	0.5	0	0	0	0	0	0	0	0.5	0	0	0	0	0	1.39	1.52	0.76	0.94	7.881	8.34	0.662	0.56	1.88	2.2	0.747038	0.898744	0.898744	0.795881	-1.83431	1.23878	-0.875815	3.34209	-2.46662	1.62134	-0.234236	2.26964	-2.46662
Co_Pd	0	Co	Pd	hcp_A	0.5	0.5	hcp	A	Co	-0.009057	0	0	0.5	0	0	0	0	0	0	0	0.5	0	0	0	0	0	1.39	1.52	0.76	0.94	7.881	8.34	0.662	0.56	1.88	2.2	0.898744	0.747038	0.747038	0.7489	-2.46662	1.62134	-0.234236	2.26964	-1.83431	1.23878	-0.875815	3.34209	-1.83431
Co_Pd	0	Co	Pd	hcp_B	0.5	0.5	hcp	B	Pd	0.415073	0	0	0.5	0	0	0	0	0	0	0	0.5	0	0	0	0	0	1.39	1.52	0.76	0.94	7.881	8.34	0.662	0.56	1.88	2.2	0.747038	0.898744	0.898744	0.889844	-1.83431	1.23878	-0.875815	3.34209	-2.46662	1.62134	-0.234236	2.26964	-2.46662
Co_Pt	0	Co	Pt	fcc_A	0.5	0.5	fcc	A	Co	0.345523	0	0	0.5	0	0	0	0	0	0	0	0	0.5	0	0	0	0	1.39	1.53	0.76	1.04	7.881	9	0.662	2.13	1.88	2.28	0.870695	0.753035	0.753035	0.827634	-2.9847	2.58185	-0.201247	2.32418	-1.85873	1.5257	-1.19626	4.48243	-1.85873
Co_Pt	0	Co	Pt	fcc_B	0.5	0.5	fcc	B	Pt	0.348303	0	0	0.5	0	0	0	0	0	0	0	0	0.5	0	0	0	0	1.39	1.53	0.76	1.04	7.881	9	0.662	2.13	1.88	2.28	0.753035	0.870695	0.870695	0.791284	-1.85873	1.5257	-1.19626	4.48243	-2.9847	2.58185	-0.201247	2.32418	-2.9847
Co_Pt	0	Co	Pt	hcp_A	0.5	0.5	hcp	A	Co	0.261563	0	0	0.5	0	0	0	0	0	0	0	0	0.5	0	0	0	0	1.39	1.53	0.76	1.04	7.881	9	0.662	2.13	1.88	2.28	0.870695	0.753035	0.753035	0.754934	-2.9847	2.58185	-0.201247	2.32418	-1.85873	1.5257	-1.19626	4.48243	-1.85873
Co_Pt	0	Co	Pt	hcp_B	0.5	0.5	hcp	B	Pt	0.473173	0	0	0.5	0	0	0	0	0	0	0	0	0.5	0	0	0	0	1.39	1.53	0.76	1.04	7.881	9	0.662	2.13	1.88	2.28	0.753035	0.870695	0.870695	0.863984	-1.85873	1.5257	-1.19626	4.48243	-2.9847	2.58185	-0.201247	2.32418	-2.9847
Co_Re	0	Co	Re	fcc_A	0.5	0.5	fcc	A	Co	-0.984847	0	0	0.5	0	0	0	0	0	0	0	0	0	0.5	0	0	0	1.39	1.52	0.76	1.2	7.881	7.834	0.662	0.06	1.88	1.6	0.657329	0.782556	0.782556	0.707865	-2.81664	2.73452	-0.300473	2.17473	-1.89776	1.44625	-1.07164	4.2082	-1.89776
Co_Re	0	Co	Re	fcc_B	0.5	0.5	fcc	B	Re	-1.17837	0	0	0.5	0	0	0	0	0	0	0	0	0	0.5	0	0	0	1.39	1.52	0.76	1.2	7.881	7.834	0.662	0.06	1.88	1.6	0.782556	0.657329	0.657329	0.746281	-1.89776	1.44625	-1.07164	4.2082	-2.81664	2.73452	-0.300473	2.17473	-2.81664
Co_Re	0	Co	Re	hcp_A	0.5	0.5	hcp	A	Co	-1.18672	0	0	0.5	0	0	0	0	0	0	0	0	0	0.5	0	0	0	1.39	1.52	0.76	1.2	7.881	7.834	0.662	0.06	1.88	1.6	0.657329	0.782556	0.782556	0.784698	-2.81664	2.73452	-0.300473	2.17473	-1.89776	1.44625	-1.07164	4.2082	-1.89776
Co_Re	0	Co	Re	hcp_B	0.5	0.5	hcp	B	Re	-1.55717	0	0	0.5	0	0	0	0	0	0	0	0	0	0.5	0	0	0	1.39	1.52	0.76	1.2	7.881	7.834	0.662	0.06	1.88	1.6	0.782556	0.657329	0.657329	0.669448	-1.89776	1.44625	-1.07164	4.2082	-2.81664	2.73452	-0.300473	2.17473	-2.81664
Co_Rh	0	Co	Rh	fcc_A	0.5	0.5	fcc	A	Co	-0.173317	0	0	0.5	0	0	0	0	0	0	0	0	0	0	0.5	0	0	1.39	1.49	0.76	0.99	7.881	7.459	0.662	1.143	1.88	2.28	0.809636	0.757029	0.757029	0.788446	-2.37957	2.04123	-0.294829	2.12199	-1.90998	1.31615	-0.741281	3.28199	-1.90998
Co_Rh	0	Co	Rh	fcc_B	0.5	0.5	fcc	B	Rh	-0.360287	0	0	0.5	0	0	0	0	0	0	0	0	0	0	0.5	0	0	1.39	1.49	0.76	0.99	7.881	7.459	0.662	1.143	1.88	2.28	0.757029	0.809636	0.809636	0.773494	-1.90998	1.31615	-0.741281	3.28199	-2.37957	2.04123	-0.294829	2.12199	-2.37957
Co_Rh	0	Co	Rh	hcp_A	0.5	0.5	hcp	A	Co	-0.423597	0	0	0.5	0	0	0	0	0	0	0	0	0	0	0.5	0	0	1.39	1.49	0.76	0.99	7.881	7.459	0.662	1.143	1.88	2.28	0.809636	0.757029	0.757029	0.758542	-2.37957	2.04123	-0.294829	2.12199	-1.90998	1.31615	-0.741281	3.28199	-1.90998
Co_Rh	0	Co	Rh	hcp_B	0.5	0.5	hcp	B	Rh	-0.516747	0	0	0.5	0	0	0	0	0	0	0	0	0	0	0.5	0	0	1.39	1.49	0.76	0.99	7.881	7.459	0.662	1.143	1.88	2.28	0.757029	0.809636	0.809636	0.803398	-1.90998	1.31615	-0.741281	3.28199	-2.37957	2.04123	-0.294829	2.12199	-2.37957
Co_Ru	0	Co	Ru	fcc_A	0.5	0.5	fcc	A	Co	-0.478107	0	0	0.5	0	0	0	0	0	0	0	0	0	0	0	0.5	0	1.39	1.48	0.76	1.05	7.881	7.361	0.662	1.046	1.88	2.2	0.73042	0.767508	0.767508	0.742272	-2.62678	2.38681	-0.214335	1.96931	-1.93164	1.34838	-0.821792	3.52879	-1.93164
Co_Ru	0	Co	Ru	fcc_B	0.5	0.5	fcc	B	Ru	-0.541367	0	0	0.5	0	0	0	0	0	0	0	0	0	0	0	0.5	0	1.39	1.48	0.76	1.05	7.881	7.361	0.662	1.046	1.88	2.2	0.767508	0.73042	0.73042	0.756508	-1.93164	1.34838	-0.821792	3.52879	-2.62678	2.38681	-0.214335	1.96931	-2.62678
Co_Ru	0	Co	Ru	hcp_A	0.5	0.5	hcp	A	Co	-0.841897	0	0	0.5	0	0	0	0	0	0	0	0	0	0	0	0.5	0	1.39	1.48	0.76	1.05	7.881	7.361	0.662	1.046	1.88	2.2	0.73042	0.767508	0.767508	0.770744	-2.62678	2.38681	-0.214335	1.96931	-1.93164	1.34838	-0.821792	3.52879	-1.93164
Co_Ru	0	Co	Ru	hcp_B	0.5	0.5	hcp	B	Ru	-0.961637	0	0	0.5	0	0	0	0	0	0	0	0	0	0	0	0.5	0	1.39	1.48	0.76	1.05	7.881	7.361	0.662	1.046	1.88	2.2	0.767508	0.73042	0.73042	0.728036	-1.93164	1.34838	-0.821792	3.52879	-2.62678	2.38681	-0.214335	1.96931	-2.62678
Co_W	0	Co	W	fcc_A	0.5	0.5	fcc	A	Co	-1.14644	0	0	0.5	0	0	0	0	0	0	0	0	0	0	0	0	0.5	1.39	1.56	0.76	1.27	7.881	7.864	0.662	0.816	1.88	2.36	0.616777	0.795211	0.795211	0.710147	-2.45744	2.2486	-0.327019	2.18789	-1.80139	1.20656	-0.949554	3.80553	-1.80139
Co_W	0	Co	W	fcc_B	0.5	0.5	fcc	B	W	-1.22672	0	0	0.5	0	0	0	0	0	0	0	0	0	0	0	0	0.5	1.39	1.56	0.76	1.27	7.881	7.864	0.662	0.816	1.88	2.36	0.795211	0.616777	0.616777	0.753446	-1.80139	1.20656	-0.949554	3.80553	-2.45744	2.2486	-0.327019	2.18789	-2.45744
Co_W	0	Co	W	hcp_A	0.5	0.5	hcp	A	Co	-1.14597	0	0	0.5	0	0	0	0	0	0	0	0	0	0	0	0	0.5	1.39	1.56	0.76	1.27	7.881	7.864	0.662	0.816	1.88	2.36	0.616777	0.795211	0.795211	0.796745	-2.45744	2.2486	-0.327019	2.18789	-1.80139	1.20656	-0.949554	3.80553	-1.80139
Co_W	0	Co	W	hcp_B	0.5	0.5	hcp	B	W	-1.45298	0	0	0.5	0	0	0	0	0	0	0	0	0	0	0	0	0.5	1.39	1.56	0.76	1.27	7.881	7.864	0.662	0.816	1.88	2.36	0.795211	0.616777	0.616777	0.666848	-1.80139	1.20656	-0.949554	3.80553	-2.45744	2.2486	-0.327019	2.18789	-2.45744
Cu_Co	0	Cu	Co	fcc_A	0.5	0.5	fcc	A	Cu	0.425363	0	0	0.5	0	0.5	0	0	0	0	0	0	0	0	0	0	0	1.41	1.39	0.67	0.76	7.73	7.881	1.24	0.662	1.9	1.88	0.750238	0.94839	0.94839	0.815439	-1.78359	1.1902	-0.937826	3.65202	-2.46519	0.802872	-0.266332	3.61181	-2.46519
Cu_Co	0	Cu	Co	fcc_B	0.5	0.5	fcc	B	Co	-0.253387	0	0	0.5	0	0.5	0	0	0	0	0	0	0	0	0	0	0	1.41	1.39	0.67	0.76	7.73	7.881	1.24	0.662	1.9	1.88	0.94839	0.750238	0.750238	0.880512	-2.46519	0.802872	-0.266332	3.61181	-1.78359	1.1902	-0.937826	3.65202	-1.78359
Cu_Co	0	Cu	Co	hcp_A	0.5	0.5	hcp	A	Cu	0.447943	0	0	0.5	0	0.5	0	0	0	0	0	0	0	0	0	0	0	1.41	1.39	0.67	0.76	7.73	7.881	1.24	0.662	1.9	1.88	0.750238	0.94839	0.94839	0.945586	-1.78359	1.1902	-0.937826	3.65202	-2.46519	0.802872	-0.266332	3.61181	-2.46519
Cu_Co	0	Cu	Co	hcp_B	0.5	0.5	hcp	B	Co	-0.215247	0	0	0.5	0	0.5	0	0	0	0	0	0	0	0	0	0	0	1.41	1.39	0.67	0.76	7.73	7.881	1.24	0.662	1.9	1.88	0.94839	0.750238	0.750238	0.750366	-2.46519	0.802872	-0.266332	3.61181	-1.78359	1.1902	-0.937826	3.65202	-1.78359
Cu_Cr	0	Cu	Cr	fcc_A	0.5	0.5	fcc	A	Cu	6.30954	0	0	0	0.5	0.5	0	0	0	0	0	0	0	0	0	0	0	1.41	1.42	0.67	0.9	7.73	6.767	1.24	0.676	1.9	1.66	0.501649	0.966307	0.966307	0.664825	-1.88314	1.3545	-0.797772	3.34986	-2.65629	0.639549	0.0867995	3.92737	-2.65629
Cu_Cr	0	Cu	Cr	fcc_B	0.5	0.5	fcc	B	Cr	393.538	0	0	0	0.5	0.5	0	0	0	0	0	0	0	0	0	0	0	1.41	1.42	0.67	0.9	7.73	6.767	1.24	0.676	1.9	1.66	0.966307	0.501649	0.501649	0.814019	-2.65629	0.639549	0.0867995	3.92737	-1.88314	1.3545	-0.797772	3.34986	-1.88314
Cu_Cr	0	Cu	Cr	hcp_A	0.5	0.5	hcp	A	Cu	5.51775	0	0	0	0.5	0.5	0	0	0	0	0	0	0	0	0	0	0	1.41	1.42	0.67	0.9	7.73	6.767	1.24	0.676	1.9	1.66	0.501649	0.966307	0.966307	0.963214	-1.88314	1.3545	-0.797772	3.34986	-2.65629	0.639549	0.0867995	3.92737	-2.65629
Cu_Cr	0	Cu	Cr	hcp_B	0.5	0.5	hcp	B	Cr	393.538	0	0	0	0.5	0.5	0	0	0	0	0	0	0	0	0	0	0	1.41	1.42	0.67	0.9	7.73	6.767	1.24	0.676	1.9	1.66	0.966307	0.501649	0.501649	0.51563	-2.65629	0.639549	0.0867995	3.92737	-1.88314	1.3545	-0.797772	3.34986	-1.88314
Cu_Fe	0	Cu	Fe	fcc_A	0.5	0.5	fcc	A	Cu	0.233683	0	0	0	0	0.5	0.5	0	0	0	0	0	0	0	0	0	0	1.41	1.41	0.67	0.8	7.73	7.902	1.24	0.153	1.9	1.83	0.649869	0.954409	0.954409	0.755625	-1.83318	1.23865	-0.948956	3.77212	-2.6506	0.763544	-0.107565	3.7022	-2.6506
Cu_Fe	0	Cu	Fe	fcc_B	0.5	0.5	fcc	B	Fe	-0.470897	0	0	0	0	0.5	0.5	0	0	0	0	0	0	0	0	0	0	1.41	1.41	0.67	0.8	7.73	7.902	1.24	0.153	1.9	1.83	0.954409	0.649869	0.649869	0.8537	-2.6506	0.763544	-0.107565	3.7022	-1.83318	1.23865	-0.948956	3.77212	-1.83318
Cu_Fe	0	Cu	Fe	hcp_A	0.5	0.5	hcp	A	Cu	0.280343	0	0	0	0	0.5	0.5	0	0	0	0	0	0	0	0	0	0	1.41	1.41	0.67	0.8	7.73	7.902	1.24	0.153	1.9	1.83	0.649869	0.954409	0.954409	0.951776	-1.83318	1.23865	-0.948956	3.77212	-2.6506	0.763544	-0.107565	3.7022	-2.6506
Cu_Fe	0	Cu	Fe	hcp_B	0.5	0.5	hcp	B	Fe	-0.385177	0	0	0	0	0.5	0.5	0	0	0	0	0	0	0	0	0	0	1.41	1.41	0.67	0.8	7.73	7.902	1.24	0.153	1.9	1.83	0.954409	0.649869	0.649869	0.657549	-2.6506	0.763544	-0.107565	3.7022	-1.83318	1.23865	-0.948956	3.77212	-1.83318
Cu_Ir	0	Cu	Ir	fcc_A	0.5	0.5	fcc	A	Cu	0.511433	0	0	0	0	0.5	0	0.5	0	0	0	0	0	0	0	0	0	1.41	1.5	0.67	1.08	7.73	8.967	1.24	1.564	1.9	2.2	0.756755	0.944061	0.944061	0.815351	-2.73048	3.04233	-0.319406	2.13554	-2.37938	0.921729	-0.704757	4.637	-2.37938
Cu_Ir	0	Cu	Ir	fcc_B	0.5	0.5	fcc	B	Ir	-0.163687	0	0	0	0	0.5	0	0.5	0	0	0	0	0	0	0	0	0	1.41	1.5	0.67	1.08	7.73	8.967	1.24	1.564	1.9	2.2	0.944061	0.756755	0.756755	0.879759	-2.37938	0.921729	-0.704757	4.637	-2.73048	3.04233	-0.319406	2.13554	-2.73048
Cu_Ir	0	Cu	Ir	hcp_A	0.5	0.5	hcp	A	Cu	0.488893	0	0	0	0	0.5	0	0.5	0	0	0	0	0	0	0	0	0	1.41	1.5	0.67	1.08	7.73	8.967	1.24	1.564	1.9	2.2	0.756755	0.944061	0.944061	0.944168	-2.73048	3.04233	-0.319406	2.13554	-2.37938	0.921729	-0.704757	4.637	-2.37938
Cu_Ir	0	Cu	Ir	hcp_B	0.5	0.5	hcp	B	Ir	-0.235207	0	0	0	0	0.5	0	0.5	0	0	0	0	0	0	0	0	0	1.41	1.5	0.67	1.08	7.73	8.967	1.24	1.564	1.9	2.2	0.944061	0.756755	0.756755	0.750942	-2.37938	0.921729	-0.704757	4.637	-2.73048	3.04233	-0.319406	2.13554	-2.73048
Cu_Mo	0	Cu	Mo	fcc_A	0.5	0.5	fcc	A	Cu	-4.78115	0	0	0	0	0.5	0	0	0.5	0	0	0	0	0	0	0	0	1.41	1.55	0.67	1.2	7.73	7.092	1.24	0.747	1.9	2.16	0.545067	0.95648	0.95648	0.686531	-2.18025	1.98165	-0.30728	2.10706	-2.64608	0.719241	0.0987068	3.77186	-2.64608
Cu_Mo	0	Cu	Mo	fcc_B	0.5	0.5	fcc	B	Mo	-1.22269	0	0	0	0	0.5	0	0	0.5	0	0	0	0	0	0	0	0	1.41	1.55	0.67	1.2	7.73	7.092	1.24	0.747	1.9	2.16	0.95648	0.545067	0.545067	0.82056	-2.64608	0.719241	0.0987068	3.77186	-2.18025	1.98165	-0.30728	2.10706	-2.18025
Cu_Mo	0	Cu	Mo	hcp_A	0.5	0.5	hcp	A	Cu	-0.289767	0	0	0	0	0.5	0	0	0.5	0	0	0	0	0	0	0	0	1.41	1.55	0.67	1.2	7.73	7.092	1.24	0.747	1.9	2.16	0.545067	0.95648	0.95648	0.954589	-2.18025	1.98165	-0.30728	2.10706	-2.64608	0.719241	0.0987068	3.77186	-2.64608
Cu_Mo	0	Cu	Mo	hcp_B	0.5	0.5	hcp	B	Mo	-4.77985	0	0	0	0	0.5	0	0	0.5	0	0	0	0	0	0	0	0	1.41	1.55	0.67	1.2	7.73	7.092	1.24	0.747	1.9	2.16	0.95648	0.545067	0.545067	0.552501	-2.64608	0.719241	0.0987068	3.77186	-2.18025	1.98165	-0.30728	2.10706	-2.18025
Cu_Ni	0	Cu	Ni	fcc_A	0.5	0.5	fcc	A	Cu	0.862263	0	0	0	0	0.5	0	0	0	0.5	0	0	0	0	0	0	0	1.41	1.38	0.67	0.71	7.73	7.64	1.24	1.16	1.9	1.91	0.851665	0.942078	0.942078	0.879568	-1.33407	1.08723	-1.1549	4.11249	-2.28539	0.854184	-0.14635	3.39091	-2.28539
Cu_Ni	0	Cu	Ni	fcc_B	0.5	0.5	fcc	B	Ni	0.065833	0	0	0	0	0.5	0	0	0	0.5	0	0	0	0	0	0	0	1.41	1.38	0.67	0.71	7.73	7.64	1.24	1.16	1.9	1.91	0.942078	0.851665	0.851665	0.910153	-2.28539	0.854184	-0.14635	3.39091	-1.33407	1.08723	-1.1549	4.11249	-1.33407
Cu_Ni	0	Cu	Ni	hcp_A	0.5	0.5	hcp	A	Cu	0.850263	0	0	0	0	0.5	0	0	0	0.5	0	0	0	0	0	0	0	1.41	1.38	0.67	0.71	7.73	7.64	1.24	1.16	1.9	1.91	0.851665	0.942078	0.942078	0.940738	-1.33407	1.08723	-1.1549	4.11249	-2.28539	0.854184	-0.14635	3.39091	-2.28539
Cu_Ni	0	Cu	Ni	hcp_B	0.5	0.5	hcp	B	Ni	0.140043	0	0	0	0	0.5	0	0	0	0.5	0	0	0	0	0	0	0	1.41	1.38	0.67	0.71	7.73	7.64	1.24	1.16	1.9	1.91	0.942078	0.851665	0.851665	0.848982	-2.28539	0.854184	-0.14635	3.39091	-1.33407	1.08723	-1.1549	4.11249	-1.33407
Cu_Os	0	Cu	Os	fcc_A	0.5	0.5	fcc	A	Cu	0.110893	0	0	0	0	0.5	0	0	0	0	0.5	0	0	0	0	0	0	1.41	1.49	0.67	1.13	7.73	8.438	1.24	1.07766	1.9	2.2	0.678272	0.947176	0.947176	0.761924	-2.81227	3.20664	-0.304476	2.05666	-2.6423	0.871801	-0.526868	4.77561	-2.6423
Cu_Os	0	Cu	Os	fcc_B	0.5	0.5	fcc	B	Os	-0.727687	0	0	0	0	0.5	0	0	0	0	0.5	0	0	0	0	0	0	1.41	1.49	0.67	1.13	7.73	8.438	1.24	1.07766	1.9	2.2	0.947176	0.678272	0.678272	0.854286	-2.6423	0.871801	-0.526868	4.77561	-2.81227	3.20664	-0.304476	2.05666	-2.81227
Cu_Os	0	Cu	Os	hcp_A	0.5	0.5	hcp	A	Cu	-0.115647	0	0	0	0	0.5	0	0	0	0	0.5	0	0	0	0	0	0	1.41	1.49	0.67	1.13	7.73	8.438	1.24	1.07766	1.9	2.2	0.678272	0.947176	0.947176	0.946648	-2.81227	3.20664	-0.304476	2.05666	-2.6423	0.871801	-0.526868	4.77561	-2.6423
Cu_Os	0	Cu	Os	hcp_B	0.5	0.5	hcp	B	Os	-0.565557	0	0	0	0	0.5	0	0	0	0	0.5	0	0	0	0	0	0	1.41	1.49	0.67	1.13	7.73	8.438	1.24	1.07766	1.9	2.2	0.947176	0.678272	0.678272	0.669563	-2.6423	0.871801	-0.526868	4.77561	-2.81227	3.20664	-0.304476	2.05666	-2.81227
Cu_Pd	0	Cu	Pd	fcc_A	0.5	0.5	fcc	A	Cu	1.38054	0	0	0	0	0.5	0	0	0	0	0	0.5	0	0	0	0	0	1.41	1.52	0.67	0.94	7.73	8.34	1.24	0.56	1.9	2.2	0.887387	0.949885	0.949885	0.903634	-2.13437	1.58108	-0.364625	2.16064	-1.97483	0.792781	-0.642657	3.4275	-1.97483
Cu_Pd	0	Cu	Pd	fcc_B	0.5	0.5	fcc	B	Pd	0.944383	0	0	0	0	0.5	0	0	0	0	0	0.5	0	0	0	0	0	1.41	1.52	0.67	0.94	7.73	8.34	1.24	0.56	1.9	2.2	0.949885	0.887387	0.887387	0.925678	-1.97483	0.792781	-0.642657	3.4275	-2.13437	1.58108	-0.364625	2.16064	-2.13437
Cu_Pd	0	Cu	Pd	hcp_A	0.5	0.5	hcp	A	Cu	1.34799	0	0	0	0	0.5	0	0	0	0	0	0.5	0	0	0	0	0	1.41	1.52	0.67	0.94	7.73	8.34	1.24	0.56	1.9	2.2	0.887387	0.949885	0.949885	0.947721	-2.13437	1.58108	-0.364625	2.16064	-1.97483	0.792781	-0.642657	3.4275	-1.97483
Cu_Pd	0	Cu	Pd	hcp_B	0.5	0.5	hcp	B	Pd	1.14065	0	0	0	0	0.5	0	0	0	0	0	0.5	0	0	0	0	0	1.41	1.52	0.67	0.94	7.73	8.34	1.24	0.56	1.9	2.2	0.949885	0.887387	0.887387	0.88159	-1.97483	0.792781	-0.642657	3.4275	-2.13437	1.58108	-0.364625	2.16064	-2.13437
Cu_Pt	0	Cu	Pt	fcc_A	0.5	0.5	fcc	A	Cu	1.53188	0	0	0	0	0.5	0	0	0	0	0	0	0.5	0	0	0	0	1.41	1.53	0.67	1.04	7.73	9	1.24	2.13	1.9	2.28	0.858295	0.946725	0.946725	0.885282	-2.62913	2.51415	-0.279277	2.1655	-2.02332	0.926764	-1.00903	4.89058	-2.02332
Cu_Pt	0	Cu	Pt	fcc_B	0.5	0.5	fcc	B	Pt	0.714783	0	0	0	0	0.5	0	0	0	0	0	0	0.5	0	0	0	0	1.41	1.53	0.67	1.04	7.73	9	1.24	2.13	1.9	2.28	0.946725	0.858295	0.858295	0.916269	-2.02332	0.926764	-1.00903	4.89058	-2.62913	2.51415	-0.279277	2.1655	-2.62913
Cu_Pt	0	Cu	Pt	hcp_A	0.5	0.5	hcp	A	Cu	1.38757	0	0	0	0	0.5	0	0	0	0	0	0	0.5	0	0	0	0	1.41	1.53	0.67	1.04	7.73	9	1.24	2.13	1.9	2.28	0.858295	0.946725	0.946725	0.947256	-2.62913	2.51415	-0.279277	2.1655	-2.02332	0.926764	-1.00903	4.89058	-2.02332
Cu_Pt	0	Cu	Pt	hcp_B	0.5	0.5	hcp	B	Pt	0.883013	0	0	0	0	0.5	0	0	0	0	0	0	0.5	0	0	0	0	1.41	1.53	0.67	1.04	7.73	9	1.24	2.13	1.9	2.28	0.946725	0.858295	0.858295	0.854295	-2.02332	0.926764	-1.00903	4.89058	-2.62913	2.51415	-0.279277	2.1655	-2.62913
Cu_Re	0	Cu	Re	fcc_A	0.5	0.5	fcc	A	Cu	-0.161357	0	0	0	0	0.5	0	0	0	0	0	0	0	0.5	0	0	0	1.41	1.52	0.67	1.2	7.73	7.834	1.24	0.06	1.9	1.6	0.593757	0.94952	0.94952	0.7125	-2.5578	2.8372	-0.391098	2.10842	-2.65553	0.807991	-0.331159	4.51727	-2.65553
Cu_Re	0	Cu	Re	fcc_B	0.5	0.5	fcc	B	Re	-1.13455	0	0	0	0	0.5	0	0	0	0	0	0	0	0.5	0	0	0	1.41	1.52	0.67	1.2	7.73	7.834	1.24	0.06	1.9	1.6	0.94952	0.593757	0.593757	0.830391	-2.65553	0.807991	-0.331159	4.51727	-2.5578	2.8372	-0.391098	2.10842	-2.5578
Cu_Re	0	Cu	Re	hcp_A	0.5	0.5	hcp	A	Cu	0.027503	0	0	0	0	0.5	0	0	0	0	0	0	0	0.5	0	0	0	1.41	1.52	0.67	1.2	7.73	7.834	1.24	0.06	1.9	1.6	0.593757	0.94952	0.94952	0.948281	-2.5578	2.8372	-0.391098	2.10842	-2.65553	0.807991	-0.331159	4.51727	-2.65553
Cu_Re	0	Cu	Re	hcp_B	0.5	0.5	hcp	B	Re	-1.09651	0	0	0	0	0.5	0	0	0	0	0	0	0	0.5	0	0	0	1.41	1.52	0.67	1.2	7.73	7.834	1.24	0.06	1.9	1.6	0.94952	0.593757	0.593757	0.594609	-2.65553	0.807991	-0.331159	4.51727	-2.5578	2.8372	-0.391098	2.10842	-2.5578
Cu_Rh	0	Cu	Rh	fcc_A	0.5	0.5	fcc	A	Cu	0.623973	0	0	0	0	0.5	0	0	0	0	0	0	0	0	0.5	0	0	1.41	1.49	0.67	0.99	7.73	7.459	1.24	1.143	1.9	2.28	0.788407	0.947623	0.947623	0.835688	-2.13958	2.11269	-0.39189	2.05625	-2.23898	0.848677	-0.352891	3.46106	-2.23898
Cu_Rh	0	Cu	Rh	fcc_B	0.5	0.5	fcc	B	Rh	-0.163887	0	0	0	0	0.5	0	0	0	0	0	0	0	0	0.5	0	0	1.41	1.49	0.67	0.99	7.73	7.459	1.24	1.143	1.9	2.28	0.947623	0.788407	0.788407	0.890588	-2.23898	0.848677	-0.352891	3.46106	-2.13958	2.11269	-0.39189	2.05625	-2.13958
Cu_Rh	0	Cu	Rh	hcp_A	0.5	0.5	hcp	A	Cu	0.610983	0	0	0	0	0.5	0	0	0	0	0	0	0	0	0.5	0	0	1.41	1.49	0.67	0.99	7.73	7.459	1.24	1.143	1.9	2.28	0.788407	0.947623	0.947623	0.945488	-2.13958	2.11269	-0.39189	2.05625	-2.23898	0.848677	-0.352891	3.46106	-2.23898
Cu_Rh	0	Cu	Rh	hcp_B	0.5	0.5	hcp	B	Rh	-0.212417	0	0	0	0	0.5	0	0	0	0	0	0	0	0	0.5	0	0	1.41	1.49	0.67	0.99	7.73	7.459	1.24	1.143	1.9	2.28	0.947623	0.788407	0.788407	0.780788	-2.23898	0.848677	-0.352891	3.46106	-2.13958	2.11269	-0.39189	2.05625	-2.13958
Cu_Ru	0	Cu	Ru	fcc_A	0.5	0.5	fcc	A	Cu	0.175934	0	0	0	0	0.5	0	0	0	0	0	0	0	0	0	0.5	0	1.41	1.48	0.67	1.05	7.73	7.361	1.24	1.046	1.9	2.2	0.703095	0.949925	0.949925	0.778669	-2.44712	2.43451	-0.289147	1.93972	-2.53246	0.795573	-0.27147	3.82986	-2.53246
Cu_Ru	0	Cu	Ru	fcc_B	0.5	0.5	fcc	B	Ru	-0.595567	0	0	0	0	0.5	0	0	0	0	0	0	0	0	0	0.5	0	1.41	1.48	0.67	1.05	7.73	7.361	1.24	1.046	1.9	2.2	0.949925	0.703095	0.703095	0.862658	-2.53246	0.795573	-0.27147	3.82986	-2.44712	2.43451	-0.289147	1.93972	-2.44712
Cu_Ru	0	Cu	Ru	hcp_A	0.5	0.5	hcp	A	Cu	0.050203	0	0	0	0	0.5	0	0	0	0	0	0	0	0	0	0.5	0	1.41	1.48	0.67	1.05	7.73	7.361	1.24	1.046	1.9	2.2	0.703095	0.949925	0.949925	0.946647	-2.44712	2.43451	-0.289147	1.93972	-2.53246	0.795573	-0.27147	3.82986	-2.53246
Cu_Ru	0	Cu	Ru	hcp_B	0.5	0.5	hcp	B	Ru	-0.370697	0	0	0	0	0.5	0	0	0	0	0	0	0	0	0	0.5	0	1.41	1.48	0.67	1.05	7.73	7.361	1.24	1.046	1.9	2.2	0.949925	0.703095	0.703095	0.694679	-2.53246	0.795573	-0.27147	3.82986	-2.44712	2.43451	-0.289147	1.93972	-2.44712
Cu_W	0	Cu	W	fcc_A	0.5	0.5	fcc	A	Cu	-0.231737	0	0	0	0	0.5	0	0	0	0	0	0	0	0	0	0	0.5	1.41	1.56	0.67	1.27	7.73	7.864	1.24	0.816	1.9	2.36	0.540504	0.949998	0.949998	0.687788	-2.34682	2.37682	-0.430272	2.21113	-2.79448	0.754491	0.00984571	4.29227	-2.79448
Cu_W	0	Cu	W	fcc_B	0.5	0.5	fcc	B	W	-1.33772	0	0	0	0	0.5	0	0	0	0	0	0	0	0	0	0	0.5	1.41	1.56	0.67	1.27	7.73	7.864	1.24	0.816	1.9	2.36	0.949998	0.540504	0.540504	0.818714	-2.79448	0.754491	0.00984571	4.29227	-2.34682	2.37682	-0.430272	2.21113	-2.34682
Cu_W	0	Cu	W	hcp_A	0.5	0.5	hcp	A	Cu	-0.115967	0	0	0	0	0.5	0	0	0	0	0	0	0	0	0	0	0.5	1.41	1.56	0.67	1.27	7.73	7.864	1.24	0.816	1.9	2.36	0.540504	0.949998	0.949998	0.949641	-2.34682	2.37682	-0.430272	2.21113	-2.79448	0.754491	0.00984571	4.29227	-2.79448
Cu_W	0	Cu	W	hcp_B	0.5	0.5	hcp	B	W	-1.32522	0	0	0	0	0.5	0	0	0	0	0	0	0	0	0	0	0.5	1.41	1.56	0.67	1.27	7.73	7.864	1.24	0.816	1.9	2.36	0.949998	0.540504	0.540504	0.556862	-2.79448	0.754491	0.00984571	4.29227	-2.34682	2.37682	-0.430272	2.21113	-2.34682
Fe_Ir	0	Fe	Ir	fcc_A	0.5	0.5	fcc	A	Fe	-0.218847	0	0	0	0	0	0.5	0.5	0	0	0	0	0	0	0	0	0	1.41	1.5	0.8	1.08	7.902	8.967	0.153	1.564	1.83	2.2	0.808585	0.660034	0.660034	0.760254	-3.00337	2.87486	-0.261454	2.25994	-2.0071	1.71227	-1.00504	4.06447	-2.0071
Fe_Ir	0	Fe	Ir	fcc_B	0.5	0.5	fcc	B	Ir	-0.156237	0	0	0	0	0	0.5	0.5	0	0	0	0	0	0	0	0	0	1.41	1.5	0.8	1.08	7.902	8.967	0.153	1.564	1.83	2.2	0.660034	0.808585	0.808585	0.716564	-2.0071	1.71227	-1.00504	4.06447	-3.00337	2.87486	-0.261454	2.25994	-3.00337
Fe_Ir	0	Fe	Ir	hcp_A	0.5	0.5	hcp	A	Fe	-0.504697	0	0	0	0	0	0.5	0.5	0	0	0	0	0	0	0	0	0	1.41	1.5	0.8	1.08	7.902	8.967	0.153	1.564	1.83	2.2	0.808585	0.660034	0.660034	0.672874	-3.00337	2.87486	-0.261454	2.25994	-2.0071	1.71227	-1.00504	4.06447	-2.0071
Fe_Ir	0	Fe	Ir	hcp_B	0.5	0.5	hcp	B	Ir	-0.454987	0	0	0	0	0	0.5	0.5	0	0	0	0	0	0	0	0	0	1.41	1.5	0.8	1.08	7.902	8.967	0.153	1.564	1.83	2.2	0.660034	0.808585	0.808585	0.803945	-2.0071	1.71227	-1.00504	4.06447	-3.00337	2.87486	-0.261454	2.25994	-3.00337
Fe_Mo	0	Fe	Mo	fcc_A	0.5	0.5	fcc	A	Fe	-2.94951	0	0	0	0	0	0.5	0	0.5	0	0	0	0	0	0	0	0	1.41	1.55	0.8	1.2	7.902	7.092	0.153	0.747	1.83	2.16	0.67669	0.725885	0.725885	0.728249	-2.21693	1.79947	-0.249297	2.0054	-1.69091	1.22205	-0.77024	3.03646	-1.69091
Fe_Mo	0	Fe	Mo	fcc_B	0.5	0.5	fcc	B	Mo	-1.48946	0	0	0	0	0	0.5	0	0.5	0	0	0	0	0	0	0	0	1.41	1.55	0.8	1.2	7.902	7.092	0.153	0.747	1.83	2.16	0.725885	0.67669	0.67669	0.72768	-1.69091	1.22205	-0.77024	3.03646	-2.21693	1.79947	-0.249297	2.0054	-2.21693
Fe_Mo	0	Fe	Mo	hcp_A	0.5	0.5	hcp	A	Fe	-1.63832	0	0	0	0	0	0.5	0	0.5	0	0	0	0	0	0	0	0	1.41	1.55	0.8	1.2	7.902	7.092	0.153	0.747	1.83	2.16	0.67669	0.725885	0.725885	0.727112	-2.21693	1.79947	-0.249297	2.0054	-1.69091	1.22205	-0.77024	3.03646	-1.69091
Fe_Mo	0	Fe	Mo	hcp_B	0.5	0.5	hcp	B	Mo	-1.48851	0	0	0	0	0	0.5	0	0.5	0	0	0	0	0	0	0	0	1.41	1.55	0.8	1.2	7.902	7.092	0.153	0.747	1.83	2.16	0.725885	0.67669	0.67669	0.728818	-1.69091	1.22205	-0.77024	3.03646	-2.21693	1.79947	-0.249297	2.0054	-2.21693
Fe_Os	0	Fe	Os	fcc_A	0.5	0.5	fcc	A	Fe	-0.626687	0	0	0	0	0	0.5	0	0	0	0.5	0	0	0	0	0	0	1.41	1.49	0.8	1.13	7.902	8.438	0.153	1.07766	1.83	2.2	0.762537	0.678508	0.678508	0.738186	-2.93403	3.01994	-0.275519	2.17863	-1.92688	1.67038	-1.04312	4.20209	-1.92688
Fe_Os	0	Fe	Os	fcc_B	0.5	0.5	fcc	B	Os	-0.803837	0	0	0	0	0	0.5	0	0	0	0.5	0	0	0	0	0	0	1.41	1.49	0.8	1.13	7.902	8.438	0.153	1.07766	1.83	2.2	0.678508	0.762537	0.762537	0.713131	-1.92688	1.67038	-1.04312	4.20209	-2.93403	3.01994	-0.275519	2.17863	-2.93403
Fe_Os	0	Fe	Os	hcp_A	0.5	0.5	hcp	A	Fe	-0.891537	0	0	0	0	0	0.5	0	0	0	0.5	0	0	0	0	0	0	1.41	1.49	0.8	1.13	7.902	8.438	0.153	1.07766	1.83	2.2	0.762537	0.678508	0.678508	0.688077	-2.93403	3.01994	-0.275519	2.17863	-1.92688	1.67038	-1.04312	4.20209	-1.92688
Fe_Os	0	Fe	Os	hcp_B	0.5	0.5	hcp	B	Os	-0.950477	0	0	0	0	0	0.5	0	0	0	0.5	0	0	0	0	0	0	1.41	1.49	0.8	1.13	7.902	8.438	0.153	1.07766	1.83	2.2	0.678508	0.762537	0.762537	0.763241	-1.92688	1.67038	-1.04312	4.20209	-2.93403	3.01994	-0.275519	2.17863	-2.93403
Fe_Re	0	Fe	Re	fcc_A	0.5	0.5	fcc	A	Fe	-0.036287	0	0	0	0	0	0.5	0	0	0	0	0	0	0.5	0	0	0	1.41	1.52	0.8	1.2	7.902	7.834	0.153	0.06	1.83	1.6	0.715656	0.705951	0.705951	0.726439	-2.73343	2.62474	-0.339131	2.15248	-1.92899	1.55395	-1.0205	3.81538	-1.92899
Fe_Re	0	Fe	Re	fcc_B	0.5	0.5	fcc	B	Re	-0.271117	0	0	0	0	0	0.5	0	0	0	0	0	0	0.5	0	0	0	1.41	1.52	0.8	1.2	7.902	7.834	0.153	0.06	1.83	1.6	0.705951	0.715656	0.715656	0.716441	-1.92899	1.55395	-1.0205	3.81538	-2.73343	2.62474	-0.339131	2.15248	-2.73343
Fe_Re	0	Fe	Re	hcp_A	0.5	0.5	hcp	A	Fe	-0.288437	0	0	0	0	0	0.5	0	0	0	0	0	0	0.5	0	0	0	1.41	1.52	0.8	1.2	7.902	7.834	0.153	0.06	1.83	1.6	0.715656	0.705951	0.705951	0.706442	-2.73343	2.62474	-0.339131	2.15248	-1.92899	1.55395	-1.0205	3.81538	-1.92899
Fe_Re	0	Fe	Re	hcp_B	0.5	0.5	hcp	B	Re	-0.672357	0	0	0	0	0	0.5	0	0	0	0	0	0	0.5	0	0	0	1.41	1.52	0.8	1.2	7.902	7.834	0.153	0.06	1.83	1.6	0.705951	0.715656	0.715656	0.736438	-1.92899	1.55395	-1.0205	3.81538	-2.73343	2.62474	-0.339131	2.15248	-2.73343
Fe_Rh	0	Fe	Rh	fcc_A	0.5	0.5	fcc	A	Fe	-0.909747	0	0	0	0	0	0.5	0	0	0	0	0	0	0	0.5	0	0	1.41	1.49	0.8	0.99	7.902	7.459	0.153	1.143	1.83	2.28	0.82178	0.678376	0.678376	0.768213	-2.54783	2.06124	-0.165613	2.13335	-1.61017	1.60971	-1.02057	3.33823	-1.61017
Fe_Rh	0	Fe	Rh	fcc_B	0.5	0.5	fcc	B	Rh	-1.38986	0	0	0	0	0	0.5	0	0	0	0	0	0	0	0.5	0	0	1.41	1.49	0.8	0.99	7.902	7.459	0.153	1.143	1.83	2.28	0.678376	0.82178	0.82178	0.718419	-1.61017	1.60971	-1.02057	3.33823	-2.54783	2.06124	-0.165613	2.13335	-2.54783
Fe_Rh	0	Fe	Rh	hcp_A	0.5	0.5	hcp	A	Fe	-1.22078	0	0	0	0	0	0.5	0	0	0	0	0	0	0	0.5	0	0	1.41	1.49	0.8	0.99	7.902	7.459	0.153	1.143	1.83	2.28	0.82178	0.678376	0.678376	0.668626	-2.54783	2.06124	-0.165613	2.13335	-1.61017	1.60971	-1.02057	3.33823	-1.61017
Fe_Rh	0	Fe	Rh	hcp_B	0.5	0.5	hcp	B	Rh	-2.77464	0	0	0	0	0	0.5	0	0	0	0	0	0	0	0.5	0	0	1.41	1.49	0.8	0.99	7.902	7.459	0.153	1.143	1.83	2.28	0.678376	0.82178	0.82178	0.818006	-1.61017	1.60971	-1.02057	3.33823	-2.54783	2.06124	-0.165613	2.13335	-2.54783
Fe_Ru	0	Fe	Ru	fcc_A	0.5	0.5	fcc	A	Fe	-0.760457	0	0	0	0	0	0.5	0	0	0	0	0	0	0	0	0.5	0	1.41	1.48	0.8	1.05	7.902	7.361	0.153	1.046	1.83	2.2	0.77495	0.680075	0.680075	0.74219	-2.56296	2.3088	-0.218025	1.95769	-1.89903	1.43346	-0.755053	3.33888	-1.89903
Fe_Ru	0	Fe	Ru	fcc_B	0.5	0.5	fcc	B	Ru	-0.828797	0	0	0	0	0	0.5	0	0	0	0	0	0	0	0	0.5	0	1.41	1.48	0.8	1.05	7.902	7.361	0.153	1.046	1.83	2.2	0.680075	0.77495	0.77495	0.714669	-1.89903	1.43346	-0.755053	3.33888	-2.56296	2.3088	-0.218025	1.95769	-2.56296
Fe_Ru	0	Fe	Ru	hcp_A	0.5	0.5	hcp	A	Fe	-1.01181	0	0	0	0	0	0.5	0	0	0	0	0	0	0	0	0.5	0	1.41	1.48	0.8	1.05	7.902	7.361	0.153	1.046	1.83	2.2	0.77495	0.680075	0.680075	0.687147	-2.56296	2.3088	-0.218025	1.95769	-1.89903	1.43346	-0.755053	3.33888	-1.89903
Fe_Ru	0	Fe	Ru	hcp_B	0.5	0.5	hcp	B	Ru	-1.02367	0	0	0	0	0	0.5	0	0	0	0	0	0	0	0	0.5	0	1.41	1.48	0.8	1.05	7.902	7.361	0.153	1.046	1.83	2.2	0.680075	0.77495	0.77495	0.769711	-1.89903	1.43346	-0.755053	3.33888	-2.56296	2.3088	-0.218025	1.95769	-2.56296
Fe_W	0	Fe	W	fcc_A	0.5	0.5	fcc	A	Fe	-2.01456	0	0	0	0	0	0.5	0	0	0	0	0	0	0	0	0	0.5	1.41	1.56	0.8	1.27	7.902	7.864	0.153	0.816	1.83	2.36	0.674857	0.728606	0.728606	0.735076	-2.38746	2.11334	-0.37649	2.2402	-1.68702	1.35007	-0.969249	3.45713	-1.68702
Fe_W	0	Fe	W	fcc_B	0.5	0.5	fcc	B	W	-1.48848	0	0	0	0	0	0.5	0	0	0	0	0	0	0	0	0	0.5	1.41	1.56	0.8	1.27	7.902	7.864	0.153	0.816	1.83	2.36	0.728606	0.674857	0.674857	0.735551	-1.68702	1.35007	-0.969249	3.45713	-2.38746	2.11334	-0.37649	2.2402	-2.38746
Fe_W	0	Fe	W	hcp_A	0.5	0.5	hcp	A	Fe	-1.97705	0	0	0	0	0	0.5	0	0	0	0	0	0	0	0	0	0.5	1.41	1.56	0.8	1.27	7.902	7.864	0.153	0.816	1.83	2.36	0.674857	0.728606	0.728606	0.736027	-2.38746	2.11334	-0.37649	2.2402	-1.68702	1.35007	-0.969249	3.45713	-1.68702
Fe_W	0	Fe	W	hcp_B	0.5	0.5	hcp	B	W	-1.53736	0	0	0	0	0	0.5	0	0	0	0	0	0	0	0	0	0.5	1.41	1.56	0.8	1.27	7.902	7.864	0.153	0.816	1.83	2.36	0.728606	0.674857	0.674857	0.7346	-1.68702	1.35007	-0.969249	3.45713	-2.38746	2.11334	-0.37649	2.2402	-2.38746
Ir_Mo	0	Ir	Mo	fcc_A	0.5	0.5	fcc	A	Ir	-0.477307	0	0	0	0	0	0	0.5	0.5	0	0	0	0	0	0	0	0	1.5	1.55	1.08	1.2	8.967	7.092	1.564	0.747	2.2	2.16	0.598107	0.820938	0.820938	0.692882	-2.4374	2.73206	-0.630756	2.43322	-3.05602	2.4988	-0.208998	2.30674	-3.05602
Ir_Mo	0	Ir	Mo	fcc_B	0.5	0.5	fcc	B	Mo	-0.624147	0	0	0	0	0	0	0.5	0.5	0	0	0	0	0	0	0	0	1.5	1.55	1.08	1.2	8.967	7.092	1.564	0.747	2.2	2.16	0.820938	0.598107	0.598107	0.752422	-3.05602	2.4988	-0.208998	2.30674	-2.4374	2.73206	-0.630756	2.43322	-2.4374
Ir_Mo	0	Ir	Mo	hcp_A	0.5	0.5	hcp	A	Ir	-0.637227	0	0	0	0	0	0	0.5	0.5	0	0	0	0	0	0	0	0	1.5	1.55	1.08	1.2	8.967	7.092	1.564	0.747	2.2	2.16	0.598107	0.820938	0.820938	0.811962	-2.4374	2.73206	-0.630756	2.43322	-3.05602	2.4988	-0.208998	2.30674	-3.05602
Ir_Mo	0	Ir	Mo	hcp_B	0.5	0.5	hcp	B	Mo	-1.22737	0	0	0	0	0	0	0.5	0.5	0	0	0	0	0	0	0	0	1.5	1.55	1.08	1.2	8.967	7.092	1.564	0.747	2.2	2.16	0.820938	0.598107	0.598107	0.633342	-3.05602	2.4988	-0.208998	2.30674	-2.4374	2.73206	-0.630756	2.43322	-2.4374
Ir_W	0	Ir	W	fcc_A	0.5	0.5	fcc	A	Ir	-0.462557	0	0	0	0	0	0	0.5	0	0	0	0	0	0	0	0	0.5	1.5	1.56	1.08	1.27	8.967	7.864	1.564	0.816	2.2	2.36	0.591571	0.816145	0.816145	0.69737	-2.69916	3.15981	-0.573112	2.2825	-3.14709	2.65938	-0.275565	2.33734	-3.14709
Ir_W	0	Ir	W	fcc_B	0.5	0.5	fcc	B	W	-0.924227	0	0	0	0	0	0	0.5	0	0	0	0	0	0	0	0	0.5	1.5	1.56	1.08	1.27	8.967	7.864	1.564	0.816	2.2	2.36	0.816145	0.591571	0.591571	0.753233	-3.14709	2.65938	-0.275565	2.33734	-2.69916	3.15981	-0.573112	2.2825	-2.69916
Ir_W	0	Ir	W	hcp_A	0.5	0.5	hcp	A	Ir	-0.450307	0	0	0	0	0	0	0.5	0	0	0	0	0	0	0	0	0.5	1.5	1.56	1.08	1.27	8.967	7.864	1.564	0.816	2.2	2.36	0.591571	0.816145	0.816145	0.809097	-2.69916	3.15981	-0.573112	2.2825	-3.14709	2.65938	-0.275565	2.33734	-3.14709
Ir_W	0	Ir	W	hcp_B	0.5	0.5	hcp	B	W	-1.32157	0	0	0	0	0	0	0.5	0	0	0	0	0	0	0	0	0.5	1.5	1.56	1.08	1.27	8.967	7.864	1.564	0.816	2.2	2.36	0.816145	0.591571	0.591571	0.641506	-3.14709	2.65938	-0.275565	2.33734	-2.69916	3.15981	-0.573112	2.2825	-2.69916
Mo_W	0	Mo	W	fcc_A	0.5	0.5	fcc	A	Mo	-1.87941	0	0	0	0	0	0	0	0.5	0	0	0	0	0	0	0	0.5	1.55	1.56	1.2	1.27	7.092	7.864	0.747	0.816	2.16	2.36	0.703951	0.688127	0.688127	0.72706	-2.50322	1.8464	-0.313681	2.48231	-2.41793	1.82049	-0.380442	2.52583	-2.41793
Mo_W	0	Mo	W	fcc_B	0.5	0.5	fcc	B	W	-2.25039	0	0	0	0	0	0	0	0.5	0	0	0	0	0	0	0	0.5	1.55	1.56	1.2	1.27	7.092	7.864	0.747	0.816	2.16	2.36	0.688127	0.703951	0.703951	0.710118	-2.41793	1.82049	-0.380442	2.52583	-2.50322	1.8464	-0.313681	2.48231	-2.50322
Mo_W	0	Mo	W	hcp_A	0.5	0.5	hcp	A	Mo	-1.87763	0	0	0	0	0	0	0	0.5	0	0	0	0	0	0	0	0.5	1.55	1.56	1.2	1.27	7.092	7.864	0.747	0.816	2.16	2.36	0.703951	0.688127	0.688127	0.693177	-2.50322	1.8464	-0.313681	2.48231	-2.41793	1.82049	-0.380442	2.52583	-2.41793
Mo_W	0	Mo	W	hcp_B	0.5	0.5	hcp	B	W	-2.25096	0	0	0	0	0	0	0	0.5	0	0	0	0	0	0	0	0.5	1.55	1.56	1.2	1.27	7.092	7.864	0.747	0.816	2.16	2.36	0.688127	0.703951	0.703951	0.744001	-2.41793	1.82049	-0.380442	2.52583	-2.50322	1.8464	-0.313681	2.48231	-2.50322
Ni_Fe	0	Ni	Fe	fcc_A	0.5	0.5	fcc	A	Ni	-4.64658	0	0	0	0	0	0.5	0	0	0.5	0	0	0	0	0	0	0	1.38	1.41	0.71	0.8	7.64	7.902	1.16	0.153	1.91	1.83	0.654214	0.866159	0.866159	0.725836	-2.07725	1.32691	-0.464594	3.03056	-1.82744	1.08869	-0.721825	3.4108	-1.82744
Ni_Fe	0	Ni	Fe	fcc_B	0.5	0.5	fcc	B	Fe	-4.76841	0	0	0	0	0	0.5	0	0	0.5	0	0	0	0	0	0	0	1.38	1.41	0.71	0.8	7.64	7.902	1.16	0.153	1.91	1.83	0.866159	0.654214	0.654214	0.795577	-1.82744	1.08869	-0.721825	3.4108	-2.07725	1.32691	-0.464594	3.03056	-2.07725
Ni_Fe	0	Ni	Fe	hcp_A	0.5	0.5	hcp	A	Ni	-4.61658	0	0	0	0	0	0.5	0	0	0.5	0	0	0	0	0	0	0	1.38	1.41	0.71	0.8	7.64	7.902	1.16	0.153	1.91	1.83	0.654214	0.866159	0.866159	0.865318	-2.07725	1.32691	-0.464594	3.03056	-1.82744	1.08869	-0.721825	3.4108	-1.82744
Ni_Fe	0	Ni	Fe	hcp_B	0.5	0.5	hcp	B	Fe	-4.86205	0	0	0	0	0	0.5	0	0	0.5	0	0	0	0	0	0	0	1.38	1.41	0.71	0.8	7.64	7.902	1.16	0.153	1.91	1.83	0.866159	0.654214	0.654214	0.656095	-1.82744	1.08869	-0.721825	3.4108	-2.07725	1.32691	-0.464594	3.03056	-2.07725
Ni_Ir	0	Ni	Ir	fcc_A	0.5	0.5	fcc	A	Ni	0.054443	0	0	0	0	0	0	0.5	0	0.5	0	0	0	0	0	0	0	1.38	1.5	0.71	1.08	7.64	8.967	1.16	1.564	1.91	2.2	0.76355	0.855445	0.855445	0.791279	-2.93637	3.09941	-0.204479	2.2761	-1.56106	1.42861	-1.3526	5.22684	-1.56106
Ni_Ir	0	Ni	Ir	fcc_B	0.5	0.5	fcc	B	Ir	-0.272897	0	0	0	0	0	0	0.5	0	0.5	0	0	0	0	0	0	0	1.38	1.5	0.71	1.08	7.64	8.967	1.16	1.564	1.91	2.2	0.855445	0.76355	0.76355	0.824032	-1.56106	1.42861	-1.3526	5.22684	-2.93637	3.09941	-0.204479	2.2761	-2.93637
Ni_Ir	0	Ni	Ir	hcp_A	0.5	0.5	hcp	A	Ni	-0.098267	0	0	0	0	0	0	0.5	0	0.5	0	0	0	0	0	0	0	1.38	1.5	0.71	1.08	7.64	8.967	1.16	1.564	1.91	2.2	0.76355	0.855445	0.855445	0.856784	-2.93637	3.09941	-0.204479	2.2761	-1.56106	1.42861	-1.3526	5.22684	-1.56106
Ni_Ir	0	Ni	Ir	hcp_B	0.5	0.5	hcp	B	Ir	-0.340057	0	0	0	0	0	0	0.5	0	0.5	0	0	0	0	0	0	0	1.38	1.5	0.71	1.08	7.64	8.967	1.16	1.564	1.91	2.2	0.855445	0.76355	0.76355	0.758527	-1.56106	1.42861	-1.3526	5.22684	-2.93637	3.09941	-0.204479	2.2761	-2.93637
Ni_Mo	0	Ni	Mo	fcc_A	0.5	0.5	fcc	A	Ni	-1.31892	0	0	0	0	0	0	0	0.5	0.5	0	0	0	0	0	0	0	1.38	1.55	0.71	1.2	7.64	7.092	1.16	0.747	1.91	2.16	0.57717	0.880642	0.880642	0.678665	-2.33958	2.11447	-0.304132	2.01653	-1.95756	0.968238	-0.730172	3.58131	-1.95756
Ni_Mo	0	Ni	Mo	fcc_B	0.5	0.5	fcc	B	Mo	-1.7472	0	0	0	0	0	0	0	0.5	0.5	0	0	0	0	0	0	0	1.38	1.55	0.71	1.2	7.64	7.092	1.16	0.747	1.91	2.16	0.880642	0.57717	0.57717	0.777778	-1.95756	0.968238	-0.730172	3.58131	-2.33958	2.11447	-0.304132	2.01653	-2.33958
Ni_Mo	0	Ni	Mo	hcp_A	0.5	0.5	hcp	A	Ni	-1.05114	0	0	0	0	0	0	0	0.5	0.5	0	0	0	0	0	0	0	1.38	1.55	0.71	1.2	7.64	7.092	1.16	0.747	1.91	2.16	0.57717	0.880642	0.880642	0.876891	-2.33958	2.11447	-0.304132	2.01653	-1.95756	0.968238	-0.730172	3.58131	-1.95756
Ni_Mo	0	Ni	Mo	hcp_B	0.5	0.5	hcp	B	Mo	-1.68329	0	0	0	0	0	0	0	0.5	0.5	0	0	0	0	0	0	0	1.38	1.55	0.71	1.2	7.64	7.092	1.16	0.747	1.91	2.16	0.880642	0.57717	0.57717	0.579553	-1.95756	0.968238	-0.730172	3.58131	-2.33958	2.11447	-0.304132	2.01653	-2.33958
Ni_Os	0	Ni	Os	fcc_A	0.5	0.5	fcc	A	Ni	-0.241037	0	0	0	0	0	0	0	0	0.5	0.5	0	0	0	0	0	0	1.38	1.49	0.71	1.13	7.64	8.438	1.16	1.07766	1.91	2.2	0.67592	0.856553	0.856553	0.733566	-2.95604	3.10183	-0.224602	2.19981	-1.70977	1.32492	-1.23605	5.09912	-1.70977
Ni_Os	0	Ni	Os	fcc_B	0.5	0.5	fcc	B	Os	-0.758857	0	0	0	0	0	0	0	0	0.5	0.5	0	0	0	0	0	0	1.38	1.49	0.71	1.13	7.64	8.438	1.16	1.07766	1.91	2.2	0.856553	0.67592	0.67592	0.795211	-1.70977	1.32492	-1.23605	5.09912	-2.95604	3.10183	-0.224602	2.19981	-2.95604
Ni_Os	0	Ni	Os	hcp_A	0.5	0.5	hcp	A	Ni	-0.461837	0	0	0	0	0	0	0	0	0.5	0.5	0	0	0	0	0	0	1.38	1.49	0.71	1.13	7.64	8.438	1.16	1.07766	1.91	2.2	0.67592	0.856553	0.856553	0.856855	-2.95604	3.10183	-0.224602	2.19981	-1.70977	1.32492	-1.23605	5.09912	-1.70977
Ni_Os	0	Ni	Os	hcp_B	0.5	0.5	hcp	B	Os	-0.773497	0	0	0	0	0	0	0	0	0.5	0.5	0	0	0	0	0	0	1.38	1.49	0.71	1.13	7.64	8.438	1.16	1.07766	1.91	2.2	0.856553	0.67592	0.67592	0.671921	-1.70977	1.32492	-1.23605	5.09912	-2.95604	3.10183	-0.224602	2.19981	-2.95604
Ni_Pd	0	Ni	Pd	fcc_A	0.5	0.5	fcc	A	Ni	0.175923	0	0	0	0	0	0	0	0	0.5	0	0.5	0	0	0	0	0	1.38	1.52	0.71	0.94	7.64	8.34	1.16	0.56	1.91	2.2	0.885938	0.843543	0.843543	0.867627	-2.28974	1.64632	-0.193548	2.20358	-1.50951	1.07404	-1.0635	3.77471	-1.50951
Ni_Pd	0	Ni	Pd	fcc_B	0.5	0.5	fcc	B	Pd	0.429763	0	0	0	0	0	0	0	0	0.5	0	0.5	0	0	0	0	0	1.38	1.52	0.71	0.94	7.64	8.34	1.16	0.56	1.91	2.2	0.843543	0.885938	0.885938	0.856707	-1.50951	1.07404	-1.0635	3.77471	-2.28974	1.64632	-0.193548	2.20358	-2.28974
Ni_Pd	0	Ni	Pd	hcp_A	0.5	0.5	hcp	A	Ni	0.160053	0	0	0	0	0	0	0	0	0.5	0	0.5	0	0	0	0	0	1.38	1.52	0.71	0.94	7.64	8.34	1.16	0.56	1.91	2.2	0.885938	0.843543	0.843543	0.845788	-2.28974	1.64632	-0.193548	2.20358	-1.50951	1.07404	-1.0635	3.77471	-1.50951
Ni_Pd	0	Ni	Pd	hcp_B	0.5	0.5	hcp	B	Pd	0.534183	0	0	0	0	0	0	0	0	0.5	0	0.5	0	0	0	0	0	1.38	1.52	0.71	0.94	7.64	8.34	1.16	0.56	1.91	2.2	0.843543	0.885938	0.885938	0.878546	-1.50951	1.07404	-1.0635	3.77471	-2.28974	1.64632	-0.193548	2.20358	-2.28974
Ni_Pt	0	Ni	Pt	fcc_A	0.5	0.5	fcc	A	Ni	0.280813	0	0	0	0	0	0	0	0	0.5	0	0	0.5	0	0	0	0	1.38	1.53	0.71	1.04	7.64	9	1.16	2.13	1.91	2.28	0.853659	0.839289	0.839289	0.846874	-2.86961	2.59219	-0.163035	2.31766	-1.51302	1.31091	-1.49121	5.46285	-1.51302
Ni_Pt	0	Ni	Pt	fcc_B	0.5	0.5	fcc	B	Pt	0.185163	0	0	0	0	0	0	0	0	0.5	0	0	0.5	0	0	0	0	1.38	1.53	0.71	1.04	7.64	9	1.16	2.13	1.91	2.28	0.839289	0.853659	0.853659	0.844681	-1.51302	1.31091	-1.49121	5.46285	-2.86961	2.59219	-0.163035	2.31766	-2.86961
Ni_Pt	0	Ni	Pt	hcp_A	0.5	0.5	hcp	A	Ni	0.251703	0	0	0	0	0	0	0	0	0.5	0	0	0.5	0	0	0	0	1.38	1.53	0.71	1.04	7.64	9	1.16	2.13	1.91	2.28	0.853659	0.839289	0.839289	0.842487	-2.86961	2.59219	-0.163035	2.31766	-1.51302	1.31091	-1.49121	5.46285	-1.51302
Ni_Pt	0	Ni	Pt	hcp_B	0.5	0.5	hcp	B	Pt	0.414023	0	0	0	0	0	0	0	0	0.5	0	0	0.5	0	0	0	0	1.38	1.53	0.71	1.04	7.64	9	1.16	2.13	1.91	2.28	0.839289	0.853659	0.853659	0.849068	-1.51302	1.31091	-1.49121	5.46285	-2.86961	2.59219	-0.163035	2.31766	-2.86961
Ni_Re	0	Ni	Re	fcc_A	0.5	0.5	fcc	A	Ni	-0.482537	0	0	0	0	0	0	0	0	0.5	0	0	0	0.5	0	0	0	1.38	1.52	0.71	1.2	7.64	7.834	1.16	0.06	1.91	1.6	0.607206	0.864178	0.864178	0.704192	-2.73198	2.76013	-0.286817	2.18172	-1.89775	1.23084	-0.988674	4.47472	-1.89775
Ni_Re	0	Ni	Re	fcc_B	0.5	0.5	fcc	B	Re	-1.05204	0	0	0	0	0	0	0	0	0.5	0	0	0	0.5	0	0	0	1.38	1.52	0.71	1.2	7.64	7.834	1.16	0.06	1.91	1.6	0.864178	0.607206	0.607206	0.786029	-1.89775	1.23084	-0.988674	4.47472	-2.73198	2.76013	-0.286817	2.18172	-2.73198
Ni_Re	0	Ni	Re	hcp_A	0.5	0.5	hcp	A	Ni	-0.593547	0	0	0	0	0	0	0	0	0.5	0	0	0	0.5	0	0	0	1.38	1.52	0.71	1.2	7.64	7.834	1.16	0.06	1.91	1.6	0.607206	0.864178	0.864178	0.867867	-2.73198	2.76013	-0.286817	2.18172	-1.89775	1.23084	-0.988674	4.47472	-1.89775
Ni_Re	0	Ni	Re	hcp_B	0.5	0.5	hcp	B	Re	-1.12923	0	0	0	0	0	0	0	0	0.5	0	0	0	0.5	0	0	0	1.38	1.52	0.71	1.2	7.64	7.834	1.16	0.06	1.91	1.6	0.864178	0.607206	0.607206	0.622354	-1.89775	1.23084	-0.988674	4.47472	-2.73198	2.76013	-0.286817	2.18172	-2.73198
Ni_Rh	0	Ni	Rh	fcc_A	0.5	0.5	fcc	A	Ni	-0.130927	0	0	0	0	0	0	0	0	0.5	0	0	0	0	0.5	0	0	1.38	1.49	0.71	0.99	7.64	7.459	1.16	1.143	1.91	2.28	0.789666	0.853027	0.853027	0.805334	-2.3562	2.11532	-0.239686	2.08634	-1.6833	1.1521	-0.91756	3.69628	-1.6833
Ni_Rh	0	Ni	Rh	fcc_B	0.5	0.5	fcc	B	Rh	-0.383137	0	0	0	0	0	0	0	0	0.5	0	0	0	0	0.5	0	0	1.38	1.49	0.71	0.99	7.64	7.459	1.16	1.143	1.91	2.28	0.853027	0.789666	0.789666	0.827392	-1.6833	1.1521	-0.91756	3.69628	-2.3562	2.11532	-0.239686	2.08634	-2.3562
Ni_Rh	0	Ni	Rh	hcp_A	0.5	0.5	hcp	A	Ni	-0.216207	0	0	0	0	0	0	0	0	0.5	0	0	0	0	0.5	0	0	1.38	1.49	0.71	0.99	7.64	7.459	1.16	1.143	1.91	2.28	0.789666	0.853027	0.853027	0.849451	-2.3562	2.11532	-0.239686	2.08634	-1.6833	1.1521	-0.91756	3.69628	-1.6833
Ni_Rh	0	Ni	Rh	hcp_B	0.5	0.5	hcp	B	Rh	-0.423667	0	0	0	0	0	0	0	0	0.5	0	0	0	0	0.5	0	0	1.38	1.49	0.71	0.99	7.64	7.459	1.16	1.143	1.91	2.28	0.853027	0.789666	0.789666	0.783275	-1.6833	1.1521	-0.91756	3.69628	-2.3562	2.11532	-0.239686	2.08634	-2.3562
Ni_Ru	0	Ni	Ru	fcc_A	0.5	0.5	fcc	A	Ni	-0.328917	0	0	0	0	0	0	0	0	0.5	0	0	0	0	0	0.5	0	1.38	1.48	0.71	1.05	7.64	7.361	1.16	1.046	1.91	2.2	0.702874	0.857125	0.857125	0.752261	-2.60476	2.4119	-0.14625	1.98979	-1.67353	1.19653	-0.950939	3.92068	-1.67353
Ni_Ru	0	Ni	Ru	fcc_B	0.5	0.5	fcc	B	Ru	-0.693297	0	0	0	0	0	0	0	0	0.5	0	0	0	0	0	0.5	0	1.38	1.48	0.71	1.05	7.64	7.361	1.16	1.046	1.91	2.2	0.857125	0.702874	0.702874	0.804371	-1.67353	1.19653	-0.950939	3.92068	-2.60476	2.4119	-0.14625	1.98979	-2.60476
Ni_Ru	0	Ni	Ru	hcp_A	0.5	0.5	hcp	A	Ni	-0.511547	0	0	0	0	0	0	0	0	0.5	0	0	0	0	0	0.5	0	1.38	1.48	0.71	1.05	7.64	7.361	1.16	1.046	1.91	2.2	0.702874	0.857125	0.857125	0.856481	-2.60476	2.4119	-0.14625	1.98979	-1.67353	1.19653	-0.950939	3.92068	-1.67353
Ni_Ru	0	Ni	Ru	hcp_B	0.5	0.5	hcp	B	Ru	-0.807897	0	0	0	0	0	0	0	0	0.5	0	0	0	0	0	0.5	0	1.38	1.48	0.71	1.05	7.64	7.361	1.16	1.046	1.91	2.2	0.857125	0.702874	0.702874	0.700151	-1.67353	1.19653	-0.950939	3.92068	-2.60476	2.4119	-0.14625	1.98979	-2.60476
Ni_W	0	Ni	W	fcc_A	0.5	0.5	fcc	A	Ni	-1.35121	0	0	0	0	0	0	0	0	0.5	0	0	0	0	0	0	0.5	1.38	1.56	0.71	1.27	7.64	7.864	1.16	0.816	1.91	2.36	0.576772	0.879557	0.879557	0.683146	-2.45805	2.51057	-0.358504	2.1719	-2.06632	1.08432	-0.825263	4.0388	-2.06632
Ni_W	0	Ni	W	fcc_B	0.5	0.5	fcc	B	W	-2.00964	0	0	0	0	0	0	0	0	0.5	0	0	0	0	0	0	0.5	1.38	1.56	0.71	1.27	7.64	7.864	1.16	0.816	1.91	2.36	0.879557	0.576772	0.576772	0.780648	-2.06632	1.08432	-0.825263	4.0388	-2.45805	2.51057	-0.358504	2.1719	-2.45805
Ni_W	0	Ni	W	hcp_A	0.5	0.5	hcp	A	Ni	-1.13863	0	0	0	0	0	0	0	0	0.5	0	0	0	0	0	0	0.5	1.38	1.56	0.71	1.27	7.64	7.864	1.16	0.816	1.91	2.36	0.576772	0.879557	0.879557	0.878151	-2.45805	2.51057	-0.358504	2.1719	-2.06632	1.08432	-0.825263	4.0388	-2.06632
Ni_W	0	Ni	W	hcp_B	0.5	0.5	hcp	B	W	-2.03332	0	0	0	0	0	0	0	0	0.5	0	0	0	0	0	0	0.5	1.38	1.56	0.71	1.27	7.64	7.864	1.16	0.816	1.91	2.36	0.879557	0.576772	0.576772	0.585643	-2.06632	1.08432	-0.825263	4.0388	-2.45805	2.51057	-0.358504	2.1719	-2.45805
Os_Ir	0	Os	Ir	fcc_A	0.5	0.5	fcc	A	Os	-0.335627	0	0	0	0	0	0	0.5	0	0	0.5	0	0	0	0	0	0	1.49	1.5	1.13	1.08	8.438	8.967	1.07766	1.564	2.2	2.2	0.782785	0.688693	0.688693	0.752539	-3.08426	3.36377	-0.323967	2.36837	-3.05968	3.69134	-0.362254	2.23066	-3.05968
Os_Ir	0	Os	Ir	fcc_B	0.5	0.5	fcc	B	Ir	-0.189907	0	0	0	0	0	0	0.5	0	0	0.5	0	0	0	0	0	0	1.49	1.5	1.13	1.08	8.438	8.967	1.07766	1.564	2.2	2.2	0.688693	0.782785	0.782785	0.721989	-3.05968	3.69134	-0.362254	2.23066	-3.08426	3.36377	-0.323967	2.36837	-3.08426
Os_Ir	0	Os	Ir	hcp_A	0.5	0.5	hcp	A	Os	-0.703797	0	0	0	0	0	0	0.5	0	0	0.5	0	0	0	0	0	0	1.49	1.5	1.13	1.08	8.438	8.967	1.07766	1.564	2.2	2.2	0.782785	0.688693	0.688693	0.691439	-3.08426	3.36377	-0.323967	2.36837	-3.05968	3.69134	-0.362254	2.23066	-3.05968
Os_Ir	0	Os	Ir	hcp_B	0.5	0.5	hcp	B	Ir	-0.486337	0	0	0	0	0	0	0.5	0	0	0.5	0	0	0	0	0	0	1.49	1.5	1.13	1.08	8.438	8.967	1.07766	1.564	2.2	2.2	0.688693	0.782785	0.782785	0.783089	-3.05968	3.69134	-0.362254	2.23066	-3.08426	3.36377	-0.323967	2.36837	-3.08426
Os_Mo	0	Os	Mo	fcc_A	0.5	0.5	fcc	A	Os	-0.619447	0	0	0	0	0	0	0	0.5	0	0.5	0	0	0	0	0	0	1.49	1.55	1.13	1.2	8.438	7.092	1.07766	0.747	2.2	2.16	0.632416	0.771185	0.771185	0.710312	-2.18726	2.46016	-0.686171	2.41593	-2.68405	2.50913	-0.353846	2.10344	-2.68405
Os_Mo	0	Os	Mo	fcc_B	0.5	0.5	fcc	B	Mo	-0.912527	0	0	0	0	0	0	0	0.5	0	0.5	0	0	0	0	0	0	1.49	1.55	1.13	1.2	8.438	7.092	1.07766	0.747	2.2	2.16	0.771185	0.632416	0.632416	0.747356	-2.68405	2.50913	-0.353846	2.10344	-2.18726	2.46016	-0.686171	2.41593	-2.18726
Os_Mo	0	Os	Mo	hcp_A	0.5	0.5	hcp	A	Os	-1.07378	0	0	0	0	0	0	0	0.5	0	0.5	0	0	0	0	0	0	1.49	1.55	1.13	1.2	8.438	7.092	1.07766	0.747	2.2	2.16	0.632416	0.771185	0.771185	0.7844	-2.18726	2.46016	-0.686171	2.41593	-2.68405	2.50913	-0.353846	2.10344	-2.68405
Os_Mo	0	Os	Mo	hcp_B	0.5	0.5	hcp	B	Mo	-1.24641	0	0	0	0	0	0	0	0.5	0	0.5	0	0	0	0	0	0	1.49	1.55	1.13	1.2	8.438	7.092	1.07766	0.747	2.2	2.16	0.771185	0.632416	0.632416	0.673267	-2.68405	2.50913	-0.353846	2.10344	-2.18726	2.46016	-0.686171	2.41593	-2.18726
Os_W	0	Os	W	fcc_A	0.5	0.5	fcc	A	Os	-0.599917	0	0	0	0	0	0	0	0	0	0.5	0	0	0	0	0	0.5	1.49	1.56	1.13	1.27	8.438	7.864	1.07766	0.816	2.2	2.36	0.624348	0.767071	0.767071	0.71386	-2.42259	2.86464	-0.629052	2.32502	-2.77581	2.71655	-0.394489	2.15142	-2.77581
Os_W	0	Os	W	fcc_B	0.5	0.5	fcc	B	W	-1.1702	0	0	0	0	0	0	0	0	0	0.5	0	0	0	0	0	0.5	1.49	1.56	1.13	1.27	8.438	7.864	1.07766	0.816	2.2	2.36	0.767071	0.624348	0.624348	0.747184	-2.77581	2.71655	-0.394489	2.15142	-2.42259	2.86464	-0.629052	2.32502	-2.42259
Os_W	0	Os	W	hcp_A	0.5	0.5	hcp	A	Os	-0.990477	0	0	0	0	0	0	0	0	0	0.5	0	0	0	0	0	0.5	1.49	1.56	1.13	1.27	8.438	7.864	1.07766	0.816	2.2	2.36	0.624348	0.767071	0.767071	0.780509	-2.42259	2.86464	-0.629052	2.32502	-2.77581	2.71655	-0.394489	2.15142	-2.77581
Os_W	0	Os	W	hcp_B	0.5	0.5	hcp	B	W	-1.42307	0	0	0	0	0	0	0	0	0	0.5	0	0	0	0	0	0.5	1.49	1.56	1.13	1.27	8.438	7.864	1.07766	0.816	2.2	2.36	0.767071	0.624348	0.624348	0.680536	-2.77581	2.71655	-0.394489	2.15142	-2.42259	2.86464	-0.629052	2.32502	-2.42259
Pd_Fe	0	Pd	Fe	fcc_A	0.5	0.5	fcc	A	Pd	-10.0889	0	0	0	0	0	0.5	0	0	0	0	0.5	0	0	0	0	0	1.52	1.41	0.94	0.8	8.34	7.902	0.56	0.153	2.2	1.83	0.664186	0.904319	0.904319	0.735867	-1.35099	1.44975	-1.25806	3.83794	-2.63088	1.60822	-0.0194067	2.28949	-2.63088
Pd_Fe	0	Pd	Fe	fcc_B	0.5	0.5	fcc	B	Fe	-1.08309	0	0	0	0	0	0.5	0	0	0	0	0.5	0	0	0	0	0	1.52	1.41	0.94	0.8	8.34	7.902	0.56	0.153	2.2	1.83	0.904319	0.664186	0.664186	0.819053	-2.63088	1.60822	-0.0194067	2.28949	-1.35099	1.44975	-1.25806	3.83794	-1.35099
Pd_Fe	0	Pd	Fe	hcp_A	0.5	0.5	hcp	A	Pd	-11.1377	0	0	0	0	0	0.5	0	0	0	0	0.5	0	0	0	0	0	1.52	1.41	0.94	0.8	8.34	7.902	0.56	0.153	2.2	1.83	0.664186	0.904319	0.904319	0.902239	-1.35099	1.44975	-1.25806	3.83794	-2.63088	1.60822	-0.0194067	2.28949	-2.63088
Pd_Fe	0	Pd	Fe	hcp_B	0.5	0.5	hcp	B	Fe	-12.4012	0	0	0	0	0	0.5	0	0	0	0	0.5	0	0	0	0	0	1.52	1.41	0.94	0.8	8.34	7.902	0.56	0.153	2.2	1.83	0.904319	0.664186	0.664186	0.652682	-2.63088	1.60822	-0.0194067	2.28949	-1.35099	1.44975	-1.25806	3.83794	-1.35099
Pd_Ir	0	Pd	Ir	fcc_A	0.5	0.5	fcc	A	Pd	0.127303	0	0	0	0	0	0	0.5	0	0	0	0.5	0	0	0	0	0	1.52	1.5	0.94	1.08	8.34	8.967	0.56	1.564	2.2	2.2	0.756299	0.886374	0.886374	0.794471	-2.71218	3.02807	-0.25655	2.06448	-2.32693	1.96828	-0.458438	2.60693	-2.32693
Pd_Ir	0	Pd	Ir	fcc_B	0.5	0.5	fcc	B	Ir	-0.263027	0	0	0	0	0	0	0.5	0	0	0	0.5	0	0	0	0	0	1.52	1.5	0.94	1.08	8.34	8.967	0.56	1.564	2.2	2.2	0.886374	0.756299	0.756299	0.838573	-2.32693	1.96828	-0.458438	2.60693	-2.71218	3.02807	-0.25655	2.06448	-2.71218
Pd_Ir	0	Pd	Ir	hcp_A	0.5	0.5	hcp	A	Pd	0.072193	0	0	0	0	0	0	0.5	0	0	0	0.5	0	0	0	0	0	1.52	1.5	0.94	1.08	8.34	8.967	0.56	1.564	2.2	2.2	0.756299	0.886374	0.886374	0.882676	-2.71218	3.02807	-0.25655	2.06448	-2.32693	1.96828	-0.458438	2.60693	-2.32693
Pd_Ir	0	Pd	Ir	hcp_B	0.5	0.5	hcp	B	Ir	-0.411877	0	0	0	0	0	0	0.5	0	0	0	0.5	0	0	0	0	0	1.52	1.5	0.94	1.08	8.34	8.967	0.56	1.564	2.2	2.2	0.886374	0.756299	0.756299	0.750368	-2.32693	1.96828	-0.458438	2.60693	-2.71218	3.02807	-0.25655	2.06448	-2.71218
Pd_Mo	0	Pd	Mo	fcc_A	0.5	0.5	fcc	A	Pd	-0.258017	0	0	0	0	0	0	0	0.5	0	0	0.5	0	0	0	0	0	1.52	1.55	0.94	1.2	8.34	7.092	0.56	0.747	2.2	2.16	0.56539	0.91058	0.91058	0.68489	-2.32364	2.23564	-0.319001	1.94975	-2.82571	1.51866	0.0542752	2.25324	-2.82571
Pd_Mo	0	Pd	Mo	fcc_B	0.5	0.5	fcc	B	Mo	-0.907577	0	0	0	0	0	0	0	0.5	0	0	0.5	0	0	0	0	0	1.52	1.55	0.94	1.2	8.34	7.092	0.56	0.747	2.2	2.16	0.91058	0.56539	0.56539	0.795471	-2.82571	1.51866	0.0542752	2.25324	-2.32364	2.23564	-0.319001	1.94975	-2.32364
Pd_Mo	0	Pd	Mo	hcp_A	0.5	0.5	hcp	A	Pd	-0.202787	0	0	0	0	0	0	0	0.5	0	0	0.5	0	0	0	0	0	1.52	1.55	0.94	1.2	8.34	7.092	0.56	0.747	2.2	2.16	0.56539	0.91058	0.91058	0.906052	-2.32364	2.23564	-0.319001	1.94975	-2.82571	1.51866	0.0542752	2.25324	-2.82571
Pd_Mo	0	Pd	Mo	hcp_B	0.5	0.5	hcp	B	Mo	-1.11882	0	0	0	0	0	0	0	0.5	0	0	0.5	0	0	0	0	0	1.52	1.55	0.94	1.2	8.34	7.092	0.56	0.747	2.2	2.16	0.91058	0.56539	0.56539	0.574309	-2.82571	1.51866	0.0542752	2.25324	-2.32364	2.23564	-0.319001	1.94975	-2.32364
Pd_Os	0	Pd	Os	fcc_A	0.5	0.5	fcc	A	Pd	-0.245437	0	0	0	0	0	0	0	0	0	0.5	0.5	0	0	0	0	0	1.52	1.49	0.94	1.13	8.34	8.438	0.56	1.07766	2.2	2.2	0.664437	0.89039	0.89039	0.738193	-2.83357	3.12105	-0.228563	2.0004	-2.54158	1.85957	-0.389806	2.62915	-2.54158
Pd_Os	0	Pd	Os	fcc_B	0.5	0.5	fcc	B	Os	-0.588347	0	0	0	0	0	0	0	0	0	0.5	0.5	0	0	0	0	0	1.52	1.49	0.94	1.13	8.34	8.438	0.56	1.07766	2.2	2.2	0.89039	0.664437	0.664437	0.811534	-2.54158	1.85957	-0.389806	2.62915	-2.83357	3.12105	-0.228563	2.0004	-2.83357
Pd_Os	0	Pd	Os	hcp_A	0.5	0.5	hcp	A	Pd	-0.227207	0	0	0	0	0	0	0	0	0	0.5	0.5	0	0	0	0	0	1.52	1.49	0.94	1.13	8.34	8.438	0.56	1.07766	2.2	2.2	0.664437	0.89039	0.89039	0.884875	-2.83357	3.12105	-0.228563	2.0004	-2.54158	1.85957	-0.389806	2.62915	-2.54158
Pd_Os	0	Pd	Os	hcp_B	0.5	0.5	hcp	B	Os	-0.922427	0	0	0	0	0	0	0	0	0	0.5	0.5	0	0	0	0	0	1.52	1.49	0.94	1.13	8.34	8.438	0.56	1.07766	2.2	2.2	0.89039	0.664437	0.664437	0.664851	-2.54158	1.85957	-0.389806	2.62915	-2.83357	3.12105	-0.228563	2.0004	-2.83357
Pd_Pt	0	Pd	Pt	fcc_A	0.5	0.5	fcc	A	Pd	2.75598	0	0	0	0	0	0	0	0	0	0	0.5	0.5	0	0	0	0	1.52	1.53	0.94	1.04	8.34	9	0.56	2.13	2.2	2.28	0.846484	0.875968	0.875968	0.846176	-2.5591	2.5016	-0.21818	2.09357	-2.06911	1.90978	-0.583163	2.62519	-2.06911
Pd_Pt	0	Pd	Pt	fcc_B	0.5	0.5	fcc	B	Pt	2.48562	0	0	0	0	0	0	0	0	0	0	0.5	0.5	0	0	0	0	1.52	1.53	0.94	1.04	8.34	9	0.56	2.13	2.2	2.28	0.875968	0.846484	0.846484	0.857661	-2.06911	1.90978	-0.583163	2.62519	-2.5591	2.5016	-0.21818	2.09357	-2.5591
Pd_Pt	0	Pd	Pt	hcp_A	0.5	0.5	hcp	A	Pd	2.79929	0	0	0	0	0	0	0	0	0	0	0.5	0.5	0	0	0	0	1.52	1.53	0.94	1.04	8.34	9	0.56	2.13	2.2	2.28	0.846484	0.875968	0.875968	0.869147	-2.5591	2.5016	-0.21818	2.09357	-2.06911	1.90978	-0.583163	2.62519	-2.06911
Pd_Pt	0	Pd	Pt	hcp_B	0.5	0.5	hcp	B	Pt	2.63507	0	0	0	0	0	0	0	0	0	0	0.5	0.5	0	0	0	0	1.52	1.53	0.94	1.04	8.34	9	0.56	2.13	2.2	2.28	0.875968	0.846484	0.846484	0.83469	-2.06911	1.90978	-0.583163	2.62519	-2.5591	2.5016	-0.21818	2.09357	-2.5591
Pd_Re	0	Pd	Re	fcc_A	0.5	0.5	fcc	A	Pd	-0.336017	0	0	0	0	0	0	0	0	0	0	0.5	0	0.5	0	0	0	1.52	1.52	0.94	1.2	8.34	7.834	0.56	0.06	2.2	1.6	0.590259	0.895174	0.895174	0.696303	-2.61989	2.9852	-0.367001	2.03263	-2.91495	1.87759	-0.157826	2.56496	-2.91495
Pd_Re	0	Pd	Re	fcc_B	0.5	0.5	fcc	B	Re	-1.18177	0	0	0	0	0	0	0	0	0	0	0.5	0	0.5	0	0	0	1.52	1.52	0.94	1.2	8.34	7.834	0.56	0.06	2.2	1.6	0.895174	0.590259	0.590259	0.794285	-2.91495	1.87759	-0.157826	2.56496	-2.61989	2.9852	-0.367001	2.03263	-2.61989
Pd_Re	0	Pd	Re	hcp_A	0.5	0.5	hcp	A	Pd	-0.381327	0	0	0	0	0	0	0	0	0	0	0.5	0	0.5	0	0	0	1.52	1.52	0.94	1.2	8.34	7.834	0.56	0.06	2.2	1.6	0.590259	0.895174	0.895174	0.892268	-2.61989	2.9852	-0.367001	2.03263	-2.91495	1.87759	-0.157826	2.56496	-2.91495
Pd_Re	0	Pd	Re	hcp_B	0.5	0.5	hcp	B	Re	-1.20433	0	0	0	0	0	0	0	0	0	0	0.5	0	0.5	0	0	0	1.52	1.52	0.94	1.2	8.34	7.834	0.56	0.06	2.2	1.6	0.895174	0.590259	0.590259	0.598321	-2.91495	1.87759	-0.157826	2.56496	-2.61989	2.9852	-0.367001	2.03263	-2.61989
Pd_Rh	0	Pd	Rh	fcc_A	0.5	0.5	fcc	A	Pd	-0.106667	0	0	0	0	0	0	0	0	0	0	0.5	0	0	0.5	0	0	1.52	1.49	0.94	0.99	8.34	7.459	0.56	1.143	2.2	2.28	0.781862	0.887714	0.887714	0.810737	-2.1837	2.12961	-0.318217	1.96274	-2.23695	1.70409	-0.248342	2.17267	-2.23695
Pd_Rh	0	Pd	Rh	fcc_B	0.5	0.5	fcc	B	Rh	-0.501517	0	0	0	0	0	0	0	0	0	0	0.5	0	0	0.5	0	0	1.52	1.49	0.94	0.99	8.34	7.459	0.56	1.143	2.2	2.28	0.887714	0.781862	0.781862	0.845166	-2.23695	1.70409	-0.248342	2.17267	-2.1837	2.12961	-0.318217	1.96274	-2.1837
Pd_Rh	0	Pd	Rh	hcp_A	0.5	0.5	hcp	A	Pd	-0.155587	0	0	0	0	0	0	0	0	0	0	0.5	0	0	0.5	0	0	1.52	1.49	0.94	0.99	8.34	7.459	0.56	1.143	2.2	2.28	0.781862	0.887714	0.887714	0.879594	-2.1837	2.12961	-0.318217	1.96274	-2.23695	1.70409	-0.248342	2.17267	-2.23695
Pd_Rh	0	Pd	Rh	hcp_B	0.5	0.5	hcp	B	Rh	-0.581977	0	0	0	0	0	0	0	0	0	0	0.5	0	0	0.5	0	0	1.52	1.49	0.94	0.99	8.34	7.459	0.56	1.143	2.2	2.28	0.887714	0.781862	0.781862	0.776309	-2.23695	1.70409	-0.248342	2.17267	-2.1837	2.12961	-0.318217	1.96274	-2.1837
Pd_Ru	0	Pd	Ru	fcc_A	0.5	0.5	fcc	A	Pd	-0.959107	0	0	0	0	0	0	0	0	0	0	0.5	0	0	0	0.5	0	1.52	1.48	0.94	1.05	8.34	7.361	0.56	1.046	2.2	2.2	0.698119	0.895798	0.895798	0.758876	-2.42744	2.48916	-0.223033	1.83046	-2.441	1.71528	-0.185008	2.24395	-2.441
Pd_Ru	0	Pd	Ru	fcc_B	0.5	0.5	fcc	B	Ru	-0.584067	0	0	0	0	0	0	0	0	0	0	0.5	0	0	0	0.5	0	1.52	1.48	0.94	1.05	8.34	7.361	0.56	1.046	2.2	2.2	0.895798	0.698119	0.698119	0.823543	-2.441	1.71528	-0.185008	2.24395	-2.42744	2.48916	-0.223033	1.83046	-2.42744
Pd_Ru	0	Pd	Ru	hcp_A	0.5	0.5	hcp	A	Pd	-0.956247	0	0	0	0	0	0	0	0	0	0	0.5	0	0	0	0.5	0	1.52	1.48	0.94	1.05	8.34	7.361	0.56	1.046	2.2	2.2	0.698119	0.895798	0.895798	0.888211	-2.42744	2.48916	-0.223033	1.83046	-2.441	1.71528	-0.185008	2.24395	-2.441
Pd_Ru	0	Pd	Ru	hcp_B	0.5	0.5	hcp	B	Ru	-0.725567	0	0	0	0	0	0	0	0	0	0	0.5	0	0	0	0.5	0	1.52	1.48	0.94	1.05	8.34	7.361	0.56	1.046	2.2	2.2	0.895798	0.698119	0.698119	0.694208	-2.441	1.71528	-0.185008	2.24395	-2.42744	2.48916	-0.223033	1.83046	-2.42744
Pd_W	0	Pd	W	fcc_A	0.5	0.5	fcc	A	Pd	-0.329127	0	0	0	0	0	0	0	0	0	0	0.5	0	0	0	0	0.5	1.52	1.56	0.94	1.27	8.34	7.864	0.56	0.816	2.2	2.36	0.554732	0.904749	0.904749	0.682828	-2.41301	2.67475	-0.439729	2.05892	-3.01179	1.69808	-0.00892095	2.46549	-3.01179
Pd_W	0	Pd	W	fcc_B	0.5	0.5	fcc	B	W	-1.35024	0	0	0	0	0	0	0	0	0	0	0.5	0	0	0	0	0.5	1.52	1.56	0.94	1.27	8.34	7.864	0.56	0.816	2.2	2.36	0.904749	0.554732	0.554732	0.792743	-3.01179	1.69808	-0.00892095	2.46549	-2.41301	2.67475	-0.439729	2.05892	-2.41301
Pd_W	0	Pd	W	hcp_A	0.5	0.5	hcp	A	Pd	-0.244877	0	0	0	0	0	0	0	0	0	0	0.5	0	0	0	0	0.5	1.52	1.56	0.94	1.27	8.34	7.864	0.56	0.816	2.2	2.36	0.554732	0.904749	0.904749	0.902657	-2.41301	2.67475	-0.439729	2.05892	-3.01179	1.69808	-0.00892095	2.46549	-3.01179
Pd_W	0	Pd	W	hcp_B	0.5	0.5	hcp	B	W	-1.46106	0	0	0	0	0	0	0	0	0	0	0.5	0	0	0	0	0.5	1.52	1.56	0.94	1.27	8.34	7.864	0.56	0.816	2.2	2.36	0.904749	0.554732	0.554732	0.572914	-3.01179	1.69808	-0.00892095	2.46549	-2.41301	2.67475	-0.439729	2.05892	-2.41301
Pt_Fe	0	Pt	Fe	fcc_A	0.5	0.5	fcc	A	Pt	-10.1835	0	0	0	0	0	0.5	0	0	0	0	0	0.5	0	0	0	0	1.53	1.41	1.04	0.8	9	7.902	2.13	0.153	2.28	1.83	0.643565	0.88158	0.88158	0.730725	-2.14975	1.87828	-0.885914	3.7316	-3.13019	2.61854	-0.14954	2.40394	-3.13019
Pt_Fe	0	Pt	Fe	fcc_B	0.5	0.5	fcc	B	Fe	-10.0977	0	0	0	0	0	0.5	0	0	0	0	0	0.5	0	0	0	0	1.53	1.41	1.04	0.8	9	7.902	2.13	0.153	2.28	1.83	0.88158	0.643565	0.643565	0.799317	-3.13019	2.61854	-0.14954	2.40394	-2.14975	1.87828	-0.885914	3.7316	-2.14975
Pt_Fe	0	Pt	Fe	hcp_A	0.5	0.5	hcp	A	Pt	-5.83541	0	0	0	0	0	0.5	0	0	0	0	0	0.5	0	0	0	0	1.53	1.41	1.04	0.8	9	7.902	2.13	0.153	2.28	1.83	0.643565	0.88158	0.88158	0.867909	-2.14975	1.87828	-0.885914	3.7316	-3.13019	2.61854	-0.14954	2.40394	-3.13019
Pt_Fe	0	Pt	Fe	hcp_B	0.5	0.5	hcp	B	Fe	-8.19189	0	0	0	0	0	0.5	0	0	0	0	0	0.5	0	0	0	0	1.53	1.41	1.04	0.8	9	7.902	2.13	0.153	2.28	1.83	0.88158	0.643565	0.643565	0.662132	-3.13019	2.61854	-0.14954	2.40394	-2.14975	1.87828	-0.885914	3.7316	-2.14975
Pt_Ir	0	Pt	Ir	fcc_A	0.5	0.5	fcc	A	Pt	0.193993	0	0	0	0	0	0	0.5	0	0	0	0	0.5	0	0	0	0	1.53	1.5	1.04	1.08	9	8.967	2.13	1.564	2.28	2.2	0.751231	0.854942	0.854942	0.78526	-2.87526	3.4349	-0.335888	2.14586	-2.81391	2.94194	-0.336009	2.34608	-2.81391
Pt_Ir	0	Pt	Ir	fcc_B	0.5	0.5	fcc	B	Ir	-0.066807	0	0	0	0	0	0	0.5	0	0	0	0	0.5	0	0	0	0	1.53	1.5	1.04	1.08	9	8.967	2.13	1.564	2.28	2.2	0.854942	0.751231	0.751231	0.818338	-2.81391	2.94194	-0.336009	2.34608	-2.87526	3.4349	-0.335888	2.14586	-2.87526
Pt_Ir	0	Pt	Ir	hcp_A	0.5	0.5	hcp	A	Pt	0.200703	0	0	0	0	0	0	0.5	0	0	0	0	0.5	0	0	0	0	1.53	1.5	1.04	1.08	9	8.967	2.13	1.564	2.28	2.2	0.751231	0.854942	0.854942	0.851416	-2.87526	3.4349	-0.335888	2.14586	-2.81391	2.94194	-0.336009	2.34608	-2.81391
Pt_Ir	0	Pt	Ir	hcp_B	0.5	0.5	hcp	B	Ir	-0.087047	0	0	0	0	0	0	0.5	0	0	0	0	0.5	0	0	0	0	1.53	1.5	1.04	1.08	9	8.967	2.13	1.564	2.28	2.2	0.854942	0.751231	0.751231	0.752182	-2.81391	2.94194	-0.336009	2.34608	-2.87526	3.4349	-0.335888	2.14586	-2.87526
Pt_Mo	0	Pt	Mo	fcc_A	0.5	0.5	fcc	A	Pt	-0.397787	0	0	0	0	0	0	0	0.5	0	0	0	0.5	0	0	0	0	1.53	1.55	1.04	1.2	9	7.092	2.13	0.747	2.28	2.16	0.559776	0.886338	0.886338	0.675396	-2.29538	2.84569	-0.674306	2.47891	-3.28513	2.31498	0.0618178	2.39776	-3.28513
Pt_Mo	0	Pt	Mo	fcc_B	0.5	0.5	fcc	B	Mo	-1.11778	0	0	0	0	0	0	0	0.5	0	0	0	0.5	0	0	0	0	1.53	1.55	1.04	1.2	9	7.092	2.13	0.747	2.28	2.16	0.886338	0.559776	0.559776	0.778901	-3.28513	2.31498	0.0618178	2.39776	-2.29538	2.84569	-0.674306	2.47891	-2.29538
Pt_Mo	0	Pt	Mo	hcp_A	0.5	0.5	hcp	A	Pt	-0.381127	0	0	0	0	0	0	0	0.5	0	0	0	0.5	0	0	0	0	1.53	1.55	1.04	1.2	9	7.092	2.13	0.747	2.28	2.16	0.559776	0.886338	0.886338	0.882406	-2.29538	2.84569	-0.674306	2.47891	-3.28513	2.31498	0.0618178	2.39776	-3.28513
Pt_Mo	0	Pt	Mo	hcp_B	0.5	0.5	hcp	B	Mo	-1.29346	0	0	0	0	0	0	0	0.5	0	0	0	0.5	0	0	0	0	1.53	1.55	1.04	1.2	9	7.092	2.13	0.747	2.28	2.16	0.886338	0.559776	0.559776	0.571891	-3.28513	2.31498	0.0618178	2.39776	-2.29538	2.84569	-0.674306	2.47891	-2.29538
Pt_Os	0	Pt	Os	fcc_A	0.5	0.5	fcc	A	Pt	0.057863	0	0	0	0	0	0	0	0	0	0.5	0	0.5	0	0	0	0	1.53	1.49	1.04	1.13	9	8.438	2.13	1.07766	2.28	2.2	0.666916	0.861507	0.861507	0.730306	-2.91681	3.67026	-0.368414	2.1167	-3.08561	2.90758	-0.230103	2.37886	-3.08561
Pt_Os	0	Pt	Os	fcc_B	0.5	0.5	fcc	B	Os	-0.446617	0	0	0	0	0	0	0	0	0	0.5	0	0.5	0	0	0	0	1.53	1.49	1.04	1.13	9	8.438	2.13	1.07766	2.28	2.2	0.861507	0.666916	0.666916	0.794843	-3.08561	2.90758	-0.230103	2.37886	-2.91681	3.67026	-0.368414	2.1167	-2.91681
Pt_Os	0	Pt	Os	hcp_A	0.5	0.5	hcp	A	Pt	0.097803	0	0	0	0	0	0	0	0	0	0.5	0	0.5	0	0	0	0	1.53	1.49	1.04	1.13	9	8.438	2.13	1.07766	2.28	2.2	0.666916	0.861507	0.861507	0.859379	-2.91681	3.67026	-0.368414	2.1167	-3.08561	2.90758	-0.230103	2.37886	-3.08561
Pt_Os	0	Pt	Os	hcp_B	0.5	0.5	hcp	B	Os	-0.454737	0	0	0	0	0	0	0	0	0	0.5	0	0.5	0	0	0	0	1.53	1.49	1.04	1.13	9	8.438	2.13	1.07766	2.28	2.2	0.861507	0.666916	0.666916	0.665769	-3.08561	2.90758	-0.230103	2.37886	-2.91681	3.67026	-0.368414	2.1167	-2.91681
Pt_Re	0	Pt	Re	fcc_A	0.5	0.5	fcc	A	Pt	-0.076477	0	0	0	0	0	0	0	0	0	0	0	0.5	0.5	0	0	0	1.53	1.52	1.04	1.2	9	7.834	2.13	0.06	2.28	1.6	0.595644	0.871576	0.871576	0.692684	-2.76764	3.53155	-0.491055	2.2352	-3.32922	2.75691	-0.116169	2.40749	-3.32922
Pt_Re	0	Pt	Re	fcc_B	0.5	0.5	fcc	B	Re	-0.942437	0	0	0	0	0	0	0	0	0	0	0	0.5	0.5	0	0	0	1.53	1.52	1.04	1.2	9	7.834	2.13	0.06	2.28	1.6	0.871576	0.595644	0.595644	0.782098	-3.32922	2.75691	-0.116169	2.40749	-2.76764	3.53155	-0.491055	2.2352	-2.76764
Pt_Re	0	Pt	Re	hcp_A	0.5	0.5	hcp	A	Pt	-0.135167	0	0	0	0	0	0	0	0	0	0	0	0.5	0.5	0	0	0	1.53	1.52	1.04	1.2	9	7.834	2.13	0.06	2.28	1.6	0.595644	0.871576	0.871576	0.871511	-2.76764	3.53155	-0.491055	2.2352	-3.32922	2.75691	-0.116169	2.40749	-3.32922
Pt_Re	0	Pt	Re	hcp_B	0.5	0.5	hcp	B	Re	-0.918527	0	0	0	0	0	0	0	0	0	0	0	0.5	0.5	0	0	0	1.53	1.52	1.04	1.2	9	7.834	2.13	0.06	2.28	1.6	0.871576	0.595644	0.595644	0.60327	-3.32922	2.75691	-0.116169	2.40749	-2.76764	3.53155	-0.491055	2.2352	-2.76764
Pt_Rh	0	Pt	Rh	fcc_A	0.5	0.5	fcc	A	Pt	-0.075087	0	0	0	0	0	0	0	0	0	0	0	0.5	0	0.5	0	0	1.53	1.49	1.04	0.99	9	7.459	2.13	1.143	2.28	2.28	0.766641	0.846573	0.846573	0.793642	-2.33736	2.50311	-0.5264	2.39226	-2.75854	2.58009	-0.194022	2.19459	-2.75854
Pt_Rh	0	Pt	Rh	fcc_B	0.5	0.5	fcc	B	Rh	-0.215357	0	0	0	0	0	0	0	0	0	0	0	0.5	0	0.5	0	0	1.53	1.49	1.04	0.99	9	7.459	2.13	1.143	2.28	2.28	0.846573	0.766641	0.766641	0.817036	-2.75854	2.58009	-0.194022	2.19459	-2.33736	2.50311	-0.5264	2.39226	-2.33736
Pt_Rh	0	Pt	Rh	hcp_A	0.5	0.5	hcp	A	Pt	0.020903	0	0	0	0	0	0	0	0	0	0	0	0.5	0	0.5	0	0	1.53	1.49	1.04	0.99	9	7.459	2.13	1.143	2.28	2.28	0.766641	0.846573	0.846573	0.840431	-2.33736	2.50311	-0.5264	2.39226	-2.75854	2.58009	-0.194022	2.19459	-2.75854
Pt_Rh	0	Pt	Rh	hcp_B	0.5	0.5	hcp	B	Rh	-0.217677	0	0	0	0	0	0	0	0	0	0	0	0.5	0	0.5	0	0	1.53	1.49	1.04	0.99	9	7.459	2.13	1.143	2.28	2.28	0.846573	0.766641	0.766641	0.770247	-2.75854	2.58009	-0.194022	2.19459	-2.33736	2.50311	-0.5264	2.39226	-2.33736
Pt_Ru	0	Pt	Ru	fcc_A	0.5	0.5	fcc	A	Pt	0.044063	0	0	0	0	0	0	0	0	0	0	0	0.5	0	0	0.5	0	1.53	1.48	1.04	1.05	9	7.361	2.13	1.046	2.28	2.2	0.693023	0.861676	0.861676	0.747153	-2.52417	2.9367	-0.485976	2.26373	-3.06355	2.66598	-0.089901	2.25451	-3.06355
Pt_Ru	0	Pt	Ru	fcc_B	0.5	0.5	fcc	B	Ru	-0.348777	0	0	0	0	0	0	0	0	0	0	0	0.5	0	0	0.5	0	1.53	1.48	1.04	1.05	9	7.361	2.13	1.046	2.28	2.2	0.861676	0.693023	0.693023	0.801422	-3.06355	2.66598	-0.089901	2.25451	-2.52417	2.9367	-0.485976	2.26373	-2.52417
Pt_Ru	0	Pt	Ru	hcp_A	0.5	0.5	hcp	A	Pt	0.073443	0	0	0	0	0	0	0	0	0	0	0	0.5	0	0	0.5	0	1.53	1.48	1.04	1.05	9	7.361	2.13	1.046	2.28	2.2	0.693023	0.861676	0.861676	0.85569	-2.52417	2.9367	-0.485976	2.26373	-3.06355	2.66598	-0.089901	2.25451	-3.06355
Pt_Ru	0	Pt	Ru	hcp_B	0.5	0.5	hcp	B	Ru	-0.490687	0	0	0	0	0	0	0	0	0	0	0	0.5	0	0	0.5	0	1.53	1.48	1.04	1.05	9	7.361	2.13	1.046	2.28	2.2	0.861676	0.693023	0.693023	0.692884	-3.06355	2.66598	-0.089901	2.25451	-2.52417	2.9367	-0.485976	2.26373	-2.52417
Pt_W	0	Pt	W	fcc_A	0.5	0.5	fcc	A	Pt	-0.024297	0	0	0	0	0	0	0	0	0	0	0	0.5	0	0	0	0.5	1.53	1.56	1.04	1.27	9	7.864	2.13	0.816	2.28	2.36	0.547646	0.880112	0.880112	0.674875	-2.5846	3.29117	-0.58919	2.29337	-3.36274	2.46834	-0.0256706	2.4135	-3.36274
Pt_W	0	Pt	W	fcc_B	0.5	0.5	fcc	B	W	-1.21223	0	0	0	0	0	0	0	0	0	0	0	0.5	0	0	0	0.5	1.53	1.56	1.04	1.27	9	7.864	2.13	0.816	2.28	2.36	0.880112	0.547646	0.547646	0.777258	-3.36274	2.46834	-0.0256706	2.4135	-2.5846	3.29117	-0.58919	2.29337	-2.5846
Pt_W	0	Pt	W	hcp_A	0.5	0.5	hcp	A	Pt	-0.028567	0	0	0	0	0	0	0	0	0	0	0	0.5	0	0	0	0.5	1.53	1.56	1.04	1.27	9	7.864	2.13	0.816	2.28	2.36	0.547646	0.880112	0.880112	0.87964	-2.5846	3.29117	-0.58919	2.29337	-3.36274	2.46834	-0.0256706	2.4135	-3.36274
Pt_W	0	Pt	W	hcp_B	0.5	0.5	hcp	B	W	-1.26509	0	0	0	0	0	0	0	0	0	0	0	0.5	0	0	0	0.5	1.53	1.56	1.04	1.27	9	7.864	2.13	0.816	2.28	2.36	0.880112	0.547646	0.547646	0.572493	-3.36274	2.46834	-0.0256706	2.4135	-2.5846	3.29117	-0.58919	2.29337	-2.5846
Re_Ir	0	Re	Ir	fcc_A	0.5	0.5	fcc	A	Re	-0.647187	0	0	0	0	0	0	0.5	0	0	0	0	0	0.5	0	0	0	1.52	1.5	1.2	1.08	7.834	8.967	0.06	1.564	1.6	2.2	0.801762	0.639944	0.639944	0.748923	-3.19627	3.07856	-0.26324	2.36416	-2.88061	3.47441	-0.465711	2.29022	-2.88061
Re_Ir	0	Re	Ir	fcc_B	0.5	0.5	fcc	B	Ir	-0.434907	0	0	0	0	0	0	0.5	0	0	0	0	0	0.5	0	0	0	1.52	1.5	1.2	1.08	7.834	8.967	0.06	1.564	1.6	2.2	0.639944	0.801762	0.801762	0.7005	-2.88061	3.47441	-0.465711	2.29022	-3.19627	3.07856	-0.26324	2.36416	-3.19627
Re_Ir	0	Re	Ir	hcp_A	0.5	0.5	hcp	A	Re	-1.14231	0	0	0	0	0	0	0.5	0	0	0	0	0	0.5	0	0	0	1.52	1.5	1.2	1.08	7.834	8.967	0.06	1.564	1.6	2.2	0.801762	0.639944	0.639944	0.652077	-3.19627	3.07856	-0.26324	2.36416	-2.88061	3.47441	-0.465711	2.29022	-2.88061
Re_Ir	0	Re	Ir	hcp_B	0.5	0.5	hcp	B	Ir	-0.644937	0	0	0	0	0	0	0.5	0	0	0	0	0	0.5	0	0	0	1.52	1.5	1.2	1.08	7.834	8.967	0.06	1.564	1.6	2.2	0.639944	0.801762	0.801762	0.797347	-2.88061	3.47441	-0.465711	2.29022	-3.19627	3.07856	-0.26324	2.36416	-3.19627
Re_Mo	0	Re	Mo	fcc_A	0.5	0.5	fcc	A	Re	-1.42567	0	0	0	0	0	0	0	0.5	0	0	0	0	0.5	0	0	0	1.52	1.55	1.2	1.2	7.834	7.092	0.06	0.747	1.6	2.16	0.646622	0.722971	0.722971	0.722088	-2.16175	2.0583	-0.618108	2.42874	-2.45442	2.2268	-0.38387	2.20553	-2.45442
Re_Mo	0	Re	Mo	fcc_B	0.5	0.5	fcc	B	Mo	-1.36091	0	0	0	0	0	0	0	0.5	0	0	0	0	0.5	0	0	0	1.52	1.55	1.2	1.2	7.834	7.092	0.06	0.747	1.6	2.16	0.722971	0.646622	0.646622	0.741448	-2.45442	2.2268	-0.38387	2.20553	-2.16175	2.0583	-0.618108	2.42874	-2.16175
Re_Mo	0	Re	Mo	hcp_A	0.5	0.5	hcp	A	Re	-1.54082	0	0	0	0	0	0	0	0.5	0	0	0	0	0.5	0	0	0	1.52	1.55	1.2	1.2	7.834	7.092	0.06	0.747	1.6	2.16	0.646622	0.722971	0.722971	0.760807	-2.16175	2.0583	-0.618108	2.42874	-2.45442	2.2268	-0.38387	2.20553	-2.45442
Re_Mo	0	Re	Mo	hcp_B	0.5	0.5	hcp	B	Mo	-1.66961	0	0	0	0	0	0	0	0.5	0	0	0	0	0.5	0	0	0	1.52	1.55	1.2	1.2	7.834	7.092	0.06	0.747	1.6	2.16	0.722971	0.646622	0.646622	0.702728	-2.45442	2.2268	-0.38387	2.20553	-2.16175	2.0583	-0.618108	2.42874	-2.16175
Re_Os	0	Re	Os	fcc_A	0.5	0.5	fcc	A	Re	-0.302157	0	0	0	0	0	0	0	0	0	0.5	0	0	0.5	0	0	0	1.52	1.49	1.2	1.13	7.834	8.438	0.06	1.07766	1.6	2.2	0.745817	0.673218	0.673218	0.733778	-3.24073	3.09401	-0.413208	2.20822	-3.01765	3.18387	-0.543344	2.28132	-3.01765
Re_Os	0	Re	Os	fcc_B	0.5	0.5	fcc	B	Os	-0.301757	0	0	0	0	0	0	0	0	0	0.5	0	0	0.5	0	0	0	1.52	1.49	1.2	1.13	7.834	8.438	0.06	1.07766	1.6	2.2	0.673218	0.745817	0.745817	0.716926	-3.01765	3.18387	-0.543344	2.28132	-3.24073	3.09401	-0.413208	2.20822	-3.24073
Re_Os	0	Re	Os	hcp_A	0.5	0.5	hcp	A	Re	-1.30175	0	0	0	0	0	0	0	0	0	0.5	0	0	0.5	0	0	0	1.52	1.49	1.2	1.13	7.834	8.438	0.06	1.07766	1.6	2.2	0.745817	0.673218	0.673218	0.700074	-3.24073	3.09401	-0.413208	2.20822	-3.01765	3.18387	-0.543344	2.28132	-3.01765
Re_Os	0	Re	Os	hcp_B	0.5	0.5	hcp	B	Os	-0.932867	0	0	0	0	0	0	0	0	0	0.5	0	0	0.5	0	0	0	1.52	1.49	1.2	1.13	7.834	8.438	0.06	1.07766	1.6	2.2	0.673218	0.745817	0.745817	0.75063	-3.01765	3.18387	-0.543344	2.28132	-3.24073	3.09401	-0.413208	2.20822	-3.24073
Re_Rh	0	Re	Rh	fcc_A	0.5	0.5	fcc	A	Re	-0.902007	0	0	0	0	0	0	0	0	0	0	0	0	0.5	0.5	0	0	1.52	1.49	1.2	0.99	7.834	7.459	0.06	1.143	1.6	2.28	0.815532	0.62814	0.62814	0.754928	-2.75501	2.26647	-0.350825	2.45843	-2.78684	2.95692	-0.326195	2.07556	-2.78684
Re_Rh	0	Re	Rh	fcc_B	0.5	0.5	fcc	B	Rh	-0.487417	0	0	0	0	0	0	0	0	0	0	0	0	0.5	0.5	0	0	1.52	1.49	1.2	0.99	7.834	7.459	0.06	1.143	1.6	2.28	0.62814	0.815532	0.815532	0.698155	-2.78684	2.95692	-0.326195	2.07556	-2.75501	2.26647	-0.350825	2.45843	-2.75501
Re_Rh	0	Re	Rh	hcp_A	0.5	0.5	hcp	A	Re	-1.30306	0	0	0	0	0	0	0	0	0	0	0	0	0.5	0.5	0	0	1.52	1.49	1.2	0.99	7.834	7.459	0.06	1.143	1.6	2.28	0.815532	0.62814	0.62814	0.641383	-2.75501	2.26647	-0.350825	2.45843	-2.78684	2.95692	-0.326195	2.07556	-2.78684
Re_Rh	0	Re	Rh	hcp_B	0.5	0.5	hcp	B	Rh	-0.640687	0	0	0	0	0	0	0	0	0	0	0	0	0.5	0.5	0	0	1.52	1.49	1.2	0.99	7.834	7.459	0.06	1.143	1.6	2.28	0.62814	0.815532	0.815532	0.8117	-2.78684	2.95692	-0.326195	2.07556	-2.75501	2.26647	-0.350825	2.45843	-2.75501
Re_Ru	0	Re	Ru	fcc_A	0.5	0.5	fcc	A	Re	-1.39174	0	0	0	0	0	0	0	0	0	0	0	0	0.5	0	0.5	0	1.52	1.48	1.2	1.05	7.834	7.361	0.06	1.046	1.6	2.2	0.761066	0.680867	0.680867	0.737877	-2.86886	2.47495	-0.425397	2.2469	-2.88559	2.84185	-0.394497	2.0864	-2.88559
Re_Ru	0	Re	Ru	fcc_B	0.5	0.5	fcc	B	Ru	-0.320517	0	0	0	0	0	0	0	0	0	0	0	0	0.5	0	0.5	0	1.52	1.48	1.2	1.05	7.834	7.361	0.06	1.046	1.6	2.2	0.680867	0.761066	0.761066	0.719157	-2.88559	2.84185	-0.394497	2.0864	-2.86886	2.47495	-0.425397	2.2469	-2.86886
Re_Ru	0	Re	Ru	hcp_A	0.5	0.5	hcp	A	Re	-1.39556	0	0	0	0	0	0	0	0	0	0	0	0	0.5	0	0.5	0	1.52	1.48	1.2	1.05	7.834	7.361	0.06	1.046	1.6	2.2	0.761066	0.680867	0.680867	0.700437	-2.86886	2.47495	-0.425397	2.2469	-2.88559	2.84185	-0.394497	2.0864	-2.88559
Re_Ru	0	Re	Ru	hcp_B	0.5	0.5	hcp	B	Ru	-0.867457	0	0	0	0	0	0	0	0	0	0	0	0	0.5	0	0.5	0	1.52	1.48	1.2	1.05	7.834	7.361	0.06	1.046	1.6	2.2	0.680867	0.761066	0.761066	0.756597	-2.88559	2.84185	-0.394497	2.0864	-2.86886	2.47495	-0.425397	2.2469	-2.86886
Re_W	0	Re	W	fcc_A	0.5	0.5	fcc	A	Re	-1.28686	0	0	0	0	0	0	0	0	0	0	0	0	0.5	0	0	0.5	1.52	1.56	1.2	1.27	7.834	7.864	0.06	0.816	1.6	2.36	0.645066	0.708397	0.708397	0.727992	-2.33044	2.42329	-0.615756	2.40745	-2.49516	2.38227	-0.482131	2.29741	-2.49516
Re_W	0	Re	W	fcc_B	0.5	0.5	fcc	B	W	-1.44508	0	0	0	0	0	0	0	0	0	0	0	0	0.5	0	0	0.5	1.52	1.56	1.2	1.27	7.834	7.864	0.06	0.816	1.6	2.36	0.708397	0.645066	0.645066	0.740138	-2.49516	2.38227	-0.482131	2.29741	-2.33044	2.42329	-0.615756	2.40745	-2.33044
Re_W	0	Re	W	hcp_A	0.5	0.5	hcp	A	Re	-1.50326	0	0	0	0	0	0	0	0	0	0	0	0	0.5	0	0	0.5	1.52	1.56	1.2	1.27	7.834	7.864	0.06	0.816	1.6	2.36	0.645066	0.708397	0.708397	0.752285	-2.33044	2.42329	-0.615756	2.40745	-2.49516	2.38227	-0.482131	2.29741	-2.49516
Re_W	0	Re	W	hcp_B	0.5	0.5	hcp	B	W	-1.73383	0	0	0	0	0	0	0	0	0	0	0	0	0.5	0	0	0.5	1.52	1.56	1.2	1.27	7.834	7.864	0.06	0.816	1.6	2.36	0.708397	0.645066	0.645066	0.715846	-2.49516	2.38227	-0.482131	2.29741	-2.33044	2.42329	-0.615756	2.40745	-2.33044
Rh_Ir	0	Rh	Ir	fcc_A	0.5	0.5	fcc	A	Rh	-0.001007	0	0	0	0	0	0	0.5	0	0	0	0	0	0	0.5	0	0	1.49	1.5	0.99	1.08	7.459	8.967	1.143	1.564	2.28	2.2	0.762009	0.786064	0.786064	0.769786	-2.9767	3.12156	-0.248251	2.15609	-2.61885	2.58577	-0.476856	2.49447	-2.61885
Rh_Ir	0	Rh	Ir	fcc_B	0.5	0.5	fcc	B	Ir	-0.175227	0	0	0	0	0	0	0.5	0	0	0	0	0	0	0.5	0	0	1.49	1.5	0.99	1.08	7.459	8.967	1.143	1.564	2.28	2.2	0.786064	0.762009	0.762009	0.778319	-2.61885	2.58577	-0.476856	2.49447	-2.9767	3.12156	-0.248251	2.15609	-2.9767
Rh_Ir	0	Rh	Ir	hcp_A	0.5	0.5	hcp	A	Rh	-0.066047	0	0	0	0	0	0	0.5	0	0	0	0	0	0	0.5	0	0	1.49	1.5	0.99	1.08	7.459	8.967	1.143	1.564	2.28	2.2	0.762009	0.786064	0.786064	0.786853	-2.9767	3.12156	-0.248251	2.15609	-2.61885	2.58577	-0.476856	2.49447	-2.61885
Rh_Ir	0	Rh	Ir	hcp_B	0.5	0.5	hcp	B	Ir	-0.231997	0	0	0	0	0	0	0.5	0	0	0	0	0	0	0.5	0	0	1.49	1.5	0.99	1.08	7.459	8.967	1.143	1.564	2.28	2.2	0.786064	0.762009	0.762009	0.761253	-2.61885	2.58577	-0.476856	2.49447	-2.9767	3.12156	-0.248251	2.15609	-2.9767
Rh_Mo	0	Rh	Mo	fcc_A	0.5	0.5	fcc	A	Rh	-0.600557	0	0	0	0	0	0	0	0.5	0	0	0	0	0	0.5	0	0	1.49	1.55	0.99	1.2	7.459	7.092	1.143	0.747	2.28	2.16	0.596859	0.837382	0.837382	0.69294	-2.30581	2.24699	-0.382609	1.98031	-2.63043	1.84977	-0.156362	2.1166	-2.63043
Rh_Mo	0	Rh	Mo	fcc_B	0.5	0.5	fcc	B	Mo	-0.873797	0	0	0	0	0	0	0	0.5	0	0	0	0	0	0.5	0	0	1.49	1.55	0.99	1.2	7.459	7.092	1.143	0.747	2.28	2.16	0.837382	0.596859	0.596859	0.760456	-2.63043	1.84977	-0.156362	2.1166	-2.30581	2.24699	-0.382609	1.98031	-2.30581
Rh_Mo	0	Rh	Mo	hcp_A	0.5	0.5	hcp	A	Rh	-0.638977	0	0	0	0	0	0	0	0.5	0	0	0	0	0	0.5	0	0	1.49	1.55	0.99	1.2	7.459	7.092	1.143	0.747	2.28	2.16	0.596859	0.837382	0.837382	0.827972	-2.30581	2.24699	-0.382609	1.98031	-2.63043	1.84977	-0.156362	2.1166	-2.63043
Rh_Mo	0	Rh	Mo	hcp_B	0.5	0.5	hcp	B	Mo	-1.39461	0	0	0	0	0	0	0	0.5	0	0	0	0	0	0.5	0	0	1.49	1.55	0.99	1.2	7.459	7.092	1.143	0.747	2.28	2.16	0.837382	0.596859	0.596859	0.625424	-2.63043	1.84977	-0.156362	2.1166	-2.30581	2.24699	-0.382609	1.98031	-2.30581
Rh_Os	0	Rh	Os	fcc_A	0.5	0.5	fcc	A	Rh	-0.258877	0	0	0	0	0	0	0	0	0	0.5	0	0	0	0.5	0	0	1.49	1.49	0.99	1.13	7.459	8.438	1.143	1.07766	2.28	2.2	0.68418	0.801742	0.801742	0.72483	-2.97673	3.25726	-0.254199	2.08669	-2.66619	2.47005	-0.436317	2.55024	-2.66619
Rh_Os	0	Rh	Os	fcc_B	0.5	0.5	fcc	B	Os	-0.555427	0	0	0	0	0	0	0	0	0	0.5	0	0	0	0.5	0	0	1.49	1.49	0.99	1.13	7.459	8.438	1.143	1.07766	2.28	2.2	0.801742	0.68418	0.68418	0.762704	-2.66619	2.47005	-0.436317	2.55024	-2.97673	3.25726	-0.254199	2.08669	-2.97673
Rh_Os	0	Rh	Os	hcp_A	0.5	0.5	hcp	A	Rh	-0.512757	0	0	0	0	0	0	0	0	0	0.5	0	0	0	0.5	0	0	1.49	1.49	0.99	1.13	7.459	8.438	1.143	1.07766	2.28	2.2	0.68418	0.801742	0.801742	0.800579	-2.97673	3.25726	-0.254199	2.08669	-2.66619	2.47005	-0.436317	2.55024	-2.66619
Rh_Os	0	Rh	Os	hcp_B	0.5	0.5	hcp	B	Os	-0.835087	0	0	0	0	0	0	0	0	0	0.5	0	0	0	0.5	0	0	1.49	1.49	0.99	1.13	7.459	8.438	1.143	1.07766	2.28	2.2	0.801742	0.68418	0.68418	0.686955	-2.66619	2.47005	-0.436317	2.55024	-2.97673	3.25726	-0.254199	2.08669	-2.97673
Rh_Ru	0	Rh	Ru	fcc_A	0.5	0.5	fcc	A	Rh	-0.373637	0	0	0	0	0	0	0	0	0	0	0	0	0	0.5	0.5	0	1.49	1.48	0.99	1.05	7.459	7.361	1.143	1.046	2.28	2.2	0.715826	0.808273	0.808273	0.742675	-2.55586	2.57586	-0.254231	1.98014	-2.56576	2.23644	-0.244129	2.16437	-2.56576
Rh_Ru	0	Rh	Ru	fcc_B	0.5	0.5	fcc	B	Ru	-0.541357	0	0	0	0	0	0	0	0	0	0	0	0	0	0.5	0.5	0	1.49	1.48	0.99	1.05	7.459	7.361	1.143	1.046	2.28	2.2	0.808273	0.715826	0.715826	0.77293	-2.56576	2.23644	-0.244129	2.16437	-2.55586	2.57586	-0.254231	1.98014	-2.55586
Rh_Ru	0	Rh	Ru	hcp_A	0.5	0.5	hcp	A	Rh	-0.599157	0	0	0	0	0	0	0	0	0	0	0	0	0	0.5	0.5	0	1.49	1.48	0.99	1.05	7.459	7.361	1.143	1.046	2.28	2.2	0.715826	0.808273	0.808273	0.803185	-2.55586	2.57586	-0.254231	1.98014	-2.56576	2.23644	-0.244129	2.16437	-2.56576
Rh_Ru	0	Rh	Ru	hcp_B	0.5	0.5	hcp	B	Ru	-0.918667	0	0	0	0	0	0	0	0	0	0	0	0	0	0.5	0.5	0	1.49	1.48	0.99	1.05	7.459	7.361	1.143	1.046	2.28	2.2	0.808273	0.715826	0.715826	0.71242	-2.56576	2.23644	-0.244129	2.16437	-2.55586	2.57586	-0.254231	1.98014	-2.55586
Rh_W	0	Rh	W	fcc_A	0.5	0.5	fcc	A	Rh	51.8299	0	0	0	0	0	0	0	0	0	0	0	0	0	0.5	0	0.5	1.49	1.56	0.99	1.27	7.459	7.864	1.143	0.816	2.28	2.36	0.595784	0.837745	0.837745	0.701482	-2.52216	2.67691	-0.377827	2.00112	-2.67263	1.98304	-0.284952	2.34931	-2.67263
Rh_W	0	Rh	W	fcc_B	0.5	0.5	fcc	B	W	51.2512	0	0	0	0	0	0	0	0	0	0	0	0	0	0.5	0	0.5	1.49	1.56	0.99	1.27	7.459	7.864	1.143	0.816	2.28	2.36	0.837745	0.595784	0.595784	0.764882	-2.67263	1.98304	-0.284952	2.34931	-2.52216	2.67691	-0.377827	2.00112	-2.52216
Rh_W	0	Rh	W	hcp_A	0.5	0.5	hcp	A	Rh	51.946	0	0	0	0	0	0	0	0	0	0	0	0	0	0.5	0	0.5	1.49	1.56	0.99	1.27	7.459	7.864	1.143	0.816	2.28	2.36	0.595784	0.837745	0.837745	0.828282	-2.52216	2.67691	-0.377827	2.00112	-2.67263	1.98304	-0.284952	2.34931	-2.67263
Rh_W	0	Rh	W	hcp_B	0.5	0.5	hcp	B	W	50.9429	0	0	0	0	0	0	0	0	0	0	0	0	0	0.5	0	0.5	1.49	1.56	0.99	1.27	7.459	7.864	1.143	0.816	2.28	2.36	0.837745	0.595784	0.595784	0.638082	-2.67263	1.98304	-0.284952	2.34931	-2.52216	2.67691	-0.377827	2.00112	-2.52216
Ru_Ir	0	Ru	Ir	fcc_A	0.5	0.5	fcc	A	Ru	-0.443087	0	0	0	0	0	0	0.5	0	0	0	0	0	0	0	0.5	0	1.48	1.5	1.05	1.08	7.361	8.967	1.046	1.564	2.2	2.2	0.781481	0.71007	0.71007	0.7572	-3.02718	3.04695	-0.206981	2.22811	-2.66821	2.94221	-0.444439	2.33768	-2.66821
Ru_Ir	0	Ru	Ir	fcc_B	0.5	0.5	fcc	B	Ir	-0.454417	0	0	0	0	0	0	0.5	0	0	0	0	0	0	0	0.5	0	1.48	1.5	1.05	1.08	7.361	8.967	1.046	1.564	2.2	2.2	0.71007	0.781481	0.781481	0.73429	-2.66821	2.94221	-0.444439	2.33768	-3.02718	3.04695	-0.206981	2.22811	-3.02718
Ru_Ir	0	Ru	Ir	hcp_A	0.5	0.5	hcp	A	Ru	-0.862027	0	0	0	0	0	0	0.5	0	0	0	0	0	0	0	0.5	0	1.48	1.5	1.05	1.08	7.361	8.967	1.046	1.564	2.2	2.2	0.781481	0.71007	0.71007	0.711381	-3.02718	3.04695	-0.206981	2.22811	-2.66821	2.94221	-0.444439	2.33768	-2.66821
Ru_Ir	0	Ru	Ir	hcp_B	0.5	0.5	hcp	B	Ir	-0.722077	0	0	0	0	0	0	0.5	0	0	0	0	0	0	0	0.5	0	1.48	1.5	1.05	1.08	7.361	8.967	1.046	1.564	2.2	2.2	0.71007	0.781481	0.781481	0.78011	-2.66821	2.94221	-0.444439	2.33768	-3.02718	3.04695	-0.206981	2.22811	-3.02718
Ru_Mo	0	Ru	Mo	fcc_A	0.5	0.5	fcc	A	Ru	-0.704757	0	0	0	0	0	0	0	0.5	0	0	0	0	0	0	0.5	0	1.48	1.55	1.05	1.2	7.361	7.092	1.046	0.747	2.2	2.16	0.643941	0.786407	0.786407	0.723475	-2.15749	2.1284	-0.448296	1.94838	-2.44332	1.96126	-0.283493	1.88548	-2.44332
Ru_Mo	0	Ru	Mo	fcc_B	0.5	0.5	fcc	B	Mo	-0.972157	0	0	0	0	0	0	0	0.5	0	0	0	0	0	0	0.5	0	1.48	1.55	1.05	1.2	7.361	7.092	1.046	0.747	2.2	2.16	0.786407	0.643941	0.643941	0.757869	-2.44332	1.96126	-0.283493	1.88548	-2.15749	2.1284	-0.448296	1.94838	-2.15749
Ru_Mo	0	Ru	Mo	hcp_A	0.5	0.5	hcp	A	Ru	-1.0915	0	0	0	0	0	0	0	0.5	0	0	0	0	0	0	0.5	0	1.48	1.55	1.05	1.2	7.361	7.092	1.046	0.747	2.2	2.16	0.643941	0.786407	0.786407	0.792263	-2.15749	2.1284	-0.448296	1.94838	-2.44332	1.96126	-0.283493	1.88548	-2.44332
Ru_Mo	0	Ru	Mo	hcp_B	0.5	0.5	hcp	B	Mo	-1.4433	0	0	0	0	0	0	0	0.5	0	0	0	0	0	0	0.5	0	1.48	1.55	1.05	1.2	7.361	7.092	1.046	0.747	2.2	2.16	0.786407	0.643941	0.643941	0.689081	-2.44332	1.96126	-0.283493	1.88548	-2.15749	2.1284	-0.448296	1.94838	-2.15749
Ru_Os	0	Ru	Os	fcc_A	0.5	0.5	fcc	A	Ru	-0.881867	0	0	0	0	0	0	0	0	0	0.5	0	0	0	0	0.5	0	1.48	1.49	1.05	1.13	7.361	8.438	1.046	1.07766	2.2	2.2	0.724862	0.734042	0.734042	0.72994	-3.05711	3.10098	-0.247173	2.16731	-2.74152	2.76511	-0.431631	2.40821	-2.74152
Ru_Os	0	Ru	Os	fcc_B	0.5	0.5	fcc	B	Os	-0.972197	0	0	0	0	0	0	0	0	0	0.5	0	0	0	0	0.5	0	1.48	1.49	1.05	1.13	7.361	8.438	1.046	1.07766	2.2	2.2	0.734042	0.724862	0.724862	0.730887	-2.74152	2.76511	-0.431631	2.40821	-3.05711	3.10098	-0.247173	2.16731	-3.05711
Ru_Os	0	Ru	Os	hcp_A	0.5	0.5	hcp	A	Ru	-1.55585	0	0	0	0	0	0	0	0	0	0.5	0	0	0	0	0.5	0	1.48	1.49	1.05	1.13	7.361	8.438	1.046	1.07766	2.2	2.2	0.724862	0.734042	0.734042	0.731833	-3.05711	3.10098	-0.247173	2.16731	-2.74152	2.76511	-0.431631	2.40821	-2.74152
Ru_Os	0	Ru	Os	hcp_B	0.5	0.5	hcp	B	Os	-1.63702	0	0	0	0	0	0	0	0	0	0.5	0	0	0	0	0.5	0	1.48	1.49	1.05	1.13	7.361	8.438	1.046	1.07766	2.2	2.2	0.734042	0.724862	0.724862	0.728994	-2.74152	2.76511	-0.431631	2.40821	-3.05711	3.10098	-0.247173	2.16731	-3.05711
Ru_W	0	Ru	W	fcc_A	0.5	0.5	fcc	A	Ru	-0.906967	0	0	0	0	0	0	0	0	0	0	0	0	0	0	0.5	0.5	1.48	1.56	1.05	1.27	7.361	7.864	1.046	0.816	2.2	2.36	0.628898	0.778539	0.778539	0.718968	-2.33931	2.44024	-0.462222	2.04134	-2.48575	2.10669	-0.396327	2.08418	-2.48575
Ru_W	0	Ru	W	fcc_B	0.5	0.5	fcc	B	W	-1.39443	0	0	0	0	0	0	0	0	0	0	0	0	0	0	0.5	0.5	1.48	1.56	1.05	1.27	7.361	7.864	1.046	0.816	2.2	2.36	0.778539	0.628898	0.628898	0.749933	-2.48575	2.10669	-0.396327	2.08418	-2.33931	2.44024	-0.462222	2.04134	-2.33931
Ru_W	0	Ru	W	hcp_A	0.5	0.5	hcp	A	Ru	-1.18717	0	0	0	0	0	0	0	0	0	0	0	0	0	0	0.5	0.5	1.48	1.56	1.05	1.27	7.361	7.864	1.046	0.816	2.2	2.36	0.628898	0.778539	0.778539	0.780899	-2.33931	2.44024	-0.462222	2.04134	-2.48575	2.10669	-0.396327	2.08418	-2.48575
Ru_W	0	Ru	W	hcp_B	0.5	0.5	hcp	B	W	-1.73613	0	0	0	0	0	0	0	0	0	0	0	0	0	0	0.5	0.5	1.48	1.56	1.05	1.27	7.361	7.864	1.046	0.816	2.2	2.36	0.778539	0.628898	0.628898	0.688002	-2.48575	2.10669	-0.396327	2.08418	-2.33931	2.44024	-0.462222	2.04134	-2.33931
Ag_Au	0	Ag	Au	fcc_A	0.75	0.25	fcc	A	Ag	2.93758	0.75	0.25	0	0	0	0	0	0	0	0	0	0	0	0	0	0	1.59	1.59	0.89	1.01	7.58	9.23	1.3	2.31	1.93	2.54	0.957398	0.95758	0.941572	0.948722	-4.04701	0.875934	0.149603	3.32379	-4.03773	0.937845	0.1828	3.3567	-3.6126
Ag_Au	0	Ag	Au	fcc_B	0.75	0.25	fcc	B	Au	3.39946	0.75	0.25	0	0	0	0	0	0	0	0	0	0	0	0	0	0	1.59	1.59	0.89	1.01	7.58	9.23	1.3	2.31	1.93	2.54	0.957691	0.957398	0.957709	0.949036	-4.02879	0.93009	0.181557	3.35674	-4.04701	0.875934	0.149603	3.32379	-4.03078
Ag_Au	0	Ag	Au	hcp_A	0.75	0.25	hcp	A	Ag	3.02967	0.75	0.25	0	0	0	0	0	0	0	0	0	0	0	0	0	0	1.59	1.59	0.89	1.01	7.58	9.23	1.3	2.31	1.93	2.54	0.94153	0.957632	0.957326	0.954266	-3.61071	1.23967	-0.268864	2.74918	-4.03292	0.933036	0.18217	3.34637	-4.04962
Ag_Au	0	Ag	Au	hcp_B	0.75	0.25	hcp	B	Au	2.9468	0.75	0.25	0	0	0	0	0	0	0	0	0	0	0	0	0	0	1.59	1.59	0.89	1.01	7.58	9.23	1.3	2.31	1.93	2.54	0.957398	0.957691	0.941578	0.954352	-4.04701	0.875934	0.149603	3.32379	-4.02879	0.93009	0.181557	3.35674	-3.60812
Ag_Co	0	Ag	Co	fcc_A	0.75	0.25	fcc	A	Ag	0.725003	0.75	0	0.25	0	0	0	0	0	0	0	0	0	0	0	0	0	1.59	1.39	0.89	0.76	7.58	7.881	1.3	0.662	1.93	1.88	0.962919	0.961486	0.745465	0.884942	-3.93554	0.778486	0.415363	4.32518	-3.96498	0.829731	0.669465	4.61644	-1.51833
Ag_Co	0	Ag	Co	fcc_B	0.75	0.25	fcc	B	Co	3.15674	0.75	0	0.25	0	0	0	0	0	0	0	0	0	0	0	0	0	1.59	1.39	0.89	0.76	7.58	7.881	1.3	0.662	1.93	1.88	0.96156	0.962919	0.961456	0.884556	-3.96123	0.827398	0.658766	4.59744	-3.93554	0.778486	0.415363	4.32518	-3.9668
Ag_Co	0	Ag	Co	hcp_A	0.75	0.25	hcp	A	Ag	0.724393	0.75	0	0.25	0	0	0	0	0	0	0	0	0	0	0	0	0	1.59	1.39	0.89	0.76	7.58	7.881	1.3	0.662	1.93	1.88	0.747422	0.96157	0.962947	0.95578	-1.51062	0.937167	-1.99847	7.42933	-3.96653	0.827104	0.6663	4.60167	-3.93643
Ag_Co	0	Ag	Co	hcp_B	0.75	0.25	hcp	B	Co	0.725013	0.75	0	0.25	0	0	0	0	0	0	0	0	0	0	0	0	0	1.59	1.39	0.89	0.76	7.58	7.881	1.3	0.662	1.93	1.88	0.962919	0.96156	0.745546	0.955799	-3.93554	0.778486	0.415363	4.32518	-3.96123	0.827398	0.658766	4.59744	-1.5054
Ag_Cr	0	Ag	Cr	fcc_A	0.75	0.25	fcc	A	Ag	0.373673	0.75	0	0	0.25	0	0	0	0	0	0	0	0	0	0	0	0	1.59	1.42	0.89	0.9	7.58	6.767	1.3	0.676	1.93	1.66	0.969575	0.967852	0.457584	0.794929	-4.05688	0.795484	0.708129	5.01382	-4.11671	0.756669	0.974682	5.82589	-1.85293
Ag_Cr	0	Ag	Cr	fcc_B	0.75	0.25	fcc	B	Cr	2.87003	0.75	0	0	0.25	0	0	0	0	0	0	0	0	0	0	0	0	1.59	1.42	0.89	0.9	7.58	6.767	1.3	0.676	1.93	1.66	0.967888	0.969575	0.967979	0.793963	-4.11893	0.766042	0.949371	5.71853	-4.05688	0.795484	0.708129	5.01382	-4.11511
Ag_Cr	0	Ag	Cr	hcp_A	0.75	0.25	hcp	A	Ag	0.328203	0.75	0	0	0.25	0	0	0	0	0	0	0	0	0	0	0	0	1.59	1.42	0.89	0.9	7.58	6.767	1.3	0.676	1.93	1.66	0.457827	0.967976	0.969648	0.963545	-1.85361	2.41076	-1.42487	6.68242	-4.11473	0.76649	0.938053	5.67707	-4.05413
Ag_Cr	0	Ag	Cr	hcp_B	0.75	0.25	hcp	B	Cr	0.372513	0.75	0	0	0.25	0	0	0	0	0	0	0	0	0	0	0	0	1.59	1.42	0.89	0.9	7.58	6.767	1.3	0.676	1.93	1.66	0.969575	0.967888	0.457586	0.963384	-4.05688	0.795484	0.708129	5.01382	-4.11893	0.766042	0.949371	5.71853	-1.85408
Ag_Cu	0	Ag	Cu	fcc_A	0.75	0.25	fcc	A	Ag	2.28265	0.75	0	0	0	0.25	0	0	0	0	0	0	0	0	0	0	0	1.59	1.41	0.89	0.67	7.58	7.73	1.3	1.24	1.93	1.9	0.958193	0.957166	0.956586	0.953703	-4.05116	0.791803	0.389789	4.0902	-4.08852	0.814942	0.562588	4.16597	-2.13272
Ag_Cu	0	Ag	Cu	fcc_B	0.75	0.25	fcc	B	Cu	3.07312	0.75	0	0	0	0.25	0	0	0	0	0	0	0	0	0	0	0	1.59	1.41	0.89	0.67	7.58	7.73	1.3	1.24	1.93	1.9	0.957219	0.958193	0.957245	0.953054	-4.08041	0.813075	0.549312	4.15345	-4.05116	0.791803	0.389789	4.0902	-4.08206
Ag_Cu	0	Ag	Cu	hcp_A	0.75	0.25	hcp	A	Ag	2.35135	0.75	0	0	0	0.25	0	0	0	0	0	0	0	0	0	0	0	1.59	1.41	0.89	0.67	7.58	7.73	1.3	1.24	1.93	1.9	0.956509	0.957229	0.958042	0.95229	-2.13667	0.475545	-2.37971	10.9829	-4.08388	0.815059	0.547093	4.14035	-4.05366
Ag_Cu	0	Ag	Cu	hcp_B	0.75	0.25	hcp	B	Cu	2.27922	0.75	0	0	0	0.25	0	0	0	0	0	0	0	0	0	0	0	1.59	1.41	0.89	0.67	7.58	7.73	1.3	1.24	1.93	1.9	0.958193	0.957219	0.956552	0.952283	-4.05116	0.791803	0.389789	4.0902	-4.08041	0.813075	0.549312	4.15345	-2.13318
Ag_Fe	0	Ag	Fe	fcc_A	0.75	0.25	fcc	A	Ag	0.908703	0.75	0	0	0	0	0.25	0	0	0	0	0	0	0	0	0	0	1.59	1.41	0.89	0.8	7.58	7.902	1.3	0.153	1.93	1.83	0.96596	0.963618	0.645627	0.855767	-4.06954	0.786697	0.480772	4.57493	-4.14617	0.831369	0.740171	4.85596	-1.72128
Ag_Fe	0	Ag	Fe	fcc_B	0.75	0.25	fcc	B	Fe	2.93355	0.75	0	0	0	0	0.25	0	0	0	0	0	0	0	0	0	0	1.59	1.41	0.89	0.8	7.58	7.902	1.3	0.153	1.93	1.83	0.963717	0.96596	0.963728	0.854052	-4.1435	0.830975	0.726046	4.82007	-4.06954	0.786697	0.480772	4.57493	-4.14505
Ag_Fe	0	Ag	Fe	hcp_A	0.75	0.25	hcp	A	Ag	0.813103	0.75	0	0	0	0	0.25	0	0	0	0	0	0	0	0	0	0	1.59	1.41	0.89	0.8	7.58	7.902	1.3	0.153	1.93	1.83	0.64673	0.963719	0.965972	0.957612	-1.71518	1.14247	-1.82245	6.69352	-4.14282	0.832455	0.727236	4.82307	-4.07335
Ag_Fe	0	Ag	Fe	hcp_B	0.75	0.25	hcp	B	Fe	0.702033	0.75	0	0	0	0	0.25	0	0	0	0	0	0	0	0	0	0	1.59	1.41	0.89	0.8	7.58	7.902	1.3	0.153	1.93	1.83	0.96596	0.963717	0.645554	0.957472	-4.06954	0.786697	0.480772	4.57493	-4.1435	0.830975	0.726046	4.82007	-1.72484
Ag_Ir	0	Ag	Ir	fcc_A	0.75	0.25	fcc	A	Ag	0.113183	0.75	0	0	0	0	0	0.25	0	0	0	0	0	0	0	0	0	1.59	1.5	0.89	1.08	7.58	8.967	1.3	1.564	1.93	2.2	0.960741	0.960446	0.772344	0.889386	-3.69156	0.838917	0.572445	4.4245	-3.69808	0.954148	0.619555	4.11229	-1.93263
Ag_Ir	0	Ag	Ir	fcc_B	0.75	0.25	fcc	B	Ir	0.480063	0.75	0	0	0	0	0	0.25	0	0	0	0	0	0	0	0	0	1.59	1.5	0.89	1.08	7.58	8.967	1.3	1.564	1.93	2.2	0.960529	0.960741	0.96042	0.888346	-3.69658	0.948406	0.618895	4.11549	-3.69156	0.838917	0.572445	4.4245	-3.69688
Ag_Ir	0	Ag	Ir	hcp_A	0.75	0.25	hcp	A	Ag	0.125103	0.75	0	0	0	0	0	0.25	0	0	0	0	0	0	0	0	0	1.59	1.5	0.89	1.08	7.58	8.967	1.3	1.564	1.93	2.2	0.772177	0.960521	0.960706	0.954884	-1.94168	2.26799	-0.94868	2.71065	-3.69743	0.950604	0.617985	4.1069	-3.69528
Ag_Ir	0	Ag	Ir	hcp_B	0.75	0.25	hcp	B	Ir	0.118433	0.75	0	0	0	0	0	0.25	0	0	0	0	0	0	0	0	0	1.59	1.5	0.89	1.08	7.58	8.967	1.3	1.564	1.93	2.2	0.960741	0.960529	0.771982	0.954944	-3.69156	0.838917	0.572445	4.4245	-3.69658	0.948406	0.618895	4.11549	-1.93939
Ag_Mo	0	Ag	Mo	fcc_A	0.75	0.25	fcc	A	Ag	0.395663	0.75	0	0	0	0	0	0	0.25	0	0	0	0	0	0	0	0	1.59	1.55	0.89	1.2	7.58	7.092	1.3	0.747	1.93	2.16	0.967931	0.968577	0.560333	0.834444	-3.9376	0.657827	0.59807	4.9236	-3.90277	0.705238	0.707974	5.09981	-3.10535
Ag_Mo	0	Ag	Mo	fcc_B	0.75	0.25	fcc	B	Mo	0.608863	0.75	0	0	0	0	0	0	0.25	0	0	0	0	0	0	0	0	1.59	1.55	0.89	1.2	7.58	7.092	1.3	0.747	1.93	2.16	0.968556	0.967931	0.968414	0.833706	-3.91187	0.703169	0.708954	5.11889	-3.9376	0.657827	0.59807	4.9236	-3.91239
Ag_Mo	0	Ag	Mo	hcp_A	0.75	0.25	hcp	A	Ag	0.352523	0.75	0	0	0	0	0	0	0.25	0	0	0	0	0	0	0	0	1.59	1.55	0.89	1.2	7.58	7.092	1.3	0.747	1.93	2.16	0.559089	0.968622	0.968028	0.961326	-3.08889	2.37621	0.02061	2.13935	-3.90509	0.702191	0.703942	5.12052	-3.9395
Ag_Mo	0	Ag	Mo	hcp_B	0.75	0.25	hcp	B	Mo	0.367743	0.75	0	0	0	0	0	0	0.25	0	0	0	0	0	0	0	0	1.59	1.55	0.89	1.2	7.58	7.092	1.3	0.747	1.93	2.16	0.967931	0.968556	0.558229	0.961363	-3.9376	0.657827	0.59807	4.9236	-3.91187	0.703169	0.708954	5.11889	-3.09322
Ag_Ni	0	Ag	Ni	fcc_A	0.75	0.25	fcc	A	Ag	1.25365	0.75	0	0	0	0	0	0	0	0.25	0	0	0	0	0	0	0	1.59	1.38	0.89	0.71	7.58	7.64	1.3	1.16	1.93	1.91	0.960608	0.958961	0.859882	0.922781	-3.83998	0.795954	0.508005	4.64104	-3.85049	0.848099	0.760931	5.00392	-0.7642
Ag_Ni	0	Ag	Ni	fcc_B	0.75	0.25	fcc	B	Ni	3.19202	0.75	0	0	0	0	0	0	0	0.25	0	0	0	0	0	0	0	1.59	1.38	0.89	0.71	7.58	7.64	1.3	1.16	1.93	1.91	0.95904	0.960608	0.95902	0.921726	-3.84815	0.848045	0.749732	4.98027	-3.83998	0.795954	0.508005	4.64104	-3.84922
Ag_Ni	0	Ag	Ni	hcp_A	0.75	0.25	hcp	A	Ag	1.13925	0.75	0	0	0	0	0	0	0	0.25	0	0	0	0	0	0	0	1.59	1.38	0.89	0.71	7.58	7.64	1.3	1.16	1.93	1.91	0.860247	0.959025	0.96054	0.953403	-0.765558	0.661415	-3.32286	15.4094	-3.85029	0.849475	0.747312	4.96553	-3.84119
Ag_Ni	0	Ag	Ni	hcp_B	0.75	0.25	hcp	B	Ni	1.13457	0.75	0	0	0	0	0	0	0	0.25	0	0	0	0	0	0	0	1.59	1.38	0.89	0.71	7.58	7.64	1.3	1.16	1.93	1.91	0.960608	0.95904	0.859888	0.953402	-3.83998	0.795954	0.508005	4.64104	-3.84815	0.848045	0.749732	4.98027	-0.765043
Ag_Os	0	Ag	Os	fcc_A	0.75	0.25	fcc	A	Ag	-0.505187	0.75	0	0	0	0	0	0	0	0	0.25	0	0	0	0	0	0	1.59	1.49	0.89	1.13	7.58	8.438	1.3	1.07766	1.93	2.2	0.962129	0.962061	0.67343	0.858832	-3.75408	0.824028	0.604257	4.68527	-3.76644	0.926469	0.740185	4.60027	-1.88026
Ag_Os	0	Ag	Os	fcc_B	0.75	0.25	fcc	B	Os	-0.087877	0.75	0	0	0	0	0	0	0	0	0.25	0	0	0	0	0	0	1.59	1.49	0.89	1.13	7.58	8.438	1.3	1.07766	1.93	2.2	0.962137	0.962129	0.962057	0.857365	-3.76812	0.918634	0.743377	4.61927	-3.75408	0.824028	0.604257	4.68527	-3.76979
Ag_Os	0	Ag	Os	hcp_A	0.75	0.25	hcp	A	Ag	-1.67888	0.75	0	0	0	0	0	0	0	0	0.25	0	0	0	0	0	0	1.59	1.49	0.89	1.13	7.58	8.438	1.3	1.07766	1.93	2.2	0.673488	0.962186	0.962134	0.95625	-1.88351	2.66719	-0.830034	2.40864	-3.76717	0.91795	0.741766	4.6174	-3.75844
Ag_Os	0	Ag	Os	hcp_B	0.75	0.25	hcp	B	Os	-1.67386	0.75	0	0	0	0	0	0	0	0	0.25	0	0	0	0	0	0	1.59	1.49	0.89	1.13	7.58	8.438	1.3	1.07766	1.93	2.2	0.962129	0.962137	0.673482	0.956268	-3.75408	0.824028	0.604257	4.68527	-3.76812	0.918634	0.743377	4.61927	-1.87658
Ag_Pd	0	Ag	Pd	fcc_A	0.75	0.25	fcc	A	Ag	2.23176	0.75	0	0	0	0	0	0	0	0	0	0.25	0	0	0	0	0	1.59	1.52	0.89	0.94	7.58	8.34	1.3	0.56	1.93	2.2	0.960368	0.959985	0.903533	0.936254	-3.75213	0.861669	0.579626	3.97615	-3.70751	0.905533	0.697184	4.0773	-1.67151
Ag_Pd	0	Ag	Pd	fcc_B	0.75	0.25	fcc	B	Pd	3.26088	0.75	0	0	0	0	0	0	0	0	0	0.25	0	0	0	0	0	1.59	1.52	0.89	0.94	7.58	8.34	1.3	0.56	1.93	2.2	0.96005	0.960368	0.960069	0.936222	-3.70605	0.902767	0.690025	4.07689	-3.75213	0.861669	0.579626	3.97615	-3.70683
Ag_Pd	0	Ag	Pd	hcp_A	0.75	0.25	hcp	A	Ag	2.30059	0.75	0	0	0	0	0	0	0	0	0	0.25	0	0	0	0	0	1.59	1.52	0.89	0.94	7.58	8.34	1.3	0.56	1.93	2.2	0.903483	0.959994	0.960307	0.955377	-1.67159	1.13391	-1.69436	5.42563	-3.70824	0.904651	0.68898	4.06899	-3.75328
Ag_Pd	0	Ag	Pd	hcp_B	0.75	0.25	hcp	B	Pd	2.23502	0.75	0	0	0	0	0	0	0	0	0	0.25	0	0	0	0	0	1.59	1.52	0.89	0.94	7.58	8.34	1.3	0.56	1.93	2.2	0.960368	0.96005	0.903447	0.955491	-3.75213	0.861669	0.579626	3.97615	-3.70605	0.902767	0.690025	4.07689	-1.66987
Ag_Pt	0	Ag	Pt	fcc_A	0.75	0.25	fcc	A	Ag	1.66521	0.75	0	0	0	0	0	0	0	0	0	0	0.25	0	0	0	0	1.59	1.53	0.89	1.04	7.58	9	1.3	2.13	1.93	2.28	0.959186	0.958027	0.876858	0.926485	-3.69414	0.89614	0.509386	3.89676	-3.67247	0.993485	0.587054	3.81878	-1.90875
Ag_Pt	0	Ag	Pt	fcc_B	0.75	0.25	fcc	B	Pt	3.53157	0.75	0	0	0	0	0	0	0	0	0	0	0.25	0	0	0	0	1.59	1.53	0.89	1.04	7.58	9	1.3	2.13	1.93	2.28	0.958088	0.959186	0.958038	0.925722	-3.67227	0.991077	0.583579	3.81399	-3.69414	0.89614	0.509386	3.89676	-3.67403
Ag_Pt	0	Ag	Pt	hcp_A	0.75	0.25	hcp	A	Ag	1.65278	0.75	0	0	0	0	0	0	0	0	0	0	0.25	0	0	0	0	1.59	1.53	0.89	1.04	7.58	9	1.3	2.13	1.93	2.28	0.876836	0.958032	0.959122	0.953345	-1.91264	1.65849	-1.18706	3.55865	-3.67542	0.995406	0.582248	3.79615	-3.69646
Ag_Pt	0	Ag	Pt	hcp_B	0.75	0.25	hcp	B	Pt	1.64498	0.75	0	0	0	0	0	0	0	0	0	0	0.25	0	0	0	0	1.59	1.53	0.89	1.04	7.58	9	1.3	2.13	1.93	2.28	0.959186	0.958088	0.876742	0.953365	-3.69414	0.89614	0.509386	3.89676	-3.67227	0.991077	0.583579	3.81399	-1.91049
Ag_Re	0	Ag	Re	fcc_A	0.75	0.25	fcc	A	Ag	-0.875277	0.75	0	0	0	0	0	0	0	0	0	0	0	0.25	0	0	0	1.59	1.52	0.89	1.2	7.58	7.834	1.3	0.06	1.93	1.6	0.963347	0.962908	0.558851	0.826939	-3.90006	0.773529	0.636239	4.73934	-3.90747	0.87831	0.819784	4.88754	-2.06699
Ag_Re	0	Ag	Re	fcc_B	0.75	0.25	fcc	B	Re	-0.479717	0.75	0	0	0	0	0	0	0	0	0	0	0	0.25	0	0	0	1.59	1.52	0.89	1.2	7.58	7.834	1.3	0.06	1.93	1.6	0.962941	0.963347	0.962885	0.825597	-3.90997	0.872019	0.8248	4.91385	-3.90006	0.773529	0.636239	4.73934	-3.91175
Ag_Re	0	Ag	Re	hcp_A	0.75	0.25	hcp	A	Ag	277.409	0.75	0	0	0	0	0	0	0	0	0	0	0	0.25	0	0	0	1.59	1.52	0.89	1.2	7.58	7.834	1.3	0.06	1.93	1.6	0.558735	0.963026	0.963335	0.956622	-2.06297	2.53463	-0.669375	2.35626	-3.9075	0.870629	0.824634	4.92169	-3.90327
Ag_Re	0	Ag	Re	hcp_B	0.75	0.25	hcp	B	Re	-0.893047	0.75	0	0	0	0	0	0	0	0	0	0	0	0.25	0	0	0	1.59	1.52	0.89	1.2	7.58	7.834	1.3	0.06	1.93	1.6	0.963347	0.962941	0.558494	0.956667	-3.90006	0.773529	0.636239	4.73934	-3.90997	0.872019	0.8248	4.91385	-2.05662
Ag_Rh	0	Ag	Rh	fcc_A	0.75	0.25	fcc	A	Ag	0.646263	0.75	0	0	0	0	0	0	0	0	0	0	0	0	0.25	0	0	1.59	1.49	0.89	0.99	7.58	7.459	1.3	1.143	1.93	2.28	0.960986	0.959985	0.788653	0.895267	-3.71028	0.826007	0.623451	4.50284	-3.74433	0.905385	0.774894	4.42276	-1.45741
Ag_Rh	0	Ag	Rh	fcc_B	0.75	0.25	fcc	B	Rh	3.29756	0.75	0	0	0	0	0	0	0	0	0	0	0	0	0.25	0	0	1.59	1.49	0.89	0.99	7.58	7.459	1.3	1.143	1.93	2.28	0.960062	0.960986	0.959992	0.894708	-3.74741	0.907877	0.767623	4.40142	-3.71028	0.826007	0.623451	4.50284	-3.74656
Ag_Rh	0	Ag	Rh	hcp_A	0.75	0.25	hcp	A	Ag	0.662783	0.75	0	0	0	0	0	0	0	0	0	0	0	0	0.25	0	0	1.59	1.49	0.89	0.99	7.58	7.459	1.3	1.143	1.93	2.28	0.789021	0.959992	0.96093	0.954624	-1.46058	1.54418	-1.48604	4.35237	-3.74873	0.909424	0.769685	4.39633	-3.71416
Ag_Rh	0	Ag	Rh	hcp_B	0.75	0.25	hcp	B	Rh	0.657693	0.75	0	0	0	0	0	0	0	0	0	0	0	0	0.25	0	0	1.59	1.49	0.89	0.99	7.58	7.459	1.3	1.143	1.93	2.28	0.960986	0.960062	0.788952	0.954674	-3.71028	0.826007	0.623451	4.50284	-3.74741	0.907877	0.767623	4.40142	-1.45814
Ag_Ru	0	Ag	Ru	fcc_A	0.75	0.25	fcc	A	Ag	0.013753	0.75	0	0	0	0	0	0	0	0	0	0	0	0	0	0.25	0	1.59	1.48	0.89	1.05	7.58	7.361	1.3	1.046	1.93	2.2	0.963906	0.964108	0.704184	0.871083	-3.76023	0.788294	0.572332	4.59734	-3.75006	0.858885	0.759433	4.71282	-1.84559
Ag_Ru	0	Ag	Ru	fcc_B	0.75	0.25	fcc	B	Ru	0.370713	0.75	0	0	0	0	0	0	0	0	0	0	0	0	0	0.25	0	1.59	1.48	0.89	1.05	7.58	7.361	1.3	1.046	1.93	2.2	0.964157	0.963906	0.964058	0.870161	-3.75183	0.854523	0.763336	4.73369	-3.76023	0.788294	0.572332	4.59734	-3.75544
Ag_Ru	0	Ag	Ru	hcp_A	0.75	0.25	hcp	A	Ag	0.019313	0.75	0	0	0	0	0	0	0	0	0	0	0	0	0	0.25	0	1.59	1.48	0.89	1.05	7.58	7.361	1.3	1.046	1.93	2.2	0.70395	0.964176	0.963912	0.958233	-1.84255	2.41629	-0.759533	2.27286	-3.75079	0.854033	0.765811	4.73995	-3.7622
Ag_Ru	0	Ag	Ru	hcp_B	0.75	0.25	hcp	B	Ru	0.012803	0.75	0	0	0	0	0	0	0	0	0	0	0	0	0	0.25	0	1.59	1.48	0.89	1.05	7.58	7.361	1.3	1.046	1.93	2.2	0.963906	0.964157	0.704041	0.958247	-3.76023	0.788294	0.572332	4.59734	-3.75183	0.854523	0.763336	4.73369	-1.83878
Au_Ag	0	Au	Ag	fcc_A	0.75	0.25	fcc	A	Au	2.75146	0.25	0.75	0	0	0	0	0	0	0	0	0	0	0	0	0	0	1.59	1.59	1.01	0.89	9.23	7.58	2.31	1.3	2.54	1.93	0.942356	0.942656	0.960069	0.945378	-3.47075	1.42614	-0.214245	2.63847	-3.46692	1.34621	-0.258939	2.70014	-3.85062
Au_Ag	0	Au	Ag	fcc_B	0.75	0.25	fcc	B	Ag	2.35734	0.25	0.75	0	0	0	0	0	0	0	0	0	0	0	0	0	0	1.59	1.59	1.01	0.89	9.23	7.58	2.31	1.3	2.54	1.93	0.942608	0.942356	0.94261	0.945291	-3.45973	1.34145	-0.260287	2.70085	-3.47075	1.42614	-0.214245	2.63847	-3.461
Au_Ag	0	Au	Ag	hcp_A	0.75	0.25	hcp	A	Au	2.97358	0.25	0.75	0	0	0	0	0	0	0	0	0	0	0	0	0	0	1.59	1.59	1.01	0.89	9.23	7.58	2.31	1.3	2.54	1.93	0.959977	0.942553	0.942244	0.939563	-3.84914	0.975817	0.107803	3.16974	-3.46277	1.34395	-0.259621	2.69709	-3.47219
Au_Ag	0	Au	Ag	hcp_B	0.75	0.25	hcp	B	Ag	2.76383	0.25	0.75	0	0	0	0	0	0	0	0	0	0	0	0	0	0	1.59	1.59	1.01	0.89	9.23	7.58	2.31	1.3	2.54	1.93	0.942356	0.942608	0.960034	0.939599	-3.47075	1.42614	-0.214245	2.63847	-3.45973	1.34145	-0.260287	2.70085	-3.84755
Au_Co	0	Au	Co	fcc_A	0.75	0.25	fcc	A	Au	0.765493	0	0.75	0.25	0	0	0	0	0	0	0	0	0	0	0	0	0	1.59	1.39	1.01	0.76	9.23	7.881	2.31	0.662	2.54	1.88	0.946513	0.943971	0.733246	0.872854	-3.31102	1.38169	-0.223674	2.98039	-3.44105	1.40811	0.0486312	2.89162	-1.63221
Au_Co	0	Au	Co	fcc_B	0.75	0.25	fcc	B	Co	1.59122	0	0.75	0.25	0	0	0	0	0	0	0	0	0	0	0	0	0	1.59	1.39	1.01	0.76	9.23	7.881	2.31	0.662	2.54	1.88	0.944039	0.946513	0.944062	0.872001	-3.43514	1.40789	0.044385	2.88476	-3.31102	1.38169	-0.223674	2.98039	-3.43354
Au_Co	0	Au	Co	hcp_A	0.75	0.25	hcp	A	Au	0.322403	0	0.75	0.25	0	0	0	0	0	0	0	0	0	0	0	0	0	1.59	1.39	1.01	0.76	9.23	7.881	2.31	0.662	2.54	1.88	0.733278	0.944128	0.946545	0.938705	-1.63131	1.2123	-1.6886	5.67199	-3.43544	1.40714	0.0355215	2.87523	-3.32279
Au_Co	0	Au	Co	hcp_B	0.75	0.25	hcp	B	Co	0.537493	0	0.75	0.25	0	0	0	0	0	0	0	0	0	0	0	0	0	1.59	1.39	1.01	0.76	9.23	7.881	2.31	0.662	2.54	1.88	0.946513	0.944039	0.733481	0.938431	-3.31102	1.38169	-0.223674	2.98039	-3.43514	1.40789	0.044385	2.88476	-1.63181
Au_Cr	0	Au	Cr	fcc_A	0.75	0.25	fcc	A	Au	4.0488	0	0.75	0	0.25	0	0	0	0	0	0	0	0	0	0	0	0	1.59	1.42	1.01	0.9	9.23	6.767	2.31	0.676	2.54	1.66	0.954647	0.952564	0.454502	0.7846	-3.50673	1.36064	-0.05704	3.02326	-3.65064	1.32008	0.240923	3.26191	-1.95012
Au_Cr	0	Au	Cr	fcc_B	0.75	0.25	fcc	B	Cr	10.0022	0	0.75	0	0.25	0	0	0	0	0	0	0	0	0	0	0	0	1.59	1.42	1.01	0.9	9.23	6.767	2.31	0.676	2.54	1.66	0.952628	0.954647	0.952705	0.783401	-3.64427	1.32462	0.225061	3.23959	-3.50673	1.36064	-0.05704	3.02326	-3.64288
Au_Cr	0	Au	Cr	hcp_A	0.75	0.25	hcp	A	Au	6.59611	0	0.75	0	0.25	0	0	0	0	0	0	0	0	0	0	0	0	1.59	1.42	1.01	0.9	9.23	6.767	2.31	0.676	2.54	1.66	0.454388	0.952545	0.954654	0.949015	-1.96205	2.2382	-1.35203	5.68891	-3.64596	1.33065	0.222177	3.22432	-3.50716
Au_Cr	0	Au	Cr	hcp_B	0.75	0.25	hcp	B	Cr	5.14625	0	0.75	0	0.25	0	0	0	0	0	0	0	0	0	0	0	0	1.59	1.42	1.01	0.9	9.23	6.767	2.31	0.676	2.54	1.66	0.954647	0.952628	0.454293	0.948988	-3.50673	1.36064	-0.05704	3.02326	-3.64427	1.32462	0.225061	3.23959	-1.96134
Au_Cu	0	Au	Cu	fcc_A	0.75	0.25	fcc	A	Au	2.06468	0	0.75	0	0	0.25	0	0	0	0	0	0	0	0	0	0	0	1.59	1.41	1.01	0.67	9.23	7.73	2.31	1.24	2.54	1.9	0.942852	0.941332	0.956789	0.943457	-3.40184	1.40149	-0.206162	2.83121	-3.4864	1.38863	-0.042214	2.73368	-2.00745
Au_Cu	0	Au	Cu	fcc_B	0.75	0.25	fcc	B	Cu	2.3073	0	0.75	0	0	0.25	0	0	0	0	0	0	0	0	0	0	0	1.59	1.41	1.01	0.67	9.23	7.73	2.31	1.24	2.54	1.9	0.941362	0.942852	0.941349	0.94283	-3.47875	1.39187	-0.0528818	2.72698	-3.40184	1.40149	-0.206162	2.83121	-3.47917
Au_Cu	0	Au	Cu	hcp_A	0.75	0.25	hcp	A	Au	2.26581	0	0.75	0	0	0.25	0	0	0	0	0	0	0	0	0	0	0	1.59	1.41	1.01	0.67	9.23	7.73	2.31	1.24	2.54	1.9	0.956674	0.941336	0.942734	0.93661	-2.01148	0.615734	-2.16752	8.8294	-3.47876	1.39144	-0.0550245	2.72803	-3.40447
Au_Cu	0	Au	Cu	hcp_B	0.75	0.25	hcp	B	Cu	2.06724	0	0.75	0	0	0.25	0	0	0	0	0	0	0	0	0	0	0	1.59	1.41	1.01	0.67	9.23	7.73	2.31	1.24	2.54	1.9	0.942852	0.941362	0.956737	0.936575	-3.40184	1.40149	-0.206162	2.83121	-3.47875	1.39187	-0.0528818	2.72698	-2.00866
Au_Fe	0	Au	Fe	fcc_A	0.75	0.25	fcc	A	Au	3.20453	0	0.75	0	0	0	0.25	0	0	0	0	0	0	0	0	0	0	1.59	1.41	1.01	0.8	9.23	7.902	2.31	0.153	2.54	1.83	0.950832	0.947253	0.640373	0.843488	-3.48022	1.35769	-0.199725	3.08362	-3.66737	1.4117	0.102513	2.98765	-1.8849
Au_Fe	0	Au	Fe	fcc_B	0.75	0.25	fcc	B	Fe	4.35241	0	0.75	0	0	0	0.25	0	0	0	0	0	0	0	0	0	0	1.59	1.41	1.01	0.8	9.23	7.902	2.31	0.153	2.54	1.83	0.94731	0.950832	0.947304	0.841299	-3.6617	1.41289	0.0947723	2.97554	-3.48022	1.35769	-0.199725	3.08362	-3.65892
Au_Fe	0	Au	Fe	hcp_A	0.75	0.25	hcp	A	Au	2.14654	0	0.75	0	0	0	0.25	0	0	0	0	0	0	0	0	0	0	1.59	1.41	1.01	0.8	9.23	7.902	2.31	0.153	2.54	1.83	0.639851	0.947353	0.950832	0.941431	-1.87853	1.50032	-1.54356	5.04285	-3.65921	1.41334	0.0913914	2.97586	-3.47819
Au_Fe	0	Au	Fe	hcp_B	0.75	0.25	hcp	B	Fe	3.19944	0	0.75	0	0	0	0.25	0	0	0	0	0	0	0	0	0	0	1.59	1.41	1.01	0.8	9.23	7.902	2.31	0.153	2.54	1.83	0.950832	0.94731	0.640089	0.941509	-3.48022	1.35769	-0.199725	3.08362	-3.6617	1.41289	0.0947723	2.97554	-1.88172
Au_Ir	0	Au	Ir	fcc_A	0.75	0.25	fcc	A	Au	0.255373	0	0.75	0	0	0	0	0.25	0	0	0	0	0	0	0	0	0	1.59	1.5	1.01	1.08	9.23	8.967	2.31	1.564	2.54	2.2	0.943538	0.941291	0.754159	0.873361	-3.13814	1.40665	-0.129827	2.99653	-3.22696	1.55845	0.0123319	2.75339	-2.02817
Au_Ir	0	Au	Ir	fcc_B	0.75	0.25	fcc	B	Ir	2.68979	0	0.75	0	0	0	0	0.25	0	0	0	0	0	0	0	0	0	1.59	1.5	1.01	1.08	9.23	8.967	2.31	1.564	2.54	2.2	0.941632	0.943538	0.941476	0.871339	-3.21944	1.55125	0.00500878	2.74749	-3.13814	1.40665	-0.129827	2.99653	-3.22011
Au_Ir	0	Au	Ir	hcp_A	0.75	0.25	hcp	A	Au	0.269383	0	0.75	0	0	0	0	0.25	0	0	0	0	0	0	0	0	0	1.59	1.5	1.01	1.08	9.23	8.967	2.31	1.564	2.54	2.2	0.753866	0.941536	0.943515	0.935946	-2.0249	2.60331	-0.834642	2.50376	-3.21573	1.54675	0.00441516	2.7517	-3.13998
Au_Ir	0	Au	Ir	hcp_B	0.75	0.25	hcp	B	Ir	0.264003	0	0.75	0	0	0	0	0.25	0	0	0	0	0	0	0	0	0	1.59	1.5	1.01	1.08	9.23	8.967	2.31	1.564	2.54	2.2	0.943538	0.941632	0.754432	0.935981	-3.13814	1.40665	-0.129827	2.99653	-3.21944	1.55125	0.00500878	2.74749	-2.03067
Au_Mo	0	Au	Mo	fcc_A	0.75	0.25	fcc	A	Au	1.18467	0	0.75	0	0	0	0	0	0.25	0	0	0	0	0	0	0	0	1.59	1.55	1.01	1.2	9.23	7.092	2.31	0.747	2.54	2.16	0.951706	0.953168	0.559736	0.822266	-3.29217	1.14121	-0.0305151	3.00594	-3.21789	1.17688	0.0192448	3.00222	-2.97114
Au_Mo	0	Au	Mo	fcc_B	0.75	0.25	fcc	B	Mo	2.03797	0	0.75	0	0	0	0	0	0.25	0	0	0	0	0	0	0	0	1.59	1.55	1.01	1.2	9.23	7.092	2.31	0.747	2.54	2.16	0.953134	0.951706	0.953113	0.8208	-3.23202	1.17589	0.0264851	3.0099	-3.29217	1.14121	-0.0305151	3.00594	-3.23081
Au_Mo	0	Au	Mo	hcp_A	0.75	0.25	hcp	A	Au	0.823243	0	0.75	0	0	0	0	0	0.25	0	0	0	0	0	0	0	0	1.59	1.55	1.01	1.2	9.23	7.092	2.31	0.747	2.54	2.16	0.557788	0.953127	0.951874	0.943935	-2.96329	2.5326	-0.0429796	2.13893	-3.22558	1.17345	0.0254279	3.01487	-3.28824
Au_Mo	0	Au	Mo	hcp_B	0.75	0.25	hcp	B	Mo	0.825903	0	0.75	0	0	0	0	0	0.25	0	0	0	0	0	0	0	0	1.59	1.55	1.01	1.2	9.23	7.092	2.31	0.747	2.54	2.16	0.951706	0.953134	0.557203	0.943962	-3.29217	1.14121	-0.0305151	3.00594	-3.23202	1.17589	0.0264851	3.0099	-2.97054
Au_Ni	0	Au	Ni	fcc_A	0.75	0.25	fcc	A	Au	1.25607	0	0.75	0	0	0	0	0	0	0.25	0	0	0	0	0	0	0	1.59	1.38	1.01	0.71	9.23	7.64	2.31	1.16	2.54	1.91	0.944404	0.942017	0.84198	0.906919	-3.23029	1.39423	-0.183576	2.98611	-3.32269	1.42125	0.0772917	2.97918	-0.899943
Au_Ni	0	Au	Ni	fcc_B	0.75	0.25	fcc	B	Ni	2.36698	0	0.75	0	0	0	0	0	0	0.25	0	0	0	0	0	0	0	1.59	1.38	1.01	0.71	9.23	7.64	2.31	1.16	2.54	1.91	0.942061	0.944404	0.942061	0.90605	-3.32495	1.42011	0.0672184	2.96258	-3.23029	1.39423	-0.183576	2.98611	-3.32522
Au_Ni	0	Au	Ni	hcp_A	0.75	0.25	hcp	A	Au	1.25235	0	0.75	0	0	0	0	0	0	0.25	0	0	0	0	0	0	0	1.59	1.38	1.01	0.71	9.23	7.64	2.31	1.16	2.54	1.91	0.843373	0.942072	0.944517	0.936695	-0.862077	0.866887	-2.80378	11.245	-3.31826	1.42462	0.0647573	2.9683	-3.22995
Au_Ni	0	Au	Ni	hcp_B	0.75	0.25	hcp	B	Ni	1.26078	0	0.75	0	0	0	0	0	0	0.25	0	0	0	0	0	0	0	1.59	1.38	1.01	0.71	9.23	7.64	2.31	1.16	2.54	1.91	0.944404	0.942061	0.842726	0.936468	-3.23029	1.39423	-0.183576	2.98611	-3.32495	1.42011	0.0672184	2.96258	-0.89909
Au_Os	0	Au	Os	fcc_A	0.75	0.25	fcc	A	Au	-0.440257	0	0.75	0	0	0	0	0	0	0	0.25	0	0	0	0	0	0	1.59	1.49	1.01	1.13	9.23	8.438	2.31	1.07766	2.54	2.2	0.943148	0.944067	0.658168	0.844297	-3.25065	1.38317	-0.0662648	2.98709	-3.21925	1.47641	0.0479197	2.89375	-2.09929
Au_Os	0	Au	Os	fcc_B	0.75	0.25	fcc	B	Os	2.17719	0	0.75	0	0	0	0	0	0	0	0.25	0	0	0	0	0	0	1.59	1.49	1.01	1.13	9.23	8.438	2.31	1.07766	2.54	2.2	0.944074	0.943148	0.944025	0.842169	-3.2225	1.46703	0.0511768	2.88783	-3.25065	1.38317	-0.0662648	2.98709	-3.22392
Au_Os	0	Au	Os	hcp_A	0.75	0.25	hcp	A	Au	-0.433537	0	0.75	0	0	0	0	0	0	0	0.25	0	0	0	0	0	0	1.59	1.49	1.01	1.13	9.23	8.438	2.31	1.07766	2.54	2.2	0.657999	0.944135	0.943213	0.938334	-2.09944	3.09614	-0.611108	2.07439	-3.22058	1.46434	0.0497209	2.89209	-3.25053
Au_Os	0	Au	Os	hcp_B	0.75	0.25	hcp	B	Os	-0.434227	0	0.75	0	0	0	0	0	0	0	0.25	0	0	0	0	0	0	1.59	1.49	1.01	1.13	9.23	8.438	2.31	1.07766	2.54	2.2	0.943148	0.944074	0.65779	0.938306	-3.25065	1.38317	-0.0662648	2.98709	-3.2225	1.46703	0.0511768	2.88783	-2.094
Au_Pd	0	Au	Pd	fcc_A	0.75	0.25	fcc	A	Au	1.88999	0	0.75	0	0	0	0	0	0	0	0	0.25	0	0	0	0	0	1.59	1.52	1.01	0.94	9.23	8.34	2.31	0.56	2.54	2.2	0.944596	0.943727	0.894381	0.92366	-3.07171	1.4611	-0.0675581	2.68002	-3.04729	1.44352	0.0460222	2.74223	-1.52374
Au_Pd	0	Au	Pd	fcc_B	0.75	0.25	fcc	B	Pd	2.49416	0	0.75	0	0	0	0	0	0	0	0	0.25	0	0	0	0	0	1.59	1.52	1.01	0.94	9.23	8.34	2.31	0.56	2.54	2.2	0.943701	0.944596	0.943713	0.923464	-3.04719	1.44496	0.0392466	2.73824	-3.07171	1.4611	-0.0675581	2.68002	-3.04709
Au_Pd	0	Au	Pd	hcp_A	0.75	0.25	hcp	A	Au	2.08391	0	0.75	0	0	0	0	0	0	0	0	0.25	0	0	0	0	0	1.59	1.52	1.01	0.94	9.23	8.34	2.31	0.56	2.54	2.2	0.894216	0.943648	0.944508	0.939376	-1.52803	1.37494	-1.51195	4.74316	-3.04902	1.44745	0.0391349	2.73393	-3.07348
Au_Pd	0	Au	Pd	hcp_B	0.75	0.25	hcp	B	Pd	1.88943	0	0.75	0	0	0	0	0	0	0	0	0.25	0	0	0	0	0	1.59	1.52	1.01	0.94	9.23	8.34	2.31	0.56	2.54	2.2	0.944596	0.943701	0.894267	0.9394	-3.07171	1.4611	-0.0675581	2.68002	-3.04719	1.44496	0.0392466	2.73824	-1.52639
Au_Pt	0	Au	Pt	fcc_A	0.75	0.25	fcc	A	Au	1.46279	0	0.75	0	0	0	0	0	0	0	0	0	0.25	0	0	0	0	1.59	1.53	1.01	1.04	9.23	9	2.31	2.13	2.54	2.28	0.94298	0.940394	0.861923	0.912621	-3.04707	1.49089	-0.133567	2.73876	-3.08459	1.55969	0.00238248	2.68604	-1.85517
Au_Pt	0	Au	Pt	fcc_B	0.75	0.25	fcc	B	Pt	2.71775	0	0.75	0	0	0	0	0	0	0	0	0	0.25	0	0	0	0	1.59	1.53	1.01	1.04	9.23	9	2.31	2.13	2.54	2.28	0.940483	0.94298	0.940452	0.911239	-3.08367	1.56152	-0.00130197	2.67598	-3.04707	1.49089	-0.133567	2.73876	-3.08323
Au_Pt	0	Au	Pt	hcp_A	0.75	0.25	hcp	A	Au	1.56659	0	0.75	0	0	0	0	0	0	0	0	0	0.25	0	0	0	0	1.59	1.53	1.01	1.04	9.23	9	2.31	2.13	2.54	2.28	0.861697	0.940371	0.942856	0.936342	-1.86136	1.97079	-1.05551	3.23624	-3.08645	1.56476	-0.00085136	2.66957	-3.0503
Au_Pt	0	Au	Pt	hcp_B	0.75	0.25	hcp	B	Pt	1.46186	0	0.75	0	0	0	0	0	0	0	0	0	0.25	0	0	0	0	1.59	1.53	1.01	1.04	9.23	9	2.31	2.13	2.54	2.28	0.94298	0.940483	0.861861	0.936366	-3.04707	1.49089	-0.133567	2.73876	-3.08367	1.56152	-0.00130197	2.67598	-1.85972
Au_Rh	0	Au	Rh	fcc_A	0.75	0.25	fcc	A	Au	0.774693	0	0.75	0	0	0	0	0	0	0	0	0	0	0	0.25	0	0	1.59	1.49	1.01	0.99	9.23	7.459	2.31	1.143	2.54	2.28	0.945142	0.942829	0.783368	0.885216	-3.09505	1.41166	-0.0886445	2.9358	-3.19882	1.47845	0.124017	2.82428	-1.49816
Au_Rh	0	Au	Rh	fcc_B	0.75	0.25	fcc	B	Rh	2.43024	0	0.75	0	0	0	0	0	0	0	0	0	0	0	0.25	0	0	1.59	1.49	1.01	0.99	9.23	7.459	2.31	1.143	2.54	2.28	0.942796	0.945142	0.94282	0.883574	-3.19729	1.47948	0.117327	2.81969	-3.09505	1.41166	-0.0886445	2.9358	-3.19611
Au_Rh	0	Au	Rh	hcp_A	0.75	0.25	hcp	A	Au	0.716203	0	0.75	0	0	0	0	0	0	0	0	0	0	0	0.25	0	0	1.59	1.49	1.01	0.99	9.23	7.459	2.31	1.143	2.54	2.28	0.783403	0.942804	0.945033	0.937885	-1.4959	1.85194	-1.33029	3.8595	-3.1998	1.48157	0.119724	2.81579	-3.09792
Au_Rh	0	Au	Rh	hcp_B	0.75	0.25	hcp	B	Rh	0.710803	0	0.75	0	0	0	0	0	0	0	0	0	0	0	0.25	0	0	1.59	1.49	1.01	0.99	9.23	7.459	2.31	1.143	2.54	2.28	0.945142	0.942796	0.783777	0.937912	-3.09505	1.41166	-0.0886445	2.9358	-3.19729	1.47948	0.117327	2.81969	-1.49365
Au_Ru	0	Au	Ru	fcc_A	0.75	0.25	fcc	A	Au	0.135133	0	0.75	0	0	0	0	0	0	0	0	0	0	0	0	0.25	0	1.59	1.48	1.01	1.05	9.23	7.361	2.31	1.046	2.54	2.2	0.945628	0.94656	0.689	0.856484	-3.18836	1.35981	-0.0933166	2.97149	-3.16965	1.41	0.0443624	2.86657	-2.03627
Au_Ru	0	Au	Ru	fcc_B	0.75	0.25	fcc	B	Ru	2.12221	0	0.75	0	0	0	0	0	0	0	0	0	0	0	0	0.25	0	1.59	1.48	1.01	1.05	9.23	7.361	2.31	1.046	2.54	2.2	0.946441	0.945628	0.946395	0.854833	-3.16833	1.40715	0.0455187	2.87052	-3.18836	1.35981	-0.0933166	2.97149	-3.17139
Au_Ru	0	Au	Ru	hcp_A	0.75	0.25	hcp	A	Au	0.147723	0	0.75	0	0	0	0	0	0	0	0	0	0	0	0	0.25	0	1.59	1.48	1.01	1.05	9.23	7.361	2.31	1.046	2.54	2.2	0.689131	0.946565	0.945654	0.940188	-2.03192	2.81397	-0.547821	1.99223	-3.16923	1.4054	0.0459504	2.87107	-3.18916
Au_Ru	0	Au	Ru	hcp_B	0.75	0.25	hcp	B	Ru	0.149353	0	0.75	0	0	0	0	0	0	0	0	0	0	0	0	0.25	0	1.59	1.48	1.01	1.05	9.23	7.361	2.31	1.046	2.54	2.2	0.945628	0.946441	0.689307	0.940251	-3.18836	1.35981	-0.0933166	2.97149	-3.16833	1.40715	0.0455187	2.87052	-2.02906
Au_W	0	Au	W	fcc_A	0.75	0.25	fcc	A	Au	322.032	0	0.75	0	0	0	0	0	0	0	0	0	0	0	0	0	0.25	1.59	1.56	1.01	1.27	9.23	7.864	2.31	0.816	2.54	2.36	0.948631	0.943238	0.466371	0.787701	-3.51941	1.34501	-0.0563281	3.30592	-3.77318	1.58533	0.348858	3.21758	-2.23076
Au_W	0	Au	W	fcc_B	0.75	0.25	fcc	B	W	322.032	0	0.75	0	0	0	0	0	0	0	0	0	0	0	0	0	0.25	1.59	1.56	1.01	1.27	9.23	7.864	2.31	0.816	2.54	2.36	0.943405	0.948631	0.943311	0.784497	-3.75627	1.58383	0.341518	3.19635	-3.51941	1.34501	-0.0563281	3.30592	-3.76262
Au_W	0	Au	W	hcp_A	0.75	0.25	hcp	A	Au	-0.973897	0	0.75	0	0	0	0	0	0	0	0	0	0	0	0	0	0.25	1.59	1.56	1.01	1.27	9.23	7.864	2.31	0.816	2.54	2.36	0.465068	0.943343	0.948603	0.937078	-2.24436	3.29047	-0.749285	2.42009	-3.75572	1.58507	0.340777	3.19175	-3.52138
Au_W	0	Au	W	hcp_B	0.75	0.25	hcp	B	W	-0.985067	0	0.75	0	0	0	0	0	0	0	0	0	0	0	0	0	0.25	1.59	1.56	1.01	1.27	9.23	7.864	2.31	0.816	2.54	2.36	0.948631	0.943405	0.465395	0.937477	-3.51941	1.34501	-0.0563281	3.30592	-3.75627	1.58383	0.341518	3.19635	-2.23899
Co_Ag	0	Co	Ag	fcc_A	0.75	0.25	fcc	A	Co	-0.471017	0.25	0	0.75	0	0	0	0	0	0	0	0	0	0	0	0	0	1.39	1.59	0.76	0.89	7.881	7.58	0.662	1.3	1.88	1.93	0.760592	0.763069	0.97132	0.828163	-1.85241	1.18988	-1.08655	4.69698	-1.91543	1.22553	-1.21613	5.03544	-3.93396
Co_Ag	0	Co	Ag	fcc_B	0.75	0.25	fcc	B	Ag	-0.466137	0.25	0	0.75	0	0	0	0	0	0	0	0	0	0	0	0	0	1.39	1.59	0.76	0.89	7.881	7.58	0.662	1.3	1.88	1.93	0.762839	0.760592	0.760991	0.826681	-1.93706	1.23806	-1.14346	4.74999	-1.85241	1.18988	-1.08655	4.69698	-1.88797
Co_Ag	0	Co	Ag	hcp_A	0.75	0.25	hcp	A	Co	-0.471487	0.25	0	0.75	0	0	0	0	0	0	0	0	0	0	0	0	0	1.39	1.59	0.76	0.89	7.881	7.58	0.662	1.3	1.88	1.93	0.970563	0.760741	0.760779	0.766692	-3.95814	0.92997	1.54813	6.21863	-1.87588	1.16736	-1.03805	4.59352	-1.85568
Co_Ag	0	Co	Ag	hcp_B	0.75	0.25	hcp	B	Ag	-0.463937	0.25	0	0.75	0	0	0	0	0	0	0	0	0	0	0	0	0	1.39	1.59	0.76	0.89	7.881	7.58	0.662	1.3	1.88	1.93	0.760592	0.762839	0.970647	0.761553	-1.85241	1.18988	-1.08655	4.69698	-1.93706	1.23806	-1.14346	4.74999	-3.95283
Co_Au	0	Co	Au	fcc_A	0.75	0.25	fcc	A	Co	-0.139907	0	0.25	0.75	0	0	0	0	0	0	0	0	0	0	0	0	0	1.39	1.59	0.76	1.01	7.881	9.23	0.662	2.31	1.88	2.54	0.755747	0.756223	0.949927	0.819637	-1.94193	1.33238	-1.05814	4.36114	-1.96055	1.49054	-1.27946	4.92014	-3.69487
Co_Au	0	Co	Au	fcc_B	0.75	0.25	fcc	B	Au	-0.063457	0	0.25	0.75	0	0	0	0	0	0	0	0	0	0	0	0	0	1.39	1.59	0.76	1.01	7.881	9.23	0.662	2.31	1.88	2.54	0.755338	0.755747	0.755748	0.81906	-1.98549	1.50349	-1.25345	4.79833	-1.94193	1.33238	-1.05814	4.36114	-1.97321
Co_Au	0	Co	Au	hcp_A	0.75	0.25	hcp	A	Co	-0.063667	0	0.25	0.75	0	0	0	0	0	0	0	0	0	0	0	0	0	1.39	1.59	0.76	1.01	7.881	9.23	0.662	2.31	1.88	2.54	0.949286	0.755752	0.755997	0.762734	-3.72135	1.55788	0.850837	3.41029	-1.97106	1.48488	-1.23976	4.80407	-1.95839
Co_Au	0	Co	Au	hcp_B	0.75	0.25	hcp	B	Au	-0.066327	0	0.25	0.75	0	0	0	0	0	0	0	0	0	0	0	0	0	1.39	1.59	0.76	1.01	7.881	9.23	0.662	2.31	1.88	2.54	0.755747	0.755338	0.948724	0.761665	-1.94193	1.33238	-1.05814	4.36114	-1.98549	1.50349	-1.25345	4.79833	-3.75668
Co_Cr	0	Co	Cr	fcc_A	0.75	0.25	fcc	A	Co	-0.813337	0	0	0.75	0.25	0	0	0	0	0	0	0	0	0	0	0	0	1.39	1.42	0.76	0.9	7.881	6.767	0.662	0.676	1.88	1.66	0.791761	0.796787	0.50999	0.710093	-2.00467	1.2528	-0.581622	2.90074	-1.93752	1.19241	-0.64161	3.08584	-2.07734
Co_Cr	0	Co	Cr	fcc_B	0.75	0.25	fcc	B	Cr	-0.621317	0	0	0.75	0.25	0	0	0	0	0	0	0	0	0	0	0	0	1.39	1.42	0.76	0.9	7.881	6.767	0.662	0.676	1.88	1.66	0.796944	0.791761	0.796982	0.710589	-1.93347	1.19056	-0.644329	3.09081	-2.00467	1.2528	-0.581622	2.90074	-1.9334
Co_Cr	0	Co	Cr	hcp_A	0.75	0.25	hcp	A	Co	-0.954527	0	0	0.75	0.25	0	0	0	0	0	0	0	0	0	0	0	0	1.39	1.42	0.76	0.9	7.881	6.767	0.662	0.676	1.88	1.66	0.510086	0.797014	0.791961	0.797475	-2.08497	1.71691	-0.418633	2.42631	-1.93543	1.19269	-0.641375	3.08376	-2.00523
Co_Cr	0	Co	Cr	hcp_B	0.75	0.25	hcp	B	Cr	-0.956507	0	0	0.75	0.25	0	0	0	0	0	0	0	0	0	0	0	0	1.39	1.42	0.76	0.9	7.881	6.767	0.662	0.676	1.88	1.66	0.791761	0.796944	0.509987	0.797319	-2.00467	1.2528	-0.581622	2.90074	-1.93347	1.19056	-0.644329	3.09081	-2.0844
Co_Cu	0	Co	Cu	fcc_A	0.75	0.25	fcc	A	Co	0.079383	0	0	0.75	0	0.25	0	0	0	0	0	0	0	0	0	0	0	1.39	1.41	0.76	0.67	7.881	7.73	0.662	1.24	1.88	1.9	0.759134	0.75638	0.95152	0.821887	-1.90728	1.23316	-0.82352	3.48616	-1.89858	1.23526	-0.900001	3.6146	-2.668
Co_Cu	0	Co	Cu	fcc_B	0.75	0.25	fcc	B	Cu	-0.438447	0	0	0.75	0	0.25	0	0	0	0	0	0	0	0	0	0	0	1.39	1.41	0.76	0.67	7.881	7.73	0.662	1.24	1.88	1.9	0.756384	0.759134	0.756336	0.821555	-1.89983	1.23284	-0.894749	3.60619	-1.90728	1.23316	-0.82352	3.48616	-1.89836
Co_Cu	0	Co	Cu	hcp_A	0.75	0.25	hcp	A	Co	0.079053	0	0	0.75	0	0.25	0	0	0	0	0	0	0	0	0	0	0	1.39	1.41	0.76	0.67	7.881	7.73	0.662	1.24	1.88	1.9	0.951396	0.756457	0.759183	0.758612	-2.67085	0.859802	0.0348857	3.45492	-1.90145	1.23541	-0.891555	3.59561	-1.91089
Co_Cu	0	Co	Cu	hcp_B	0.75	0.25	hcp	B	Cu	0.076163	0	0	0.75	0	0.25	0	0	0	0	0	0	0	0	0	0	0	1.39	1.41	0.76	0.67	7.881	7.73	0.662	1.24	1.88	1.9	0.759134	0.756384	0.951451	0.758447	-1.90728	1.23316	-0.82352	3.48616	-1.89983	1.23284	-0.894749	3.60619	-2.66878
Co_Fe	0	Co	Fe	fcc_A	0.75	0.25	fcc	A	Co	3.20854	0	0	0.75	0	0	0.25	0	0	0	0	0	0	0	0	0	0	1.39	1.41	0.76	0.8	7.881	7.902	0.662	0.153	1.88	1.83	0.772324	0.772179	0.664431	0.740544	-1.81746	1.17101	-0.715632	3.18648	-1.77997	1.12186	-0.787386	3.4111	-1.873
Co_Fe	0	Co	Fe	fcc_B	0.75	0.25	fcc	B	Fe	5.72533	0	0	0.75	0	0	0.25	0	0	0	0	0	0	0	0	0	0	1.39	1.41	0.76	0.8	7.881	7.902	0.662	0.153	1.88	1.83	0.772234	0.772324	0.772263	0.741271	-1.77896	1.12255	-0.788504	3.40868	-1.81746	1.17101	-0.715632	3.18648	-1.77732
Co_Fe	0	Co	Fe	hcp_A	0.75	0.25	hcp	A	Co	5.16966	0	0	0.75	0	0	0.25	0	0	0	0	0	0	0	0	0	0	1.39	1.41	0.76	0.8	7.881	7.902	0.662	0.153	1.88	1.83	0.664971	0.772205	0.772423	0.774767	-1.87824	1.18419	-0.695706	3.371	-1.78095	1.127	-0.782927	3.39007	-1.82039
Co_Fe	0	Co	Fe	hcp_B	0.75	0.25	hcp	B	Fe	452.465	0	0	0.75	0	0	0.25	0	0	0	0	0	0	0	0	0	0	1.39	1.41	0.76	0.8	7.881	7.902	0.662	0.153	1.88	1.83	0.772324	0.772234	0.664879	0.774899	-1.81746	1.17101	-0.715632	3.18648	-1.77896	1.12255	-0.788504	3.40868	-1.87831
Co_Ir	0	Co	Ir	fcc_A	0.75	0.25	fcc	A	Co	0.803613	0	0	0.75	0	0	0	0.25	0	0	0	0	0	0	0	0	0	1.39	1.5	0.76	1.08	7.881	8.967	0.662	1.564	1.88	2.2	0.763178	0.764005	0.793303	0.773269	-2.03606	1.5633	-0.91379	3.79705	-2.02897	1.67755	-1.0071	3.85651	-3.10638
Co_Ir	0	Co	Ir	fcc_B	0.75	0.25	fcc	B	Ir	0.094873	0	0	0.75	0	0	0	0.25	0	0	0	0	0	0	0	0	0	1.39	1.5	0.76	1.08	7.881	8.967	0.662	1.564	1.88	2.2	0.763917	0.763178	0.76401	0.773267	-2.04101	1.67843	-0.986816	3.80119	-2.03606	1.5633	-0.91379	3.79705	-2.04212
Co_Ir	0	Co	Ir	hcp_A	0.75	0.25	hcp	A	Co	-0.281927	0	0	0.75	0	0	0	0.25	0	0	0	0	0	0	0	0	0	1.39	1.5	0.76	1.08	7.881	8.967	0.662	1.564	1.88	2.2	0.7933	0.763997	0.763003	0.765521	-3.11408	2.79272	0.0427576	2.11363	-2.0465	1.685	-0.977204	3.77231	-2.04163
Co_Ir	0	Co	Ir	hcp_B	0.75	0.25	hcp	B	Ir	-0.293627	0	0	0.75	0	0	0	0.25	0	0	0	0	0	0	0	0	0	1.39	1.5	0.76	1.08	7.881	8.967	0.662	1.564	1.88	2.2	0.763178	0.763917	0.793319	0.765896	-2.03606	1.5633	-0.91379	3.79705	-2.04101	1.67843	-0.986816	3.80119	-3.10877
Co_Mo	0	Co	Mo	fcc_A	0.75	0.25	fcc	A	Co	-0.765567	0	0	0.75	0	0	0	0	0.25	0	0	0	0	0	0	0	0	1.39	1.55	0.76	1.2	7.881	7.092	0.662	0.747	1.88	2.16	0.784629	0.789609	0.560446	0.725228	-1.95395	1.36088	-0.634958	2.92646	-1.91352	1.35725	-0.7296	3.1042	-2.56434
Co_Mo	0	Co	Mo	fcc_B	0.75	0.25	fcc	B	Mo	-0.499567	0	0	0.75	0	0	0	0	0.25	0	0	0	0	0	0	0	0	1.39	1.55	0.76	1.2	7.881	7.092	0.662	0.747	1.88	2.16	0.790049	0.784629	0.789962	0.725986	-1.91399	1.36	-0.728204	3.09519	-1.95395	1.36088	-0.634958	2.92646	-1.91867
Co_Mo	0	Co	Mo	hcp_A	0.75	0.25	hcp	A	Co	-0.754907	0	0	0.75	0	0	0	0	0.25	0	0	0	0	0	0	0	0	1.39	1.55	0.76	1.2	7.881	7.092	0.662	0.747	1.88	2.16	0.560478	0.790209	0.784869	0.791724	-2.588	2.18471	-0.102856	2.07929	-1.92054	1.36321	-0.7195	3.07469	-1.95894
Co_Mo	0	Co	Mo	hcp_B	0.75	0.25	hcp	B	Mo	-0.747387	0	0	0.75	0	0	0	0	0.25	0	0	0	0	0	0	0	0	1.39	1.55	0.76	1.2	7.881	7.092	0.662	0.747	1.88	2.16	0.784629	0.790049	0.560919	0.791474	-1.95395	1.36088	-0.634958	2.92646	-1.91399	1.36	-0.728204	3.09519	-2.58563
Co_Ni	0	Co	Ni	fcc_A	0.75	0.25	fcc	A	Co	-0.119547	0	0	0.75	0	0	0	0	0	0.25	0	0	0	0	0	0	0	1.39	1.38	0.76	0.71	7.881	7.64	0.662	1.16	1.88	1.91	0.760298	0.761514	0.866916	0.797606	-1.93684	1.21506	-0.735496	3.2725	-1.97085	1.21244	-0.714497	3.2432	-1.92136
Co_Ni	0	Co	Ni	fcc_B	0.75	0.25	fcc	B	Ni	-0.257797	0	0	0.75	0	0	0	0	0	0.25	0	0	0	0	0	0	0	1.39	1.38	0.76	0.71	7.881	7.64	0.662	1.16	1.88	1.91	0.761586	0.760298	0.761428	0.797601	-1.97194	1.21042	-0.713024	3.24322	-1.93684	1.21506	-0.735496	3.2725	-1.97321
Co_Ni	0	Co	Ni	hcp_A	0.75	0.25	hcp	A	Co	-0.255237	0	0	0.75	0	0	0	0	0	0.25	0	0	0	0	0	0	0	1.39	1.38	0.76	0.71	7.881	7.64	0.662	1.16	1.88	1.91	0.867203	0.761352	0.761209	0.763334	-1.92572	1.08211	-0.751571	3.3945	-1.97409	1.21325	-0.70973	3.23368	-1.94173
Co_Ni	0	Co	Ni	hcp_B	0.75	0.25	hcp	B	Ni	-0.257297	0	0	0.75	0	0	0	0	0	0.25	0	0	0	0	0	0	0	1.39	1.38	0.76	0.71	7.881	7.64	0.662	1.16	1.88	1.91	0.760298	0.761586	0.866767	0.763125	-1.93684	1.21506	-0.735496	3.2725	-1.97194	1.21042	-0.713024	3.24322	-1.91946
Co_Os	0	Co	Os	fcc_A	0.75	0.25	fcc	A	Co	-0.615497	0	0	0.75	0	0	0	0	0	0	0.25	0	0	0	0	0	0	1.39	1.49	0.76	1.13	7.881	8.438	0.662	1.07766	1.88	2.2	0.761495	0.762992	0.69667	0.744083	-2.0246	1.50693	-0.878928	3.74772	-2.00511	1.63797	-0.983968	3.79133	-3.00317
Co_Os	0	Co	Os	fcc_B	0.75	0.25	fcc	B	Os	-0.078987	0	0	0.75	0	0	0	0	0	0	0.25	0	0	0	0	0	0	1.39	1.49	0.76	1.13	7.881	8.438	0.662	1.07766	1.88	2.2	0.76277	0.761495	0.762894	0.743659	-2.01303	1.63424	-0.969589	3.75823	-2.0246	1.50693	-0.878928	3.74772	-2.0127
Co_Os	0	Co	Os	hcp_A	0.75	0.25	hcp	A	Co	-0.757647	0	0	0.75	0	0	0	0	0	0	0.25	0	0	0	0	0	0	1.39	1.49	0.76	1.13	7.881	8.438	0.662	1.07766	1.88	2.2	0.696624	0.762891	0.761362	0.767921	-3.01135	2.79805	-0.0334245	2.12911	-2.01955	1.64322	-0.96192	3.72848	-2.0307
Co_Os	0	Co	Os	hcp_B	0.75	0.25	hcp	B	Os	-0.761157	0	0	0.75	0	0	0	0	0	0	0.25	0	0	0	0	0	0	1.39	1.49	0.76	1.13	7.881	8.438	0.662	1.07766	1.88	2.2	0.761495	0.76277	0.69687	0.768101	-2.0246	1.50693	-0.878928	3.74772	-2.01303	1.63424	-0.969589	3.75823	-3.00611
Co_Pt	0	Co	Pt	fcc_A	0.75	0.25	fcc	A	Co	0.303973	0	0	0.75	0	0	0	0	0	0	0	0	0.25	0	0	0	0	1.39	1.53	0.76	1.04	7.881	9	0.662	2.13	1.88	2.28	0.761147	0.760028	0.877209	0.799685	-2.0182	1.60524	-0.967555	3.81388	-2.01945	1.71255	-1.08158	3.96934	-3.27099
Co_Pt	0	Co	Pt	fcc_B	0.75	0.25	fcc	B	Pt	0.181973	0	0	0.75	0	0	0	0	0	0	0	0	0.25	0	0	0	0	1.39	1.53	0.76	1.04	7.881	9	0.662	2.13	1.88	2.28	0.759741	0.761147	0.759615	0.798989	-2.03402	1.71146	-1.05933	3.90136	-2.0182	1.60524	-0.967555	3.81388	-2.03248
Co_Pt	0	Co	Pt	hcp_A	0.75	0.25	hcp	A	Co	417.293	0	0	0.75	0	0	0	0	0	0	0	0	0.25	0	0	0	0	1.39	1.53	0.76	1.04	7.881	9	0.662	2.13	1.88	2.28	0.877461	0.75997	0.761312	0.761848	-3.27686	2.52562	0.231472	2.25652	-2.03882	1.71092	-1.05085	3.87824	-2.02595
Co_Pt	0	Co	Pt	hcp_B	0.75	0.25	hcp	B	Pt	2.57718	0	0	0.75	0	0	0	0	0	0	0	0	0.25	0	0	0	0	1.39	1.53	0.76	1.04	7.881	9	0.662	2.13	1.88	2.28	0.761147	0.759741	0.877162	0.761646	-2.0182	1.60524	-0.967555	3.81388	-2.03402	1.71146	-1.05933	3.90136	-3.2762
Co_Re	0	Co	Re	fcc_A	0.75	0.25	fcc	A	Co	-0.799927	0	0	0.75	0	0	0	0	0	0	0	0	0	0.25	0	0	0	1.39	1.52	0.76	1.2	7.881	7.834	0.662	0.06	1.88	1.6	0.774239	0.775255	0.615923	0.728236	-1.98553	1.48736	-0.853272	3.58022	-1.95519	1.5832	-0.936213	3.62033	-2.97099
Co_Re	0	Co	Re	fcc_B	0.75	0.25	fcc	B	Re	-0.283897	0	0	0.75	0	0	0	0	0	0	0	0	0	0.25	0	0	0	1.39	1.52	0.76	1.2	7.881	7.834	0.662	0.06	1.88	1.6	0.775227	0.774239	0.775367	0.728743	-1.965	1.585	-0.925763	3.59475	-1.98553	1.48736	-0.853272	3.58022	-1.9614
Co_Re	0	Co	Re	hcp_A	0.75	0.25	hcp	A	Co	-0.851157	0	0	0.75	0	0	0	0	0	0	0	0	0	0.25	0	0	0	1.39	1.52	0.76	1.2	7.881	7.834	0.662	0.06	1.88	1.6	0.616202	0.775654	0.774147	0.780736	-2.98886	2.55489	-0.0209639	2.14145	-1.96617	1.58918	-0.920296	3.57365	-1.99047
Co_Re	0	Co	Re	hcp_B	0.75	0.25	hcp	B	Re	-0.788397	0	0	0.75	0	0	0	0	0	0	0	0	0	0.25	0	0	0	1.39	1.52	0.76	1.2	7.881	7.834	0.662	0.06	1.88	1.6	0.774239	0.775227	0.615781	0.781245	-1.98553	1.48736	-0.853272	3.58022	-1.965	1.585	-0.925763	3.59475	-2.98506
Co_Rh	0	Co	Rh	fcc_A	0.75	0.25	fcc	A	Co	2.75917	0	0	0.75	0	0	0	0	0	0	0	0	0	0	0.25	0	0	1.39	1.49	0.76	0.99	7.881	7.459	0.662	1.143	1.88	2.28	0.764974	0.765046	0.818807	0.781771	-2.02138	1.41825	-0.709473	3.10378	-1.99716	1.47681	-0.786325	3.17572	-2.61791
Co_Rh	0	Co	Rh	fcc_B	0.75	0.25	fcc	B	Rh	433.305	0	0	0.75	0	0	0	0	0	0	0	0	0	0	0.25	0	0	1.39	1.49	0.76	0.99	7.881	7.459	0.662	1.143	1.88	2.28	0.764841	0.764974	0.764847	0.781322	-2.0024	1.47356	-0.775548	3.1518	-2.02138	1.41825	-0.709473	3.10378	-2.00524
Co_Rh	0	Co	Rh	hcp_A	0.75	0.25	hcp	A	Co	-0.193577	0	0	0.75	0	0	0	0	0	0	0	0	0	0	0.25	0	0	1.39	1.49	0.76	0.99	7.881	7.459	0.662	1.143	1.88	2.28	0.818764	0.764991	0.765066	0.765845	-2.62478	2.15902	-0.120207	2.10498	-2.00487	1.478	-0.771768	3.13798	-2.02412
Co_Rh	0	Co	Rh	hcp_B	0.75	0.25	hcp	B	Rh	0.310523	0	0	0.75	0	0	0	0	0	0	0	0	0	0	0.25	0	0	1.39	1.49	0.76	0.99	7.881	7.459	0.662	1.143	1.88	2.28	0.764974	0.764841	0.818714	0.765633	-2.02138	1.41825	-0.709473	3.10378	-2.0024	1.47356	-0.775548	3.1518	-2.61903
Co_Ru	0	Co	Ru	fcc_A	0.75	0.25	fcc	A	Co	-0.440677	0	0	0.75	0	0	0	0	0	0	0	0	0	0	0	0.25	0	1.39	1.48	0.76	1.05	7.881	7.361	0.662	1.046	1.88	2.2	0.770538	0.77036	0.734229	0.758781	-2.01082	1.40115	-0.687753	3.15074	-1.9771	1.45095	-0.783052	3.24272	-2.58696
Co_Ru	0	Co	Ru	fcc_B	0.75	0.25	fcc	B	Ru	-0.125067	0	0	0.75	0	0	0	0	0	0	0	0	0	0	0	0.25	0	1.39	1.48	0.76	1.05	7.881	7.361	0.662	1.046	1.88	2.2	0.770023	0.770538	0.77008	0.758123	-1.98057	1.44985	-0.773778	3.22349	-2.01082	1.40115	-0.687753	3.15074	-1.98261
Co_Ru	0	Co	Ru	hcp_A	0.75	0.25	hcp	A	Co	-0.640527	0	0	0.75	0	0	0	0	0	0	0	0	0	0	0	0.25	0	1.39	1.48	0.76	1.05	7.881	7.361	0.662	1.046	1.88	2.2	0.734397	0.770193	0.770661	0.773303	-2.59372	2.40345	-0.147406	2.02789	-1.98631	1.45442	-0.767194	3.20602	-2.01243
Co_Ru	0	Co	Ru	hcp_B	0.75	0.25	hcp	B	Ru	-0.643727	0	0	0.75	0	0	0	0	0	0	0	0	0	0	0	0.25	0	1.39	1.48	0.76	1.05	7.881	7.361	0.662	1.046	1.88	2.2	0.770538	0.770023	0.734174	0.773248	-2.01082	1.40115	-0.687753	3.15074	-1.98057	1.44985	-0.773778	3.22349	-2.58984
Co_W	0	Co	W	fcc_A	0.75	0.25	fcc	A	Co	-0.875977	0	0	0.75	0	0	0	0	0	0	0	0	0	0	0	0	0.25	1.39	1.56	0.76	1.27	7.881	7.864	0.662	0.816	1.88	2.36	0.779174	0.785936	0.548653	0.726916	-1.96092	1.41895	-0.751356	3.26123	-1.92872	1.452	-0.827769	3.36346	-2.74004
Co_W	0	Co	W	fcc_B	0.75	0.25	fcc	B	W	-0.404837	0	0	0.75	0	0	0	0	0	0	0	0	0	0	0	0	0.25	1.39	1.56	0.76	1.27	7.881	7.864	0.662	0.816	1.88	2.36	0.786489	0.779174	0.786264	0.728208	-1.93296	1.45128	-0.82275	3.3526	-1.96092	1.41895	-0.751356	3.26123	-1.93765
Co_W	0	Co	W	hcp_A	0.75	0.25	hcp	A	Co	-0.830847	0	0	0.75	0	0	0	0	0	0	0	0	0	0	0	0	0.25	1.39	1.56	0.76	1.27	7.881	7.864	0.662	0.816	1.88	2.36	0.54811	0.786227	0.779381	0.789512	-2.76589	2.30735	-0.0890052	2.19884	-1.9391	1.45659	-0.812634	3.32295	-1.96673
Co_W	0	Co	W	hcp_B	0.75	0.25	hcp	B	W	-0.853977	0	0	0.75	0	0	0	0	0	0	0	0	0	0	0	0	0.25	1.39	1.56	0.76	1.27	7.881	7.864	0.662	0.816	1.88	2.36	0.779174	0.786489	0.548829	0.789657	-1.96092	1.41895	-0.751356	3.26123	-1.93296	1.45128	-0.82275	3.3526	-2.75887
Cr_Au	0	Cr	Au	fcc_A	0.75	0.25	fcc	A	Cr	461.605	0	0.25	0	0.75	0	0	0	0	0	0	0	0	0	0	0	0	1.42	1.59	0.9	1.01	6.767	9.23	0.676	2.31	1.66	2.54	0.615069	0.598599	0.974195	0.710785	-1.9274	1.47284	-1.00738	4.337	-1.75668	1.44893	-1.32442	5.06408	-3.7318
Cr_Au	0	Cr	Au	fcc_B	0.75	0.25	fcc	B	Au	461.605	0	0.25	0	0.75	0	0	0	0	0	0	0	0	0	0	0	0	1.42	1.59	0.9	1.01	6.767	9.23	0.676	2.31	1.66	2.54	0.587308	0.615069	0.589151	0.698323	-1.70143	1.21317	-1.4121	5.88273	-1.9274	1.47284	-1.00738	4.337	-1.93771
Cr_Au	0	Cr	Au	hcp_A	0.75	0.25	hcp	A	Cr	461.605	0	0.25	0	0.75	0	0	0	0	0	0	0	0	0	0	0	0	1.42	1.59	0.9	1.01	6.767	9.23	0.676	2.31	1.66	2.54	0.973788	0.607205	0.572348	0.570977	-3.79631	0.794061	1.74056	7.2668	-1.95874	1.55236	-1.14307	4.49084	-1.596
Cr_Au	0	Cr	Au	hcp_B	0.75	0.25	hcp	B	Au	461.605	0	0.25	0	0.75	0	0	0	0	0	0	0	0	0	0	0	0	1.42	1.59	0.9	1.01	6.767	9.23	0.676	2.31	1.66	2.54	0.615069	0.587308	0.974173	0.563781	-1.9274	1.47284	-1.00738	4.337	-1.70143	1.21317	-1.4121	5.88273	-3.78352
Cr_Co	0	Cr	Co	fcc_A	0.75	0.25	fcc	A	Cr	-1.72086	0	0	0.25	0.75	0	0	0	0	0	0	0	0	0	0	0	0	1.42	1.39	0.9	0.76	6.767	7.881	0.676	0.662	1.66	1.88	0.633254	0.63118	0.835282	0.713657	-1.59143	1.1824	-0.688513	2.83926	-1.6303	1.26599	-0.633998	2.63659	-1.69642
Cr_Co	0	Cr	Co	fcc_B	0.75	0.25	fcc	B	Co	-1.79968	0	0	0.25	0.75	0	0	0	0	0	0	0	0	0	0	0	0	1.42	1.39	0.9	0.76	6.767	7.881	0.676	0.662	1.66	1.88	0.63587	0.633254	0.628499	0.692079	-1.71401	1.31421	-0.576619	2.5163	-1.59143	1.1824	-0.688513	2.83926	-1.64282
Cr_Co	0	Cr	Co	hcp_A	0.75	0.25	hcp	A	Cr	-1.71576	0	0	0.25	0.75	0	0	0	0	0	0	0	0	0	0	0	0	1.42	1.39	0.9	0.76	6.767	7.881	0.676	0.662	1.66	1.88	0.835531	0.634714	0.636643	0.630232	-1.69076	0.983521	-0.578572	2.83552	-1.70273	1.33837	-0.576369	2.48834	-1.59532
Cr_Co	0	Cr	Co	hcp_B	0.75	0.25	hcp	B	Co	-1.86755	0	0	0.25	0.75	0	0	0	0	0	0	0	0	0	0	0	0	1.42	1.39	0.9	0.76	6.767	7.881	0.676	0.662	1.66	1.88	0.633254	0.63587	0.835235	0.617351	-1.59143	1.1824	-0.688513	2.83926	-1.71401	1.31421	-0.576619	2.5163	-1.69229
Cr_Cu	0	Cr	Cu	fcc_A	0.75	0.25	fcc	A	Cr	-1.87642	0	0	0	0.75	0.25	0	0	0	0	0	0	0	0	0	0	0	1.42	1.41	0.9	0.67	6.767	7.73	0.676	1.24	1.66	1.9	0.585586	0.613294	0.967849	0.731733	-1.64249	1.29425	-0.823989	3.2633	-1.70441	1.40441	-0.884459	3.21761	-2.88068
Cr_Cu	0	Cr	Cu	fcc_B	0.75	0.25	fcc	B	Cu	-1.91278	0	0	0	0.75	0.25	0	0	0	0	0	0	0	0	0	0	0	1.42	1.41	0.9	0.67	6.767	7.73	0.676	1.24	1.66	1.9	0.611526	0.585586	0.631552	0.719616	-1.71312	1.43928	-0.878827	3.17011	-1.64249	1.29425	-0.823989	3.2633	-1.80617
Cr_Cu	0	Cr	Cu	hcp_A	0.75	0.25	hcp	A	Cr	-1.92704	0	0	0	0.75	0.25	0	0	0	0	0	0	0	0	0	0	0	1.42	1.41	0.9	0.67	6.767	7.73	0.676	1.24	1.66	1.9	0.967342	0.629066	0.595649	0.605404	-2.92013	0.744351	0.808083	3.97014	-1.76809	1.3922	-0.71562	2.93433	-1.66132
Cr_Cu	0	Cr	Cu	hcp_B	0.75	0.25	hcp	B	Cu	-1.94081	0	0	0	0.75	0.25	0	0	0	0	0	0	0	0	0	0	0	1.42	1.41	0.9	0.67	6.767	7.73	0.676	1.24	1.66	1.9	0.585586	0.611526	0.967848	0.586532	-1.64249	1.29425	-0.823989	3.2633	-1.71312	1.43928	-0.878827	3.17011	-2.88694
Cr_Fe	0	Cr	Fe	fcc_A	0.75	0.25	fcc	A	Cr	-2.2338	0	0	0	0.75	0	0.25	0	0	0	0	0	0	0	0	0	0	1.42	1.41	0.9	0.8	6.767	7.902	0.676	0.153	1.66	1.83	0.663489	0.637852	0.740255	0.694556	-1.66765	1.28953	-0.654293	2.6682	-1.81554	1.26661	-0.523569	2.56462	-1.89237
Cr_Fe	0	Cr	Fe	fcc_B	0.75	0.25	fcc	B	Fe	-1.70073	0	0	0	0.75	0	0.25	0	0	0	0	0	0	0	0	0	0	1.42	1.41	0.9	0.8	6.767	7.902	0.676	0.153	1.66	1.83	0.642272	0.663489	0.648715	0.679677	-1.80898	1.25863	-0.533251	2.59765	-1.66765	1.28953	-0.654293	2.6682	-1.77897
Cr_Fe	0	Cr	Fe	hcp_A	0.75	0.25	hcp	A	Cr	-2.16716	0	0	0	0.75	0	0.25	0	0	0	0	0	0	0	0	0	0	1.42	1.41	0.9	0.8	6.767	7.902	0.676	0.153	1.66	1.83	0.747923	0.621753	0.653223	0.661961	-1.85703	1.0758	-0.34887	2.73144	-1.78242	1.27887	-0.468452	2.4548	-1.60423
Cr_Fe	0	Cr	Fe	hcp_B	0.75	0.25	hcp	B	Fe	-2.19854	0	0	0	0.75	0	0.25	0	0	0	0	0	0	0	0	0	0	1.42	1.41	0.9	0.8	6.767	7.902	0.676	0.153	1.66	1.83	0.663489	0.642272	0.748059	0.654019	-1.66765	1.28953	-0.654293	2.6682	-1.80898	1.25863	-0.533251	2.59765	-1.86531
Cr_Ir	0	Cr	Ir	fcc_A	0.75	0.25	fcc	A	Cr	-1.82371	0	0	0	0.75	0	0	0.25	0	0	0	0	0	0	0	0	0	1.42	1.5	0.9	1.08	6.767	8.967	0.676	1.564	1.66	2.2	0.60529	0.59997	0.874114	0.693904	-1.85801	1.94927	-0.914558	3.12531	-1.78256	1.87308	-1.02722	3.50998	-3.21308
Cr_Ir	0	Cr	Ir	fcc_B	0.75	0.25	fcc	B	Ir	-1.8041	0	0	0	0.75	0	0	0.25	0	0	0	0	0	0	0	0	0	1.42	1.5	0.9	1.08	6.767	8.967	0.676	1.564	1.66	2.2	0.607873	0.60529	0.606325	0.695353	-1.87445	1.99574	-1.01016	3.34127	-1.85801	1.94927	-0.914558	3.12531	-1.75547
Cr_Ir	0	Cr	Ir	hcp_A	0.75	0.25	hcp	A	Cr	-1.67736	0	0	0	0.75	0	0	0.25	0	0	0	0	0	0	0	0	0	1.42	1.5	0.9	1.08	6.767	8.967	0.676	1.564	1.66	2.2	0.863321	0.627919	0.611846	0.614011	-3.32719	1.94975	0.328698	2.65631	-1.91362	1.91408	-0.958615	3.36201	-1.7793
Cr_Ir	0	Cr	Ir	hcp_B	0.75	0.25	hcp	B	Ir	-1.83201	0	0	0	0.75	0	0	0.25	0	0	0	0	0	0	0	0	0	1.42	1.5	0.9	1.08	6.767	8.967	0.676	1.564	1.66	2.2	0.60529	0.607873	0.873249	0.611361	-1.85801	1.94927	-0.914558	3.12531	-1.87445	1.99574	-1.01016	3.34127	-3.2104
Cr_Mo	0	Cr	Mo	fcc_A	0.75	0.25	fcc	A	Cr	-1.31719	0	0	0	0.75	0	0	0	0.25	0	0	0	0	0	0	0	0	1.42	1.55	0.9	1.2	6.767	7.092	0.676	0.747	1.66	2.16	0.673672	0.662411	0.714096	0.720552	-1.92171	1.34625	-0.255648	2.16351	-1.87446	1.31352	-0.405556	2.27353	-2.1282
Cr_Mo	0	Cr	Mo	fcc_B	0.75	0.25	fcc	B	Mo	-1.82005	0	0	0	0.75	0	0	0	0.25	0	0	0	0	0	0	0	0	1.42	1.55	0.9	1.2	6.767	7.092	0.676	0.747	1.66	2.16	0.6589	0.673672	0.616865	0.698388	-1.68708	1.22351	-0.582283	2.56504	-1.92171	1.34625	-0.255648	2.16351	-1.72547
Cr_Mo	0	Cr	Mo	hcp_A	0.75	0.25	hcp	A	Cr	-1.76099	0	0	0	0.75	0	0	0	0.25	0	0	0	0	0	0	0	0	1.42	1.55	0.9	1.2	6.767	7.092	0.676	0.747	1.66	2.16	0.720572	0.612622	0.664336	0.641367	-2.11243	1.33622	-0.247036	2.34924	-1.7944	1.21068	-0.453881	2.41048	-1.89241
Cr_Mo	0	Cr	Mo	hcp_B	0.75	0.25	hcp	B	Mo	-2.24421	0	0	0	0.75	0	0	0	0.25	0	0	0	0	0	0	0	0	1.42	1.55	0.9	1.2	6.767	7.092	0.676	0.747	1.66	2.16	0.673672	0.6589	0.73721	0.652284	-1.92171	1.34625	-0.255648	2.16351	-1.68708	1.22351	-0.582283	2.56504	-2.23116
Cr_Ni	0	Cr	Ni	fcc_A	0.75	0.25	fcc	A	Cr	-1.39099	0	0	0	0.75	0	0	0	0	0.25	0	0	0	0	0	0	0	1.42	1.38	0.9	0.71	6.767	7.64	0.676	1.16	1.66	1.91	0.633386	0.629165	0.904039	0.71787	-1.66332	1.19939	-0.664675	2.91062	-1.68525	1.29329	-0.641664	2.75071	-1.97909
Cr_Ni	0	Cr	Ni	fcc_B	0.75	0.25	fcc	B	Ni	-1.5199	0	0	0	0.75	0	0	0	0	0.25	0	0	0	0	0	0	0	1.42	1.38	0.9	0.71	6.767	7.64	0.676	1.16	1.66	1.91	0.628495	0.633386	0.628099	0.697815	-1.77504	1.33309	-0.568913	2.60598	-1.66332	1.19939	-0.664675	2.91062	-1.69735
Cr_Ni	0	Cr	Ni	hcp_A	0.75	0.25	hcp	A	Cr	-1.40495	0	0	0	0.75	0	0	0	0	0.25	0	0	0	0	0	0	0	1.42	1.38	0.9	0.71	6.767	7.64	0.676	1.16	1.66	1.91	0.904931	0.630514	0.638531	0.594771	-1.96979	0.877708	-0.279129	2.90817	-1.76399	1.34129	-0.574168	2.60365	-1.67659
Cr_Ni	0	Cr	Ni	hcp_B	0.75	0.25	hcp	B	Ni	-1.43293	0	0	0	0.75	0	0	0	0	0.25	0	0	0	0	0	0	0	1.42	1.38	0.9	0.71	6.767	7.64	0.676	1.16	1.66	1.91	0.633386	0.628495	0.904044	0.593667	-1.66332	1.19939	-0.664675	2.91062	-1.77504	1.33309	-0.568913	2.60598	-1.98104
Cr_Os	0	Cr	Os	fcc_A	0.75	0.25	fcc	A	Cr	-1.92887	0	0	0	0.75	0	0	0	0	0	0.25	0	0	0	0	0	0	1.42	1.49	0.9	1.13	6.767	8.438	0.676	1.07766	1.66	2.2	0.584923	0.623327	0.824142	0.699277	-1.83318	1.78828	-0.828563	2.91997	-2.12153	1.69018	-0.594101	2.83148	-2.77456
Cr_Os	0	Cr	Os	fcc_B	0.75	0.25	fcc	B	Os	-1.55453	0	0	0	0.75	0	0	0	0	0	0.25	0	0	0	0	0	0	1.42	1.49	0.9	1.13	6.767	8.438	0.676	1.07766	1.66	2.2	0.605653	0.584923	0.597089	0.705536	-1.84038	1.74515	-0.936924	3.28243	-1.83318	1.78828	-0.828563	2.91997	-1.88357
Cr_Os	0	Cr	Os	hcp_A	0.75	0.25	hcp	A	Cr	-1.55774	0	0	0	0.75	0	0	0	0	0	0.25	0	0	0	0	0	0	1.42	1.49	0.9	1.13	6.767	8.438	0.676	1.07766	1.66	2.2	0.807015	0.629946	0.597224	0.638656	-2.94774	1.90349	0.120742	2.40013	-2.07907	1.68224	-0.611045	2.88573	-1.74607
Cr_Os	0	Cr	Os	hcp_B	0.75	0.25	hcp	B	Os	-1.8533	0	0	0	0.75	0	0	0	0	0	0.25	0	0	0	0	0	0	1.42	1.49	0.9	1.13	6.767	8.438	0.676	1.07766	1.66	2.2	0.584923	0.605653	0.824528	0.644522	-1.83318	1.78828	-0.828563	2.91997	-1.84038	1.74515	-0.936924	3.28243	-2.79799
Cr_Pd	0	Cr	Pd	fcc_A	0.75	0.25	fcc	A	Cr	-1.3115	0	0	0	0.75	0	0	0	0	0	0	0.25	0	0	0	0	0	1.42	1.52	0.9	0.94	6.767	8.34	0.676	0.56	1.66	2.2	0.645757	0.628329	0.93492	0.721412	-1.79241	1.30133	-0.634751	2.91815	-1.86044	1.47771	-0.701955	2.84718	-2.61329
Cr_Pd	0	Cr	Pd	fcc_B	0.75	0.25	fcc	B	Pd	-1.42378	0	0	0	0.75	0	0	0	0	0	0	0.25	0	0	0	0	0	1.42	1.52	0.9	0.94	6.767	8.34	0.676	0.56	1.66	2.2	0.60623	0.645757	0.60353	0.70674	-1.80541	1.70376	-0.857431	2.96363	-1.79241	1.30133	-0.634751	2.91815	-1.83238
Cr_Pd	0	Cr	Pd	hcp_A	0.75	0.25	hcp	A	Cr	-1.60149	0	0	0	0.75	0	0	0	0	0	0	0.25	0	0	0	0	0	1.42	1.52	0.9	0.94	6.767	8.34	0.676	0.56	1.66	2.2	0.93687	0.614772	0.61419	0.597263	-3.21575	1.45887	0.725683	2.9518	-1.81537	1.67357	-0.847884	2.95606	-1.79472
Cr_Pd	0	Cr	Pd	hcp_B	0.75	0.25	hcp	B	Pd	-0.933997	0	0	0	0.75	0	0	0	0	0	0	0.25	0	0	0	0	0	1.42	1.52	0.9	0.94	6.767	8.34	0.676	0.56	1.66	2.2	0.645757	0.60623	0.935741	0.588444	-1.79241	1.30133	-0.634751	2.91815	-1.80541	1.70376	-0.857431	2.96363	-3.18608
Cr_Pt	0	Cr	Pt	fcc_A	0.75	0.25	fcc	A	Cr	-1.39343	0	0	0	0.75	0	0	0	0	0	0	0	0.25	0	0	0	0	1.42	1.53	0.9	1.04	6.767	9	0.676	2.13	1.66	2.28	0.607853	0.604181	0.915797	0.71662	-1.78766	1.81175	-1.10545	3.54866	-1.75895	2.13586	-1.17198	3.53817	-3.61257
Cr_Pt	0	Cr	Pt	fcc_B	0.75	0.25	fcc	B	Pt	-1.34909	0	0	0	0.75	0	0	0	0	0	0	0	0.25	0	0	0	0	1.42	1.53	0.9	1.04	6.767	9	0.676	2.13	1.66	2.28	0.598415	0.607853	0.600063	0.696502	-1.76749	2.08794	-1.0715	3.26114	-1.78766	1.81175	-1.10545	3.54866	-1.74004
Cr_Pt	0	Cr	Pt	hcp_A	0.75	0.25	hcp	A	Cr	-1.8014	0	0	0	0.75	0	0	0	0	0	0	0	0.25	0	0	0	0	1.42	1.53	0.9	1.04	6.767	9	0.676	2.13	1.66	2.28	0.917242	0.596713	0.610159	0.58301	-3.44327	1.8044	0.763882	2.92683	-1.74145	2.06056	-1.09156	3.32972	-1.79285
Cr_Pt	0	Cr	Pt	hcp_B	0.75	0.25	hcp	B	Pt	-1.43648	0	0	0	0.75	0	0	0	0	0	0	0	0.25	0	0	0	0	1.42	1.53	0.9	1.04	6.767	9	0.676	2.13	1.66	2.28	0.607853	0.598415	0.915215	0.592459	-1.78766	1.81175	-1.10545	3.54866	-1.76749	2.08794	-1.0715	3.26114	-3.31178
Cr_Re	0	Cr	Re	fcc_A	0.75	0.25	fcc	A	Cr	-1.24926	0	0	0	0.75	0	0	0	0	0	0	0	0	0.25	0	0	0	1.42	1.52	0.9	1.2	6.767	7.834	0.676	0.06	1.66	1.6	0.627896	0.609583	0.782076	0.696886	-1.8681	1.48334	-0.753253	3.10228	-2.01338	1.62637	-0.589675	2.69731	-2.68707
Cr_Re	0	Cr	Re	fcc_B	0.75	0.25	fcc	B	Re	-1.75551	0	0	0	0.75	0	0	0	0	0	0	0	0	0.25	0	0	0	1.42	1.52	0.9	1.2	6.767	7.834	0.676	0.06	1.66	1.6	0.588351	0.627896	0.608934	0.684592	-1.92813	1.6302	-0.669039	2.75449	-1.8681	1.48334	-0.753253	3.10228	-1.96736
Cr_Re	0	Cr	Re	hcp_A	0.75	0.25	hcp	A	Cr	-1.41251	0	0	0	0.75	0	0	0	0	0	0	0	0	0.25	0	0	0	1.42	1.52	0.9	1.2	6.767	7.834	0.676	0.06	1.66	1.6	0.779008	0.589571	0.63942	0.63177	-2.70338	1.70317	-0.0117045	2.33323	-1.93443	1.61413	-0.660473	2.78347	-1.85862
Cr_Re	0	Cr	Re	hcp_B	0.75	0.25	hcp	B	Re	-1.45081	0	0	0	0.75	0	0	0	0	0	0	0	0	0.25	0	0	0	1.42	1.52	0.9	1.2	6.767	7.834	0.676	0.06	1.66	1.6	0.627896	0.588351	0.783409	0.62819	-1.8681	1.48334	-0.753253	3.10228	-1.92813	1.6302	-0.669039	2.75449	-2.64452
Cr_Rh	0	Cr	Rh	fcc_A	0.75	0.25	fcc	A	Cr	-1.95406	0	0	0	0.75	0	0	0	0	0	0	0	0	0	0.25	0	0	1.42	1.49	0.9	0.99	6.767	7.459	0.676	1.143	1.66	2.28	0.62978	0.615727	0.875508	0.699843	-1.68341	1.53036	-0.892017	3.04528	-1.72992	1.74615	-0.85259	2.79688	-2.92895
Cr_Rh	0	Cr	Rh	fcc_B	0.75	0.25	fcc	B	Rh	-1.51782	0	0	0	0.75	0	0	0	0	0	0	0	0	0	0.25	0	0	1.42	1.49	0.9	0.99	6.767	7.459	0.676	1.143	1.66	2.28	0.611804	0.62978	0.619369	0.691025	-1.72787	1.74164	-0.868788	2.80933	-1.68341	1.53036	-0.892017	3.04528	-1.83261
Cr_Rh	0	Cr	Rh	hcp_A	0.75	0.25	hcp	A	Cr	-1.55699	0	0	0	0.75	0	0	0	0	0	0	0	0	0	0.25	0	0	1.42	1.49	0.9	0.99	6.767	7.459	0.676	1.143	1.66	2.28	0.881004	0.611022	0.623751	0.607872	-2.9515	1.69563	0.349074	2.34225	-1.74269	1.7346	-0.85763	2.80141	-1.77564
Cr_Rh	0	Cr	Rh	hcp_B	0.75	0.25	hcp	B	Rh	-1.81595	0	0	0	0.75	0	0	0	0	0	0	0	0	0	0.25	0	0	1.42	1.49	0.9	0.99	6.767	7.459	0.676	1.143	1.66	2.28	0.62978	0.611804	0.879119	0.596528	-1.68341	1.53036	-0.892017	3.04528	-1.72787	1.74164	-0.868788	2.80933	-2.99203
Cr_Ru	0	Cr	Ru	fcc_A	0.75	0.25	fcc	A	Cr	-1.95658	0	0	0	0.75	0	0	0	0	0	0	0	0	0	0	0.25	0	1.42	1.48	0.9	1.05	6.767	7.361	0.676	1.046	1.66	2.2	0.586358	0.659069	0.828816	0.696526	-1.84002	1.58335	-0.610454	2.39283	-2.36171	1.52013	-0.035309	2.2151	-2.55448
Cr_Ru	0	Cr	Ru	fcc_B	0.75	0.25	fcc	B	Ru	-1.38423	0	0	0	0.75	0	0	0	0	0	0	0	0	0	0	0.25	0	1.42	1.48	0.9	1.05	6.767	7.361	0.676	1.046	1.66	2.2	0.619285	0.586358	0.610569	0.700604	-1.81071	1.4866	-0.722785	2.76631	-1.84002	1.58335	-0.610454	2.39283	-1.8257
Cr_Ru	0	Cr	Ru	hcp_A	0.75	0.25	hcp	A	Cr	-1.62347	0	0	0	0.75	0	0	0	0	0	0	0	0	0	0	0.25	0	1.42	1.48	0.9	1.05	6.767	7.361	0.676	1.046	1.66	2.2	0.817181	0.666468	0.614171	0.63398	-2.71176	1.65402	0.148163	2.17658	-2.29788	1.53576	-0.0709952	2.20356	-1.76468
Cr_Ru	0	Cr	Ru	hcp_B	0.75	0.25	hcp	B	Ru	-1.88395	0	0	0	0.75	0	0	0	0	0	0	0	0	0	0	0.25	0	1.42	1.48	0.9	1.05	6.767	7.361	0.676	1.046	1.66	2.2	0.586358	0.619285	0.83132	0.640229	-1.84002	1.58335	-0.610454	2.39283	-1.81071	1.4866	-0.722785	2.76631	-2.5543
Cr_W	0	Cr	W	fcc_A	0.75	0.25	fcc	A	Cr	-1.84932	0	0	0	0.75	0	0	0	0	0	0	0	0	0	0	0	0.25	1.42	1.56	0.9	1.27	6.767	7.864	0.676	0.816	1.66	2.36	0.67284	0.601444	0.760411	0.719013	-1.89794	1.35889	-0.468963	2.6492	-1.82566	1.3515	-0.597546	2.73844	-2.2554
Cr_W	0	Cr	W	fcc_B	0.75	0.25	fcc	B	W	-1.95547	0	0	0	0.75	0	0	0	0	0	0	0	0	0	0	0	0.25	1.42	1.56	0.9	1.27	6.767	7.864	0.676	0.816	1.66	2.36	0.649662	0.67284	0.607245	0.701969	-1.90332	1.36063	-0.510849	2.62577	-1.89794	1.35889	-0.468963	2.6492	-1.83444
Cr_W	0	Cr	W	hcp_A	0.75	0.25	hcp	A	Cr	-2.00019	0	0	0	0.75	0	0	0	0	0	0	0	0	0	0	0	0.25	1.42	1.56	0.9	1.27	6.767	7.864	0.676	0.816	1.66	2.36	0.766431	0.64968	0.666752	0.644807	-2.29596	1.46616	-0.238816	2.42324	-1.90227	1.3686	-0.51298	2.62045	-1.90426
Cr_W	0	Cr	W	hcp_B	0.75	0.25	hcp	B	W	-1.95957	0	0	0	0.75	0	0	0	0	0	0	0	0	0	0	0	0.25	1.42	1.56	0.9	1.27	6.767	7.864	0.676	0.816	1.66	2.36	0.67284	0.649662	0.765828	0.651838	-1.89794	1.35889	-0.468963	2.6492	-1.90332	1.36063	-0.510849	2.62577	-2.29294
Cu_Ag	0	Cu	Ag	fcc_A	0.75	0.25	fcc	A	Cu	1.43529	0.25	0	0	0	0.75	0	0	0	0	0	0	0	0	0	0	0	1.41	1.59	0.67	0.89	7.73	7.58	1.24	1.3	1.9	1.93	0.938831	0.941793	0.946561	0.933964	-2.56055	0.752682	-0.860205	4.39785	-2.47112	0.770025	-1.24117	5.44364	-4.11262
Cu_Ag	0	Cu	Ag	fcc_B	0.75	0.25	fcc	B	Ag	1.42114	0.25	0	0	0	0.75	0	0	0	0	0	0	0	0	0	0	0	1.41	1.59	0.67	0.89	7.73	7.58	1.24	1.3	1.9	1.93	0.941577	0.938831	0.941113	0.935024	-2.48576	0.775896	-1.21951	5.36787	-2.56055	0.752682	-0.860205	4.39785	-2.51192
Cu_Ag	0	Cu	Ag	hcp_A	0.75	0.25	hcp	A	Cu	1.41429	0.25	0	0	0	0.75	0	0	0	0	0	0	0	0	0	0	0	1.41	1.59	0.67	0.89	7.73	7.58	1.24	1.3	1.9	1.93	0.94654	0.941064	0.938808	0.936459	-4.10094	0.941826	1.16959	4.43214	-2.50715	0.775772	-1.14488	5.1747	-2.56563
Cu_Ag	0	Cu	Ag	hcp_B	0.75	0.25	hcp	B	Ag	1.61347	0.25	0	0	0	0.75	0	0	0	0	0	0	0	0	0	0	0	1.41	1.59	0.67	0.89	7.73	7.58	1.24	1.3	1.9	1.93	0.938831	0.941577	0.945381	0.936832	-2.56055	0.752682	-0.860205	4.39785	-2.48576	0.775896	-1.21951	5.36787	-4.14616
Cu_Au	0	Cu	Au	fcc_A	0.75	0.25	fcc	A	Cu	2.12206	0	0.25	0	0	0.75	0	0	0	0	0	0	0	0	0	0	0	1.41	1.59	0.67	1.01	7.73	9.23	1.24	2.31	1.9	2.54	0.939827	0.941351	0.926913	0.929684	-2.63446	0.888691	-0.991382	4.55774	-2.58059	0.955729	-1.24418	5.2904	-3.90448
Cu_Au	0	Cu	Au	fcc_B	0.75	0.25	fcc	B	Au	2.13429	0	0.25	0	0	0.75	0	0	0	0	0	0	0	0	0	0	0	1.41	1.59	0.67	1.01	7.73	9.23	1.24	2.31	1.9	2.54	0.941091	0.939827	0.940984	0.930909	-2.59363	0.959245	-1.19083	5.07295	-2.63446	0.888691	-0.991382	4.55774	-2.60006
Cu_Au	0	Cu	Au	hcp_A	0.75	0.25	hcp	A	Cu	2.12498	0	0.25	0	0	0.75	0	0	0	0	0	0	0	0	0	0	0	1.41	1.59	0.67	1.01	7.73	9.23	1.24	2.31	1.9	2.54	0.926924	0.940817	0.939756	0.938319	-3.88758	1.66149	0.47446	2.5581	-2.59694	0.954023	-1.18271	5.05132	-2.63729
Cu_Au	0	Cu	Au	hcp_B	0.75	0.25	hcp	B	Au	2.46854	0	0.25	0	0	0.75	0	0	0	0	0	0	0	0	0	0	0	1.41	1.59	0.67	1.01	7.73	9.23	1.24	2.31	1.9	2.54	0.939827	0.941091	0.926739	0.938473	-2.63446	0.888691	-0.991382	4.55774	-2.59363	0.959245	-1.19083	5.07295	-3.90025
Cu_Co	0	Cu	Co	fcc_A	0.75	0.25	fcc	A	Cu	0.291973	0	0	0.25	0	0.75	0	0	0	0	0	0	0	0	0	0	0	1.41	1.39	0.67	0.76	7.73	7.881	1.24	0.662	1.9	1.88	0.943587	0.942461	0.747389	0.875731	-2.44596	0.776323	-0.414818	3.76501	-2.50096	0.787834	-0.272568	3.69147	-1.52176
Cu_Co	0	Cu	Co	fcc_B	0.75	0.25	fcc	B	Co	1.58387	0	0	0.25	0	0.75	0	0	0	0	0	0	0	0	0	0	0	1.41	1.39	0.67	0.76	7.73	7.881	1.24	0.662	1.9	1.88	0.942646	0.943587	0.942602	0.875314	-2.50035	0.787246	-0.273361	3.68779	-2.44596	0.776323	-0.414818	3.76501	-2.50141
Cu_Co	0	Cu	Co	hcp_A	0.75	0.25	hcp	A	Cu	0.336173	0	0	0.25	0	0.75	0	0	0	0	0	0	0	0	0	0	0	1.41	1.39	0.67	0.76	7.73	7.881	1.24	0.662	1.9	1.88	0.747677	0.942523	0.94354	0.939949	-1.51866	1.24673	-1.2412	4.08562	-2.50333	0.790006	-0.27118	3.67266	-2.44574
Cu_Co	0	Cu	Co	hcp_B	0.75	0.25	hcp	B	Co	0.332233	0	0	0.25	0	0.75	0	0	0	0	0	0	0	0	0	0	0	1.41	1.39	0.67	0.76	7.73	7.881	1.24	0.662	1.9	1.88	0.943587	0.942646	0.747769	0.939994	-2.44596	0.776323	-0.414818	3.76501	-2.50035	0.787246	-0.273361	3.68779	-1.51665
Cu_Cr	0	Cu	Cr	fcc_A	0.75	0.25	fcc	A	Cu	306.313	0	0	0	0.25	0.75	0	0	0	0	0	0	0	0	0	0	0	1.41	1.42	0.67	0.9	7.73	6.767	1.24	0.676	1.9	1.66	0.952868	0.952561	0.463344	0.788095	-2.68696	0.802134	-0.224333	3.66374	-2.74551	0.757685	-0.0315912	3.89906	-1.90127
Cu_Cr	0	Cu	Cr	fcc_B	0.75	0.25	fcc	B	Cr	306.313	0	0	0	0.25	0.75	0	0	0	0	0	0	0	0	0	0	0	1.41	1.42	0.67	0.9	7.73	6.767	1.24	0.676	1.9	1.66	0.952495	0.952868	0.952497	0.787528	-2.74991	0.761852	-0.0409775	3.88229	-2.68696	0.802134	-0.224333	3.66374	-2.75382
Cu_Cr	0	Cu	Cr	hcp_A	0.75	0.25	hcp	A	Cu	306.313	0	0	0	0.25	0.75	0	0	0	0	0	0	0	0	0	0	0	1.41	1.42	0.67	0.9	7.73	6.767	1.24	0.676	1.9	1.66	0.463724	0.95255	0.953112	0.948464	-1.91561	1.87981	-0.840205	3.16399	-2.75054	0.764421	-0.0403601	3.8594	-2.68153
Cu_Cr	0	Cu	Cr	hcp_B	0.75	0.25	hcp	B	Cr	306.313	0	0	0	0.25	0.75	0	0	0	0	0	0	0	0	0	0	0	1.41	1.42	0.67	0.9	7.73	6.767	1.24	0.676	1.9	1.66	0.952868	0.952495	0.463472	0.948368	-2.68696	0.802134	-0.224333	3.66374	-2.74991	0.761852	-0.0409775	3.88229	-1.91477
Cu_Fe	0	Cu	Fe	fcc_A	0.75	0.25	fcc	A	Cu	0.343753	0	0	0	0	0.75	0.25	0	0	0	0	0	0	0	0	0	0	1.41	1.41	0.67	0.8	7.73	7.902	1.24	0.153	1.9	1.83	0.946041	0.945089	0.637297	0.844408	-2.62703	0.791927	-0.39993	3.71995	-2.68989	0.776103	-0.249953	3.80791	-1.88416
Cu_Fe	0	Cu	Fe	fcc_B	0.75	0.25	fcc	B	Fe	1.63541	0	0	0	0	0.75	0.25	0	0	0	0	0	0	0	0	0	0	1.41	1.41	0.67	0.8	7.73	7.902	1.24	0.153	1.9	1.83	0.94512	0.946041	0.945177	0.843693	-2.69272	0.78063	-0.250774	3.78235	-2.62703	0.791927	-0.39993	3.71995	-2.68749
Cu_Fe	0	Cu	Fe	hcp_A	0.75	0.25	hcp	A	Cu	0.381343	0	0	0	0	0.75	0.25	0	0	0	0	0	0	0	0	0	0	1.41	1.41	0.67	0.8	7.73	7.902	1.24	0.153	1.9	1.83	0.636619	0.945186	0.946057	0.94242	-1.88936	1.50381	-0.908049	3.28773	-2.69099	0.782495	-0.252062	3.77424	-2.6263
Cu_Fe	0	Cu	Fe	hcp_B	0.75	0.25	hcp	B	Fe	0.374303	0	0	0	0	0.75	0.25	0	0	0	0	0	0	0	0	0	0	1.41	1.41	0.67	0.8	7.73	7.902	1.24	0.153	1.9	1.83	0.946041	0.94512	0.636781	0.94236	-2.62703	0.791927	-0.39993	3.71995	-2.69272	0.78063	-0.250774	3.78235	-1.89215
Cu_Ir	0	Cu	Ir	fcc_A	0.75	0.25	fcc	A	Cu	0.311843	0	0	0	0	0.75	0	0.25	0	0	0	0	0	0	0	0	0	1.41	1.5	0.67	1.08	7.73	8.967	1.24	1.564	1.9	2.2	0.940398	0.937508	0.761071	0.875795	-2.23836	0.875121	-0.715424	4.34704	-2.44314	1.01873	-0.487004	3.88808	-2.49478
Cu_Ir	0	Cu	Ir	fcc_B	0.75	0.25	fcc	B	Ir	2.12612	0	0	0	0	0.75	0	0.25	0	0	0	0	0	0	0	0	0	1.41	1.5	0.67	1.08	7.73	8.967	1.24	1.564	1.9	2.2	0.93779	0.940398	0.93759	0.874355	-2.44682	1.02498	-0.464443	3.82562	-2.23836	0.875121	-0.715424	4.34704	-2.44878
Cu_Ir	0	Cu	Ir	hcp_A	0.75	0.25	hcp	A	Cu	0.363183	0	0	0	0	0.75	0	0.25	0	0	0	0	0	0	0	0	0	1.41	1.5	0.67	1.08	7.73	8.967	1.24	1.564	1.9	2.2	0.761154	0.937759	0.940164	0.935472	-2.49473	2.8837	-0.308535	1.89149	-2.44785	1.02734	-0.462692	3.80936	-2.23808
Cu_Ir	0	Cu	Ir	hcp_B	0.75	0.25	hcp	B	Ir	0.356493	0	0	0	0	0.75	0	0.25	0	0	0	0	0	0	0	0	0	1.41	1.5	0.67	1.08	7.73	8.967	1.24	1.564	1.9	2.2	0.940398	0.93779	0.761507	0.935737	-2.23836	0.875121	-0.715424	4.34704	-2.44682	1.02498	-0.464443	3.82562	-2.49269
Cu_Mo	0	Cu	Mo	fcc_A	0.75	0.25	fcc	A	Cu	0.451413	0	0	0	0	0.75	0	0	0.25	0	0	0	0	0	0	0	0	1.41	1.55	0.67	1.2	7.73	7.092	1.24	0.747	1.9	2.16	0.947703	0.947863	0.52589	0.798781	-2.5904	0.825716	-0.0123594	3.49498	-2.63318	0.827601	0.0262713	3.47984	-2.38588
Cu_Mo	0	Cu	Mo	fcc_B	0.75	0.25	fcc	B	Mo	0.291683	0	0	0	0	0.75	0	0	0.25	0	0	0	0	0	0	0	0	1.41	1.55	0.67	1.2	7.73	7.092	1.24	0.747	1.9	2.16	0.94797	0.947703	0.947789	0.798587	-2.62108	0.81857	0.0179642	3.49785	-2.5904	0.825716	-0.0123594	3.49498	-2.61601
Cu_Mo	0	Cu	Mo	hcp_A	0.75	0.25	hcp	A	Cu	-1.03472	0	0	0	0	0.75	0	0	0.25	0	0	0	0	0	0	0	0	1.41	1.55	0.67	1.2	7.73	7.092	1.24	0.747	1.9	2.16	0.526499	0.947932	0.947987	0.94673	-2.4073	2.08783	-0.33159	2.224	-2.62206	0.827727	0.0159024	3.49358	-2.57792
Cu_Mo	0	Cu	Mo	hcp_B	0.75	0.25	hcp	B	Mo	0.410493	0	0	0	0	0.75	0	0	0.25	0	0	0	0	0	0	0	0	1.41	1.55	0.67	1.2	7.73	7.092	1.24	0.747	1.9	2.16	0.947703	0.94797	0.526548	0.945978	-2.5904	0.825716	-0.0123594	3.49498	-2.62108	0.81857	0.0179642	3.49785	-2.3994
Cu_Ni	0	Cu	Ni	fcc_A	0.75	0.25	fcc	A	Cu	0.754203	0	0	0	0	0.75	0	0	0	0.25	0	0	0	0	0	0	0	1.41	1.38	0.67	0.71	7.73	7.64	1.24	1.16	1.9	1.91	0.940742	0.939231	0.846578	0.908171	-2.27518	0.771985	-0.426659	3.71816	-2.31059	0.790844	-0.276786	3.65488	-1.16606
Cu_Ni	0	Cu	Ni	fcc_B	0.75	0.25	fcc	B	Ni	1.73513	0	0	0	0	0.75	0	0	0	0.25	0	0	0	0	0	0	0	1.41	1.38	0.67	0.71	7.73	7.64	1.24	1.16	1.9	1.91	0.939327	0.940742	0.939327	0.907646	-2.30875	0.788627	-0.280161	3.65926	-2.27518	0.771985	-0.426659	3.71816	-2.30933
Cu_Ni	0	Cu	Ni	hcp_A	0.75	0.25	hcp	A	Cu	0.841173	0	0	0	0	0.75	0	0	0	0.25	0	0	0	0	0	0	0	1.41	1.38	0.67	0.71	7.73	7.64	1.24	1.16	1.9	1.91	0.846454	0.939358	0.940773	0.936709	-1.16612	1.00061	-1.63393	5.43082	-2.31059	0.790415	-0.279909	3.65201	-2.27673
Cu_Ni	0	Cu	Ni	hcp_B	0.75	0.25	hcp	B	Ni	0.759813	0	0	0	0	0.75	0	0	0	0.25	0	0	0	0	0	0	0	1.41	1.38	0.67	0.71	7.73	7.64	1.24	1.16	1.9	1.91	0.940742	0.939327	0.846641	0.936691	-2.27518	0.771985	-0.426659	3.71816	-2.30875	0.788627	-0.280161	3.65926	-1.16462
Cu_Os	0	Cu	Os	fcc_A	0.75	0.25	fcc	A	Cu	-0.251997	0	0	0	0	0.75	0	0	0	0	0.25	0	0	0	0	0	0	1.41	1.49	0.67	1.13	7.73	8.438	1.24	1.07766	1.9	2.2	0.939695	0.937271	0.664968	0.84619	-2.41263	0.852386	-0.551576	4.24156	-2.60472	0.981644	-0.334234	3.86965	-2.48187
Cu_Os	0	Cu	Os	fcc_B	0.75	0.25	fcc	B	Os	0.038183	0	0	0	0	0.75	0	0	0	0	0.25	0	0	0	0	0	0	1.41	1.49	0.67	1.13	7.73	8.438	1.24	1.07766	1.9	2.2	0.937436	0.939695	0.937347	0.845291	-2.59172	0.975648	-0.333912	3.84866	-2.41263	0.852386	-0.551576	4.24156	-2.60369
Cu_Os	0	Cu	Os	hcp_A	0.75	0.25	hcp	A	Cu	-0.154657	0	0	0	0	0.75	0	0	0	0	0.25	0	0	0	0	0	0	1.41	1.49	0.67	1.13	7.73	8.438	1.24	1.07766	1.9	2.2	0.665717	0.937402	0.940049	0.937366	-2.48526	3.16753	-0.317172	1.81907	-2.59832	0.978196	-0.329212	3.8354	-2.40093
Cu_Os	0	Cu	Os	hcp_B	0.75	0.25	hcp	B	Os	-0.190247	0	0	0	0	0.75	0	0	0	0	0.25	0	0	0	0	0	0	1.41	1.49	0.67	1.13	7.73	8.438	1.24	1.07766	1.9	2.2	0.939695	0.937436	0.665242	0.937536	-2.41263	0.852386	-0.551576	4.24156	-2.59172	0.975648	-0.333912	3.84866	-2.47498
Cu_Pd	0	Cu	Pd	fcc_A	0.75	0.25	fcc	A	Cu	1.5439	0	0	0	0	0.75	0	0	0	0	0	0.25	0	0	0	0	0	1.41	1.52	0.67	0.94	7.73	8.34	1.24	0.56	1.9	2.2	0.941591	0.941663	0.879073	0.91872	-2.29671	0.894886	-0.563554	3.27345	-2.22268	0.902402	-0.654377	3.50334	-2.4044
Cu_Pd	0	Cu	Pd	fcc_B	0.75	0.25	fcc	B	Pd	1.74247	0	0	0	0	0.75	0	0	0	0	0	0.25	0	0	0	0	0	1.41	1.52	0.67	0.94	7.73	8.34	1.24	0.56	1.9	2.2	0.941632	0.941591	0.941621	0.918806	-2.2388	0.909803	-0.630538	3.45754	-2.29671	0.894886	-0.563554	3.27345	-2.24615
Cu_Pd	0	Cu	Pd	hcp_A	0.75	0.25	hcp	A	Cu	1.68766	0	0	0	0	0.75	0	0	0	0	0	0.25	0	0	0	0	0	1.41	1.52	0.67	0.94	7.73	8.34	1.24	0.56	1.9	2.2	0.878878	0.941472	0.941409	0.939684	-2.42882	1.79001	-0.319891	2.11087	-2.24424	0.912598	-0.619563	3.42232	-2.29286
Cu_Pd	0	Cu	Pd	hcp_B	0.75	0.25	hcp	B	Pd	1.55576	0	0	0	0	0.75	0	0	0	0	0	0.25	0	0	0	0	0	1.41	1.52	0.67	0.94	7.73	8.34	1.24	0.56	1.9	2.2	0.941591	0.941632	0.879179	0.939748	-2.29671	0.894886	-0.563554	3.27345	-2.2388	0.909803	-0.630538	3.45754	-2.42501
Cu_Pt	0	Cu	Pt	fcc_A	0.75	0.25	fcc	A	Cu	1.32166	0	0	0	0	0.75	0	0	0	0	0	0	0.25	0	0	0	0	1.41	1.53	0.67	1.04	7.73	9	1.24	2.13	1.9	2.28	0.941004	0.939031	0.858436	0.911862	-2.29341	0.963084	-0.815966	4.14068	-2.2943	1.01277	-0.8016	4.14481	-2.79937
Cu_Pt	0	Cu	Pt	fcc_B	0.75	0.25	fcc	B	Pt	2.0773	0	0	0	0	0.75	0	0	0	0	0	0	0.25	0	0	0	0	1.41	1.53	0.67	1.04	7.73	9	1.24	2.13	1.9	2.28	0.938918	0.941004	0.938981	0.910887	-2.31682	1.02358	-0.766109	4.06285	-2.29341	0.963084	-0.815966	4.14068	-2.32058
Cu_Pt	0	Cu	Pt	hcp_A	0.75	0.25	hcp	A	Cu	1.404	0	0	0	0	0.75	0	0	0	0	0	0	0.25	0	0	0	0	1.41	1.53	0.67	1.04	7.73	9	1.24	2.13	1.9	2.28	0.858735	0.938729	0.940779	0.937828	-2.80454	2.48155	-0.128049	1.911	-2.31732	1.0275	-0.758703	4.01345	-2.28532
Cu_Pt	0	Cu	Pt	hcp_B	0.75	0.25	hcp	B	Pt	1.34661	0	0	0	0	0.75	0	0	0	0	0	0	0.25	0	0	0	0	1.41	1.53	0.67	1.04	7.73	9	1.24	2.13	1.9	2.28	0.941004	0.938918	0.85876	0.937924	-2.29341	0.963084	-0.815966	4.14068	-2.31682	1.02358	-0.766109	4.06285	-2.81448
Cu_Re	0	Cu	Re	fcc_A	0.75	0.25	fcc	A	Cu	-0.496907	0	0	0	0	0.75	0	0	0	0	0	0	0	0.25	0	0	0	1.41	1.52	0.67	1.2	7.73	7.834	1.24	0.06	1.9	1.6	0.939308	0.937104	0.561333	0.812723	-2.69288	0.933261	-0.28387	3.9553	-2.82711	0.951	-0.152047	4.0271	-2.36458
Cu_Re	0	Cu	Re	fcc_B	0.75	0.25	fcc	B	Re	-0.140307	0	0	0	0	0.75	0	0	0	0	0	0	0	0.25	0	0	0	1.41	1.52	0.67	1.2	7.73	7.834	1.24	0.06	1.9	1.6	0.93707	0.939308	0.93715	0.811596	-2.8252	0.952997	-0.14668	4.00492	-2.69288	0.933261	-0.28387	3.9553	-2.82651
Cu_Re	0	Cu	Re	hcp_A	0.75	0.25	hcp	A	Cu	-0.363897	0	0	0	0	0.75	0	0	0	0	0	0	0	0.25	0	0	0	1.41	1.52	0.67	1.2	7.73	7.834	1.24	0.06	1.9	1.6	0.561139	0.937291	0.939616	0.93483	-2.38271	3.32404	-0.319798	1.81315	-2.8297	0.956578	-0.144207	3.97755	-2.68735
Cu_Re	0	Cu	Re	hcp_B	0.75	0.25	hcp	B	Re	-0.400307	0	0	0	0	0.75	0	0	0	0	0	0	0	0.25	0	0	0	1.41	1.52	0.67	1.2	7.73	7.834	1.24	0.06	1.9	1.6	0.939308	0.93707	0.559773	0.934821	-2.69288	0.933261	-0.28387	3.9553	-2.8252	0.952997	-0.14668	4.00492	-2.37294
Cu_Rh	0	Cu	Rh	fcc_A	0.75	0.25	fcc	A	Cu	0.589223	0	0	0	0	0.75	0	0	0	0	0	0	0	0	0.25	0	0	1.41	1.49	0.67	0.99	7.73	7.459	1.24	1.143	1.9	2.28	0.941546	0.937933	0.780305	0.88258	-2.2316	0.870245	-0.447275	3.49256	-2.3357	0.904234	-0.325979	3.37194	-1.98582
Cu_Rh	0	Cu	Rh	fcc_B	0.75	0.25	fcc	B	Rh	1.92323	0	0	0	0	0.75	0	0	0	0	0	0	0	0	0.25	0	0	1.41	1.49	0.67	0.99	7.73	7.459	1.24	1.143	1.9	2.28	0.938242	0.941546	0.937999	0.881891	-2.34409	0.911302	-0.310932	3.34749	-2.2316	0.870245	-0.447275	3.49256	-2.3486
Cu_Rh	0	Cu	Rh	hcp_A	0.75	0.25	hcp	A	Cu	0.678633	0	0	0	0	0.75	0	0	0	0	0	0	0	0	0.25	0	0	1.41	1.49	0.67	0.99	7.73	7.459	1.24	1.143	1.9	2.28	0.781194	0.938178	0.941369	0.935906	-1.99532	2.17536	-0.556021	2.12197	-2.34782	0.915397	-0.304029	3.32057	-2.22846
Cu_Rh	0	Cu	Rh	hcp_B	0.75	0.25	hcp	B	Rh	0.669193	0	0	0	0	0.75	0	0	0	0	0	0	0	0	0.25	0	0	1.41	1.49	0.67	0.99	7.73	7.459	1.24	1.143	1.9	2.28	0.941546	0.938242	0.780729	0.935979	-2.2316	0.870245	-0.447275	3.49256	-2.34409	0.911302	-0.310932	3.34749	-1.99296
Cu_Ru	0	Cu	Ru	fcc_A	0.75	0.25	fcc	A	Cu	0.045173	0	0	0	0	0.75	0	0	0	0	0	0	0	0	0	0.25	0	1.41	1.48	0.67	1.05	7.73	7.361	1.24	1.046	1.9	2.2	0.942666	0.941293	0.694794	0.85677	-2.36645	0.821678	-0.415012	3.82804	-2.5225	0.895018	-0.226374	3.51721	-2.22791
Cu_Ru	0	Cu	Ru	fcc_B	0.75	0.25	fcc	B	Ru	0.325083	0	0	0	0	0.75	0	0	0	0	0	0	0	0	0	0.25	0	1.41	1.48	0.67	1.05	7.73	7.361	1.24	1.046	1.9	2.2	0.94145	0.942666	0.941355	0.856171	-2.51742	0.893795	-0.224826	3.50322	-2.36645	0.821678	-0.415012	3.82804	-2.52589
Cu_Ru	0	Cu	Ru	hcp_A	0.75	0.25	hcp	A	Cu	0.080063	0	0	0	0	0.75	0	0	0	0	0	0	0	0	0	0.25	0	1.41	1.48	0.67	1.05	7.73	7.361	1.24	1.046	1.9	2.2	0.695515	0.941449	0.943015	0.939957	-2.23666	2.71141	-0.389408	1.83615	-2.52375	0.896585	-0.217926	3.4862	-2.3525
Cu_Ru	0	Cu	Ru	hcp_B	0.75	0.25	hcp	B	Ru	0.070253	0	0	0	0	0.75	0	0	0	0	0	0	0	0	0	0.25	0	1.41	1.48	0.67	1.05	7.73	7.361	1.24	1.046	1.9	2.2	0.942666	0.94145	0.695102	0.940012	-2.36645	0.821678	-0.415012	3.82804	-2.51742	0.893795	-0.224826	3.50322	-2.22677
Cu_W	0	Cu	W	fcc_A	0.75	0.25	fcc	A	Cu	-0.536197	0	0	0	0	0.75	0	0	0	0	0	0	0	0	0	0	0.25	1.41	1.56	0.67	1.27	7.73	7.864	1.24	0.816	1.9	2.36	0.940873	0.940019	0.481993	0.790899	-3.11691	0.987169	0.0870528	3.83308	-3.10891	0.917369	0.0410717	4.18661	-2.36547
Cu_W	0	Cu	W	fcc_B	0.75	0.25	fcc	B	W	337.782	0	0	0	0	0.75	0	0	0	0	0	0	0	0	0	0	0.25	1.41	1.56	0.67	1.27	7.73	7.864	1.24	0.816	1.9	2.36	0.939935	0.940873	0.940064	0.790513	-3.12087	0.924611	0.0559842	4.19204	-3.11691	0.987169	0.0870528	3.83308	-3.11369
Cu_W	0	Cu	W	hcp_A	0.75	0.25	hcp	A	Cu	-0.499647	0	0	0	0	0.75	0	0	0	0	0	0	0	0	0	0	0.25	1.41	1.56	0.67	1.27	7.73	7.864	1.24	0.816	1.9	2.36	0.483006	0.940107	0.941592	0.935942	-2.46339	3.295	-0.381478	1.90533	-3.11893	0.929989	0.0418179	4.14017	-3.12895
Cu_W	0	Cu	W	hcp_B	0.75	0.25	hcp	B	W	-0.799447	0	0	0	0	0.75	0	0	0	0	0	0	0	0	0	0	0.25	1.41	1.56	0.67	1.27	7.73	7.864	1.24	0.816	1.9	2.36	0.940873	0.939935	0.482759	0.936142	-3.11691	0.987169	0.0870528	3.83308	-3.12087	0.924611	0.0559842	4.19204	-2.42919
Fe_Ag	0	Fe	Ag	fcc_A	0.75	0.25	fcc	A	Fe	-0.349597	0.25	0	0	0	0	0.75	0	0	0	0	0	0	0	0	0	0	1.41	1.59	0.8	0.89	7.902	7.58	0.153	1.3	1.83	1.93	0.673989	0.675631	0.977708	0.778325	-1.69404	1.09237	-1.30866	5.67185	-1.67821	1.21767	-1.66534	6.4606	-4.13889
Fe_Ag	0	Fe	Ag	fcc_B	0.75	0.25	fcc	B	Ag	0.819113	0.25	0	0	0	0	0.75	0	0	0	0	0	0	0	0	0	0	1.41	1.59	0.8	0.89	7.902	7.58	0.153	1.3	1.83	1.93	0.675377	0.673989	0.67362	0.775313	-1.68302	1.20798	-1.62538	6.31679	-1.69404	1.09237	-1.30866	5.67185	-1.72567
Fe_Ag	0	Fe	Ag	hcp_A	0.75	0.25	hcp	A	Fe	-0.910447	0.25	0	0	0	0	0.75	0	0	0	0	0	0	0	0	0	0	1.41	1.59	0.8	0.89	7.902	7.58	0.153	1.3	1.83	1.93	0.9771	0.67335	0.673862	0.684273	-4.16258	0.879295	1.89551	7.73859	-1.724	1.13434	-1.33598	5.73511	-1.69738
Fe_Ag	0	Fe	Ag	hcp_B	0.75	0.25	hcp	B	Ag	-0.910317	0.25	0	0	0	0	0.75	0	0	0	0	0	0	0	0	0	0	1.41	1.59	0.8	0.89	7.902	7.58	0.153	1.3	1.83	1.93	0.673989	0.675377	0.977409	0.675575	-1.69404	1.09237	-1.30866	5.67185	-1.68302	1.20798	-1.62538	6.31679	-4.14064
Fe_Au	0	Fe	Au	fcc_A	0.75	0.25	fcc	A	Fe	2.94497	0	0.25	0	0	0	0.75	0	0	0	0	0	0	0	0	0	0	1.41	1.59	0.8	1.01	7.902	9.23	0.153	2.31	1.83	2.54	0.671416	0.671321	0.961199	0.768675	-1.71739	1.33108	-1.27793	5.01716	-1.7507	1.52025	-1.47438	5.4884	-3.84601
Fe_Au	0	Fe	Au	fcc_B	0.75	0.25	fcc	B	Au	1.9485	0	0.25	0	0	0	0.75	0	0	0	0	0	0	0	0	0	0	1.41	1.59	0.8	1.01	7.902	9.23	0.153	2.31	1.83	2.54	0.670735	0.671416	0.671359	0.769253	-1.75407	1.51681	-1.51899	5.56774	-1.71739	1.33108	-1.27793	5.01716	-1.77416
Fe_Au	0	Fe	Au	hcp_A	0.75	0.25	hcp	A	Fe	420.65	0	0.25	0	0	0	0.75	0	0	0	0	0	0	0	0	0	0	1.41	1.59	0.8	1.01	7.902	9.23	0.153	2.31	1.83	2.54	0.96195	0.671181	0.673819	0.680111	-3.78321	1.33785	1.11388	4.31225	-1.74175	1.4924	-1.43129	5.41791	-1.67731
Fe_Au	0	Fe	Au	hcp_B	0.75	0.25	hcp	B	Au	0.475623	0	0.25	0	0	0	0.75	0	0	0	0	0	0	0	0	0	0	1.41	1.59	0.8	1.01	7.902	9.23	0.153	2.31	1.83	2.54	0.671416	0.670735	0.960411	0.67801	-1.71739	1.33108	-1.27793	5.01716	-1.75407	1.51681	-1.51899	5.56774	-3.88162
Fe_Co	0	Fe	Co	fcc_A	0.75	0.25	fcc	A	Fe	-2.48873	0	0	0.25	0	0	0.75	0	0	0	0	0	0	0	0	0	0	1.41	1.39	0.8	0.76	7.902	7.881	0.153	0.662	1.83	1.88	0.666534	0.685265	0.794942	0.731479	-2.1519	1.29804	-0.0298587	3.15572	-1.81369	1.126	-0.734735	3.44219	-1.61418
Fe_Co	0	Fe	Co	fcc_B	0.75	0.25	fcc	B	Co	-1.74944	0	0	0.25	0	0	0.75	0	0	0	0	0	0	0	0	0	0	1.41	1.39	0.8	0.76	7.902	7.881	0.153	0.662	1.83	1.88	0.685134	0.666534	0.686014	0.729474	-1.8366	1.20488	-0.678673	3.29317	-2.1519	1.29804	-0.0298587	3.15572	-1.80689
Fe_Co	0	Fe	Co	hcp_A	0.75	0.25	hcp	A	Fe	-4.82719	0	0	0.25	0	0	0.75	0	0	0	0	0	0	0	0	0	0	1.41	1.39	0.8	0.76	7.902	7.881	0.153	0.662	1.83	1.88	0.795674	0.685967	0.666609	0.700271	-1.609	0.984554	-1.00909	4.045	-1.81905	1.14454	-0.729514	3.37344	-2.18554
Fe_Co	0	Fe	Co	hcp_B	0.75	0.25	hcp	B	Co	-4.34344	0	0	0.25	0	0	0.75	0	0	0	0	0	0	0	0	0	0	1.41	1.39	0.8	0.76	7.902	7.881	0.153	0.662	1.83	1.88	0.666534	0.685134	0.795969	0.699104	-2.1519	1.29804	-0.0298587	3.15572	-1.8366	1.20488	-0.678673	3.29317	-1.61862
Fe_Cr	0	Fe	Cr	fcc_A	0.75	0.25	fcc	A	Fe	522.653	0	0	0	0.25	0	0.75	0	0	0	0	0	0	0	0	0	0	1.41	1.42	0.8	0.9	7.902	6.767	0.153	0.676	1.83	1.66	0.71223	0.711209	0.559842	0.670336	-1.76715	1.02726	-0.687993	3.22931	-1.77455	1.02416	-0.681686	3.19872	-2.0401
Fe_Cr	0	Fe	Cr	fcc_B	0.75	0.25	fcc	B	Cr	-0.998297	0	0	0	0.25	0	0.75	0	0	0	0	0	0	0	0	0	0	1.41	1.42	0.8	0.9	7.902	6.767	0.153	0.676	1.83	1.66	0.713698	0.71223	0.712599	0.668505	-1.76975	1.03028	-0.685673	3.18164	-1.76715	1.02726	-0.687993	3.22931	-1.76514
Fe_Cr	0	Fe	Cr	hcp_A	0.75	0.25	hcp	A	Fe	-1.15712	0	0	0	0.25	0	0.75	0	0	0	0	0	0	0	0	0	0	1.41	1.42	0.8	0.9	7.902	6.767	0.153	0.676	1.83	1.66	0.559924	0.7126	0.71291	0.726756	-2.0421	1.35379	-0.299852	2.61295	-1.76601	1.0283	-0.689192	3.19566	-1.76172
Fe_Cr	0	Fe	Cr	hcp_B	0.75	0.25	hcp	B	Cr	522.653	0	0	0	0.25	0	0.75	0	0	0	0	0	0	0	0	0	0	1.41	1.42	0.8	0.9	7.902	6.767	0.153	0.676	1.83	1.66	0.71223	0.713698	0.560223	0.726228	-1.76715	1.02726	-0.687993	3.22931	-1.76975	1.03028	-0.685673	3.18164	-2.03822
Fe_Cu	0	Fe	Cu	fcc_A	0.75	0.25	fcc	A	Fe	-0.485277	0	0	0	0	0.25	0.75	0	0	0	0	0	0	0	0	0	0	1.41	1.41	0.8	0.67	7.902	7.73	0.153	1.24	1.83	1.9	0.669043	0.673232	0.962392	0.775202	-1.75677	1.04205	-0.937741	4.16511	-1.72643	1.12499	-0.986991	3.96359	-2.70978
Fe_Cu	0	Fe	Cu	fcc_B	0.75	0.25	fcc	B	Cu	0.114483	0	0	0	0	0.25	0.75	0	0	0	0	0	0	0	0	0	0	1.41	1.41	0.8	0.67	7.902	7.73	0.153	1.24	1.83	1.9	0.673376	0.669043	0.673604	0.774594	-1.72177	1.12653	-0.991089	3.97119	-1.75677	1.04205	-0.937741	4.16511	-1.72184
Fe_Cu	0	Fe	Cu	hcp_A	0.75	0.25	hcp	A	Fe	-1.04566	0	0	0	0	0.25	0.75	0	0	0	0	0	0	0	0	0	0	1.41	1.41	0.8	0.67	7.902	7.73	0.153	1.24	1.83	1.9	0.962344	0.673536	0.668976	0.681142	-2.71389	0.711595	0.33574	3.93261	-1.72542	1.1293	-0.986741	3.95365	-1.75636
Fe_Cu	0	Fe	Cu	hcp_B	0.75	0.25	hcp	B	Cu	-0.108947	0	0	0	0	0.25	0.75	0	0	0	0	0	0	0	0	0	0	1.41	1.41	0.8	0.67	7.902	7.73	0.153	1.24	1.83	1.9	0.669043	0.673376	0.96227	0.681068	-1.75677	1.04205	-0.937741	4.16511	-1.72177	1.12653	-0.991089	3.97119	-2.7185
Fe_Ir	0	Fe	Ir	fcc_A	0.75	0.25	fcc	A	Fe	-1.98491	0	0	0	0	0	0.75	0.25	0	0	0	0	0	0	0	0	0	1.41	1.5	0.8	1.08	7.902	8.967	0.153	1.564	1.83	2.2	0.680348	0.680185	0.834523	0.733246	-1.7921	1.36162	-1.03394	4.15471	-1.85301	1.52431	-1.0512	4.04432	-2.90617
Fe_Ir	0	Fe	Ir	fcc_B	0.75	0.25	fcc	B	Ir	-2.27377	0	0	0	0	0	0.75	0.25	0	0	0	0	0	0	0	0	0	1.41	1.5	0.8	1.08	7.902	8.967	0.153	1.564	1.83	2.2	0.678227	0.680348	0.678288	0.734064	-1.85545	1.45809	-1.0266	4.04977	-1.7921	1.36162	-1.03394	4.15471	-1.85265
Fe_Ir	0	Fe	Ir	hcp_A	0.75	0.25	hcp	A	Fe	-1.93699	0	0	0	0	0	0.75	0.25	0	0	0	0	0	0	0	0	0	1.41	1.5	0.8	1.08	7.902	8.967	0.153	1.564	1.83	2.2	0.835327	0.678681	0.679872	0.695684	-2.90981	2.31507	0.0233351	2.2674	-1.85447	1.52193	-1.01764	3.95239	-1.79591
Fe_Ir	0	Fe	Ir	hcp_B	0.75	0.25	hcp	B	Ir	-1.77729	0	0	0	0	0	0.75	0.25	0	0	0	0	0	0	0	0	0	1.41	1.5	0.8	1.08	7.902	8.967	0.153	1.564	1.83	2.2	0.680348	0.678227	0.838075	0.682276	-1.7921	1.36162	-1.03394	4.15471	-1.85545	1.45809	-1.0266	4.04977	-2.78464
Fe_Mo	0	Fe	Mo	fcc_A	0.75	0.25	fcc	A	Fe	540.843	0	0	0	0	0	0.75	0	0.25	0	0	0	0	0	0	0	0	1.41	1.55	0.8	1.2	7.902	7.092	0.153	0.747	1.83	2.16	0.720079	0.71636	0.654398	0.713362	-1.63526	1.28584	-0.789288	2.96335	-1.7584	1.178	-0.758175	3.22495	-2.26481
Fe_Mo	0	Fe	Mo	fcc_B	0.75	0.25	fcc	B	Mo	-0.822587	0	0	0	0	0	0.75	0	0.25	0	0	0	0	0	0	0	0	1.41	1.55	0.8	1.2	7.902	7.092	0.153	0.747	1.83	2.16	0.71842	0.720079	0.712807	0.721886	-1.72154	1.19181	-0.756882	3.22384	-1.63526	1.28584	-0.789288	2.96335	-1.77402
Fe_Mo	0	Fe	Mo	hcp_A	0.75	0.25	hcp	A	Fe	-1.33647	0	0	0	0	0	0.75	0	0.25	0	0	0	0	0	0	0	0	1.41	1.55	0.8	1.2	7.902	7.092	0.153	0.747	1.83	2.16	0.653171	0.716053	0.704112	0.723719	-2.26196	1.85358	-0.230029	2.02668	-1.75352	1.18993	-0.754615	3.19801	-1.73252
Fe_Mo	0	Fe	Mo	hcp_B	0.75	0.25	hcp	B	Mo	-0.751507	0	0	0	0	0	0.75	0	0.25	0	0	0	0	0	0	0	0	1.41	1.55	0.8	1.2	7.902	7.092	0.153	0.747	1.83	2.16	0.720079	0.71842	0.643425	0.721208	-1.63526	1.28584	-0.789288	2.96335	-1.72154	1.19181	-0.756882	3.22384	-2.26668
Fe_Ni	0	Fe	Ni	fcc_A	0.75	0.25	fcc	A	Fe	-0.910717	0	0	0	0	0	0.75	0	0	0.25	0	0	0	0	0	0	0	1.41	1.38	0.8	0.71	7.902	7.64	0.153	1.16	1.83	1.91	0.675665	0.67608	0.887684	0.752677	-1.73731	1.01578	-0.782669	3.77978	-1.76374	1.14894	-0.726455	3.43713	-1.66296
Fe_Ni	0	Fe	Ni	fcc_B	0.75	0.25	fcc	B	Ni	460.879	0	0	0	0	0	0.75	0	0	0.25	0	0	0	0	0	0	0	1.41	1.38	0.8	0.71	7.902	7.64	0.153	1.16	1.83	1.91	0.673454	0.675665	0.677825	0.751433	-1.74472	1.10384	-0.745797	3.50423	-1.73731	1.01578	-0.782669	3.77978	-1.69741
Fe_Ni	0	Fe	Ni	hcp_A	0.75	0.25	hcp	A	Fe	-1.06055	0	0	0	0	0	0.75	0	0	0.25	0	0	0	0	0	0	0	1.41	1.38	0.8	0.71	7.902	7.64	0.153	1.16	1.83	1.91	0.888182	0.677573	0.674423	0.671741	-1.70322	0.8968	-0.891527	3.95713	-1.74661	1.14265	-0.763864	3.45175	-1.71195
Fe_Ni	0	Fe	Ni	hcp_B	0.75	0.25	hcp	B	Ni	-1.92279	0	0	0	0	0	0.75	0	0	0.25	0	0	0	0	0	0	0	1.41	1.38	0.8	0.71	7.902	7.64	0.153	1.16	1.83	1.91	0.675665	0.673454	0.88726	0.684569	-1.73731	1.01578	-0.782669	3.77978	-1.74472	1.10384	-0.745797	3.50423	-1.69313
Fe_Os	0	Fe	Os	fcc_A	0.75	0.25	fcc	A	Fe	-0.406567	0	0	0	0	0	0.75	0	0	0	0.25	0	0	0	0	0	0	1.41	1.49	0.8	1.13	7.902	8.438	0.153	1.07766	1.83	2.2	0.693278	0.698976	0.77239	0.725229	-1.83432	1.39331	-0.951688	3.94535	-1.88696	1.48395	-0.996656	3.9871	-2.82074
Fe_Os	0	Fe	Os	fcc_B	0.75	0.25	fcc	B	Os	1.31006	0	0	0	0	0	0.75	0	0	0	0.25	0	0	0	0	0	0	1.41	1.49	0.8	1.13	7.902	8.438	0.153	1.07766	1.83	2.2	0.698828	0.693278	0.699337	0.729732	-1.88572	1.48213	-0.994528	3.97922	-1.83432	1.39331	-0.951688	3.94535	-1.88514
Fe_Os	0	Fe	Os	hcp_A	0.75	0.25	hcp	A	Fe	548.037	0	0	0	0	0	0.75	0	0	0	0.25	0	0	0	0	0	0	1.41	1.49	0.8	1.13	7.902	8.438	0.153	1.07766	1.83	2.2	0.772489	0.699306	0.693458	0.706232	-2.82742	2.39066	-0.100306	2.13179	-1.88584	1.48767	-0.994506	3.96642	-1.83417
Fe_Os	0	Fe	Os	hcp_B	0.75	0.25	hcp	B	Os	548.037	0	0	0	0	0	0.75	0	0	0	0.25	0	0	0	0	0	0	1.41	1.49	0.8	1.13	7.902	8.438	0.153	1.07766	1.83	2.2	0.693278	0.698828	0.771821	0.705958	-1.83432	1.39331	-0.951688	3.94535	-1.88572	1.48213	-0.994528	3.97922	-2.82689
Fe_Pd	0	Fe	Pd	fcc_A	0.75	0.25	fcc	A	Fe	1.32784	0	0	0	0	0	0.75	0	0	0	0	0.25	0	0	0	0	0	1.41	1.52	0.8	0.94	7.902	8.34	0.153	0.56	1.83	2.2	0.675591	0.670584	0.925076	0.758631	-1.69986	1.21076	-1.04782	3.86773	-1.79644	1.3101	-0.978432	3.61408	-2.91048
Fe_Pd	0	Fe	Pd	fcc_B	0.75	0.25	fcc	B	Pd	0.121593	0	0	0	0	0	0.75	0	0	0	0	0.25	0	0	0	0	0	1.41	1.52	0.8	0.94	7.902	8.34	0.153	0.56	1.83	2.2	0.671609	0.675591	0.671676	0.758193	-1.76718	1.3015	-1.00343	3.67206	-1.69986	1.21076	-1.04782	3.86773	-1.77764
Fe_Pd	0	Fe	Pd	hcp_A	0.75	0.25	hcp	A	Fe	457.946	0	0	0	0	0	0.75	0	0	0	0	0.25	0	0	0	0	0	1.41	1.52	0.8	0.94	7.902	8.34	0.153	0.56	1.83	2.2	0.924834	0.671825	0.677961	0.67812	-2.92728	1.55389	0.300894	2.63014	-1.78187	1.31209	-0.985761	3.60655	-1.68527
Fe_Pd	0	Fe	Pd	hcp_B	0.75	0.25	hcp	B	Pd	0.493453	0	0	0	0	0	0.75	0	0	0	0	0.25	0	0	0	0	0	1.41	1.52	0.8	0.94	7.902	8.34	0.153	0.56	1.83	2.2	0.675591	0.671609	0.924607	0.677785	-1.69986	1.21076	-1.04782	3.86773	-1.76718	1.3015	-1.00343	3.67206	-2.93488
Fe_Pt	0	Fe	Pt	fcc_A	0.75	0.25	fcc	A	Fe	1.46693	0	0	0	0	0	0.75	0	0	0	0	0	0.25	0	0	0	0	1.41	1.53	0.8	1.04	7.902	9	0.153	2.13	1.83	2.28	0.697105	0.668373	0.904415	0.751123	-1.58306	1.59838	-1.2292	4.20855	-1.98706	1.61105	-1.02388	4.0405	-3.28688
Fe_Pt	0	Fe	Pt	fcc_B	0.75	0.25	fcc	B	Pt	-1.54338	0	0	0	0	0	0.75	0	0	0	0	0	0.25	0	0	0	0	1.41	1.53	0.8	1.04	7.902	9	0.153	2.13	1.83	2.28	0.668047	0.697105	0.667362	0.755396	-1.96079	1.60192	-1.01634	4.05145	-1.58306	1.59838	-1.2292	4.20855	-1.9485
Fe_Pt	0	Fe	Pt	hcp_A	0.75	0.25	hcp	A	Fe	-0.916797	0	0	0	0	0	0.75	0	0	0	0	0	0.25	0	0	0	0	1.41	1.53	0.8	1.04	7.902	9	0.153	2.13	1.83	2.28	0.903332	0.66987	0.676634	0.693404	-3.34376	2.16577	0.344507	2.51449	-1.96604	1.61157	-1.03054	4.03266	-1.78343
Fe_Pt	0	Fe	Pt	hcp_B	0.75	0.25	hcp	B	Pt	0.195973	0	0	0	0	0	0.75	0	0	0	0	0	0.25	0	0	0	0	1.41	1.53	0.8	1.04	7.902	9	0.153	2.13	1.83	2.28	0.697105	0.668047	0.904234	0.693855	-1.58306	1.59838	-1.2292	4.20855	-1.96079	1.60192	-1.01634	4.05145	-3.32391
Fe_Re	0	Fe	Re	fcc_A	0.75	0.25	fcc	A	Fe	-1.76879	0	0	0	0	0	0.75	0	0	0	0	0	0	0.25	0	0	0	1.41	1.52	0.8	1.2	7.902	7.834	0.153	0.06	1.83	1.6	0.694025	0.708677	0.702477	0.72385	-1.90548	1.35078	-0.808747	3.60814	-1.86509	1.41002	-0.949481	3.75019	-2.72458
Fe_Re	0	Fe	Re	fcc_B	0.75	0.25	fcc	B	Re	-1.26947	0	0	0	0	0	0.75	0	0	0	0	0	0	0.25	0	0	0	1.41	1.52	0.8	1.2	7.902	7.834	0.153	0.06	1.83	1.6	0.708228	0.694025	0.708764	0.7302	-1.86993	1.40895	-0.944657	3.73807	-1.90548	1.35078	-0.808747	3.60814	-1.86506
Fe_Re	0	Fe	Re	hcp_A	0.75	0.25	hcp	A	Fe	-1.78107	0	0	0	0	0	0.75	0	0	0	0	0	0	0.25	0	0	0	1.41	1.52	0.8	1.2	7.902	7.834	0.153	0.06	1.83	1.6	0.703164	0.708215	0.693891	0.720844	-2.72572	2.2053	-0.137619	2.06296	-1.86866	1.41191	-0.9424	3.72904	-1.90408
Fe_Re	0	Fe	Re	hcp_B	0.75	0.25	hcp	B	Re	566.494	0	0	0	0	0	0.75	0	0	0	0	0	0	0.25	0	0	0	1.41	1.52	0.8	1.2	7.902	7.834	0.153	0.06	1.83	1.6	0.694025	0.708228	0.703132	0.721439	-1.90548	1.35078	-0.808747	3.60814	-1.86993	1.40895	-0.944657	3.73807	-2.72454
Fe_Rh	0	Fe	Rh	fcc_A	0.75	0.25	fcc	A	Fe	0.305303	0	0	0	0	0	0.75	0	0	0	0	0	0	0	0.25	0	0	1.41	1.49	0.8	0.99	7.902	7.459	0.153	1.143	1.83	2.28	0.673645	0.695527	0.849584	0.736597	-1.89452	1.29351	-0.672142	3.29844	-1.56764	1.53952	-1.01214	3.2118	-2.4188
Fe_Rh	0	Fe	Rh	fcc_B	0.75	0.25	fcc	B	Rh	-0.867077	0	0	0	0	0	0.75	0	0	0	0	0	0	0	0.25	0	0	1.41	1.49	0.8	0.99	7.902	7.459	0.153	1.143	1.83	2.28	0.670318	0.673645	0.667928	0.735189	-1.97053	1.35728	-0.585588	3.07373	-1.89452	1.29351	-0.672142	3.29844	-2.26784
Fe_Rh	0	Fe	Rh	hcp_A	0.75	0.25	hcp	A	Fe	-0.329897	0	0	0	0	0	0.75	0	0	0	0	0	0	0	0.25	0	0	1.41	1.49	0.8	0.99	7.902	7.459	0.153	1.143	1.83	2.28	0.842275	0.672674	0.681117	0.684778	-2.56634	1.80935	-0.0262662	2.12993	-2.20989	1.40209	-0.319287	2.8877	-1.77861
Fe_Rh	0	Fe	Rh	hcp_B	0.75	0.25	hcp	B	Rh	489.037	0	0	0	0	0	0.75	0	0	0	0	0	0	0	0.25	0	0	1.41	1.49	0.8	0.99	7.902	7.459	0.153	1.143	1.83	2.28	0.673645	0.670318	0.848686	0.680701	-1.89452	1.29351	-0.672142	3.29844	-1.97053	1.35728	-0.585588	3.07373	-2.39438
Fe_W	0	Fe	W	fcc_A	0.75	0.25	fcc	A	Fe	-1.35611	0	0	0	0	0	0.75	0	0	0	0	0	0	0	0	0	0.25	1.41	1.56	0.8	1.27	7.902	7.864	0.153	0.816	1.83	2.36	0.699921	0.714337	0.633957	0.711307	-1.75057	1.23758	-0.8043	3.46808	-1.71872	1.23075	-0.939472	3.72046	-2.42554
Fe_W	0	Fe	W	fcc_B	0.75	0.25	fcc	B	W	573.37	0	0	0	0	0	0.75	0	0	0	0	0	0	0	0	0	0.25	1.41	1.56	0.8	1.27	7.902	7.864	0.153	0.816	1.83	2.36	0.714532	0.699921	0.715158	0.721143	-1.71488	1.2307	-0.94189	3.72326	-1.75057	1.23758	-0.8043	3.46808	-1.71299
Fe_W	0	Fe	W	hcp_A	0.75	0.25	hcp	A	Fe	-1.13987	0	0	0	0	0	0.75	0	0	0	0	0	0	0	0	0	0.25	1.41	1.56	0.8	1.27	7.902	7.864	0.153	0.816	1.83	2.36	0.633087	0.714844	0.699738	0.727374	-2.43095	1.95561	-0.175413	2.17576	-1.71459	1.23139	-0.941723	3.7199	-1.75107
Fe_W	0	Fe	W	hcp_B	0.75	0.25	hcp	B	W	-1.14462	0	0	0	0	0	0.75	0	0	0	0	0	0	0	0	0	0.25	1.41	1.56	0.8	1.27	7.902	7.864	0.153	0.816	1.83	2.36	0.699921	0.714532	0.634116	0.727872	-1.75057	1.23758	-0.8043	3.46808	-1.71488	1.2307	-0.94189	3.72326	-2.42985
Ir_Ag	0	Ir	Ag	fcc_A	0.75	0.25	fcc	A	Ir	-0.176797	0.25	0	0	0	0	0	0.75	0	0	0	0	0	0	0	0	0	1.5	1.59	1.08	0.89	8.967	7.58	1.564	1.3	2.2	1.93	0.747093	0.753296	0.962567	0.813216	-2.69185	2.81457	-0.336386	2.21793	-2.61638	2.83645	-0.398522	2.22089	-3.56981
Ir_Ag	0	Ir	Ag	fcc_B	0.75	0.25	fcc	B	Ag	-1.0761	0.25	0	0	0	0	0	0.75	0	0	0	0	0	0	0	0	0	1.5	1.59	1.08	0.89	8.967	7.58	1.564	1.3	2.2	1.93	0.753191	0.747093	0.753218	0.814851	-2.61172	2.83788	-0.399587	2.21982	-2.69185	2.81457	-0.336386	2.21793	-2.60651
Ir_Ag	0	Ir	Ag	hcp_A	0.75	0.25	hcp	A	Ir	-1.07415	0.25	0	0	0	0	0	0.75	0	0	0	0	0	0	0	0	0	1.5	1.59	1.08	0.89	8.967	7.58	1.564	1.3	2.2	1.93	0.962564	0.753399	0.747108	0.747451	-3.57114	1.24866	0.62702	3.95523	-2.612	2.84382	-0.400239	2.21829	-2.70137
Ir_Ag	0	Ir	Ag	hcp_B	0.75	0.25	hcp	B	Ag	-1.07645	0.25	0	0	0	0	0	0.75	0	0	0	0	0	0	0	0	0	1.5	1.59	1.08	0.89	8.967	7.58	1.564	1.3	2.2	1.93	0.747093	0.753191	0.962614	0.747681	-2.69185	2.81457	-0.336386	2.21793	-2.61172	2.83788	-0.399587	2.21982	-3.56518
Ir_Au	0	Ir	Au	fcc_A	0.75	0.25	fcc	A	Ir	0.076373	0	0.25	0	0	0	0	0.75	0	0	0	0	0	0	0	0	0	1.5	1.59	1.08	1.01	8.967	9.23	1.564	2.31	2.2	2.54	0.757848	0.759496	0.939418	0.812875	-2.56291	2.95159	-0.436207	2.34146	-2.56532	3.00673	-0.499943	2.38258	-3.51089
Ir_Au	0	Ir	Au	fcc_B	0.75	0.25	fcc	B	Au	-0.922537	0	0.25	0	0	0	0	0.75	0	0	0	0	0	0	0	0	0	1.5	1.59	1.08	1.01	8.967	9.23	1.564	2.31	2.2	2.54	0.759582	0.757848	0.759675	0.815622	-2.56329	3.00985	-0.496157	2.37627	-2.56291	2.95159	-0.436207	2.34146	-2.56211
Ir_Au	0	Ir	Au	hcp_A	0.75	0.25	hcp	A	Ir	-0.916207	0	0.25	0	0	0	0	0.75	0	0	0	0	0	0	0	0	0	1.5	1.59	1.08	1.01	8.967	9.23	1.564	2.31	2.2	2.54	0.939288	0.759503	0.75788	0.759194	-3.52152	1.91561	0.299975	2.90633	-2.56597	3.01786	-0.494645	2.36985	-2.56925
Ir_Au	0	Ir	Au	hcp_B	0.75	0.25	hcp	B	Au	438.263	0	0.25	0	0	0	0	0.75	0	0	0	0	0	0	0	0	0	1.5	1.59	1.08	1.01	8.967	9.23	1.564	2.31	2.2	2.54	0.757848	0.759582	0.939434	0.759158	-2.56291	2.95159	-0.436207	2.34146	-2.56329	3.00985	-0.496157	2.37627	-3.51069
Ir_Co	0	Ir	Co	fcc_A	0.75	0.25	fcc	A	Ir	-2.14895	0	0	0.25	0	0	0	0.75	0	0	0	0	0	0	0	0	0	1.5	1.39	1.08	0.76	8.967	7.881	1.564	0.662	2.2	1.88	0.769567	0.773263	0.759506	0.761716	-2.64044	2.71771	-0.424175	2.40556	-2.61097	2.59558	-0.359864	2.37027	-1.45318
Ir_Co	0	Ir	Co	fcc_B	0.75	0.25	fcc	B	Co	-2.27546	0	0	0.25	0	0	0	0.75	0	0	0	0	0	0	0	0	0	1.5	1.39	1.08	0.76	8.967	7.881	1.564	0.662	2.2	1.88	0.773458	0.769567	0.773386	0.764107	-2.61137	2.59833	-0.359104	2.36951	-2.64044	2.71771	-0.424175	2.40556	-2.61188
Ir_Co	0	Ir	Co	hcp_A	0.75	0.25	hcp	A	Ir	-2.2222	0	0	0.25	0	0	0	0.75	0	0	0	0	0	0	0	0	0	1.5	1.39	1.08	0.76	8.967	7.881	1.564	0.662	2.2	1.88	0.759196	0.773502	0.769724	0.770299	-1.45076	1.3643	-1.45394	5.24627	-2.60918	2.59783	-0.360677	2.37042	-2.63958
Ir_Co	0	Ir	Co	hcp_B	0.75	0.25	hcp	B	Co	-2.27959	0	0	0.25	0	0	0	0.75	0	0	0	0	0	0	0	0	0	1.5	1.39	1.08	0.76	8.967	7.881	1.564	0.662	2.2	1.88	0.769567	0.773458	0.759776	0.770292	-2.64044	2.71771	-0.424175	2.40556	-2.61137	2.59833	-0.359104	2.36951	-1.45118
Ir_Cr	0	Ir	Cr	fcc_A	0.75	0.25	fcc	A	Ir	558.185	0	0	0	0.25	0	0	0.75	0	0	0	0	0	0	0	0	0	1.5	1.42	1.08	0.9	8.967	6.767	1.564	0.676	2.2	1.66	0.804979	0.806736	0.471009	0.690093	-2.68649	2.65645	-0.41796	2.3716	-2.70119	2.41333	-0.360019	2.45973	-1.88065
Ir_Cr	0	Ir	Cr	fcc_B	0.75	0.25	fcc	B	Cr	-0.629677	0	0	0	0.25	0	0	0.75	0	0	0	0	0	0	0	0	0	1.5	1.42	1.08	0.9	8.967	6.767	1.564	0.676	2.2	1.66	0.806632	0.804979	0.806618	0.692545	-2.70496	2.41133	-0.358259	2.45854	-2.68649	2.65645	-0.41796	2.3716	-2.70518
Ir_Cr	0	Ir	Cr	hcp_A	0.75	0.25	hcp	A	Ir	-0.821207	0	0	0	0.25	0	0	0.75	0	0	0	0	0	0	0	0	0	1.5	1.42	1.08	0.9	8.967	6.767	1.564	0.676	2.2	1.66	0.471118	0.806652	0.805042	0.801243	-1.88113	2.03523	-1.02271	3.62989	-2.7059	2.41378	-0.358007	2.45695	-2.68398
Ir_Cr	0	Ir	Cr	hcp_B	0.75	0.25	hcp	B	Cr	-0.663097	0	0	0	0.25	0	0	0.75	0	0	0	0	0	0	0	0	0	1.5	1.42	1.08	0.9	8.967	6.767	1.564	0.676	2.2	1.66	0.804979	0.806632	0.471087	0.801392	-2.68649	2.65645	-0.41796	2.3716	-2.70496	2.41133	-0.358259	2.45854	-1.8808
Ir_Cu	0	Ir	Cu	fcc_A	0.75	0.25	fcc	A	Ir	-0.274167	0	0	0	0	0.25	0	0.75	0	0	0	0	0	0	0	0	0	1.5	1.41	1.08	0.67	8.967	7.73	1.564	1.24	2.2	1.9	0.760639	0.763019	0.949542	0.818992	-2.4992	2.74203	-0.426086	2.37017	-2.37829	2.61886	-0.460787	2.40693	-2.1271
Ir_Cu	0	Ir	Cu	fcc_B	0.75	0.25	fcc	B	Cu	-1.3095	0	0	0	0	0.25	0	0.75	0	0	0	0	0	0	0	0	0	1.5	1.41	1.08	0.67	8.967	7.73	1.564	1.24	2.2	1.9	0.763009	0.760639	0.763011	0.821919	-2.37747	2.61783	-0.460684	2.40665	-2.4992	2.74203	-0.426086	2.37017	-2.37743
Ir_Cu	0	Ir	Cu	hcp_A	0.75	0.25	hcp	A	Ir	-0.406127	0	0	0	0	0.25	0	0.75	0	0	0	0	0	0	0	0	0	1.5	1.41	1.08	0.67	8.967	7.73	1.564	1.24	2.2	1.9	0.949524	0.762979	0.760601	0.759144	-2.12903	0.804733	-0.685723	5.36325	-2.37866	2.62002	-0.460009	2.40544	-2.49873
Ir_Cu	0	Ir	Cu	hcp_B	0.75	0.25	hcp	B	Cu	-0.412347	0	0	0	0	0.25	0	0.75	0	0	0	0	0	0	0	0	0	1.5	1.41	1.08	0.67	8.967	7.73	1.564	1.24	2.2	1.9	0.760639	0.763009	0.949539	0.759154	-2.4992	2.74203	-0.426086	2.37017	-2.37747	2.61783	-0.460684	2.40665	-2.12819
Ir_Fe	0	Ir	Fe	fcc_A	0.75	0.25	fcc	A	Ir	526.064	0	0	0	0	0	0.25	0.75	0	0	0	0	0	0	0	0	0	1.5	1.41	1.08	0.8	8.967	7.902	1.564	0.153	2.2	1.83	0.776658	0.778264	0.655347	0.735195	-2.69209	2.69766	-0.433684	2.42	-2.75164	2.57837	-0.301161	2.34672	-1.62277
Ir_Fe	0	Ir	Fe	fcc_B	0.75	0.25	fcc	B	Fe	-0.119477	0	0	0	0	0	0.25	0.75	0	0	0	0	0	0	0	0	0	1.5	1.41	1.08	0.8	8.967	7.902	1.564	0.153	2.2	1.83	0.781211	0.776658	0.781136	0.735107	-2.68316	2.54566	-0.363997	2.37796	-2.69209	2.69766	-0.433684	2.42	-2.6839
Ir_Fe	0	Ir	Fe	hcp_A	0.75	0.25	hcp	A	Ir	-2.48721	0	0	0	0	0	0.25	0.75	0	0	0	0	0	0	0	0	0	1.5	1.41	1.08	0.8	8.967	7.902	1.564	0.153	2.2	1.83	0.655607	0.778152	0.776306	0.777356	-1.60003	1.69135	-1.25344	4.3212	-2.75269	2.578	-0.300445	2.3466	-2.68328
Ir_Fe	0	Ir	Fe	hcp_B	0.75	0.25	hcp	B	Fe	0.209043	0	0	0	0	0	0.25	0.75	0	0	0	0	0	0	0	0	0	1.5	1.41	1.08	0.8	8.967	7.902	1.564	0.153	2.2	1.83	0.776658	0.781211	0.65543	0.778309	-2.69209	2.69766	-0.433684	2.42	-2.68316	2.54566	-0.363997	2.37796	-1.6203
Ir_Mo	0	Ir	Mo	fcc_A	0.75	0.25	fcc	A	Ir	-0.603237	0	0	0	0	0	0	0.75	0.25	0	0	0	0	0	0	0	0	1.5	1.55	1.08	1.2	8.967	7.092	1.564	0.747	2.2	2.16	0.788299	0.799803	0.529851	0.711002	-2.87524	2.74101	-0.377026	2.37924	-2.87207	2.59414	-0.323309	2.40064	-2.59354
Ir_Mo	0	Ir	Mo	fcc_B	0.75	0.25	fcc	B	Mo	-0.258607	0	0	0	0	0	0	0.75	0.25	0	0	0	0	0	0	0	0	1.5	1.55	1.08	1.2	8.967	7.092	1.564	0.747	2.2	2.16	0.799741	0.788299	0.799567	0.713973	-2.87583	2.59085	-0.32126	2.40022	-2.87524	2.74101	-0.377026	2.37924	-2.87364
Ir_Mo	0	Ir	Mo	hcp_A	0.75	0.25	hcp	A	Ir	-0.882777	0	0	0	0	0	0	0.75	0.25	0	0	0	0	0	0	0	0	1.5	1.55	1.08	1.2	8.967	7.092	1.564	0.747	2.2	2.16	0.529993	0.79939	0.788418	0.793922	-2.60232	2.96098	-0.554387	2.33001	-2.87601	2.59443	-0.321078	2.39745	-2.87567
Ir_Mo	0	Ir	Mo	hcp_B	0.75	0.25	hcp	B	Mo	-0.883837	0	0	0	0	0	0	0.75	0.25	0	0	0	0	0	0	0	0	1.5	1.55	1.08	1.2	8.967	7.092	1.564	0.747	2.2	2.16	0.788299	0.799741	0.530039	0.794366	-2.87524	2.74101	-0.377026	2.37924	-2.87583	2.59085	-0.32126	2.40022	-2.60073
Ir_Ni	0	Ir	Ni	fcc_A	0.75	0.25	fcc	A	Ir	482.138	0	0	0	0	0	0	0.75	0	0.25	0	0	0	0	0	0	0	1.5	1.38	1.08	0.71	8.967	7.64	1.564	1.16	2.2	1.91	0.760618	0.761991	0.852633	0.787154	-2.58131	2.72732	-0.423121	2.39629	-2.49607	2.57505	-0.402711	2.43094	-1.53895
Ir_Ni	0	Ir	Ni	fcc_B	0.75	0.25	fcc	B	Ni	-1.13176	0	0	0	0	0	0	0.75	0	0.25	0	0	0	0	0	0	0	1.5	1.38	1.08	0.71	8.967	7.64	1.564	1.16	2.2	1.91	0.761985	0.760618	0.761981	0.789007	-2.49673	2.57846	-0.402737	2.43002	-2.58131	2.72732	-0.423121	2.39629	-2.49812
Ir_Ni	0	Ir	Ni	hcp_A	0.75	0.25	hcp	A	Ir	-0.672267	0	0	0	0	0	0	0.75	0	0.25	0	0	0	0	0	0	0	1.5	1.38	1.08	0.71	8.967	7.64	1.564	1.16	2.2	1.91	0.852922	0.761929	0.760636	0.756956	-1.53954	1.06478	-1.39839	5.87321	-2.49614	2.5762	-0.403782	2.43131	-2.58028
Ir_Ni	0	Ir	Ni	hcp_B	0.75	0.25	hcp	B	Ni	-0.675817	0	0	0	0	0	0	0.75	0	0.25	0	0	0	0	0	0	0	1.5	1.38	1.08	0.71	8.967	7.64	1.564	1.16	2.2	1.91	0.760618	0.761985	0.852443	0.756956	-2.58131	2.72732	-0.423121	2.39629	-2.49673	2.57846	-0.402737	2.43002	-1.53723
Ir_Os	0	Ir	Os	fcc_A	0.75	0.25	fcc	A	Ir	-0.676847	0	0	0	0	0	0	0.75	0	0	0.25	0	0	0	0	0	0	1.5	1.49	1.08	1.13	8.967	8.438	1.564	1.07766	2.2	2.2	0.772371	0.772437	0.672466	0.739525	-2.79271	2.88456	-0.427503	2.48376	-2.89427	2.94457	-0.371097	2.38697	-2.75324
Ir_Os	0	Ir	Os	fcc_B	0.75	0.25	fcc	B	Os	-0.151977	0	0	0	0	0	0	0.75	0	0	0.25	0	0	0	0	0	0	1.5	1.49	1.08	1.13	8.967	8.438	1.564	1.07766	2.2	2.2	0.772347	0.772371	0.772107	0.738234	-2.90191	2.94117	-0.363656	2.38211	-2.79271	2.88456	-0.427503	2.48376	-2.9027
Ir_Os	0	Ir	Os	hcp_A	0.75	0.25	hcp	A	Ir	-0.785817	0	0	0	0	0	0	0.75	0	0	0.25	0	0	0	0	0	0	1.5	1.49	1.08	1.13	8.967	8.438	1.564	1.07766	2.2	2.2	0.672416	0.772247	0.77241	0.770781	-2.75469	3.26823	-0.431979	2.31557	-2.90373	2.9437	-0.362108	2.37936	-2.78983
Ir_Os	0	Ir	Os	hcp_B	0.75	0.25	hcp	B	Os	-0.783707	0	0	0	0	0	0	0.75	0	0	0.25	0	0	0	0	0	0	1.5	1.49	1.08	1.13	8.967	8.438	1.564	1.07766	2.2	2.2	0.772371	0.772347	0.672567	0.770732	-2.79271	2.88456	-0.427503	2.48376	-2.90191	2.94117	-0.363656	2.38211	-2.75427
Ir_Pd	0	Ir	Pd	fcc_A	0.75	0.25	fcc	A	Ir	-0.300427	0	0	0	0	0	0	0.75	0	0	0	0.25	0	0	0	0	0	1.5	1.52	1.08	0.94	8.967	8.34	1.564	0.56	2.2	2.2	0.751922	0.754237	0.878511	0.791658	-2.6332	2.8085	-0.379866	2.30659	-2.53015	2.73942	-0.421341	2.33302	-2.4892
Ir_Pd	0	Ir	Pd	fcc_B	0.75	0.25	fcc	B	Pd	-1.04705	0	0	0	0	0	0	0.75	0	0	0	0.25	0	0	0	0	0	1.5	1.52	1.08	0.94	8.967	8.34	1.564	0.56	2.2	2.2	0.754151	0.751922	0.75426	0.792954	-2.5341	2.74578	-0.417899	2.32901	-2.6332	2.8085	-0.379866	2.30659	-2.52933
Ir_Pd	0	Ir	Pd	hcp_A	0.75	0.25	hcp	A	Ir	-0.292177	0	0	0	0	0	0	0.75	0	0	0	0.25	0	0	0	0	0	1.5	1.52	1.08	0.94	8.967	8.34	1.564	0.56	2.2	2.2	0.878537	0.754023	0.751651	0.751336	-2.49455	1.83748	-0.428267	2.93035	-2.53273	2.74597	-0.417526	2.32804	-2.63637
Ir_Pd	0	Ir	Pd	hcp_B	0.75	0.25	hcp	B	Pd	-0.288987	0	0	0	0	0	0	0.75	0	0	0	0.25	0	0	0	0	0	1.5	1.52	1.08	0.94	8.967	8.34	1.564	0.56	2.2	2.2	0.751922	0.754151	0.878542	0.751381	-2.6332	2.8085	-0.379866	2.30659	-2.5341	2.74578	-0.417899	2.32901	-2.48997
Ir_Pt	0	Ir	Pt	fcc_A	0.75	0.25	fcc	A	Ir	-0.161907	0	0	0	0	0	0	0.75	0	0	0	0	0.25	0	0	0	0	1.5	1.53	1.08	1.04	8.967	9	1.564	2.13	2.2	2.28	0.75722	0.758257	0.854616	0.785812	-2.68988	2.96784	-0.431275	2.38454	-2.6147	3.00855	-0.484209	2.41717	-2.90908
Ir_Pt	0	Ir	Pt	fcc_B	0.75	0.25	fcc	B	Pt	-0.721107	0	0	0	0	0	0	0.75	0	0	0	0	0.25	0	0	0	0	1.5	1.53	1.08	1.04	8.967	9	1.564	2.13	2.2	2.28	0.758104	0.75722	0.758119	0.786851	-2.61685	3.01437	-0.47947	2.41225	-2.68988	2.96784	-0.431275	2.38454	-2.61307
Ir_Pt	0	Ir	Pt	hcp_A	0.75	0.25	hcp	A	Ir	-0.144017	0	0	0	0	0	0	0.75	0	0	0	0	0.25	0	0	0	0	1.5	1.53	1.08	1.04	8.967	9	1.564	2.13	2.2	2.28	0.854797	0.758385	0.757315	0.755419	-2.90287	2.57303	-0.245141	2.51116	-2.61365	3.01597	-0.479279	2.41089	-2.69076
Ir_Pt	0	Ir	Pt	hcp_B	0.75	0.25	hcp	B	Pt	-0.159927	0	0	0	0	0	0	0.75	0	0	0	0	0.25	0	0	0	0	1.5	1.53	1.08	1.04	8.967	9	1.564	2.13	2.2	2.28	0.75722	0.758104	0.854808	0.755314	-2.68988	2.96784	-0.431275	2.38454	-2.61685	3.01437	-0.47947	2.41225	-2.90235
Ir_Re	0	Ir	Re	fcc_A	0.75	0.25	fcc	A	Ir	-0.827067	0	0	0	0	0	0	0.75	0	0	0	0	0	0.25	0	0	0	1.5	1.52	1.08	1.2	8.967	7.834	1.564	0.06	2.2	1.6	0.776625	0.78005	0.577063	0.71619	-2.8653	2.82711	-0.433918	2.49558	-2.95511	2.84154	-0.36528	2.39808	-2.88716
Ir_Re	0	Ir	Re	fcc_B	0.75	0.25	fcc	B	Re	-0.124687	0	0	0	0	0	0	0.75	0	0	0	0	0	0.25	0	0	0	1.5	1.52	1.08	1.2	8.967	7.834	1.564	0.06	2.2	1.6	0.779671	0.776625	0.779868	0.714933	-2.96382	2.83864	-0.358536	2.39378	-2.8653	2.82711	-0.433918	2.49558	-2.96489
Ir_Re	0	Ir	Re	hcp_A	0.75	0.25	hcp	A	Ir	-0.965927	0	0	0	0	0	0	0.75	0	0	0	0	0	0.25	0	0	0	1.5	1.52	1.08	1.2	8.967	7.834	1.564	0.06	2.2	1.6	0.577564	0.779889	0.776728	0.779576	-2.89245	3.22415	-0.427732	2.27122	-2.96628	2.84173	-0.356851	2.3896	-2.86303
Ir_Re	0	Ir	Re	hcp_B	0.75	0.25	hcp	B	Re	602.348	0	0	0	0	0	0	0.75	0	0	0	0	0	0.25	0	0	0	1.5	1.52	1.08	1.2	8.967	7.834	1.564	0.06	2.2	1.6	0.776625	0.779671	0.577022	0.77917	-2.8653	2.82711	-0.433918	2.49558	-2.96382	2.83864	-0.358536	2.39378	-2.89009
Ir_Rh	0	Ir	Rh	fcc_A	0.75	0.25	fcc	A	Ir	-0.411637	0	0	0	0	0	0	0.75	0	0	0	0	0	0	0.25	0	0	1.5	1.49	1.08	0.99	8.967	7.459	1.564	1.143	2.2	2.28	0.76194	0.762505	0.784637	0.769358	-2.71745	2.81974	-0.382681	2.34946	-2.63991	2.70883	-0.397313	2.39043	-2.41288
Ir_Rh	0	Ir	Rh	fcc_B	0.75	0.25	fcc	B	Rh	-0.719647	0	0	0	0	0	0	0.75	0	0	0	0	0	0	0.25	0	0	1.5	1.49	1.08	0.99	8.967	7.459	1.564	1.143	2.2	2.28	0.762452	0.76194	0.762332	0.770444	-2.63954	2.70642	-0.396841	2.39217	-2.71745	2.81974	-0.382681	2.34946	-2.63992
Ir_Rh	0	Ir	Rh	hcp_A	0.75	0.25	hcp	A	Ir	-0.466247	0	0	0	0	0	0	0.75	0	0	0	0	0	0	0.25	0	0	1.5	1.49	1.08	0.99	8.967	7.459	1.564	1.143	2.2	2.28	0.78459	0.762344	0.761845	0.762407	-2.40875	2.24744	-0.605964	2.80259	-2.63929	2.70685	-0.396574	2.39163	-2.716
Ir_Rh	0	Ir	Rh	hcp_B	0.75	0.25	hcp	B	Rh	-0.461847	0	0	0	0	0	0	0.75	0	0	0	0	0	0	0.25	0	0	1.5	1.49	1.08	0.99	8.967	7.459	1.564	1.143	2.2	2.28	0.76194	0.762452	0.784622	0.762391	-2.71745	2.81974	-0.382681	2.34946	-2.63954	2.70642	-0.396841	2.39217	-2.41179
Ir_Ru	0	Ir	Ru	fcc_A	0.75	0.25	fcc	A	Ir	-0.705637	0	0	0	0	0	0	0.75	0	0	0	0	0	0	0	0.25	0	1.5	1.48	1.08	1.05	8.967	7.361	1.564	1.046	2.2	2.2	0.76862	0.768852	0.695115	0.743125	-2.74984	2.77589	-0.383636	2.38709	-2.78109	2.68779	-0.33059	2.34325	-2.39869
Ir_Ru	0	Ir	Ru	fcc_B	0.75	0.25	fcc	B	Ru	-0.550127	0	0	0	0	0	0	0.75	0	0	0	0	0	0	0	0.25	0	1.5	1.48	1.08	1.05	8.967	7.361	1.564	1.046	2.2	2.2	0.768746	0.76862	0.768731	0.743616	-2.78604	2.68688	-0.326367	2.34201	-2.74984	2.77589	-0.383636	2.38709	-2.7874
Ir_Ru	0	Ir	Ru	hcp_A	0.75	0.25	hcp	A	Ir	-0.834787	0	0	0	0	0	0	0.75	0	0	0	0	0	0	0	0.25	0	1.5	1.48	1.08	1.05	8.967	7.361	1.564	1.046	2.2	2.2	0.69533	0.768677	0.768566	0.767468	-2.39998	2.67151	-0.596076	2.55579	-2.78733	2.68769	-0.325364	2.34054	-2.74808
Ir_Ru	0	Ir	Ru	hcp_B	0.75	0.25	hcp	B	Ru	-0.830757	0	0	0	0	0	0	0.75	0	0	0	0	0	0	0	0.25	0	1.5	1.48	1.08	1.05	8.967	7.361	1.564	1.046	2.2	2.2	0.76862	0.768746	0.695208	0.767484	-2.74984	2.77589	-0.383636	2.38709	-2.78604	2.68688	-0.326367	2.34201	-2.39989
Ir_W	0	Ir	W	fcc_A	0.75	0.25	fcc	A	Ir	-0.690077	0	0	0	0	0	0	0.75	0	0	0	0	0	0	0	0	0.25	1.5	1.56	1.08	1.27	8.967	7.864	1.564	0.816	2.2	2.36	0.782805	0.798803	0.52799	0.717254	-2.91167	2.79298	-0.408303	2.42133	-2.92482	2.70692	-0.355784	2.41445	-2.79276
Ir_W	0	Ir	W	fcc_B	0.75	0.25	fcc	B	W	-0.164057	0	0	0	0	0	0	0.75	0	0	0	0	0	0	0	0	0.25	1.5	1.56	1.08	1.27	8.967	7.864	1.564	0.816	2.2	2.36	0.798605	0.782805	0.798737	0.721257	-2.92893	2.70533	-0.353398	2.41157	-2.91167	2.79298	-0.408303	2.42133	-2.927
Ir_W	0	Ir	W	hcp_A	0.75	0.25	hcp	A	Ir	-0.909497	0	0	0	0	0	0	0.75	0	0	0	0	0	0	0	0	0.25	1.5	1.56	1.08	1.27	8.967	7.864	1.564	0.816	2.2	2.36	0.527696	0.798861	0.782788	0.795315	-2.80337	3.3041	-0.471156	2.19664	-2.92862	2.70671	-0.353188	2.40945	-2.91225
Ir_W	0	Ir	W	hcp_B	0.75	0.25	hcp	B	W	-0.909457	0	0	0	0	0	0	0.75	0	0	0	0	0	0	0	0	0.25	1.5	1.56	1.08	1.27	8.967	7.864	1.564	0.816	2.2	2.36	0.782805	0.798605	0.527961	0.795157	-2.91167	2.79298	-0.408303	2.42133	-2.92893	2.70533	-0.353398	2.41157	-2.80097
Mo_Ag	0	Mo	Ag	fcc_A	0.75	0.25	fcc	A	Mo	-1.59189	0.25	0	0	0	0	0	0	0.75	0	0	0	0	0	0	0	0	1.55	1.59	1.2	0.89	7.092	7.58	0.747	1.3	2.16	1.93	0.624683	0.628964	0.972338	0.756691	-2.02131	1.71215	-0.553729	2.57306	-2.09141	1.81293	-0.71647	2.81961	-4.16989
Mo_Ag	0	Mo	Ag	fcc_B	0.75	0.25	fcc	B	Ag	-1.56617	0.25	0	0	0	0	0	0	0.75	0	0	0	0	0	0	0	0	1.55	1.59	1.2	0.89	7.092	7.58	0.747	1.3	2.16	1.93	0.628402	0.624683	0.637826	0.746972	-2.08619	1.81565	-0.716884	2.82512	-2.02131	1.71215	-0.553729	2.57306	-2.13079
Mo_Ag	0	Mo	Ag	hcp_A	0.75	0.25	hcp	A	Mo	-1.56286	0.25	0	0	0	0	0	0	0.75	0	0	0	0	0	0	0	0	1.55	1.59	1.2	0.89	7.092	7.58	0.747	1.3	2.16	1.93	0.972347	0.636616	0.623689	0.640298	-4.17573	0.849181	1.92668	6.99269	-2.1395	1.73277	-0.524722	2.59245	-2.02172
Mo_Ag	0	Mo	Ag	hcp_B	0.75	0.25	hcp	B	Ag	-1.5599	0.25	0	0	0	0	0	0	0.75	0	0	0	0	0	0	0	0	1.55	1.59	1.2	0.89	7.092	7.58	0.747	1.3	2.16	1.93	0.624683	0.628402	0.972392	0.634197	-2.02131	1.71215	-0.553729	2.57306	-2.08619	1.81565	-0.716884	2.82512	-4.17192
Mo_Au	0	Mo	Au	fcc_A	0.75	0.25	fcc	A	Mo	-1.84098	0	0.25	0	0	0	0	0	0.75	0	0	0	0	0	0	0	0	1.55	1.59	1.2	1.01	7.092	9.23	0.747	2.31	2.16	2.54	0.615682	0.60049	0.952887	0.739565	-2.14291	1.93234	-0.806116	3.09266	-2.12887	2.32061	-0.939809	3.11457	-4.21377
Mo_Au	0	Mo	Au	fcc_B	0.75	0.25	fcc	B	Au	-1.78442	0	0.25	0	0	0	0	0	0.75	0	0	0	0	0	0	0	0	1.55	1.59	1.2	1.01	7.092	9.23	0.747	2.31	2.16	2.54	0.601737	0.615682	0.600747	0.710497	-2.12197	2.31336	-0.950869	3.15075	-2.14291	1.93234	-0.806116	3.09266	-2.12022
Mo_Au	0	Mo	Au	hcp_A	0.75	0.25	hcp	A	Mo	-1.78531	0	0.25	0	0	0	0	0	0.75	0	0	0	0	0	0	0	0	1.55	1.59	1.2	1.01	7.092	9.23	0.747	2.31	2.16	2.54	0.952836	0.601793	0.614791	0.591316	-4.21363	1.26896	1.46119	4.80648	-2.12905	2.30483	-0.946612	3.143	-2.1387
Mo_Au	0	Mo	Au	hcp_B	0.75	0.25	hcp	B	Au	-1.8403	0	0.25	0	0	0	0	0	0.75	0	0	0	0	0	0	0	0	1.55	1.59	1.2	1.01	7.092	9.23	0.747	2.31	2.16	2.54	0.615682	0.601737	0.952905	0.590729	-2.14291	1.93234	-0.806116	3.09266	-2.12197	2.31336	-0.950869	3.15075	-4.2088
Mo_Co	0	Mo	Co	fcc_A	0.75	0.25	fcc	A	Mo	-1.50473	0	0	0.25	0	0	0	0	0.75	0	0	0	0	0	0	0	0	1.55	1.39	1.2	0.76	7.092	7.881	0.747	0.662	2.16	1.88	0.67928	0.634714	0.804399	0.739634	-1.98901	1.59924	-0.348913	1.98886	-2.14123	1.57563	-0.209865	2.063	-1.58237
Mo_Co	0	Mo	Co	fcc_B	0.75	0.25	fcc	B	Co	-1.88516	0	0	0.25	0	0	0	0	0.75	0	0	0	0	0	0	0	0	1.55	1.39	1.2	0.76	7.092	7.881	0.747	0.662	2.16	1.88	0.648757	0.67928	0.644012	0.715899	-2.09004	1.61209	-0.286682	2.00742	-1.98901	1.59924	-0.348913	1.98886	-2.07236
Mo_Co	0	Mo	Co	hcp_A	0.75	0.25	hcp	A	Mo	-1.8815	0	0	0.25	0	0	0	0	0.75	0	0	0	0	0	0	0	0	1.55	1.39	1.2	0.76	7.092	7.881	0.747	0.662	2.16	1.88	0.802058	0.637677	0.672764	0.65694	-1.62635	0.952397	-0.792034	3.22935	-2.11371	1.57996	-0.236213	2.06142	-1.96433
Mo_Co	0	Mo	Co	hcp_B	0.75	0.25	hcp	B	Co	-1.53366	0	0	0.25	0	0	0	0	0.75	0	0	0	0	0	0	0	0	1.55	1.39	1.2	0.76	7.092	7.881	0.747	0.662	2.16	1.88	0.67928	0.648757	0.819438	0.674347	-1.98901	1.59924	-0.348913	1.98886	-2.09004	1.61209	-0.286682	2.00742	-1.43178
Mo_Cr	0	Mo	Cr	fcc_A	0.75	0.25	fcc	A	Mo	-1.92718	0	0	0	0.25	0	0	0	0.75	0	0	0	0	0	0	0	0	1.55	1.42	1.2	0.9	7.092	6.767	0.747	0.676	2.16	1.66	0.724633	0.727451	0.565891	0.698988	-2.02696	1.52963	-0.278169	1.99337	-2.07655	1.48481	-0.250615	2.05023	-1.49044
Mo_Cr	0	Mo	Cr	fcc_B	0.75	0.25	fcc	B	Cr	-1.70116	0	0	0	0.25	0	0	0	0.75	0	0	0	0	0	0	0	0	1.55	1.42	1.2	0.9	7.092	6.767	0.747	0.676	2.16	1.66	0.722685	0.724633	0.74998	0.686749	-2.09734	1.44024	-0.233628	2.0808	-2.02696	1.52963	-0.278169	1.99337	-2.18137
Mo_Cr	0	Mo	Cr	hcp_A	0.75	0.25	hcp	A	Mo	-1.78999	0	0	0	0.25	0	0	0	0.75	0	0	0	0	0	0	0	0	1.55	1.42	1.2	0.9	7.092	6.767	0.747	0.676	2.16	1.66	0.594888	0.734557	0.707707	0.75069	-1.60705	1.29091	-0.684806	2.50157	-2.09869	1.5182	-0.228864	2.00033	-2.08455
Mo_Cr	0	Mo	Cr	hcp_B	0.75	0.25	hcp	B	Cr	-1.67529	0	0	0	0.25	0	0	0	0.75	0	0	0	0	0	0	0	0	1.55	1.42	1.2	0.9	7.092	6.767	0.747	0.676	2.16	1.66	0.724633	0.722685	0.565021	0.730122	-2.02696	1.52963	-0.278169	1.99337	-2.09734	1.44024	-0.233628	2.0808	-1.48249
Mo_Cu	0	Mo	Cu	fcc_A	0.75	0.25	fcc	A	Mo	-1.2345	0	0	0	0	0.25	0	0	0.75	0	0	0	0	0	0	0	0	1.55	1.41	1.2	0.67	7.092	7.73	0.747	1.24	2.16	1.9	0.627247	0.607647	0.960795	0.753833	-2.05314	1.57745	-0.367456	2.14125	-1.97961	1.71954	-0.45115	2.14604	-2.58154
Mo_Cu	0	Mo	Cu	fcc_B	0.75	0.25	fcc	B	Cu	-2.02625	0	0	0	0	0.25	0	0	0.75	0	0	0	0	0	0	0	0	1.55	1.41	1.2	0.67	7.092	7.73	0.747	1.24	2.16	1.9	0.606667	0.627247	0.606703	0.721243	-1.97715	1.72589	-0.459272	2.14848	-2.05314	1.57745	-0.367456	2.14125	-1.99334
Mo_Cu	0	Mo	Cu	hcp_A	0.75	0.25	hcp	A	Mo	-1.32873	0	0	0	0	0.25	0	0	0.75	0	0	0	0	0	0	0	0	1.55	1.41	1.2	0.67	7.092	7.73	0.747	1.24	2.16	1.9	0.960786	0.607372	0.628567	0.604294	-2.57301	0.527678	0.47675	4.0755	-1.97417	1.72523	-0.454041	2.15151	-2.05403
Mo_Cu	0	Mo	Cu	hcp_B	0.75	0.25	hcp	B	Cu	-1.24435	0	0	0	0	0.25	0	0	0.75	0	0	0	0	0	0	0	0	1.55	1.41	1.2	0.67	7.092	7.73	0.747	1.24	2.16	1.9	0.627247	0.606667	0.960795	0.604422	-2.05314	1.57745	-0.367456	2.14125	-1.97715	1.72589	-0.459272	2.14848	-2.57783
Mo_Fe	0	Mo	Fe	fcc_A	0.75	0.25	fcc	A	Mo	-1.64947	0	0	0	0	0	0.25	0	0.75	0	0	0	0	0	0	0	0	1.55	1.41	1.2	0.8	7.092	7.902	0.747	0.153	2.16	1.83	0.704659	0.685039	0.701045	0.728806	-2.05115	1.61059	-0.295849	2.00659	-2.11604	1.62082	-0.216906	2.04878	-1.76598
Mo_Fe	0	Mo	Fe	fcc_B	0.75	0.25	fcc	B	Fe	-1.31151	0	0	0	0	0	0.25	0	0.75	0	0	0	0	0	0	0	0	1.55	1.41	1.2	0.8	7.092	7.902	0.747	0.153	2.16	1.83	0.674824	0.704659	0.683607	0.702592	-2.08959	1.66011	-0.256906	2.03362	-2.05115	1.61059	-0.295849	2.00659	-2.06987
Mo_Fe	0	Mo	Fe	hcp_A	0.75	0.25	hcp	A	Mo	-2.74928	0	0	0	0	0	0.25	0	0.75	0	0	0	0	0	0	0	0	1.55	1.41	1.2	0.8	7.092	7.902	0.747	0.153	2.16	1.83	0.701541	0.683646	0.706088	0.696345	-1.77104	0.954112	-0.533902	3.21793	-2.06811	1.64171	-0.274291	2.07531	-2.06203
Mo_Fe	0	Mo	Fe	hcp_B	0.75	0.25	hcp	B	Fe	-1.48885	0	0	0	0	0	0.25	0	0.75	0	0	0	0	0	0	0	0	1.55	1.41	1.2	0.8	7.092	7.902	0.747	0.153	2.16	1.83	0.704659	0.674824	0.707152	0.688352	-2.05115	1.61059	-0.295849	2.00659	-2.08959	1.66011	-0.256906	2.03362	-1.77976
Mo_Ir	0	Mo	Ir	fcc_A	0.75	0.25	fcc	A	Mo	-1.15911	0	0	0	0	0	0	0.25	0.75	0	0	0	0	0	0	0	0	1.55	1.5	1.2	1.08	7.092	8.967	0.747	1.564	2.16	2.2	0.635994	0.637386	0.84794	0.743911	-2.00373	1.89505	-0.642774	2.43811	-2.11564	2.09604	-0.619912	2.34832	-2.74494
Mo_Ir	0	Mo	Ir	fcc_B	0.75	0.25	fcc	B	Ir	-1.5971	0	0	0	0	0	0	0.25	0.75	0	0	0	0	0	0	0	0	1.55	1.5	1.2	1.08	7.092	8.967	0.747	1.564	2.16	2.2	0.627881	0.635994	0.635048	0.726658	-2.13001	2.13735	-0.612526	2.35134	-2.00373	1.89505	-0.642774	2.43811	-2.09779
Mo_Ir	0	Mo	Ir	hcp_A	0.75	0.25	hcp	A	Mo	-1.43228	0	0	0	0	0	0	0.25	0.75	0	0	0	0	0	0	0	0	1.55	1.5	1.2	1.08	7.092	8.967	0.747	1.564	2.16	2.2	0.848035	0.635339	0.636182	0.669865	-2.74607	1.82033	-0.104017	2.12988	-2.10385	2.14011	-0.625887	2.32962	-2.00754
Mo_Ir	0	Mo	Ir	hcp_B	0.75	0.25	hcp	B	Ir	-1.13778	0	0	0	0	0	0	0.25	0.75	0	0	0	0	0	0	0	0	1.55	1.5	1.2	1.08	7.092	8.967	0.747	1.564	2.16	2.2	0.635994	0.627881	0.843022	0.661712	-2.00373	1.89505	-0.642774	2.43811	-2.13001	2.13735	-0.612526	2.35134	-2.80487
Mo_Ni	0	Mo	Ni	fcc_A	0.75	0.25	fcc	A	Mo	-1.48437	0	0	0	0	0	0	0	0.75	0.25	0	0	0	0	0	0	0	1.55	1.38	1.2	0.71	7.092	7.64	0.747	1.16	2.16	1.91	0.662584	0.631307	0.893182	0.748832	-2.06012	1.5967	-0.299726	1.97701	-2.07421	1.63588	-0.214703	2.07173	-1.6088
Mo_Ni	0	Mo	Ni	fcc_B	0.75	0.25	fcc	B	Ni	-1.87278	0	0	0	0	0	0	0	0.75	0.25	0	0	0	0	0	0	0	1.55	1.38	1.2	0.71	7.092	7.64	0.747	1.16	2.16	1.91	0.627717	0.662584	0.626284	0.716652	-2.05688	1.68829	-0.23842	2.02291	-2.06012	1.5967	-0.299726	1.97701	-2.06399
Mo_Ni	0	Mo	Ni	hcp_A	0.75	0.25	hcp	A	Mo	-1.43008	0	0	0	0	0	0	0	0.75	0.25	0	0	0	0	0	0	0	1.55	1.38	1.2	0.71	7.092	7.64	0.747	1.16	2.16	1.91	0.886233	0.628988	0.650771	0.625306	-1.62959	0.713067	-0.695329	3.57347	-2.0732	1.62184	-0.221644	2.09033	-2.07205
Mo_Ni	0	Mo	Ni	hcp_B	0.75	0.25	hcp	B	Ni	-1.45044	0	0	0	0	0	0	0	0.75	0.25	0	0	0	0	0	0	0	1.55	1.38	1.2	0.71	7.092	7.64	0.747	1.16	2.16	1.91	0.662584	0.627717	0.888938	0.63132	-2.06012	1.5967	-0.299726	1.97701	-2.05688	1.68829	-0.23842	2.02291	-1.64993
Mo_Os	0	Mo	Os	fcc_A	0.75	0.25	fcc	A	Mo	-1.51954	0	0	0	0	0	0	0	0.75	0	0.25	0	0	0	0	0	0	1.55	1.49	1.2	1.13	7.092	8.438	0.747	1.07766	2.16	2.2	0.625162	0.666895	0.801949	0.740084	-1.98156	1.84608	-0.575894	2.32928	-2.07911	1.99473	-0.524768	2.20948	-2.40784
Mo_Os	0	Mo	Os	fcc_B	0.75	0.25	fcc	B	Os	-1.71173	0	0	0	0	0	0	0	0.75	0	0.25	0	0	0	0	0	0	1.55	1.49	1.2	1.13	7.092	8.438	0.747	1.07766	2.16	2.2	0.614492	0.625162	0.643974	0.720173	-2.36818	1.98035	-0.306216	2.14324	-1.98156	1.84608	-0.575894	2.32928	-2.08519
Mo_Os	0	Mo	Os	hcp_A	0.75	0.25	hcp	A	Mo	-1.75371	0	0	0	0	0	0	0	0.75	0	0.25	0	0	0	0	0	0	1.55	1.49	1.2	1.13	7.092	8.438	0.747	1.07766	2.16	2.2	0.798984	0.645649	0.618787	0.700287	-2.41738	1.91143	-0.198114	2.01683	-2.11121	1.85213	-0.544443	2.32341	-2.02178
Mo_Os	0	Mo	Os	hcp_B	0.75	0.25	hcp	B	Os	-1.72074	0	0	0	0	0	0	0	0.75	0	0.25	0	0	0	0	0	0	1.55	1.49	1.2	1.13	7.092	8.438	0.747	1.07766	2.16	2.2	0.625162	0.614492	0.760693	0.670837	-1.98156	1.84608	-0.575894	2.32928	-2.36818	1.98035	-0.306216	2.14324	-2.64928
Mo_Pd	0	Mo	Pd	fcc_A	0.75	0.25	fcc	A	Mo	-1.83183	0	0	0	0	0	0	0	0.75	0	0	0.25	0	0	0	0	0	1.55	1.52	1.2	0.94	7.092	8.34	0.747	0.56	2.16	2.2	0.645078	0.618171	0.92523	0.746627	-2.12021	1.72793	-0.377284	2.04137	-2.04936	1.94401	-0.454508	1.99528	-2.7954
Mo_Pd	0	Mo	Pd	fcc_B	0.75	0.25	fcc	B	Pd	-1.84842	0	0	0	0	0	0	0	0.75	0	0	0.25	0	0	0	0	0	1.55	1.52	1.2	0.94	7.092	8.34	0.747	0.56	2.16	2.2	0.616196	0.645078	0.619155	0.715069	-2.03851	1.96422	-0.46498	1.99578	-2.12021	1.72793	-0.377284	2.04137	-2.04448
Mo_Pd	0	Mo	Pd	hcp_A	0.75	0.25	hcp	A	Mo	-1.28538	0	0	0	0	0	0	0	0.75	0	0	0.25	0	0	0	0	0	1.55	1.52	1.2	0.94	7.092	8.34	0.747	0.56	2.16	2.2	0.925222	0.616701	0.643282	0.61286	-2.79121	1.1438	0.386379	2.49946	-2.03316	1.95467	-0.472946	2.00576	-2.12251
Mo_Pd	0	Mo	Pd	hcp_B	0.75	0.25	hcp	B	Pd	-1.83123	0	0	0	0	0	0	0	0.75	0	0	0.25	0	0	0	0	0	1.55	1.52	1.2	0.94	7.092	8.34	0.747	0.56	2.16	2.2	0.645078	0.616196	0.925171	0.61394	-2.12021	1.72793	-0.377284	2.04137	-2.03851	1.96422	-0.46498	1.99578	-2.79038
Mo_Pt	0	Mo	Pt	fcc_A	0.75	0.25	fcc	A	Mo	-1.78991	0	0	0	0	0	0	0	0.75	0	0	0	0.25	0	0	0	0	1.55	1.53	1.2	1.04	7.092	9	0.747	2.13	2.16	2.28	0.629406	0.627269	0.901904	0.744168	-2.16341	1.93646	-0.5679	2.56191	-2.13514	2.39803	-0.732273	2.51819	-3.32974
Mo_Pt	0	Mo	Pt	fcc_B	0.75	0.25	fcc	B	Pt	-1.61516	0	0	0	0	0	0	0	0.75	0	0	0	0.25	0	0	0	0	1.55	1.53	1.2	1.04	7.092	9	0.747	2.13	2.16	2.28	0.631672	0.629406	0.62982	0.725192	-2.15912	2.3164	-0.683908	2.44274	-2.16341	1.93646	-0.5679	2.56191	-2.22703
Mo_Pt	0	Mo	Pt	hcp_A	0.75	0.25	hcp	A	Mo	-1.14153	0	0	0	0	0	0	0	0.75	0	0	0	0.25	0	0	0	0	1.55	1.53	1.2	1.04	7.092	9	0.747	2.13	2.16	2.28	0.905235	0.621729	0.643185	0.633737	-3.3037	1.72031	0.348248	2.50894	-2.10474	2.27874	-0.765696	2.63298	-2.16802
Mo_Pt	0	Mo	Pt	hcp_B	0.75	0.25	hcp	B	Pt	-0.931607	0	0	0	0	0	0	0	0.75	0	0	0	0.25	0	0	0	0	1.55	1.53	1.2	1.04	7.092	9	0.747	2.13	2.16	2.28	0.629406	0.631672	0.905358	0.641109	-2.16341	1.93646	-0.5679	2.56191	-2.15912	2.3164	-0.683908	2.44274	-3.31421
Mo_Re	0	Mo	Re	fcc_A	0.75	0.25	fcc	A	Mo	-1.609	0	0	0	0	0	0	0	0.75	0	0	0	0	0.25	0	0	0	1.55	1.52	1.2	1.2	7.092	7.834	0.747	0.06	2.16	1.6	0.657423	0.653418	0.718372	0.713749	-2.12812	1.64772	-0.408915	2.30376	-2.32883	1.77608	-0.249599	2.1908	-2.41377
Mo_Re	0	Mo	Re	fcc_B	0.75	0.25	fcc	B	Re	-1.52663	0	0	0	0	0	0	0	0.75	0	0	0	0	0.25	0	0	0	1.55	1.52	1.2	1.2	7.092	7.834	0.747	0.06	2.16	1.6	0.638839	0.657423	0.643459	0.709743	-2.30153	1.7001	-0.269446	2.26784	-2.12812	1.64772	-0.408915	2.30376	-2.31828
Mo_Re	0	Mo	Re	hcp_A	0.75	0.25	hcp	A	Mo	-1.67543	0	0	0	0	0	0	0	0.75	0	0	0	0	0.25	0	0	0	1.55	1.52	1.2	1.2	7.092	7.834	0.747	0.06	2.16	1.6	0.712618	0.636729	0.661822	0.698703	-2.39152	1.83983	-0.168304	2.08133	-2.27271	1.71171	-0.307829	2.25301	-2.13954
Mo_Re	0	Mo	Re	hcp_B	0.75	0.25	hcp	B	Re	-1.72365	0	0	0	0	0	0	0	0.75	0	0	0	0	0.25	0	0	0	1.55	1.52	1.2	1.2	7.092	7.834	0.747	0.06	2.16	1.6	0.657423	0.638839	0.71247	0.693012	-2.12812	1.64772	-0.408915	2.30376	-2.30153	1.7001	-0.269446	2.26784	-2.44636
Mo_Rh	0	Mo	Rh	fcc_A	0.75	0.25	fcc	A	Mo	-1.20159	0	0	0	0	0	0	0	0.75	0	0	0	0	0	0.25	0	0	1.55	1.49	1.2	0.99	7.092	7.459	0.747	1.143	2.16	2.28	0.641567	0.646797	0.862577	0.750548	-2.00204	1.71882	-0.461265	2.06114	-2.08323	1.84926	-0.410467	1.96272	-2.44613
Mo_Rh	0	Mo	Rh	fcc_B	0.75	0.25	fcc	B	Rh	-1.70492	0	0	0	0	0	0	0	0.75	0	0	0	0	0	0.25	0	0	1.55	1.49	1.2	0.99	7.092	7.459	0.747	1.143	2.16	2.28	0.629877	0.641567	0.641013	0.72942	-2.08218	1.90516	-0.405396	1.9265	-2.00204	1.71882	-0.461265	2.06114	-2.04318
Mo_Rh	0	Mo	Rh	hcp_A	0.75	0.25	hcp	A	Mo	-1.5136	0	0	0	0	0	0	0	0.75	0	0	0	0	0	0.25	0	0	1.55	1.49	1.2	0.99	7.092	7.459	0.747	1.143	2.16	2.28	0.861959	0.64184	0.643007	0.671004	-2.4397	1.41788	-0.163423	2.11668	-2.04978	1.91809	-0.442597	1.94254	-2.00713
Mo_Rh	0	Mo	Rh	hcp_B	0.75	0.25	hcp	B	Rh	-1.21791	0	0	0	0	0	0	0	0.75	0	0	0	0	0	0.25	0	0	1.55	1.49	1.2	0.99	7.092	7.459	0.747	1.143	2.16	2.28	0.641567	0.629877	0.85819	0.660513	-2.00204	1.71882	-0.461265	2.06114	-2.08218	1.90516	-0.405396	1.9265	-2.52525
Mo_Ru	0	Mo	Ru	fcc_A	0.75	0.25	fcc	A	Mo	-1.7203	0	0	0	0	0	0	0	0.75	0	0	0	0	0	0	0.25	0	1.55	1.48	1.2	1.05	7.092	7.361	0.747	1.046	2.16	2.2	0.650342	0.650746	0.807843	0.731271	-2.04912	1.69139	-0.364628	2.02622	-2.27241	1.72076	-0.197635	1.91271	-2.18704
Mo_Ru	0	Mo	Ru	fcc_B	0.75	0.25	fcc	B	Ru	-1.78605	0	0	0	0	0	0	0	0.75	0	0	0	0	0	0	0.25	0	1.55	1.48	1.2	1.05	7.092	7.361	0.747	1.046	2.16	2.2	0.612239	0.650342	0.660139	0.71453	-2.27397	1.70768	-0.18509	1.95248	-2.04912	1.69139	-0.364628	2.02622	-2.09743
Mo_Ru	0	Mo	Ru	hcp_A	0.75	0.25	hcp	A	Mo	-1.80643	0	0	0	0	0	0	0	0.75	0	0	0	0	0	0	0.25	0	1.55	1.48	1.2	1.05	7.092	7.361	0.747	1.046	2.16	2.2	0.801398	0.646888	0.637893	0.696306	-2.19355	1.60512	-0.222712	1.96778	-2.09949	1.70477	-0.354417	1.97185	-2.06312
Mo_Ru	0	Mo	Ru	hcp_B	0.75	0.25	hcp	B	Ru	-1.84405	0	0	0	0	0	0	0	0.75	0	0	0	0	0	0	0.25	0	1.55	1.48	1.2	1.05	7.092	7.361	0.747	1.046	2.16	2.2	0.650342	0.612239	0.785668	0.67722	-2.04912	1.69139	-0.364628	2.02622	-2.27397	1.70768	-0.18509	1.95248	-2.30484
Mo_W	0	Mo	W	fcc_A	0.75	0.25	fcc	A	Mo	-1.77105	0	0	0	0	0	0	0	0.75	0	0	0	0	0	0	0	0.25	1.55	1.56	1.2	1.27	7.092	7.864	0.747	0.816	2.16	2.36	0.654071	0.66238	0.69346	0.712917	-2.24042	1.69779	-0.291619	2.2089	-2.24988	1.71511	-0.315771	2.24924	-2.31052
Mo_W	0	Mo	W	fcc_B	0.75	0.25	fcc	B	W	-1.80054	0	0	0	0	0	0	0	0.75	0	0	0	0	0	0	0	0.25	1.55	1.56	1.2	1.27	7.092	7.864	0.747	0.816	2.16	2.36	0.667184	0.654071	0.68492	0.714615	-2.24856	1.69022	-0.317892	2.26905	-2.24042	1.69779	-0.291619	2.2089	-2.24843
Mo_W	0	Mo	W	hcp_A	0.75	0.25	hcp	A	Mo	-1.70536	0	0	0	0	0	0	0	0.75	0	0	0	0	0	0	0	0.25	1.55	1.56	1.2	1.27	7.092	7.864	0.747	0.816	2.16	2.36	0.695839	0.677359	0.669367	0.723108	-2.301	1.63572	-0.185758	2.1972	-2.24366	1.63552	-0.252062	2.26341	-2.15081
Mo_W	0	Mo	W	hcp_B	0.75	0.25	hcp	B	W	-1.67146	0	0	0	0	0	0	0	0.75	0	0	0	0	0	0	0	0.25	1.55	1.56	1.2	1.27	7.092	7.864	0.747	0.816	2.16	2.36	0.654071	0.667184	0.69821	0.703425	-2.24042	1.69779	-0.291619	2.2089	-2.24856	1.69022	-0.317892	2.26905	-2.30312
Ni_Ag	0	Ni	Ag	fcc_A	0.75	0.25	fcc	A	Ni	-0.397807	0.25	0	0	0	0	0	0	0	0.75	0	0	0	0	0	0	0	1.38	1.59	0.71	0.89	7.64	7.58	1.16	1.3	1.91	1.93	0.84357	0.840624	0.953792	0.875503	-1.50185	1.05837	-1.05559	4.31308	-1.45563	1.1168	-1.38508	5.41155	-3.73037
Ni_Ag	0	Ni	Ag	fcc_B	0.75	0.25	fcc	B	Ag	-0.365307	0.25	0	0	0	0	0	0	0	0.75	0	0	0	0	0	0	0	1.38	1.59	0.71	0.89	7.64	7.58	1.16	1.3	1.91	1.93	0.839346	0.84357	0.840336	0.877709	-1.45875	1.11685	-1.35964	5.30834	-1.50185	1.05837	-1.05559	4.31308	-1.47307
Ni_Ag	0	Ni	Ag	hcp_A	0.75	0.25	hcp	A	Ni	-0.365207	0.25	0	0	0	0	0	0	0	0.75	0	0	0	0	0	0	0	1.38	1.59	0.71	0.89	7.64	7.58	1.16	1.3	1.91	1.93	0.953955	0.841438	0.84395	0.847749	-3.74341	1.0085	1.60656	5.74202	-1.47801	1.11628	-1.31017	5.16796	-1.5038
Ni_Ag	0	Ni	Ag	hcp_B	0.75	0.25	hcp	B	Ag	-0.362037	0.25	0	0	0	0	0	0	0	0.75	0	0	0	0	0	0	0	1.38	1.59	0.71	0.89	7.64	7.58	1.16	1.3	1.91	1.93	0.84357	0.839346	0.953774	0.846995	-1.50185	1.05837	-1.05559	4.31308	-1.45875	1.11685	-1.35964	5.30834	-3.7484
Ni_Au	0	Ni	Au	fcc_A	0.75	0.25	fcc	A	Ni	0.089943	0	0.25	0	0	0	0	0	0	0.75	0	0	0	0	0	0	0	1.38	1.59	0.71	1.01	7.64	9.23	1.16	2.31	1.91	2.54	0.840621	0.840414	0.930408	0.867814	-1.57645	1.23901	-1.18433	4.67249	-1.51566	1.36346	-1.55715	5.7826	-3.592
Ni_Au	0	Ni	Au	fcc_B	0.75	0.25	fcc	B	Au	0.089823	0	0.25	0	0	0	0	0	0	0.75	0	0	0	0	0	0	0	1.38	1.59	0.71	1.01	7.64	9.23	1.16	2.31	1.91	2.54	0.839766	0.840621	0.840271	0.870847	-1.53033	1.36582	-1.50154	5.58408	-1.57645	1.23901	-1.18433	4.67249	-1.53926
Ni_Au	0	Ni	Au	hcp_A	0.75	0.25	hcp	A	Ni	0.095283	0	0.25	0	0	0	0	0	0	0.75	0	0	0	0	0	0	0	1.38	1.59	0.71	1.01	7.64	9.23	1.16	2.31	1.91	2.54	0.92985	0.841179	0.840775	0.847619	-3.65444	1.7725	0.863916	3.21475	-1.53154	1.35826	-1.49201	5.5615	-1.56867
Ni_Au	0	Ni	Au	hcp_B	0.75	0.25	hcp	B	Au	0.091753	0	0.25	0	0	0	0	0	0	0.75	0	0	0	0	0	0	0	1.38	1.59	0.71	1.01	7.64	9.23	1.16	2.31	1.91	2.54	0.840621	0.839766	0.929917	0.847042	-1.57645	1.23901	-1.18433	4.67249	-1.53033	1.36582	-1.50154	5.58408	-3.64489
Ni_Co	0	Ni	Co	fcc_A	0.75	0.25	fcc	A	Ni	-0.265907	0	0	0.25	0	0	0	0	0	0.75	0	0	0	0	0	0	0	1.38	1.39	0.71	0.76	7.64	7.881	1.16	0.662	1.91	1.88	0.854048	0.85566	0.745657	0.819166	-1.7418	1.06492	-0.808452	3.49526	-1.77189	1.07258	-0.789806	3.44588	-1.98785
Ni_Co	0	Ni	Co	fcc_B	0.75	0.25	fcc	B	Co	-0.065187	0	0	0.25	0	0	0	0	0	0.75	0	0	0	0	0	0	0	1.38	1.39	0.71	0.76	7.64	7.881	1.16	0.662	1.91	1.88	0.855602	0.854048	0.8556	0.819564	-1.7781	1.07138	-0.780867	3.43083	-1.7418	1.06492	-0.808452	3.49526	-1.7785
Ni_Co	0	Ni	Co	hcp_A	0.75	0.25	hcp	A	Ni	-0.273287	0	0	0.25	0	0	0	0	0	0.75	0	0	0	0	0	0	0	1.38	1.39	0.71	0.76	7.64	7.881	1.16	0.662	1.91	1.88	0.745746	0.855622	0.854148	0.855088	-1.98847	1.21609	-0.559938	3.06375	-1.77948	1.0746	-0.777075	3.41862	-1.7421
Ni_Co	0	Ni	Co	hcp_B	0.75	0.25	hcp	B	Co	-0.272687	0	0	0.25	0	0	0	0	0	0.75	0	0	0	0	0	0	0	1.38	1.39	0.71	0.76	7.64	7.881	1.16	0.662	1.91	1.88	0.854048	0.855602	0.745655	0.854927	-1.7418	1.06492	-0.808452	3.49526	-1.7781	1.07138	-0.780867	3.43083	-1.98561
Ni_Cr	0	Ni	Cr	fcc_A	0.75	0.25	fcc	A	Ni	398.195	0	0	0	0.25	0	0	0	0	0.75	0	0	0	0	0	0	0	1.38	1.42	0.71	0.9	7.64	6.767	1.16	0.676	1.91	1.66	0.864559	0.867244	0.457377	0.732788	-1.69008	1.08477	-0.616911	3.11831	-1.7072	1.04864	-0.619355	3.17765	-1.85933
Ni_Cr	0	Ni	Cr	fcc_B	0.75	0.25	fcc	B	Cr	398.195	0	0	0	0.25	0	0	0	0	0.75	0	0	0	0	0	0	0	1.38	1.42	0.71	0.9	7.64	6.767	1.16	0.676	1.91	1.66	0.866928	0.864559	0.866716	0.731365	-1.70572	1.04575	-0.617761	3.18175	-1.69008	1.08477	-0.616911	3.11831	-1.70488
Ni_Cr	0	Ni	Cr	hcp_A	0.75	0.25	hcp	A	Ni	398.195	0	0	0	0.25	0	0	0	0	0.75	0	0	0	0	0	0	0	1.38	1.42	0.71	0.9	7.64	6.767	1.16	0.676	1.91	1.66	0.45726	0.866801	0.864673	0.864572	-1.8672	1.51729	-0.560079	2.72502	-1.70778	1.05177	-0.614246	3.16371	-1.69293
Ni_Cr	0	Ni	Cr	hcp_B	0.75	0.25	hcp	B	Cr	398.195	0	0	0	0.25	0	0	0	0	0.75	0	0	0	0	0	0	0	1.38	1.42	0.71	0.9	7.64	6.767	1.16	0.676	1.91	1.66	0.864559	0.866928	0.457063	0.864569	-1.69008	1.08477	-0.616911	3.11831	-1.70572	1.04575	-0.617761	3.18175	-1.86417
Ni_Cu	0	Ni	Cu	fcc_A	0.75	0.25	fcc	A	Ni	0.289653	0	0	0	0	0.25	0	0	0	0.75	0	0	0	0	0	0	0	1.38	1.41	0.71	0.67	7.64	7.73	1.16	1.24	1.91	1.9	0.849162	0.849958	0.942391	0.877119	-1.53283	1.08307	-0.866476	3.54027	-1.48593	1.08036	-0.984574	3.7568	-2.3066
Ni_Cu	0	Ni	Cu	fcc_B	0.75	0.25	fcc	B	Cu	-0.413067	0	0	0	0	0.25	0	0	0	0.75	0	0	0	0	0	0	0	1.38	1.41	0.71	0.67	7.64	7.73	1.16	1.24	1.91	1.9	0.849689	0.849162	0.849843	0.878964	-1.48555	1.0797	-0.976772	3.73712	-1.53283	1.08307	-0.866476	3.54027	-1.48496
Ni_Cu	0	Ni	Cu	hcp_A	0.75	0.25	hcp	A	Ni	0.323813	0	0	0	0	0.25	0	0	0	0.75	0	0	0	0	0	0	0	1.38	1.41	0.71	0.67	7.64	7.73	1.16	1.24	1.91	1.9	0.94229	0.850175	0.848948	0.84922	-2.31456	0.86861	0.027908	3.28255	-1.4878	1.08308	-0.972936	3.72173	-1.53339
Ni_Cu	0	Ni	Cu	hcp_B	0.75	0.25	hcp	B	Cu	0.325433	0	0	0	0	0.25	0	0	0	0.75	0	0	0	0	0	0	0	1.38	1.41	0.71	0.67	7.64	7.73	1.16	1.24	1.91	1.9	0.849162	0.849689	0.94234	0.848813	-1.53283	1.08307	-0.866476	3.54027	-1.48555	1.0797	-0.976772	3.73712	-2.30977
Ni_Fe	0	Ni	Fe	fcc_A	0.75	0.25	fcc	A	Ni	-0.149387	0	0	0	0	0	0.25	0	0	0.75	0	0	0	0	0	0	0	1.38	1.41	0.71	0.8	7.64	7.902	1.16	0.153	1.91	1.83	0.861019	0.863702	0.644551	0.791715	-1.77069	1.07705	-0.792037	3.43116	-1.7808	1.06011	-0.803229	3.50318	-2.15374
Ni_Fe	0	Ni	Fe	fcc_B	0.75	0.25	fcc	B	Fe	0.667473	0	0	0	0	0	0.25	0	0	0.75	0	0	0	0	0	0	0	1.38	1.41	0.71	0.8	7.64	7.902	1.16	0.153	1.91	1.83	0.86369	0.861019	0.863771	0.792744	-1.78438	1.05926	-0.799642	3.49362	-1.77069	1.07705	-0.792037	3.43116	-1.78553
Ni_Fe	0	Ni	Fe	hcp_A	0.75	0.25	hcp	A	Ni	1.75383	0	0	0	0	0	0.25	0	0	0.75	0	0	0	0	0	0	0	1.38	1.41	0.71	0.8	7.64	7.902	1.16	0.153	1.91	1.83	0.644333	0.863557	0.861159	0.863443	-2.16272	1.27874	-0.418783	3.05259	-1.78512	1.06379	-0.794734	3.47702	-1.77286
Ni_Fe	0	Ni	Fe	hcp_B	0.75	0.25	hcp	B	Fe	-0.144777	0	0	0	0	0	0.25	0	0	0.75	0	0	0	0	0	0	0	1.38	1.41	0.71	0.8	7.64	7.902	1.16	0.153	1.91	1.83	0.861019	0.86369	0.644285	0.863472	-1.77069	1.07705	-0.792037	3.43116	-1.78438	1.05926	-0.799642	3.49362	-2.16038
Ni_Ir	0	Ni	Ir	fcc_A	0.75	0.25	fcc	A	Ni	-0.298677	0	0	0	0	0	0	0.25	0	0.75	0	0	0	0	0	0	0	1.38	1.5	0.71	1.08	7.64	8.967	1.16	1.564	1.91	2.2	0.844821	0.848492	0.762892	0.817521	-1.71666	1.37744	-0.998371	4.0809	-1.74735	1.48332	-1.08587	4.22172	-2.87516
Ni_Ir	0	Ni	Ir	fcc_B	0.75	0.25	fcc	B	Ir	0.333143	0	0	0	0	0	0	0.25	0	0.75	0	0	0	0	0	0	0	1.38	1.5	0.71	1.08	7.64	8.967	1.16	1.564	1.91	2.2	0.847828	0.844821	0.847938	0.816766	-1.76516	1.48216	-1.05202	4.14854	-1.71666	1.37744	-0.998371	4.0809	-1.76666
Ni_Ir	0	Ni	Ir	hcp_A	0.75	0.25	hcp	A	Ni	-0.328577	0	0	0	0	0	0	0.25	0	0.75	0	0	0	0	0	0	0	1.38	1.5	0.71	1.08	7.64	8.967	1.16	1.564	1.91	2.2	0.762771	0.848012	0.845292	0.84669	-2.87092	2.80405	0.0434274	2.08421	-1.76537	1.48604	-1.04631	4.12467	-1.71905
Ni_Ir	0	Ni	Ir	hcp_B	0.75	0.25	hcp	B	Ir	-0.287367	0	0	0	0	0	0	0.25	0	0.75	0	0	0	0	0	0	0	1.38	1.5	0.71	1.08	7.64	8.967	1.16	1.564	1.91	2.2	0.844821	0.847828	0.763325	0.846911	-1.71666	1.37744	-0.998371	4.0809	-1.76516	1.48216	-1.05202	4.14854	-2.87309
Ni_Mo	0	Ni	Mo	fcc_A	0.75	0.25	fcc	A	Ni	-0.524547	0	0	0	0	0	0	0	0.25	0.75	0	0	0	0	0	0	0	1.38	1.55	0.71	1.2	7.64	7.092	1.16	0.747	1.91	2.16	0.869912	0.873273	0.516178	0.756385	-1.88724	1.22448	-0.569514	3.02508	-1.84014	1.24161	-0.712662	3.24283	-2.55086
Ni_Mo	0	Ni	Mo	fcc_B	0.75	0.25	fcc	B	Mo	0.396043	0	0	0	0	0	0	0	0.25	0.75	0	0	0	0	0	0	0	1.38	1.55	0.71	1.2	7.64	7.092	1.16	0.747	1.91	2.16	0.872994	0.869912	0.872748	0.755126	-1.85084	1.25019	-0.691109	3.21665	-1.88724	1.22448	-0.569514	3.02508	-1.84702
Ni_Mo	0	Ni	Mo	hcp_A	0.75	0.25	hcp	A	Ni	-0.453427	0	0	0	0	0	0	0	0.25	0.75	0	0	0	0	0	0	0	1.38	1.55	0.71	1.2	7.64	7.092	1.16	0.747	1.91	2.16	0.516366	0.872766	0.869872	0.87099	-2.57653	2.25493	-0.0932596	2.0649	-1.85362	1.25209	-0.691298	3.20172	-1.88989
Ni_Mo	0	Ni	Mo	hcp_B	0.75	0.25	hcp	B	Mo	-0.459937	0	0	0	0	0	0	0	0.25	0.75	0	0	0	0	0	0	0	1.38	1.55	0.71	1.2	7.64	7.092	1.16	0.747	1.91	2.16	0.869912	0.872994	0.516206	0.870827	-1.88724	1.22448	-0.569514	3.02508	-1.85084	1.25019	-0.691109	3.21665	-2.57336
Ni_Os	0	Ni	Os	fcc_A	0.75	0.25	fcc	A	Ni	-0.620837	0	0	0	0	0	0	0	0	0.75	0.25	0	0	0	0	0	0	1.38	1.49	0.71	1.13	7.64	8.438	1.16	1.07766	1.91	2.2	0.856481	0.858221	0.666886	0.795956	-1.6875	1.39255	-0.983173	4.03045	-1.85252	1.48625	-0.972432	4.00854	-2.90184
Ni_Os	0	Ni	Os	fcc_B	0.75	0.25	fcc	B	Os	0.561733	0	0	0	0	0	0	0	0	0.75	0.25	0	0	0	0	0	0	1.38	1.49	0.71	1.13	7.64	8.438	1.16	1.07766	1.91	2.2	0.857802	0.856481	0.857536	0.794569	-1.86897	1.48794	-0.944477	3.94972	-1.6875	1.39255	-0.983173	4.03045	-1.86669
Ni_Os	0	Ni	Os	hcp_A	0.75	0.25	hcp	A	Ni	-0.630257	0	0	0	0	0	0	0	0	0.75	0.25	0	0	0	0	0	0	1.38	1.49	0.71	1.13	7.64	8.438	1.16	1.07766	1.91	2.2	0.66695	0.857932	0.856522	0.857559	-2.90335	2.91016	0.0416854	2.08211	-1.87371	1.49188	-0.940865	3.93159	-1.69403
Ni_Os	0	Ni	Os	hcp_B	0.75	0.25	hcp	B	Os	-0.635007	0	0	0	0	0	0	0	0	0.75	0.25	0	0	0	0	0	0	1.38	1.49	0.71	1.13	7.64	8.438	1.16	1.07766	1.91	2.2	0.856481	0.857802	0.666822	0.857942	-1.6875	1.39255	-0.983173	4.03045	-1.86897	1.48794	-0.944477	3.94972	-2.89661
Ni_Pd	0	Ni	Pd	fcc_A	0.75	0.25	fcc	A	Ni	0.213813	0	0	0	0	0	0	0	0	0.75	0	0.25	0	0	0	0	0	1.38	1.52	0.71	0.94	7.64	8.34	1.16	0.56	1.91	2.2	0.84189	0.84296	0.881557	0.853947	-1.70195	1.19356	-0.813206	3.28431	-1.64443	1.24836	-0.988264	3.59906	-2.52402
Ni_Pd	0	Ni	Pd	fcc_B	0.75	0.25	fcc	B	Pd	-0.088117	0	0	0	0	0	0	0	0	0.75	0	0.25	0	0	0	0	0	1.38	1.52	0.71	0.94	7.64	8.34	1.16	0.56	1.91	2.2	0.8423	0.84189	0.842375	0.854928	-1.65412	1.24773	-0.957648	3.52703	-1.70195	1.19356	-0.813206	3.28431	-1.65311
Ni_Pd	0	Ni	Pd	hcp_A	0.75	0.25	hcp	A	Ni	0.309513	0	0	0	0	0	0	0	0	0.75	0	0.25	0	0	0	0	0	1.38	1.52	0.71	0.94	7.64	8.34	1.16	0.56	1.91	2.2	0.881765	0.842375	0.841805	0.84596	-2.53438	1.75389	0.0582605	2.20682	-1.64562	1.24933	-0.962424	3.53044	-1.69506
Ni_Pd	0	Ni	Pd	hcp_B	0.75	0.25	hcp	B	Pd	0.304013	0	0	0	0	0	0	0	0	0.75	0	0.25	0	0	0	0	0	1.38	1.52	0.71	0.94	7.64	8.34	1.16	0.56	1.91	2.2	0.84189	0.8423	0.881312	0.846121	-1.70195	1.19356	-0.813206	3.28431	-1.65412	1.24773	-0.957648	3.52703	-2.52848
Ni_Pt	0	Ni	Pt	fcc_A	0.75	0.25	fcc	A	Ni	0.204493	0	0	0	0	0	0	0	0	0.75	0	0	0.25	0	0	0	0	1.38	1.53	0.71	1.04	7.64	9	1.16	2.13	1.91	2.28	0.840846	0.843663	0.856148	0.846456	-1.71099	1.36832	-1.05991	4.15906	-1.70016	1.47179	-1.21219	4.45557	-2.97754
Ni_Pt	0	Ni	Pt	fcc_B	0.75	0.25	fcc	B	Pt	0.222813	0	0	0	0	0	0	0	0	0.75	0	0	0.25	0	0	0	0	1.38	1.53	0.71	1.04	7.64	9	1.16	2.13	1.91	2.28	0.842714	0.840846	0.842697	0.846202	-1.71525	1.47636	-1.17425	4.35152	-1.71099	1.36832	-1.05991	4.15906	-1.71605
Ni_Pt	0	Ni	Pt	hcp_A	0.75	0.25	hcp	A	Ni	0.293893	0	0	0	0	0	0	0	0	0.75	0	0	0.25	0	0	0	0	1.38	1.53	0.71	1.04	7.64	9	1.16	2.13	1.91	2.28	0.856594	0.843126	0.841327	0.845386	-2.98788	2.51926	0.166866	2.15608	-1.71026	1.47706	-1.17427	4.34124	-1.70427
Ni_Pt	0	Ni	Pt	hcp_B	0.75	0.25	hcp	B	Pt	0.217983	0	0	0	0	0	0	0	0	0.75	0	0	0.25	0	0	0	0	1.38	1.53	0.71	1.04	7.64	9	1.16	2.13	1.91	2.28	0.840846	0.842714	0.85592	0.845092	-1.71099	1.36832	-1.05991	4.15906	-1.71525	1.47636	-1.17425	4.35152	-2.99061
Ni_Rh	0	Ni	Rh	fcc_A	0.75	0.25	fcc	A	Ni	-0.191577	0	0	0	0	0	0	0	0	0.75	0	0	0	0	0.25	0	0	1.38	1.49	0.71	0.99	7.64	7.459	1.16	1.143	1.91	2.28	0.848805	0.852379	0.790412	0.831111	-1.75279	1.23457	-0.759917	3.27868	-1.73457	1.2803	-0.856547	3.42109	-2.41506
Ni_Rh	0	Ni	Rh	fcc_B	0.75	0.25	fcc	B	Rh	0.147213	0	0	0	0	0	0	0	0	0.75	0	0	0	0	0.25	0	0	1.38	1.49	0.71	0.99	7.64	7.459	1.16	1.143	1.91	2.28	0.851655	0.848805	0.851599	0.831027	-1.75182	1.27874	-0.829571	3.38047	-1.75279	1.23457	-0.759917	3.27868	-1.75291
Ni_Rh	0	Ni	Rh	hcp_A	0.75	0.25	hcp	A	Ni	-0.179237	0	0	0	0	0	0	0	0	0.75	0	0	0	0	0.25	0	0	1.38	1.49	0.71	0.99	7.64	7.459	1.16	1.143	1.91	2.28	0.790601	0.851446	0.849242	0.852292	-2.41937	2.16653	-0.102497	2.04577	-1.74993	1.2825	-0.827083	3.36461	-1.75014
Ni_Rh	0	Ni	Rh	hcp_B	0.75	0.25	hcp	B	Rh	-0.183067	0	0	0	0	0	0	0	0	0.75	0	0	0	0	0.25	0	0	1.38	1.49	0.71	0.99	7.64	7.459	1.16	1.143	1.91	2.28	0.848805	0.851655	0.790378	0.852451	-1.75279	1.23457	-0.759917	3.27868	-1.75182	1.27874	-0.829571	3.38047	-2.41768
Ni_Ru	0	Ni	Ru	fcc_A	0.75	0.25	fcc	A	Ni	-0.592647	0	0	0	0	0	0	0	0	0.75	0	0	0	0	0	0.25	0	1.38	1.48	0.71	1.05	7.64	7.361	1.16	1.046	1.91	2.2	0.852067	0.853921	0.69114	0.798895	-1.74685	1.23582	-0.752909	3.33955	-1.78286	1.29221	-0.810344	3.40383	-2.51799
Ni_Ru	0	Ni	Ru	fcc_B	0.75	0.25	fcc	B	Ru	0.141143	0	0	0	0	0	0	0	0	0.75	0	0	0	0	0	0.25	0	1.38	1.48	0.71	1.05	7.64	7.361	1.16	1.046	1.91	2.2	0.853558	0.852067	0.853437	0.796989	-1.7935	1.28663	-0.790281	3.37956	-1.74685	1.23582	-0.752909	3.33955	-1.79381
Ni_Ru	0	Ni	Ru	hcp_A	0.75	0.25	hcp	A	Ni	-0.624677	0	0	0	0	0	0	0	0	0.75	0	0	0	0	0	0.25	0	1.38	1.48	0.71	1.05	7.64	7.361	1.16	1.046	1.91	2.2	0.69081	0.853735	0.851691	0.849716	-2.51343	2.35528	-0.0684339	2.01681	-1.79706	1.29066	-0.785422	3.36189	-1.74649
Ni_Ru	0	Ni	Ru	hcp_B	0.75	0.25	hcp	B	Ru	-0.625607	0	0	0	0	0	0	0	0	0.75	0	0	0	0	0	0.25	0	1.38	1.48	0.71	1.05	7.64	7.361	1.16	1.046	1.91	2.2	0.852067	0.853558	0.691078	0.850069	-1.74685	1.23582	-0.752909	3.33955	-1.7935	1.28663	-0.790281	3.37956	-2.51647
Ni_W	0	Ni	W	fcc_A	0.75	0.25	fcc	A	Ni	-0.635897	0	0	0	0	0	0	0	0	0.75	0	0	0	0	0	0	0.25	1.38	1.56	0.71	1.27	7.64	7.864	1.16	0.816	1.91	2.36	0.867635	0.870512	0.498187	0.750004	-1.94342	1.29924	-0.686884	3.38613	-1.95468	1.30371	-0.785684	3.55012	-2.73694
Ni_W	0	Ni	W	fcc_B	0.75	0.25	fcc	B	W	0.699503	0	0	0	0	0	0	0	0	0.75	0	0	0	0	0	0	0.25	1.38	1.56	0.71	1.27	7.64	7.864	1.16	0.816	1.91	2.36	0.869997	0.867635	0.869545	0.749132	-1.96688	1.31183	-0.766501	3.52702	-1.94342	1.29924	-0.686884	3.38613	-1.96578
Ni_W	0	Ni	W	hcp_A	0.75	0.25	hcp	A	Ni	-0.528177	0	0	0	0	0	0	0	0	0.75	0	0	0	0	0	0	0.25	1.38	1.56	0.71	1.27	7.64	7.864	1.16	0.816	1.91	2.36	0.49808	0.869846	0.867755	0.866578	-2.76402	2.48156	-0.0602704	2.13247	-1.96623	1.31316	-0.765312	3.50281	-1.94806
Ni_W	0	Ni	W	hcp_B	0.75	0.25	hcp	B	W	-0.625607	0	0	0	0	0	0	0	0	0.75	0	0	0	0	0	0	0.25	1.38	1.56	0.71	1.27	7.64	7.864	1.16	0.816	1.91	2.36	0.867635	0.869997	0.498362	0.866415	-1.94342	1.29924	-0.686884	3.38613	-1.96688	1.31183	-0.766501	3.52702	-2.75852
Os_Ag	0	Os	Ag	fcc_A	0.75	0.25	fcc	A	Os	522.187	0.25	0	0	0	0	0	0	0	0	0.75	0	0	0	0	0	0	1.49	1.59	1.13	0.89	8.438	7.58	1.07766	1.3	2.2	1.93	0.682163	0.684193	0.966533	0.772672	-2.97758	3.19417	-0.279325	2.08763	-2.92565	3.19861	-0.298336	2.15491	-3.92341
Os_Ag	0	Os	Ag	fcc_B	0.75	0.25	fcc	B	Ag	-0.794317	0.25	0	0	0	0	0	0	0	0	0.75	0	0	0	0	0	0	1.49	1.59	1.13	0.89	8.438	7.58	1.07766	1.3	2.2	1.93	0.684512	0.682163	0.684382	0.775135	-2.9265	3.21577	-0.299196	2.15218	-2.97758	3.19417	-0.279325	2.08763	-2.91819
Os_Ag	0	Os	Ag	hcp_A	0.75	0.25	hcp	A	Os	-0.793797	0.25	0	0	0	0	0	0	0	0	0.75	0	0	0	0	0	0	1.49	1.59	1.13	0.89	8.438	7.58	1.07766	1.3	2.2	1.93	0.966661	0.684064	0.681992	0.687008	-3.91865	1.34129	0.815612	4.09767	-2.92076	3.20335	-0.302177	2.15866	-2.9917
Os_Ag	0	Os	Ag	hcp_B	0.75	0.25	hcp	B	Ag	-0.786787	0.25	0	0	0	0	0	0	0	0	0.75	0	0	0	0	0	0	1.49	1.59	1.13	0.89	8.438	7.58	1.07766	1.3	2.2	1.93	0.682163	0.684512	0.966534	0.687237	-2.97758	3.19417	-0.279325	2.08763	-2.9265	3.21577	-0.299196	2.15218	-3.92784
Os_Au	0	Os	Au	fcc_A	0.75	0.25	fcc	A	Os	-0.755967	0	0.25	0	0	0	0	0	0	0	0.75	0	0	0	0	0	0	1.49	1.59	1.13	1.01	8.438	9.23	1.07766	2.31	2.2	2.54	0.682827	0.68338	0.943039	0.767834	-3.05469	3.42026	-0.315348	2.13433	-2.96345	3.50618	-0.391646	2.26224	-3.95732
Os_Au	0	Os	Au	fcc_B	0.75	0.25	fcc	B	Au	-0.484047	0	0.25	0	0	0	0	0	0	0	0.75	0	0	0	0	0	0	1.49	1.59	1.13	1.01	8.438	9.23	1.07766	2.31	2.2	2.54	0.683063	0.682827	0.683548	0.769785	-2.96758	3.50535	-0.386315	2.2509	-3.05469	3.42026	-0.315348	2.13433	-2.96853
Os_Au	0	Os	Au	hcp_A	0.75	0.25	hcp	A	Os	0.248113	0	0.25	0	0	0	0	0	0	0	0.75	0	0	0	0	0	0	1.49	1.59	1.13	1.01	8.438	9.23	1.07766	2.31	2.2	2.54	0.942723	0.683021	0.682645	0.689386	-3.97196	2.16472	0.402386	2.80865	-2.96169	3.50643	-0.386221	2.24921	-3.06212
Os_Au	0	Os	Au	hcp_B	0.75	0.25	hcp	B	Au	0.242253	0	0.25	0	0	0	0	0	0	0	0.75	0	0	0	0	0	0	1.49	1.59	1.13	1.01	8.438	9.23	1.07766	2.31	2.2	2.54	0.682827	0.683063	0.942742	0.689316	-3.05469	3.42026	-0.315348	2.13433	-2.96758	3.50535	-0.386315	2.2509	-3.97428
Os_Co	0	Os	Co	fcc_A	0.75	0.25	fcc	A	Os	-0.616817	0	0	0.25	0	0	0	0	0	0	0.75	0	0	0	0	0	0	1.49	1.39	1.13	0.76	8.438	7.881	1.07766	0.662	2.2	1.88	0.718124	0.706775	0.772811	0.738762	-3.07264	3.19503	-0.329031	2.15836	-2.99266	2.89901	-0.346446	2.33763	-1.77018
Os_Co	0	Os	Co	fcc_B	0.75	0.25	fcc	B	Co	-0.770067	0	0	0.25	0	0	0	0	0	0	0.75	0	0	0	0	0	0	1.49	1.39	1.13	0.76	8.438	7.881	1.07766	0.662	2.2	1.88	0.706595	0.718124	0.706723	0.733078	-2.9975	2.8993	-0.345755	2.33317	-3.07264	3.19503	-0.329031	2.15836	-2.9982
Os_Co	0	Os	Co	hcp_A	0.75	0.25	hcp	A	Os	-0.936027	0	0	0.25	0	0	0	0	0	0	0.75	0	0	0	0	0	0	1.49	1.39	1.13	0.76	8.438	7.881	1.07766	0.662	2.2	1.88	0.772556	0.706837	0.718182	0.713361	-1.7812	1.53734	-1.39062	5.27791	-2.99515	2.89721	-0.346367	2.33349	-3.07374
Os_Co	0	Os	Co	hcp_B	0.75	0.25	hcp	B	Co	-1.00111	0	0	0.25	0	0	0	0	0	0	0.75	0	0	0	0	0	0	1.49	1.39	1.13	0.76	8.438	7.881	1.07766	0.662	2.2	1.88	0.718124	0.706595	0.773104	0.713539	-3.07264	3.19503	-0.329031	2.15836	-2.9975	2.8993	-0.345755	2.33317	-1.7799
Os_Cr	0	Os	Cr	fcc_A	0.75	0.25	fcc	A	Os	-0.534157	0	0	0	0.25	0	0	0	0	0	0.75	0	0	0	0	0	0	1.49	1.42	1.13	0.9	8.438	6.767	1.07766	0.676	2.2	1.66	0.771069	0.766877	0.539102	0.70333	-3.07896	3.1043	-0.385817	2.13064	-3.00459	2.77611	-0.405825	2.32683	-1.90919
Os_Cr	0	Os	Cr	fcc_B	0.75	0.25	fcc	B	Cr	-0.266127	0	0	0	0.25	0	0	0	0	0	0.75	0	0	0	0	0	0	1.49	1.42	1.13	0.9	8.438	6.767	1.07766	0.676	2.2	1.66	0.76686	0.771069	0.767141	0.703035	-3.00359	2.77455	-0.406632	2.32803	-3.07896	3.1043	-0.385817	2.13064	-3.00344
Os_Cr	0	Os	Cr	hcp_A	0.75	0.25	hcp	A	Os	-1.16495	0	0	0	0.25	0	0	0	0	0	0.75	0	0	0	0	0	0	1.49	1.42	1.13	0.9	8.438	6.767	1.07766	0.676	2.2	1.66	0.538708	0.767626	0.771157	0.781996	-1.91002	2.28899	-1.22495	3.71563	-3.00464	2.7756	-0.40614	2.32704	-3.07876
Os_Cr	0	Os	Cr	hcp_B	0.75	0.25	hcp	B	Cr	662.488	0	0	0	0.25	0	0	0	0	0	0.75	0	0	0	0	0	0	1.49	1.42	1.13	0.9	8.438	6.767	1.07766	0.676	2.2	1.66	0.771069	0.76686	0.538513	0.781957	-3.07896	3.1043	-0.385817	2.13064	-3.00359	2.77455	-0.406632	2.32803	-1.9103
Os_Cu	0	Os	Cu	fcc_A	0.75	0.25	fcc	A	Os	-0.236917	0	0	0	0	0.25	0	0	0	0	0.75	0	0	0	0	0	0	1.49	1.41	1.13	0.67	8.438	7.73	1.07766	1.24	2.2	1.9	0.683329	0.683203	0.949169	0.771856	-3.00347	3.1715	-0.329032	2.15796	-2.86489	2.9835	-0.357678	2.27312	-2.68575
Os_Cu	0	Os	Cu	fcc_B	0.75	0.25	fcc	B	Cu	-0.954687	0	0	0	0	0.25	0	0	0	0	0.75	0	0	0	0	0	0	1.49	1.41	1.13	0.67	8.438	7.73	1.07766	1.24	2.2	1.9	0.683058	0.683329	0.683045	0.773279	-2.86654	2.98181	-0.35716	2.27281	-3.00347	3.1715	-0.329032	2.15796	-2.86741
Os_Cu	0	Os	Cu	hcp_A	0.75	0.25	hcp	A	Os	-0.385157	0	0	0	0	0.25	0	0	0	0	0.75	0	0	0	0	0	0	1.49	1.41	1.13	0.67	8.438	7.73	1.07766	1.24	2.2	1.9	0.949108	0.683164	0.68335	0.685768	-2.68932	0.888394	-0.526569	5.0007	-2.86699	2.98319	-0.356798	2.27228	-3.00108
Os_Cu	0	Os	Cu	hcp_B	0.75	0.25	hcp	B	Cu	-0.389857	0	0	0	0	0.25	0	0	0	0	0.75	0	0	0	0	0	0	1.49	1.41	1.13	0.67	8.438	7.73	1.07766	1.24	2.2	1.9	0.683329	0.683058	0.949121	0.685536	-3.00347	3.1715	-0.329032	2.15796	-2.86654	2.98181	-0.35716	2.27281	-2.68832
Os_Fe	0	Os	Fe	fcc_A	0.75	0.25	fcc	A	Os	-0.401587	0	0	0	0	0	0.25	0	0	0	0.75	0	0	0	0	0	0	1.49	1.41	1.13	0.8	8.438	7.902	1.07766	0.153	2.2	1.83	0.747734	0.731876	0.672015	0.724746	-3.05009	3.17414	-0.349822	2.14546	-2.96311	2.91972	-0.362005	2.30297	-2.03425
Os_Fe	0	Os	Fe	fcc_B	0.75	0.25	fcc	B	Fe	-0.496707	0	0	0	0	0	0.25	0	0	0	0.75	0	0	0	0	0	0	1.49	1.41	1.13	0.8	8.438	7.902	1.07766	0.153	2.2	1.83	0.732343	0.747734	0.732439	0.719619	-2.96336	2.91963	-0.36187	2.30305	-3.05009	3.17414	-0.349822	2.14546	-2.96327
Os_Fe	0	Os	Fe	hcp_A	0.75	0.25	hcp	A	Os	-0.922027	0	0	0	0	0	0.25	0	0	0	0.75	0	0	0	0	0	0	1.49	1.41	1.13	0.8	8.438	7.902	1.07766	0.153	2.2	1.83	0.672619	0.731883	0.748064	0.74185	-2.03589	1.73973	-1.16342	4.42707	-2.96398	2.92113	-0.361287	2.30204	-3.05241
Os_Fe	0	Os	Fe	hcp_B	0.75	0.25	hcp	B	Fe	-0.581797	0	0	0	0	0	0.25	0	0	0	0.75	0	0	0	0	0	0	1.49	1.41	1.13	0.8	8.438	7.902	1.07766	0.153	2.2	1.83	0.747734	0.732343	0.672281	0.7421	-3.05009	3.17414	-0.349822	2.14546	-2.96336	2.91963	-0.36187	2.30305	-2.03529
Os_Ir	0	Os	Ir	fcc_A	0.75	0.25	fcc	A	Os	-0.289687	0	0	0	0	0	0	0.25	0	0	0.75	0	0	0	0	0	0	1.49	1.5	1.13	1.08	8.438	8.967	1.07766	1.564	2.2	2.2	0.709113	0.699851	0.794682	0.736603	-3.14312	3.57996	-0.332459	2.22521	-3.05825	3.50693	-0.39398	2.3262	-3.20062
Os_Ir	0	Os	Ir	fcc_B	0.75	0.25	fcc	B	Ir	-0.559567	0	0	0	0	0	0	0.25	0	0	0.75	0	0	0	0	0	0	1.49	1.5	1.13	1.08	8.438	8.967	1.07766	1.564	2.2	2.2	0.699081	0.709113	0.699828	0.732994	-3.06554	3.49611	-0.386953	2.32439	-3.14312	3.57996	-0.332459	2.22521	-3.07174
Os_Ir	0	Os	Ir	hcp_A	0.75	0.25	hcp	A	Os	-0.796927	0	0	0	0	0	0	0.25	0	0	0.75	0	0	0	0	0	0	1.49	1.5	1.13	1.08	8.438	8.967	1.07766	1.564	2.2	2.2	0.79472	0.699911	0.709319	0.702922	-3.21462	3.36128	-0.252417	2.32175	-3.07372	3.503	-0.381916	2.31723	-3.15258
Os_Ir	0	Os	Ir	hcp_B	0.75	0.25	hcp	B	Ir	-0.799237	0	0	0	0	0	0	0.25	0	0	0.75	0	0	0	0	0	0	1.49	1.5	1.13	1.08	8.438	8.967	1.07766	1.564	2.2	2.2	0.709113	0.699081	0.794425	0.702881	-3.14312	3.57996	-0.332459	2.22521	-3.06554	3.49611	-0.386953	2.32439	-3.21717
Os_Mo	0	Os	Mo	fcc_A	0.75	0.25	fcc	A	Os	-0.322927	0	0	0	0	0	0	0	0.25	0	0.75	0	0	0	0	0	0	1.49	1.55	1.13	1.2	8.438	7.092	1.07766	0.747	2.2	2.16	0.740971	0.746603	0.599254	0.714452	-3.21176	3.20578	-0.329402	2.09302	-3.08644	2.96575	-0.38726	2.28068	-2.72066
Os_Mo	0	Os	Mo	fcc_B	0.75	0.25	fcc	B	Mo	-0.050427	0	0	0	0	0	0	0	0.25	0	0.75	0	0	0	0	0	0	1.49	1.55	1.13	1.2	8.438	7.092	1.07766	0.747	2.2	2.16	0.746779	0.740971	0.747227	0.715735	-3.08344	2.96091	-0.387821	2.28342	-3.21176	3.20578	-0.329402	2.09302	-3.08433
Os_Mo	0	Os	Mo	hcp_A	0.75	0.25	hcp	A	Os	-0.840037	0	0	0	0	0	0	0	0.25	0	0.75	0	0	0	0	0	0	1.49	1.55	1.13	1.2	8.438	7.092	1.07766	0.747	2.2	2.16	0.600143	0.74753	0.74152	0.752239	-2.73224	3.14707	-0.620295	2.30891	-3.08549	2.96445	-0.38647	2.27986	-3.21086
Os_Mo	0	Os	Mo	hcp_B	0.75	0.25	hcp	B	Mo	-0.849877	0	0	0	0	0	0	0	0.25	0	0.75	0	0	0	0	0	0	1.49	1.55	1.13	1.2	8.438	7.092	1.07766	0.747	2.2	2.16	0.740971	0.746779	0.59965	0.752735	-3.21176	3.20578	-0.329402	2.09302	-3.08344	2.96091	-0.387821	2.28342	-2.7287
Os_Ni	0	Os	Ni	fcc_A	0.75	0.25	fcc	A	Os	-0.346707	0	0	0	0	0	0	0	0	0.25	0.75	0	0	0	0	0	0	1.49	1.38	1.13	0.71	8.438	7.64	1.07766	1.16	2.2	1.91	0.698904	0.694093	0.867292	0.757376	-3.07454	3.20751	-0.294956	2.13961	-2.89984	2.99381	-0.342395	2.32945	-1.98827
Os_Ni	0	Os	Ni	fcc_B	0.75	0.25	fcc	B	Ni	-0.718607	0	0	0	0	0	0	0	0	0.25	0.75	0	0	0	0	0	0	1.49	1.38	1.13	0.71	8.438	7.64	1.07766	1.16	2.2	1.91	0.694176	0.698904	0.694027	0.758329	-2.89978	2.99151	-0.342227	2.32952	-3.07454	3.20751	-0.294956	2.13961	-2.89905
Os_Ni	0	Os	Ni	hcp_A	0.75	0.25	hcp	A	Os	-0.626897	0	0	0	0	0	0	0	0	0.25	0.75	0	0	0	0	0	0	1.49	1.38	1.13	0.71	8.438	7.64	1.07766	1.16	2.2	1.91	0.867341	0.694133	0.69904	0.701477	-1.99133	1.30697	-1.24942	5.34373	-2.9034	2.99233	-0.340497	2.3285	-3.07731
Os_Ni	0	Os	Ni	hcp_B	0.75	0.25	hcp	B	Ni	-0.631057	0	0	0	0	0	0	0	0	0.25	0.75	0	0	0	0	0	0	1.49	1.38	1.13	0.71	8.438	7.64	1.07766	1.16	2.2	1.91	0.698904	0.694176	0.867155	0.700774	-3.07454	3.20751	-0.294956	2.13961	-2.89978	2.99151	-0.342227	2.32952	-1.98961
Os_Pd	0	Os	Pd	fcc_A	0.75	0.25	fcc	A	Os	-0.155197	0	0	0	0	0	0	0	0	0	0.75	0.25	0	0	0	0	0	1.49	1.52	1.13	0.94	8.438	8.34	1.07766	0.56	2.2	2.2	0.690233	0.685544	0.89068	0.757199	-3.11581	3.34113	-0.269079	2.063	-2.92095	3.25984	-0.356345	2.18432	-3.18127
Os_Pd	0	Os	Pd	fcc_B	0.75	0.25	fcc	B	Pd	-0.809607	0	0	0	0	0	0	0	0	0	0.75	0.25	0	0	0	0	0	1.49	1.52	1.13	0.94	8.438	8.34	1.07766	0.56	2.2	2.2	0.685544	0.690233	0.685672	0.7564	-2.9225	3.25699	-0.355227	2.18461	-3.11581	3.34113	-0.269079	2.063	-2.92444
Os_Pd	0	Os	Pd	hcp_A	0.75	0.25	hcp	A	Os	-0.215457	0	0	0	0	0	0	0	0	0	0.75	0.25	0	0	0	0	0	1.49	1.52	1.13	0.94	8.438	8.34	1.07766	0.56	2.2	2.2	0.890523	0.685235	0.690824	0.688279	-3.18622	2.23916	-0.170406	2.63645	-2.92461	3.25626	-0.353508	2.18399	-3.12436
Os_Pd	0	Os	Pd	hcp_B	0.75	0.25	hcp	B	Pd	-0.223757	0	0	0	0	0	0	0	0	0	0.75	0.25	0	0	0	0	0	1.49	1.52	1.13	0.94	8.438	8.34	1.07766	0.56	2.2	2.2	0.690233	0.685544	0.890572	0.688626	-3.11581	3.34113	-0.269079	2.063	-2.9225	3.25699	-0.355227	2.18461	-3.18354
Os_Pt	0	Os	Pt	fcc_A	0.75	0.25	fcc	A	Os	0.021793	0	0	0	0	0	0	0	0	0	0.75	0	0.25	0	0	0	0	1.49	1.53	1.13	1.04	8.438	9	1.07766	2.13	2.2	2.28	0.691094	0.686112	0.867853	0.750591	-3.13826	3.5976	-0.344792	2.19541	-3.00939	3.60743	-0.436475	2.3059	-3.57751
Os_Pt	0	Os	Pt	fcc_B	0.75	0.25	fcc	B	Pt	-0.614427	0	0	0	0	0	0	0	0	0	0.75	0	0.25	0	0	0	0	1.49	1.53	1.13	1.04	8.438	9	1.07766	2.13	2.2	2.28	0.686077	0.691094	0.686474	0.750177	-3.01194	3.5988	-0.432527	2.30392	-3.13826	3.5976	-0.344792	2.19541	-3.01632
Os_Pt	0	Os	Pt	hcp_A	0.75	0.25	hcp	A	Os	-0.181337	0	0	0	0	0	0	0	0	0	0.75	0	0.25	0	0	0	0	1.49	1.53	1.13	1.04	8.438	9	1.07766	2.13	2.2	2.28	0.867479	0.685977	0.692013	0.691106	-3.59589	2.99954	-0.0208735	2.37533	-3.015	3.59932	-0.429681	2.3	-3.14377
Os_Pt	0	Os	Pt	hcp_B	0.75	0.25	hcp	B	Pt	-0.176597	0	0	0	0	0	0	0	0	0	0.75	0	0.25	0	0	0	0	1.49	1.53	1.13	1.04	8.438	9	1.07766	2.13	2.2	2.28	0.691094	0.686077	0.867662	0.690913	-3.13826	3.5976	-0.344792	2.19541	-3.01194	3.5988	-0.432527	2.30392	-3.59278
Os_Re	0	Os	Re	fcc_A	0.75	0.25	fcc	A	Os	-0.462217	0	0	0	0	0	0	0	0	0	0.75	0	0	0.25	0	0	0	1.49	1.52	1.13	1.2	8.438	7.834	1.07766	0.06	2.2	1.6	0.726299	0.737414	0.649878	0.716887	-3.30001	3.33003	-0.381642	2.23223	-3.22589	3.31338	-0.387388	2.27696	-3.11037
Os_Re	0	Os	Re	fcc_B	0.75	0.25	fcc	B	Re	-0.120457	0	0	0	0	0	0	0	0	0	0.75	0	0	0.25	0	0	0	1.49	1.52	1.13	1.2	8.438	7.834	1.07766	0.06	2.2	1.6	0.737744	0.726299	0.738251	0.720493	-3.23105	3.31621	-0.383392	2.27201	-3.30001	3.33003	-0.381642	2.23223	-3.23171
Os_Re	0	Os	Re	hcp_A	0.75	0.25	hcp	A	Os	-1.21012	0	0	0	0	0	0	0	0	0	0.75	0	0	0.25	0	0	0	1.49	1.52	1.13	1.2	8.438	7.834	1.07766	0.06	2.2	1.6	0.651545	0.737682	0.726913	0.741414	-3.12314	3.36408	-0.494556	2.27923	-3.23398	3.31709	-0.381198	2.26839	-3.30347
Os_Re	0	Os	Re	hcp_B	0.75	0.25	hcp	B	Re	-1.21881	0	0	0	0	0	0	0	0	0	0.75	0	0	0.25	0	0	0	1.49	1.52	1.13	1.2	8.438	7.834	1.07766	0.06	2.2	1.6	0.726299	0.737744	0.651246	0.740376	-3.30001	3.33003	-0.381642	2.23223	-3.23105	3.31621	-0.383392	2.27201	-3.11844
Os_Rh	0	Os	Rh	fcc_A	0.75	0.25	fcc	A	Os	-0.339087	0	0	0	0	0	0	0	0	0	0.75	0	0	0	0.25	0	0	1.49	1.49	1.13	0.99	8.438	7.459	1.07766	1.143	2.2	2.28	0.709319	0.696674	0.811093	0.741383	-3.14431	3.37329	-0.277448	2.11746	-2.99958	3.18045	-0.349296	2.25782	-2.84649
Os_Rh	0	Os	Rh	fcc_B	0.75	0.25	fcc	B	Rh	-0.713907	0	0	0	0	0	0	0	0	0	0.75	0	0	0	0.25	0	0	1.49	1.49	1.13	0.99	8.438	7.459	1.07766	1.143	2.2	2.28	0.696385	0.709319	0.696802	0.735758	-3.0025	3.17943	-0.345197	2.25732	-3.14431	3.37329	-0.277448	2.11746	-3.0051
Os_Rh	0	Os	Rh	hcp_A	0.75	0.25	hcp	A	Os	-0.715307	0	0	0	0	0	0	0	0	0	0.75	0	0	0	0.25	0	0	1.49	1.49	1.13	0.99	8.438	7.459	1.07766	1.143	2.2	2.28	0.811073	0.696819	0.709024	0.699636	-2.8531	2.68478	-0.424178	2.57209	-3.01133	3.18308	-0.341081	2.25219	-3.15332
Os_Rh	0	Os	Rh	hcp_B	0.75	0.25	hcp	B	Rh	-0.719707	0	0	0	0	0	0	0	0	0	0.75	0	0	0	0.25	0	0	1.49	1.49	1.13	0.99	8.438	7.459	1.07766	1.143	2.2	2.28	0.709319	0.696385	0.811153	0.699121	-3.14431	3.37329	-0.277448	2.11746	-3.0025	3.17943	-0.345197	2.25732	-2.85271
Os_Ru	0	Os	Ru	fcc_A	0.75	0.25	fcc	A	Os	-0.624377	0	0	0	0	0	0	0	0	0	0.75	0	0	0	0	0.25	0	1.49	1.48	1.13	1.05	8.438	7.361	1.07766	1.046	2.2	2.2	0.729803	0.716841	0.735627	0.727908	-3.14034	3.34705	-0.296577	2.17336	-3.06455	3.11699	-0.337252	2.2989	-2.82798
Os_Ru	0	Os	Ru	fcc_B	0.75	0.25	fcc	B	Ru	-0.711907	0	0	0	0	0	0	0	0	0	0.75	0	0	0	0	0.25	0	1.49	1.48	1.13	1.05	8.438	7.361	1.07766	1.046	2.2	2.2	0.716882	0.729803	0.717117	0.724322	-3.08118	3.11441	-0.329459	2.29178	-3.14034	3.34705	-0.296577	2.17336	-3.07867
Os_Ru	0	Os	Ru	hcp_A	0.75	0.25	hcp	A	Os	-1.31707	0	0	0	0	0	0	0	0	0	0.75	0	0	0	0	0.25	0	1.49	1.48	1.13	1.05	8.438	7.361	1.07766	1.046	2.2	2.2	0.736319	0.716935	0.729476	0.718389	-2.84761	3.01396	-0.475123	2.43109	-3.09209	3.1153	-0.326001	2.2862	-3.15303
Os_Ru	0	Os	Ru	hcp_B	0.75	0.25	hcp	B	Ru	-1.33559	0	0	0	0	0	0	0	0	0	0.75	0	0	0	0	0.25	0	1.49	1.48	1.13	1.05	8.438	7.361	1.07766	1.046	2.2	2.2	0.729803	0.716882	0.737049	0.718144	-3.14034	3.34705	-0.296577	2.17336	-3.08118	3.11441	-0.329459	2.29178	-2.84019
Os_W	0	Os	W	fcc_A	0.75	0.25	fcc	A	Os	-0.488157	0	0	0	0	0	0	0	0	0	0.75	0	0	0	0	0	0.25	1.49	1.56	1.13	1.27	8.438	7.864	1.07766	0.816	2.2	2.36	0.733396	0.742892	0.593838	0.71103	-3.21197	3.26403	-0.368117	2.11426	-3.11822	3.07662	-0.412529	2.26698	-2.90394
Os_W	0	Os	W	fcc_B	0.75	0.25	fcc	B	W	0.054583	0	0	0	0	0	0	0	0	0	0.75	0	0	0	0	0	0.25	1.49	1.56	1.13	1.27	8.438	7.864	1.07766	0.816	2.2	2.36	0.743069	0.733396	0.742899	0.713738	-3.11747	3.07376	-0.412378	2.2666	-3.21197	3.26403	-0.368117	2.11426	-3.1174
Os_W	0	Os	W	hcp_A	0.75	0.25	hcp	A	Os	-0.878937	0	0	0	0	0	0	0	0	0	0.75	0	0	0	0	0	0.25	1.49	1.56	1.13	1.27	8.438	7.864	1.07766	0.816	2.2	2.36	0.594051	0.743551	0.733591	0.747672	-2.9179	3.4362	-0.540214	2.17465	-3.11837	3.08036	-0.409402	2.26184	-3.21276
Os_W	0	Os	W	hcp_B	0.75	0.25	hcp	B	W	-0.888307	0	0	0	0	0	0	0	0	0	0.75	0	0	0	0	0	0.25	1.49	1.56	1.13	1.27	8.438	7.864	1.07766	0.816	2.2	2.36	0.733396	0.743069	0.593377	0.747535	-3.21197	3.26403	-0.368117	2.11426	-3.11747	3.07376	-0.412378	2.2666	-2.91432
Pd_Ag	0	Pd	Ag	fcc_A	0.75	0.25	fcc	A	Pd	1.25545	0.25	0	0	0	0	0	0	0	0	0	0.75	0	0	0	0	0	1.52	1.59	0.94	0.89	8.34	7.58	0.56	1.3	2.2	1.93	0.877671	0.88137	0.958354	0.899491	-1.84943	1.49158	-0.511087	2.37266	-1.77949	1.48604	-0.684796	2.65553	-3.28588
Pd_Ag	0	Pd	Ag	fcc_B	0.75	0.25	fcc	B	Ag	0.294113	0.25	0	0	0	0	0	0	0	0	0	0.75	0	0	0	0	0	1.52	1.59	0.94	0.89	8.34	7.58	0.56	1.3	2.2	1.93	0.881093	0.877671	0.880972	0.900873	-1.78306	1.48113	-0.671427	2.63281	-1.84943	1.49158	-0.511087	2.37266	-1.7928
Pd_Ag	0	Pd	Ag	hcp_A	0.75	0.25	hcp	A	Pd	0.295363	0.25	0	0	0	0	0	0	0	0	0	0.75	0	0	0	0	0	1.52	1.59	0.94	0.89	8.34	7.58	0.56	1.3	2.2	1.93	0.958175	0.881002	0.878147	0.874606	-3.30285	1.18661	0.989284	3.42937	-1.79369	1.48973	-0.659611	2.6046	-1.8504
Pd_Ag	0	Pd	Ag	hcp_B	0.75	0.25	hcp	B	Ag	0.299913	0.25	0	0	0	0	0	0	0	0	0	0.75	0	0	0	0	0	1.52	1.59	0.94	0.89	8.34	7.58	0.56	1.3	2.2	1.93	0.877671	0.881093	0.958173	0.874391	-1.84943	1.49158	-0.511087	2.37266	-1.78306	1.48113	-0.671427	2.63281	-3.29644
Pd_Au	0	Pd	Au	fcc_A	0.75	0.25	fcc	A	Pd	1.17881	0	0.25	0	0	0	0	0	0	0	0	0.75	0	0	0	0	0	1.52	1.59	0.94	1.01	8.34	9.23	0.56	2.31	2.2	2.54	0.880645	0.881399	0.93783	0.893998	-1.85452	1.62845	-0.618436	2.62696	-1.86177	1.67737	-0.726819	2.82189	-3.10965
Pd_Au	0	Pd	Au	fcc_B	0.75	0.25	fcc	B	Au	0.487823	0	0.25	0	0	0	0	0	0	0	0	0.75	0	0	0	0	0	1.52	1.59	0.94	1.01	8.34	9.23	0.56	2.31	2.2	2.54	0.881574	0.880645	0.881404	0.894306	-1.85549	1.66689	-0.716831	2.79727	-1.85452	1.62845	-0.618436	2.62696	-1.86189
Pd_Au	0	Pd	Au	hcp_A	0.75	0.25	hcp	A	Pd	1.29038	0	0.25	0	0	0	0	0	0	0	0	0.75	0	0	0	0	0	1.52	1.59	0.94	1.01	8.34	9.23	0.56	2.31	2.2	2.54	0.937492	0.881476	0.880718	0.874653	-3.12482	1.70795	0.523714	2.41984	-1.86788	1.67574	-0.705375	2.76813	-1.85767
Pd_Au	0	Pd	Au	hcp_B	0.75	0.25	hcp	B	Au	1.28575	0	0.25	0	0	0	0	0	0	0	0	0.75	0	0	0	0	0	1.52	1.59	0.94	1.01	8.34	9.23	0.56	2.31	2.2	2.54	0.880645	0.881574	0.937516	0.87468	-1.85452	1.62845	-0.618436	2.62696	-1.85549	1.66689	-0.716831	2.79727	-3.12019
Pd_Co	0	Pd	Co	fcc_A	0.75	0.25	fcc	A	Pd	0.252953	0	0	0.25	0	0	0	0	0	0	0	0.75	0	0	0	0	0	1.52	1.39	0.94	0.76	8.34	7.881	0.56	0.662	2.2	1.88	0.896001	0.894171	0.736842	0.837729	-2.01561	1.4166	-0.449534	2.3524	-2.14831	1.43871	-0.307615	2.22385	-1.85101
Pd_Co	0	Pd	Co	fcc_B	0.75	0.25	fcc	B	Co	1.48991	0	0	0.25	0	0	0	0	0	0	0	0.75	0	0	0	0	0	1.52	1.39	0.94	0.76	8.34	7.881	0.56	0.662	2.2	1.88	0.894077	0.896001	0.894087	0.83639	-2.14703	1.43893	-0.303107	2.21486	-2.01561	1.4166	-0.449534	2.3524	-2.1453
Pd_Co	0	Pd	Co	hcp_A	0.75	0.25	hcp	A	Pd	0.280883	0	0	0.25	0	0	0	0	0	0	0	0.75	0	0	0	0	0	1.52	1.39	0.94	0.76	8.34	7.881	0.56	0.662	2.2	1.88	0.736568	0.894137	0.896078	0.885304	-1.84859	1.11033	-0.657213	3.05771	-2.14749	1.44152	-0.30212	2.21195	-2.01719
Pd_Co	0	Pd	Co	hcp_B	0.75	0.25	hcp	B	Co	0.248473	0	0	0.25	0	0	0	0	0	0	0	0.75	0	0	0	0	0	1.52	1.39	0.94	0.76	8.34	7.881	0.56	0.662	2.2	1.88	0.896001	0.894077	0.73621	0.885295	-2.01561	1.4166	-0.449534	2.3524	-2.14703	1.43893	-0.303107	2.21486	-1.84367
Pd_Cr	0	Pd	Cr	fcc_A	0.75	0.25	fcc	A	Pd	-0.232887	0	0	0	0.25	0	0	0	0	0	0	0.75	0	0	0	0	0	1.52	1.42	0.94	0.9	8.34	6.767	0.56	0.676	2.2	1.66	0.907013	0.907136	0.451596	0.749128	-2.10541	1.44793	-0.311474	2.17881	-2.20743	1.3802	-0.144448	2.17079	-1.68626
Pd_Cr	0	Pd	Cr	fcc_B	0.75	0.25	fcc	B	Cr	0.809673	0	0	0	0.25	0	0	0	0	0	0	0.75	0	0	0	0	0	1.52	1.42	0.94	0.9	8.34	6.767	0.56	0.676	2.2	1.66	0.908819	0.907013	0.908434	0.769657	-2.18804	1.41996	-0.215104	2.12111	-2.10541	1.44793	-0.311474	2.17881	-2.25564
Pd_Cr	0	Pd	Cr	hcp_A	0.75	0.25	hcp	A	Pd	392.963	0	0	0	0.25	0	0	0	0	0	0	0.75	0	0	0	0	0	1.52	1.42	0.94	0.9	8.34	6.767	0.56	0.676	2.2	1.66	0.509165	0.909903	0.907554	0.9008	-2.34169	1.77145	-0.157601	2.00579	-2.11729	1.38616	-0.256739	2.16332	-2.08633
Pd_Cr	0	Pd	Cr	hcp_B	0.75	0.25	hcp	B	Cr	392.963	0	0	0	0.25	0	0	0	0	0	0	0.75	0	0	0	0	0	1.52	1.42	0.94	0.9	8.34	6.767	0.56	0.676	2.2	1.66	0.907013	0.908819	0.501187	0.901459	-2.10541	1.44793	-0.311474	2.17881	-2.18804	1.41996	-0.215104	2.12111	-2.09712
Pd_Cu	0	Pd	Cu	fcc_A	0.75	0.25	fcc	A	Pd	0.823793	0	0	0	0	0.25	0	0	0	0	0	0.75	0	0	0	0	0	1.52	1.41	0.94	0.67	8.34	7.73	0.56	1.24	2.2	1.9	0.87419	0.874275	0.952236	0.890841	-1.87605	1.38472	-0.37685	2.18754	-1.87262	1.36907	-0.359201	2.16927	-1.48985
Pd_Cu	0	Pd	Cu	fcc_B	0.75	0.25	fcc	B	Cu	0.305313	0	0	0	0	0.25	0	0	0	0	0	0.75	0	0	0	0	0	1.52	1.41	0.94	0.67	8.34	7.73	0.56	1.24	2.2	1.9	0.873928	0.87419	0.874041	0.893429	-1.87168	1.36714	-0.358503	2.16654	-1.87605	1.38472	-0.37685	2.18754	-1.87208
Pd_Cu	0	Pd	Cu	hcp_A	0.75	0.25	hcp	A	Pd	0.874023	0	0	0	0	0.25	0	0	0	0	0	0.75	0	0	0	0	0	1.52	1.41	0.94	0.67	8.34	7.73	0.56	1.24	2.2	1.9	0.952102	0.873966	0.874476	0.866746	-1.49528	0.678106	-0.858324	3.92076	-1.87855	1.3732	-0.353617	2.15665	-1.87894
Pd_Cu	0	Pd	Cu	hcp_B	0.75	0.25	hcp	B	Cu	0.867963	0	0	0	0	0.25	0	0	0	0	0	0.75	0	0	0	0	0	1.52	1.41	0.94	0.67	8.34	7.73	0.56	1.24	2.2	1.9	0.87419	0.873928	0.952029	0.866505	-1.87605	1.38472	-0.37685	2.18754	-1.87168	1.36714	-0.358503	2.16654	-1.49246
Pd_Fe	0	Pd	Fe	fcc_A	0.75	0.25	fcc	A	Pd	0.390363	0	0	0	0	0	0.25	0	0	0	0	0.75	0	0	0	0	0	1.52	1.41	0.94	0.8	8.34	7.902	0.56	0.153	2.2	1.83	0.903102	0.902763	0.631737	0.807801	-2.09477	1.42709	-0.443932	2.35462	-2.22328	1.43542	-0.308962	2.26014	-2.18154
Pd_Fe	0	Pd	Fe	fcc_B	0.75	0.25	fcc	B	Fe	1.0768	0	0	0	0	0	0.25	0	0	0	0	0.75	0	0	0	0	0	1.52	1.41	0.94	0.8	8.34	7.902	0.56	0.153	2.2	1.83	0.902704	0.903102	0.902627	0.807191	-2.22021	1.43407	-0.308346	2.25459	-2.09477	1.42709	-0.443932	2.35462	-2.22017
Pd_Fe	0	Pd	Fe	hcp_A	0.75	0.25	hcp	A	Pd	0.422383	0	0	0	0	0	0.25	0	0	0	0	0.75	0	0	0	0	0	1.52	1.41	0.94	0.8	8.34	7.902	0.56	0.153	2.2	1.83	0.631483	0.902617	0.903026	0.893921	-2.19023	1.3026	-0.336711	2.6268	-2.22506	1.43984	-0.302777	2.24532	-2.09525
Pd_Fe	0	Pd	Fe	hcp_B	0.75	0.25	hcp	B	Fe	0.390373	0	0	0	0	0	0.25	0	0	0	0	0.75	0	0	0	0	0	1.52	1.41	0.94	0.8	8.34	7.902	0.56	0.153	2.2	1.83	0.903102	0.902704	0.63139	0.894047	-2.09477	1.42709	-0.443932	2.35462	-2.22021	1.43407	-0.308346	2.25459	-2.18909
Pd_Ir	0	Pd	Ir	fcc_A	0.75	0.25	fcc	A	Pd	-0.193087	0	0	0	0	0	0	0.25	0	0	0	0.75	0	0	0	0	0	1.52	1.5	0.94	1.08	8.34	8.967	0.56	1.564	2.2	2.2	0.880431	0.877903	0.744081	0.826217	-2.09589	1.61404	-0.444043	2.47446	-2.22149	1.71123	-0.38765	2.4725	-2.3339
Pd_Ir	0	Pd	Ir	fcc_B	0.75	0.25	fcc	B	Ir	0.900223	0	0	0	0	0	0	0.25	0	0	0	0.75	0	0	0	0	0	1.52	1.5	0.94	1.08	8.34	8.967	0.56	1.564	2.2	2.2	0.878311	0.880431	0.87819	0.824901	-2.20779	1.7081	-0.381116	2.45267	-2.09589	1.61404	-0.444043	2.47446	-2.2109
Pd_Ir	0	Pd	Ir	hcp_A	0.75	0.25	hcp	A	Pd	-0.317227	0	0	0	0	0	0	0.25	0	0	0	0.75	0	0	0	0	0	1.52	1.5	0.94	1.08	8.34	8.967	0.56	1.564	2.2	2.2	0.745319	0.878385	0.880466	0.870476	-2.33092	2.53731	-0.246543	1.86941	-2.21081	1.71262	-0.379866	2.44498	-2.09674
Pd_Ir	0	Pd	Ir	hcp_B	0.75	0.25	hcp	B	Ir	-0.320267	0	0	0	0	0	0	0.25	0	0	0	0.75	0	0	0	0	0	1.52	1.5	0.94	1.08	8.34	8.967	0.56	1.564	2.2	2.2	0.880431	0.878311	0.744918	0.870375	-2.09589	1.61404	-0.444043	2.47446	-2.20779	1.7081	-0.381116	2.45267	-2.32847
Pd_Mo	0	Pd	Mo	fcc_A	0.75	0.25	fcc	A	Pd	0.052403	0	0	0	0	0	0	0	0.25	0	0	0.75	0	0	0	0	0	1.52	1.55	0.94	1.2	8.34	7.092	0.56	0.747	2.2	2.16	0.901854	0.904028	0.520161	0.773565	-2.33819	1.54157	-0.292802	2.23261	-2.39919	1.53339	-0.230175	2.21075	-2.62767
Pd_Mo	0	Pd	Mo	fcc_B	0.75	0.25	fcc	B	Mo	1.23441	0	0	0	0	0	0	0	0.25	0	0	0.75	0	0	0	0	0	1.52	1.55	0.94	1.2	8.34	7.092	0.56	0.747	2.2	2.16	0.903952	0.901854	0.903952	0.771693	-2.39646	1.53729	-0.226562	2.20376	-2.33819	1.54157	-0.292802	2.23261	-2.39763
Pd_Mo	0	Pd	Mo	hcp_A	0.75	0.25	hcp	A	Pd	0.195193	0	0	0	0	0	0	0	0.25	0	0	0.75	0	0	0	0	0	1.52	1.55	0.94	1.2	8.34	7.092	0.56	0.747	2.2	2.16	0.520549	0.903898	0.901887	0.897446	-2.63773	2.40551	-0.101932	1.74891	-2.40046	1.53956	-0.22465	2.19707	-2.33627
Pd_Mo	0	Pd	Mo	hcp_B	0.75	0.25	hcp	B	Mo	0.190033	0	0	0	0	0	0	0	0.25	0	0	0.75	0	0	0	0	0	1.52	1.55	0.94	1.2	8.34	7.092	0.56	0.747	2.2	2.16	0.901854	0.903952	0.520562	0.897387	-2.33819	1.54157	-0.292802	2.23261	-2.39646	1.53729	-0.226562	2.20376	-2.6321
Pd_Ni	0	Pd	Ni	fcc_A	0.75	0.25	fcc	A	Pd	0.146573	0	0	0	0	0	0	0	0	0.25	0	0.75	0	0	0	0	0	1.52	1.38	0.94	0.71	8.34	7.64	0.56	1.16	2.2	1.91	0.88358	0.882418	0.837703	0.862562	-1.93899	1.39816	-0.402299	2.28845	-2.0231	1.40228	-0.291164	2.19512	-1.35588
Pd_Ni	0	Pd	Ni	fcc_B	0.75	0.25	fcc	B	Ni	0.468543	0	0	0	0	0	0	0	0	0.25	0	0.75	0	0	0	0	0	1.52	1.38	0.94	0.71	8.34	7.64	0.56	1.16	2.2	1.91	0.882294	0.88358	0.882235	0.861234	-2.01256	1.40301	-0.294797	2.19352	-1.93899	1.39816	-0.402299	2.28845	-2.00834
Pd_Ni	0	Pd	Ni	hcp_A	0.75	0.25	hcp	A	Pd	0.200083	0	0	0	0	0	0	0	0	0.25	0	0.75	0	0	0	0	0	1.52	1.38	0.94	0.71	8.34	7.64	0.56	1.16	2.2	1.91	0.837478	0.882397	0.883662	0.87381	-1.35267	0.875394	-1.12811	4.01804	-2.00922	1.40483	-0.297998	2.19423	-1.94144
Pd_Ni	0	Pd	Ni	hcp_B	0.75	0.25	hcp	B	Ni	0.138923	0	0	0	0	0	0	0	0	0.25	0	0.75	0	0	0	0	0	1.52	1.38	0.94	0.71	8.34	7.64	0.56	1.16	2.2	1.91	0.88358	0.882294	0.836944	0.873585	-1.93899	1.39816	-0.402299	2.28845	-2.01256	1.40301	-0.294797	2.19352	-1.35066
Pd_Os	0	Pd	Os	fcc_A	0.75	0.25	fcc	A	Pd	-0.647417	0	0	0	0	0	0	0	0	0	0.25	0.75	0	0	0	0	0	1.52	1.49	0.94	1.13	8.34	8.438	0.56	1.07766	2.2	2.2	0.890196	0.888669	0.65191	0.804961	-2.23446	1.60717	-0.417448	2.53034	-2.35656	1.75665	-0.351201	2.4993	-2.51193
Pd_Os	0	Pd	Os	fcc_B	0.75	0.25	fcc	B	Os	1.05783	0	0	0	0	0	0	0	0	0	0.25	0.75	0	0	0	0	0	1.52	1.49	0.94	1.13	8.34	8.438	0.56	1.07766	2.2	2.2	0.888942	0.890196	0.888723	0.802997	-2.34644	1.75466	-0.343023	2.48253	-2.23446	1.60717	-0.417448	2.53034	-2.34945
Pd_Os	0	Pd	Os	hcp_A	0.75	0.25	hcp	A	Pd	-0.742647	0	0	0	0	0	0	0	0	0	0.25	0.75	0	0	0	0	0	1.52	1.49	0.94	1.13	8.34	8.438	0.56	1.07766	2.2	2.2	0.651617	0.888787	0.890113	0.881282	-2.52011	2.96724	-0.134177	1.782	-2.35248	1.76145	-0.339691	2.47106	-2.23755
Pd_Os	0	Pd	Os	hcp_B	0.75	0.25	hcp	B	Os	-0.753387	0	0	0	0	0	0	0	0	0	0.25	0.75	0	0	0	0	0	1.52	1.49	0.94	1.13	8.34	8.438	0.56	1.07766	2.2	2.2	0.890196	0.888942	0.651646	0.881397	-2.23446	1.60717	-0.417448	2.53034	-2.34644	1.75466	-0.343023	2.48253	-2.50238
Pd_Pt	0	Pd	Pt	fcc_A	0.75	0.25	fcc	A	Pd	0.245873	0	0	0	0	0	0	0	0	0	0	0.75	0.25	0	0	0	0	1.52	1.53	0.94	1.04	8.34	9	0.56	2.13	2.2	2.28	0.875317	0.872177	0.845533	0.853814	-1.93848	1.6213	-0.498462	2.4315	-2.02397	1.68279	-0.479243	2.45768	-2.37547
Pd_Pt	0	Pd	Pt	fcc_B	0.75	0.25	fcc	B	Pt	0.581903	0	0	0	0	0	0	0	0	0	0	0.75	0.25	0	0	0	0	1.52	1.53	0.94	1.04	8.34	9	0.56	2.13	2.2	2.28	0.872889	0.875317	0.872689	0.853162	-2.00447	1.6801	-0.479348	2.44552	-1.93848	1.6213	-0.498462	2.4315	-2.00897
Pd_Pt	0	Pd	Pt	hcp_A	0.75	0.25	hcp	A	Pd	0.289633	0	0	0	0	0	0	0	0	0	0	0.75	0.25	0	0	0	0	1.52	1.53	0.94	1.04	8.34	9	0.56	2.13	2.2	2.28	0.8462	0.872844	0.875437	0.862206	-2.39246	2.11951	-0.116039	1.91723	-2.00931	1.68551	-0.477108	2.43497	-1.94162
Pd_Pt	0	Pd	Pt	hcp_B	0.75	0.25	hcp	B	Pt	0.283553	0	0	0	0	0	0	0	0	0	0	0.75	0.25	0	0	0	0	1.52	1.53	0.94	1.04	8.34	9	0.56	2.13	2.2	2.28	0.875317	0.872889	0.845948	0.862366	-1.93848	1.6213	-0.498462	2.4315	-2.00447	1.6801	-0.479348	2.44552	-2.391
Pd_Re	0	Pd	Re	fcc_A	0.75	0.25	fcc	A	Pd	-0.650307	0	0	0	0	0	0	0	0	0	0	0.75	0	0.25	0	0	0	1.52	1.52	0.94	1.2	8.34	7.834	0.56	0.06	2.2	1.6	0.894138	0.892538	0.548289	0.776848	-2.37689	1.60486	-0.406733	2.51397	-2.56112	1.72322	-0.281704	2.43727	-2.73131
Pd_Re	0	Pd	Re	fcc_B	0.75	0.25	fcc	B	Re	1.45447	0	0	0	0	0	0	0	0	0	0	0.75	0	0.25	0	0	0	1.52	1.52	0.94	1.2	8.34	7.834	0.56	0.06	2.2	1.6	0.892301	0.894138	0.892376	0.774323	-2.56423	1.72796	-0.267697	2.42087	-2.37689	1.60486	-0.406733	2.51397	-2.56485
Pd_Re	0	Pd	Re	hcp_A	0.75	0.25	hcp	A	Pd	-0.634137	0	0	0	0	0	0	0	0	0	0	0.75	0	0.25	0	0	0	1.52	1.52	0.94	1.2	8.34	7.834	0.56	0.06	2.2	1.6	0.547694	0.892285	0.894249	0.886474	-2.73034	2.80203	-0.0558581	1.82275	-2.56724	1.73006	-0.266958	2.41429	-2.38085
Pd_Re	0	Pd	Re	hcp_B	0.75	0.25	hcp	B	Re	-0.652947	0	0	0	0	0	0	0	0	0	0	0.75	0	0.25	0	0	0	1.52	1.52	0.94	1.2	8.34	7.834	0.56	0.06	2.2	1.6	0.894138	0.892301	0.547492	0.88663	-2.37689	1.60486	-0.406733	2.51397	-2.56423	1.72796	-0.267697	2.42087	-2.72623
Pd_Rh	0	Pd	Rh	fcc_A	0.75	0.25	fcc	A	Pd	-0.212747	0	0	0	0	0	0	0	0	0	0	0.75	0	0	0.25	0	0	1.52	1.49	0.94	0.99	8.34	7.459	0.56	1.143	2.2	2.28	0.887154	0.885988	0.780475	0.844768	-1.99731	1.52266	-0.340606	2.21379	-2.08158	1.55244	-0.264656	2.16127	-1.92483
Pd_Rh	0	Pd	Rh	fcc_B	0.75	0.25	fcc	B	Rh	0.525473	0	0	0	0	0	0	0	0	0	0	0.75	0	0	0.25	0	0	1.52	1.49	0.94	0.99	8.34	7.459	0.56	1.143	2.2	2.28	0.886191	0.887154	0.886178	0.843378	-2.06737	1.54793	-0.266284	2.15962	-1.99731	1.52266	-0.340606	2.21379	-2.06695
Pd_Rh	0	Pd	Rh	hcp_A	0.75	0.25	hcp	A	Pd	-0.249947	0	0	0	0	0	0	0	0	0	0	0.75	0	0	0.25	0	0	1.52	1.49	0.94	0.99	8.34	7.459	0.56	1.143	2.2	2.28	0.780408	0.886199	0.887187	0.877813	-1.92023	1.90677	-0.412137	1.98819	-2.06823	1.55123	-0.266909	2.15604	-1.99786
Pd_Rh	0	Pd	Rh	hcp_B	0.75	0.25	hcp	B	Rh	-0.251887	0	0	0	0	0	0	0	0	0	0	0.75	0	0	0.25	0	0	1.52	1.49	0.94	0.99	8.34	7.459	0.56	1.143	2.2	2.28	0.887154	0.886191	0.780412	0.877877	-1.99731	1.52266	-0.340606	2.21379	-2.06737	1.54793	-0.266284	2.15962	-1.91803
Pd_Ru	0	Pd	Ru	fcc_A	0.75	0.25	fcc	A	Pd	-0.387467	0	0	0	0	0	0	0	0	0	0	0.75	0	0	0	0.25	0	1.52	1.48	0.94	1.05	8.34	7.361	0.56	1.046	2.2	2.2	0.886269	0.887145	0.671482	0.808859	-2.15754	1.50653	-0.317527	2.28615	-2.1946	1.56651	-0.281353	2.23822	-2.32968
Pd_Ru	0	Pd	Ru	fcc_B	0.75	0.25	fcc	B	Ru	0.774753	0	0	0	0	0	0	0	0	0	0	0.75	0	0	0	0.25	0	1.52	1.48	0.94	1.05	8.34	7.361	0.56	1.046	2.2	2.2	0.886708	0.886269	0.886834	0.807297	-2.20648	1.56852	-0.254704	2.21624	-2.15754	1.50653	-0.317527	2.28615	-2.20562
Pd_Ru	0	Pd	Ru	hcp_A	0.75	0.25	hcp	A	Pd	-0.490707	0	0	0	0	0	0	0	0	0	0	0.75	0	0	0	0.25	0	1.52	1.48	0.94	1.05	8.34	7.361	0.56	1.046	2.2	2.2	0.673321	0.886822	0.886761	0.878979	-2.33048	2.38615	-0.125905	1.71301	-2.19953	1.57543	-0.265749	2.21363	-2.15433
Pd_Ru	0	Pd	Ru	hcp_B	0.75	0.25	hcp	B	Ru	-0.508257	0	0	0	0	0	0	0	0	0	0	0.75	0	0	0	0.25	0	1.52	1.48	0.94	1.05	8.34	7.361	0.56	1.046	2.2	2.2	0.886269	0.886708	0.671181	0.879016	-2.15754	1.50653	-0.317527	2.28615	-2.20648	1.56852	-0.254704	2.21624	-2.31606
Pd_W	0	Pd	W	fcc_A	0.75	0.25	fcc	A	Pd	-0.568007	0	0	0	0	0	0	0	0	0	0	0.75	0	0	0	0	0.25	1.52	1.56	0.94	1.27	8.34	7.864	0.56	0.816	2.2	2.36	0.901594	0.899041	0.473489	0.757916	-2.42528	1.62031	-0.362522	2.46592	-2.67294	1.64176	-0.162363	2.38953	-2.556
Pd_W	0	Pd	W	fcc_B	0.75	0.25	fcc	B	W	1.61065	0	0	0	0	0	0	0	0	0	0	0.75	0	0	0	0	0.25	1.52	1.56	0.94	1.27	8.34	7.864	0.56	0.816	2.2	2.36	0.89872	0.901594	0.898693	0.754045	-2.67529	1.64786	-0.153952	2.38342	-2.42528	1.62031	-0.362522	2.46592	-2.67427
Pd_W	0	Pd	W	hcp_A	0.75	0.25	hcp	A	Pd	-0.503277	0	0	0	0	0	0	0	0	0	0	0.75	0	0	0	0	0.25	1.52	1.56	0.94	1.27	8.34	7.864	0.56	0.816	2.2	2.36	0.472715	0.89876	0.901574	0.891045	-2.57229	2.79119	-0.190934	1.79024	-2.67785	1.6498	-0.152371	2.37544	-2.42905
Pd_W	0	Pd	W	hcp_B	0.75	0.25	hcp	B	W	-0.405667	0	0	0	0	0	0	0	0	0	0	0.75	0	0	0	0	0.25	1.52	1.56	0.94	1.27	8.34	7.864	0.56	0.816	2.2	2.36	0.901594	0.89872	0.47333	0.89114	-2.42528	1.62031	-0.362522	2.46592	-2.67529	1.64786	-0.153952	2.38342	-2.56612
Pt_Ag	0	Pt	Ag	fcc_A	0.75	0.25	fcc	A	Pt	1.09729	0.25	0	0	0	0	0	0	0	0	0	0	0.75	0	0	0	0	1.53	1.59	1.04	0.89	9	7.58	2.13	1.3	2.28	1.93	0.847303	0.852894	0.957889	0.880769	-2.5704	2.47974	-0.351339	2.17881	-2.34957	2.39843	-0.541273	2.37307	-3.36677
Pt_Ag	0	Pt	Ag	fcc_B	0.75	0.25	fcc	B	Ag	0.111113	0.25	0	0	0	0	0	0	0	0	0	0	0.75	0	0	0	0	1.53	1.59	1.04	0.89	9	7.58	2.13	1.3	2.28	1.93	0.852986	0.847303	0.853152	0.882887	-2.35289	2.39961	-0.534333	2.36495	-2.5704	2.47974	-0.351339	2.17881	-2.3589
Pt_Ag	0	Pt	Ag	hcp_A	0.75	0.25	hcp	A	Pt	0.112013	0.25	0	0	0	0	0	0	0	0	0	0	0.75	0	0	0	0	1.53	1.59	1.04	0.89	9	7.58	2.13	1.3	2.28	1.93	0.957256	0.852814	0.847754	0.848675	-3.39337	1.3529	0.496906	3.26912	-2.36516	2.4093	-0.526313	2.34903	-2.56774
Pt_Ag	0	Pt	Ag	hcp_B	0.75	0.25	hcp	B	Ag	0.112613	0.25	0	0	0	0	0	0	0	0	0	0	0.75	0	0	0	0	1.53	1.59	1.04	0.89	9	7.58	2.13	1.3	2.28	1.93	0.847303	0.852986	0.957355	0.848533	-2.5704	2.47974	-0.351339	2.17881	-2.35289	2.39961	-0.534333	2.36495	-3.38913
Pt_Au	0	Pt	Au	fcc_A	0.75	0.25	fcc	A	Pt	1.09736	0	0.25	0	0	0	0	0	0	0	0	0	0.75	0	0	0	0	1.53	1.59	1.04	1.01	9	9.23	2.13	2.31	2.28	2.54	0.846887	0.848697	0.933125	0.872185	-2.55595	2.60584	-0.398722	2.25084	-2.41861	2.5937	-0.552754	2.41387	-3.28157
Pt_Au	0	Pt	Au	fcc_B	0.75	0.25	fcc	B	Au	0.291673	0	0.25	0	0	0	0	0	0	0	0	0	0.75	0	0	0	0	1.53	1.59	1.04	1.01	9	9.23	2.13	2.31	2.28	2.54	0.849001	0.846887	0.848966	0.873319	-2.41961	2.59623	-0.541315	2.39487	-2.55595	2.60584	-0.398722	2.25084	-2.42801
Pt_Au	0	Pt	Au	hcp_A	0.75	0.25	hcp	A	Pt	1.24954	0	0.25	0	0	0	0	0	0	0	0	0	0.75	0	0	0	0	1.53	1.59	1.04	1.01	9	9.23	2.13	2.31	2.28	2.54	0.932223	0.84868	0.847077	0.845819	-3.3208	2.01952	0.150963	2.48707	-2.43343	2.60007	-0.534977	2.38015	-2.55399
Pt_Au	0	Pt	Au	hcp_B	0.75	0.25	hcp	B	Au	1.23151	0	0.25	0	0	0	0	0	0	0	0	0	0.75	0	0	0	0	1.53	1.59	1.04	1.01	9	9.23	2.13	2.31	2.28	2.54	0.846887	0.849001	0.932495	0.845796	-2.55595	2.60584	-0.398722	2.25084	-2.41961	2.59623	-0.541315	2.39487	-3.31108
Pt_Co	0	Pt	Co	fcc_A	0.75	0.25	fcc	A	Pt	0.210013	0	0	0.25	0	0	0	0	0	0	0	0	0.75	0	0	0	0	1.53	1.39	1.04	0.76	9	7.881	2.13	0.662	2.28	1.88	0.855631	0.858029	0.730771	0.814514	-2.6103	2.41909	-0.414332	2.40171	-2.63875	2.33057	-0.357203	2.37066	-1.87017
Pt_Co	0	Pt	Co	fcc_B	0.75	0.25	fcc	B	Co	0.320123	0	0	0.25	0	0	0	0	0	0	0	0	0.75	0	0	0	0	1.53	1.39	1.04	0.76	9	7.881	2.13	0.662	2.28	1.88	0.857588	0.855631	0.85763	0.813982	-2.64052	2.33297	-0.357109	2.37101	-2.6103	2.41909	-0.414332	2.40171	-2.63717
Pt_Co	0	Pt	Co	hcp_A	0.75	0.25	hcp	A	Pt	2.9403	0	0	0.25	0	0	0	0	0	0	0	0	0.75	0	0	0	0	1.53	1.39	1.04	0.76	9	7.881	2.13	0.662	2.28	1.88	0.730203	0.857678	0.855663	0.852527	-1.86714	1.37702	-1.08359	4.39082	-2.64394	2.34055	-0.352672	2.36151	-2.61304
Pt_Co	0	Pt	Co	hcp_B	0.75	0.25	hcp	B	Co	0.211943	0	0	0.25	0	0	0	0	0	0	0	0	0.75	0	0	0	0	1.53	1.39	1.04	0.76	9	7.881	2.13	0.662	2.28	1.88	0.855631	0.857588	0.730082	0.852497	-2.6103	2.41909	-0.414332	2.40171	-2.64052	2.33297	-0.357109	2.37101	-1.86578
Pt_Cr	0	Pt	Cr	fcc_A	0.75	0.25	fcc	A	Pt	-5.14112	0	0	0	0.25	0	0	0	0	0	0	0	0.75	0	0	0	0	1.53	1.42	1.04	0.9	9	6.767	2.13	0.676	2.28	1.66	0.876196	0.876427	0.455732	0.736059	-2.69554	2.43268	-0.355345	2.39129	-2.88221	2.31409	-0.158899	2.35586	-1.71032
Pt_Cr	0	Pt	Cr	fcc_B	0.75	0.25	fcc	B	Cr	-3.67685	0	0	0	0.25	0	0	0	0	0	0	0	0.75	0	0	0	0	1.53	1.42	1.04	0.9	9	6.767	2.13	0.676	2.28	1.66	0.876401	0.876196	0.876376	0.734003	-2.86976	2.31391	-0.16673	2.36138	-2.69554	2.43268	-0.355345	2.39129	-2.86701
Pt_Cr	0	Pt	Cr	hcp_A	0.75	0.25	hcp	A	Pt	-4.65774	0	0	0	0.25	0	0	0	0	0	0	0	0.75	0	0	0	0	1.53	1.42	1.04	0.9	9	6.767	2.13	0.676	2.28	1.66	0.45589	0.876339	0.876133	0.872206	-1.71441	2.46459	-1.01622	3.08178	-2.86727	2.3123	-0.167606	2.36427	-2.69596
Pt_Cr	0	Pt	Cr	hcp_B	0.75	0.25	hcp	B	Cr	-4.77538	0	0	0	0.25	0	0	0	0	0	0	0	0.75	0	0	0	0	1.53	1.42	1.04	0.9	9	6.767	2.13	0.676	2.28	1.66	0.876196	0.876401	0.454433	0.872031	-2.69554	2.43268	-0.355345	2.39129	-2.86976	2.31391	-0.16673	2.36138	-1.71691
Pt_Cu	0	Pt	Cu	fcc_A	0.75	0.25	fcc	A	Pt	0.813783	0	0	0	0	0.25	0	0	0	0	0	0	0.75	0	0	0	0	1.53	1.41	1.04	0.67	9	7.73	2.13	1.24	2.28	1.9	0.848556	0.851038	0.951607	0.878743	-2.61008	2.43015	-0.351786	2.29526	-2.48071	2.32796	-0.407424	2.36366	-1.74234
Pt_Cu	0	Pt	Cu	fcc_B	0.75	0.25	fcc	B	Cu	0.088463	0	0	0	0	0.25	0	0	0	0	0	0	0.75	0	0	0	0	1.53	1.41	1.04	0.67	9	7.73	2.13	1.24	2.28	1.9	0.850977	0.848556	0.851216	0.881103	-2.47853	2.33151	-0.410969	2.36594	-2.61008	2.43015	-0.351786	2.29526	-2.47268
Pt_Cu	0	Pt	Cu	hcp_A	0.75	0.25	hcp	A	Pt	0.950583	0	0	0	0	0.25	0	0	0	0	0	0	0.75	0	0	0	0	1.53	1.41	1.04	0.67	9	7.73	2.13	1.24	2.28	1.9	0.951368	0.850858	0.848547	0.847487	-1.75224	0.824227	-1.23115	5.8403	-2.4872	2.33964	-0.40623	2.3545	-2.61234
Pt_Cu	0	Pt	Cu	hcp_B	0.75	0.25	hcp	B	Cu	0.833713	0	0	0	0	0.25	0	0	0	0	0	0	0.75	0	0	0	0	1.53	1.41	1.04	0.67	9	7.73	2.13	1.24	2.28	1.9	0.848556	0.850977	0.951418	0.847239	-2.61008	2.43015	-0.351786	2.29526	-2.47853	2.33151	-0.410969	2.36594	-1.74881
Pt_Fe	0	Pt	Fe	fcc_A	0.75	0.25	fcc	A	Pt	-1.65464	0	0	0	0	0	0.25	0	0	0	0	0	0.75	0	0	0	0	1.53	1.41	1.04	0.8	9	7.902	2.13	0.153	2.28	1.83	0.862461	0.865061	0.64303	0.783756	-2.63561	2.42286	-0.379705	2.41708	-2.70039	2.30472	-0.301752	2.39119	-1.30163
Pt_Fe	0	Pt	Fe	fcc_B	0.75	0.25	fcc	B	Fe	-5.26807	0	0	0	0	0	0.25	0	0	0	0	0	0.75	0	0	0	0	1.53	1.41	1.04	0.8	9	7.902	2.13	0.153	2.28	1.83	0.864157	0.862461	0.86485	0.783128	-2.71397	2.33733	-0.293037	2.37466	-2.63561	2.42286	-0.379705	2.41708	-2.70246
Pt_Fe	0	Pt	Fe	hcp_A	0.75	0.25	hcp	A	Pt	411.871	0	0	0	0	0	0.25	0	0	0	0	0	0.75	0	0	0	0	1.53	1.41	1.04	0.8	9	7.902	2.13	0.153	2.28	1.83	0.642703	0.864167	0.8624	0.858513	-1.30442	1.62462	-1.54626	5.01725	-2.71822	2.34629	-0.288607	2.36417	-2.6341
Pt_Fe	0	Pt	Fe	hcp_B	0.75	0.25	hcp	B	Fe	411.871	0	0	0	0	0	0.25	0	0	0	0	0	0.75	0	0	0	0	1.53	1.41	1.04	0.8	9	7.902	2.13	0.153	2.28	1.83	0.862461	0.864157	0.642467	0.858639	-2.63561	2.42286	-0.379705	2.41708	-2.71397	2.33733	-0.293037	2.37466	-1.30453
Pt_Ir	0	Pt	Ir	fcc_A	0.75	0.25	fcc	A	Pt	-0.028737	0	0	0	0	0	0	0.25	0	0	0	0	0.75	0	0	0	0	1.53	1.5	1.04	1.08	9	8.967	2.13	1.564	2.28	2.2	0.854319	0.85131	0.7487	0.812702	-2.54764	2.6523	-0.424067	2.42921	-2.74448	2.70274	-0.304102	2.33745	-2.46385
Pt_Ir	0	Pt	Ir	fcc_B	0.75	0.25	fcc	B	Ir	0.558143	0	0	0	0	0	0	0.25	0	0	0	0	0.75	0	0	0	0	1.53	1.5	1.04	1.08	9	8.967	2.13	1.564	2.28	2.2	0.85138	0.854319	0.851564	0.811828	-2.71307	2.70038	-0.308271	2.33557	-2.54764	2.6523	-0.424067	2.42921	-2.70634
Pt_Ir	0	Pt	Ir	hcp_A	0.75	0.25	hcp	A	Pt	0.021233	0	0	0	0	0	0	0.25	0	0	0	0	0.75	0	0	0	0	1.53	1.5	1.04	1.08	9	8.967	2.13	1.564	2.28	2.2	0.749156	0.851551	0.854407	0.846037	-2.45166	3.17015	-0.48524	2.23753	-2.70782	2.7013	-0.313357	2.33299	-2.55083
Pt_Ir	0	Pt	Ir	hcp_B	0.75	0.25	hcp	B	Ir	-0.040337	0	0	0	0	0	0	0.25	0	0	0	0	0.75	0	0	0	0	1.53	1.5	1.04	1.08	9	8.967	2.13	1.564	2.28	2.2	0.854319	0.85138	0.748829	0.846258	-2.54764	2.6523	-0.424067	2.42921	-2.71307	2.70038	-0.308271	2.33557	-2.4536
Pt_Mo	0	Pt	Mo	fcc_A	0.75	0.25	fcc	A	Pt	-0.280307	0	0	0	0	0	0	0	0.25	0	0	0	0.75	0	0	0	0	1.53	1.55	1.04	1.2	9	7.092	2.13	0.747	2.28	2.16	0.870668	0.871207	0.484113	0.743109	-2.8158	2.46666	-0.312859	2.36814	-2.99024	2.43588	-0.143357	2.31241	-2.64681
Pt_Mo	0	Pt	Mo	fcc_B	0.75	0.25	fcc	B	Mo	1.10045	0	0	0	0	0	0	0	0.25	0	0	0	0.75	0	0	0	0	1.53	1.55	1.04	1.2	9	7.092	2.13	0.747	2.28	2.16	0.87033	0.870668	0.870365	0.739957	-3.01921	2.44073	-0.1248	2.31721	-2.8158	2.46666	-0.312859	2.36814	-3.02042
Pt_Mo	0	Pt	Mo	hcp_A	0.75	0.25	hcp	A	Pt	-0.177677	0	0	0	0	0	0	0	0.25	0	0	0	0.75	0	0	0	0	1.53	1.55	1.04	1.2	9	7.092	2.13	0.747	2.28	2.16	0.4824	0.870206	0.870477	0.86633	-2.66156	3.33196	-0.425018	2.0467	-3.01238	2.44152	-0.125451	2.30454	-2.82687
Pt_Mo	0	Pt	Mo	hcp_B	0.75	0.25	hcp	B	Mo	-0.284907	0	0	0	0	0	0	0	0.25	0	0	0	0.75	0	0	0	0	1.53	1.55	1.04	1.2	9	7.092	2.13	0.747	2.28	2.16	0.870668	0.87033	0.482929	0.866312	-2.8158	2.46666	-0.312859	2.36814	-3.01921	2.44073	-0.1248	2.31721	-2.65851
Pt_Ni	0	Pt	Ni	fcc_A	0.75	0.25	fcc	A	Pt	0.181173	0	0	0	0	0	0	0	0	0.25	0	0	0.75	0	0	0	0	1.53	1.38	1.04	0.71	9	7.64	2.13	1.16	2.28	1.91	0.850401	0.851716	0.838724	0.842014	-2.58995	2.43205	-0.382777	2.3876	-2.56249	2.32233	-0.357788	2.41238	-1.36678
Pt_Ni	0	Pt	Ni	fcc_B	0.75	0.25	fcc	B	Ni	0.141583	0	0	0	0	0	0	0	0	0.25	0	0	0.75	0	0	0	0	1.53	1.38	1.04	0.71	9	7.64	2.13	1.16	2.28	1.91	0.851622	0.850401	0.851642	0.842575	-2.55042	2.33101	-0.365817	2.41654	-2.58995	2.43205	-0.382777	2.3876	-2.54632
Pt_Ni	0	Pt	Ni	hcp_A	0.75	0.25	hcp	A	Pt	0.380863	0	0	0	0	0	0	0	0	0.25	0	0	0.75	0	0	0	0	1.53	1.38	1.04	0.71	9	7.64	2.13	1.16	2.28	1.91	0.838577	0.851728	0.850639	0.845211	-1.36464	1.096	-1.60758	6.14318	-2.5514	2.33624	-0.365398	2.41163	-2.59476
Pt_Ni	0	Pt	Ni	hcp_B	0.75	0.25	hcp	B	Ni	0.180163	0	0	0	0	0	0	0	0	0.25	0	0	0.75	0	0	0	0	1.53	1.38	1.04	0.71	9	7.64	2.13	1.16	2.28	1.91	0.850401	0.851622	0.838753	0.845177	-2.58995	2.43205	-0.382777	2.3876	-2.55042	2.33101	-0.365817	2.41654	-1.36455
Pt_Os	0	Pt	Os	fcc_A	0.75	0.25	fcc	A	Pt	-0.291377	0	0	0	0	0	0	0	0	0	0.25	0	0.75	0	0	0	0	1.53	1.49	1.04	1.13	9	8.438	2.13	1.07766	2.28	2.2	0.855704	0.854063	0.640787	0.783373	-2.68239	2.60299	-0.410681	2.48778	-2.89423	2.70342	-0.27257	2.36598	-2.63702
Pt_Os	0	Pt	Os	fcc_B	0.75	0.25	fcc	B	Os	0.939833	0	0	0	0	0	0	0	0	0	0.25	0	0.75	0	0	0	0	1.53	1.49	1.04	1.13	9	8.438	2.13	1.07766	2.28	2.2	0.853557	0.855704	0.853595	0.780805	-2.89672	2.70572	-0.25739	2.35792	-2.68239	2.60299	-0.410681	2.48778	-2.8914
Pt_Os	0	Pt	Os	hcp_A	0.75	0.25	hcp	A	Pt	-0.343817	0	0	0	0	0	0	0	0	0	0.25	0	0.75	0	0	0	0	1.53	1.49	1.04	1.13	9	8.438	2.13	1.07766	2.28	2.2	0.641384	0.853555	0.855771	0.849215	-2.63683	3.55535	-0.400502	2.09764	-2.89867	2.70939	-0.257261	2.35096	-2.68177
Pt_Os	0	Pt	Os	hcp_B	0.75	0.25	hcp	B	Os	-0.299357	0	0	0	0	0	0	0	0	0	0.25	0	0.75	0	0	0	0	1.53	1.49	1.04	1.13	9	8.438	2.13	1.07766	2.28	2.2	0.855704	0.853557	0.641123	0.849371	-2.68239	2.60299	-0.410681	2.48778	-2.89672	2.70572	-0.25739	2.35792	-2.62702
Pt_Pd	0	Pt	Pd	fcc_A	0.75	0.25	fcc	A	Pt	0.394553	0	0	0	0	0	0	0	0	0	0	0.25	0.75	0	0	0	0	1.53	1.52	1.04	0.94	9	8.34	2.13	0.56	2.28	2.2	0.848333	0.85028	0.877229	0.85222	-2.53659	2.53655	-0.30967	2.20232	-2.46716	2.44317	-0.34095	2.24711	-2.05777
Pt_Pd	0	Pt	Pd	fcc_B	0.75	0.25	fcc	B	Pd	0.134833	0	0	0	0	0	0	0	0	0	0	0.25	0.75	0	0	0	0	1.53	1.52	1.04	0.94	9	8.34	2.13	0.56	2.28	2.2	0.850592	0.848333	0.850779	0.853782	-2.45568	2.45316	-0.344333	2.24795	-2.53659	2.53655	-0.30967	2.20232	-2.45387
Pt_Pd	0	Pt	Pd	hcp_A	0.75	0.25	hcp	A	Pt	0.580413	0	0	0	0	0	0	0	0	0	0	0.25	0.75	0	0	0	0	1.53	1.52	1.04	0.94	9	8.34	2.13	0.56	2.28	2.2	0.876998	0.850787	0.848602	0.845081	-2.08049	1.92297	-0.660958	2.82544	-2.46133	2.45558	-0.344086	2.24197	-2.53943
Pt_Pd	0	Pt	Pd	hcp_B	0.75	0.25	hcp	B	Pd	0.415053	0	0	0	0	0	0	0	0	0	0	0.25	0.75	0	0	0	0	1.53	1.52	1.04	0.94	9	8.34	2.13	0.56	2.28	2.2	0.848333	0.850592	0.877021	0.845033	-2.53659	2.53655	-0.30967	2.20232	-2.45568	2.45316	-0.344333	2.24795	-2.07618
Pt_Re	0	Pt	Re	fcc_A	0.75	0.25	fcc	A	Pt	-0.443417	0	0	0	0	0	0	0	0	0	0	0	0.75	0.25	0	0	0	1.53	1.52	1.04	1.2	9	7.834	2.13	0.06	2.28	1.6	0.861931	0.859261	0.537843	0.754521	-2.75341	2.54793	-0.40868	2.50264	-3.01506	2.6574	-0.226329	2.35056	-2.8024
Pt_Re	0	Pt	Re	fcc_B	0.75	0.25	fcc	B	Re	1.19197	0	0	0	0	0	0	0	0	0	0	0	0.75	0.25	0	0	0	1.53	1.52	1.04	1.2	9	7.834	2.13	0.06	2.28	1.6	0.858296	0.861931	0.858494	0.751019	-3.04704	2.65907	-0.201686	2.34516	-2.75341	2.54793	-0.40868	2.50264	-3.04036
Pt_Re	0	Pt	Re	hcp_A	0.75	0.25	hcp	A	Pt	-0.350417	0	0	0	0	0	0	0	0	0	0	0	0.75	0.25	0	0	0	1.53	1.52	1.04	1.2	9	7.834	2.13	0.06	2.28	1.6	0.537522	0.858543	0.861687	0.854315	-2.79374	3.63848	-0.336778	2.0505	-3.04645	2.66324	-0.200795	2.33799	-2.74737
Pt_Re	0	Pt	Re	hcp_B	0.75	0.25	hcp	B	Re	-0.429827	0	0	0	0	0	0	0	0	0	0	0	0.75	0.25	0	0	0	1.53	1.52	1.04	1.2	9	7.834	2.13	0.06	2.28	1.6	0.861931	0.858296	0.537737	0.854199	-2.75341	2.54793	-0.40868	2.50264	-3.04704	2.65907	-0.201686	2.34516	-2.78752
Pt_Rh	0	Pt	Rh	fcc_A	0.75	0.25	fcc	A	Pt	-0.004597	0	0	0	0	0	0	0	0	0	0	0	0.75	0	0.25	0	0	1.53	1.49	1.04	0.99	9	7.459	2.13	1.143	2.28	2.28	0.848382	0.847283	0.764667	0.811594	-2.54652	2.51275	-0.357854	2.33289	-2.63642	2.4544	-0.271949	2.29045	-2.07462
Pt_Rh	0	Pt	Rh	fcc_B	0.75	0.25	fcc	B	Rh	0.286643	0	0	0	0	0	0	0	0	0	0	0	0.75	0	0.25	0	0	1.53	1.49	1.04	0.99	9	7.459	2.13	1.143	2.28	2.28	0.847345	0.848382	0.847568	0.811351	-2.61289	2.46058	-0.280528	2.29672	-2.54652	2.51275	-0.357854	2.33289	-2.60456
Pt_Rh	0	Pt	Rh	hcp_A	0.75	0.25	hcp	A	Pt	0.116783	0	0	0	0	0	0	0	0	0	0	0	0.75	0	0.25	0	0	1.53	1.49	1.04	0.99	9	7.459	2.13	1.143	2.28	2.28	0.765949	0.847727	0.848691	0.838967	-2.06737	2.41891	-0.711538	2.65133	-2.60906	2.46301	-0.284544	2.29457	-2.55177
Pt_Rh	0	Pt	Rh	hcp_B	0.75	0.25	hcp	B	Rh	-0.006587	0	0	0	0	0	0	0	0	0	0	0	0.75	0	0.25	0	0	1.53	1.49	1.04	0.99	9	7.459	2.13	1.143	2.28	2.28	0.848382	0.847345	0.765014	0.839095	-2.54652	2.51275	-0.357854	2.33289	-2.61289	2.46058	-0.280528	2.29672	-2.06807
Pt_Ru	0	Pt	Ru	fcc_A	0.75	0.25	fcc	A	Pt	-0.273707	0	0	0	0	0	0	0	0	0	0	0	0.75	0	0	0.25	0	1.53	1.48	1.04	1.05	9	7.361	2.13	1.046	2.28	2.2	0.8534	0.853331	0.668111	0.789371	-2.64935	2.50833	-0.354998	2.39223	-2.79679	2.48472	-0.220483	2.30374	-2.23837
Pt_Ru	0	Pt	Ru	fcc_B	0.75	0.25	fcc	B	Ru	0.579343	0	0	0	0	0	0	0	0	0	0	0	0.75	0	0	0.25	0	1.53	1.48	1.04	1.05	9	7.361	2.13	1.046	2.28	2.2	0.852894	0.8534	0.852925	0.787115	-2.79207	2.49154	-0.216686	2.3066	-2.64935	2.50833	-0.354998	2.39223	-2.78723
Pt_Ru	0	Pt	Ru	hcp_A	0.75	0.25	hcp	A	Pt	-0.275867	0	0	0	0	0	0	0	0	0	0	0	0.75	0	0	0.25	0	1.53	1.48	1.04	1.05	9	7.361	2.13	1.046	2.28	2.2	0.66832	0.853148	0.853235	0.845382	-2.23687	2.92666	-0.6043	2.35281	-2.79074	2.49472	-0.217075	2.30086	-2.64766
Pt_Ru	0	Pt	Ru	hcp_B	0.75	0.25	hcp	B	Ru	-0.303627	0	0	0	0	0	0	0	0	0	0	0	0.75	0	0	0.25	0	1.53	1.48	1.04	1.05	9	7.361	2.13	1.046	2.28	2.2	0.8534	0.852894	0.668279	0.845405	-2.64935	2.50833	-0.354998	2.39223	-2.79207	2.49154	-0.216686	2.3066	-2.23477
Pt_W	0	Pt	W	fcc_A	0.75	0.25	fcc	A	Pt	-0.396767	0	0	0	0	0	0	0	0	0	0	0	0.75	0	0	0	0.25	1.53	1.56	1.04	1.27	9	7.864	2.13	0.816	2.28	2.36	0.871267	0.869813	0.468688	0.739602	-2.88703	2.54524	-0.369113	2.45426	-3.14144	2.55181	-0.178175	2.36159	-2.91873
Pt_W	0	Pt	W	fcc_B	0.75	0.25	fcc	B	W	1.43272	0	0	0	0	0	0	0	0	0	0	0	0.75	0	0	0	0.25	1.53	1.56	1.04	1.27	9	7.864	2.13	0.816	2.28	2.36	0.868874	0.871267	0.869028	0.735555	-3.17129	2.56085	-0.156468	2.35837	-2.88703	2.54524	-0.369113	2.45426	-3.17099
Pt_W	0	Pt	W	hcp_A	0.75	0.25	hcp	A	Pt	-0.231337	0	0	0	0	0	0	0	0	0	0	0	0.75	0	0	0	0.25	1.53	1.56	1.04	1.27	9	7.864	2.13	0.816	2.28	2.36	0.467693	0.868867	0.871305	0.864848	-2.94721	3.68976	-0.338059	1.95381	-3.17016	2.56487	-0.154269	2.34449	-2.89551
Pt_W	0	Pt	W	hcp_B	0.75	0.25	hcp	B	W	-0.394247	0	0	0	0	0	0	0	0	0	0	0	0.75	0	0	0	0.25	1.53	1.56	1.04	1.27	9	7.864	2.13	0.816	2.28	2.36	0.871267	0.868874	0.467584	0.864746	-2.88703	2.54524	-0.369113	2.45426	-3.17129	2.56085	-0.156468	2.35837	-2.9394
Re_Ag	0	Re	Ag	fcc_A	0.75	0.25	fcc	A	Re	-1.48754	0.25	0	0	0	0	0	0	0	0	0	0	0	0.75	0	0	0	1.52	1.59	1.2	0.89	7.834	7.58	0.06	1.3	1.6	1.93	0.660292	0.63912	0.96187	0.758043	-2.51043	2.89259	-0.510433	2.25972	-2.59778	2.78937	-0.563403	2.47791	-4.26811
Re_Ag	0	Re	Ag	fcc_B	0.75	0.25	fcc	B	Ag	-1.51267	0.25	0	0	0	0	0	0	0	0	0	0	0	0.75	0	0	0	1.52	1.59	1.2	0.89	7.834	7.58	0.06	1.3	1.6	1.93	0.638405	0.660292	0.638126	0.748862	-2.60271	2.77315	-0.563249	2.49568	-2.51043	2.89259	-0.510433	2.25972	-2.60317
Re_Ag	0	Re	Ag	hcp_A	0.75	0.25	hcp	A	Re	-1.53119	0.25	0	0	0	0	0	0	0	0	0	0	0	0.75	0	0	0	1.52	1.59	1.2	0.89	7.834	7.58	0.06	1.3	1.6	1.93	0.961905	0.639546	0.659577	0.648985	-4.28615	1.29474	1.17953	4.84148	-2.6037	2.79069	-0.559669	2.47435	-2.5171
Re_Ag	0	Re	Ag	hcp_B	0.75	0.25	hcp	B	Ag	-1.50804	0.25	0	0	0	0	0	0	0	0	0	0	0	0.75	0	0	0	1.52	1.59	1.2	0.89	7.834	7.58	0.06	1.3	1.6	1.93	0.660292	0.638405	0.962076	0.648102	-2.51043	2.89259	-0.510433	2.25972	-2.60271	2.77315	-0.563249	2.49568	-4.26001
Re_Au	0	Re	Au	fcc_A	0.75	0.25	fcc	A	Re	-1.49619	0	0.25	0	0	0	0	0	0	0	0	0	0	0.75	0	0	0	1.52	1.59	1.2	1.01	7.834	9.23	0.06	2.31	1.6	2.54	0.662811	0.636317	0.941907	0.751927	-2.57564	3.13924	-0.569627	2.37267	-2.69525	3.16988	-0.636674	2.55547	-4.20462
Re_Au	0	Re	Au	fcc_B	0.75	0.25	fcc	B	Au	-1.29707	0	0.25	0	0	0	0	0	0	0	0	0	0	0.75	0	0	0	1.52	1.59	1.2	1.01	7.834	9.23	0.06	2.31	1.6	2.54	0.63703	0.662811	0.636088	0.741445	-2.69588	3.17379	-0.638083	2.56789	-2.57564	3.13924	-0.569627	2.37267	-2.69372
Re_Au	0	Re	Au	hcp_A	0.75	0.25	hcp	A	Re	-1.3153	0	0.25	0	0	0	0	0	0	0	0	0	0	0.75	0	0	0	1.52	1.59	1.2	1.01	7.834	9.23	0.06	2.31	1.6	2.54	0.941826	0.636265	0.661848	0.645838	-4.21817	1.95328	0.699901	3.33566	-2.70209	3.1746	-0.6319	2.54987	-2.5844
Re_Au	0	Re	Au	hcp_B	0.75	0.25	hcp	B	Au	-1.29809	0	0.25	0	0	0	0	0	0	0	0	0	0	0.75	0	0	0	1.52	1.59	1.2	1.01	7.834	9.23	0.06	2.31	1.6	2.54	0.662811	0.63703	0.942048	0.646124	-2.57564	3.13924	-0.569627	2.37267	-2.69588	3.17379	-0.638083	2.56789	-4.20407
Re_Co	0	Re	Co	fcc_A	0.75	0.25	fcc	A	Re	-0.687247	0	0	0.25	0	0	0	0	0	0	0	0	0	0.75	0	0	0	1.52	1.39	1.2	0.76	7.834	7.881	0.06	0.662	1.6	1.88	0.692988	0.679145	0.79226	0.732788	-2.54603	2.66703	-0.542814	2.26153	-2.61928	2.54412	-0.454205	2.23577	-1.70316
Re_Co	0	Re	Co	fcc_B	0.75	0.25	fcc	B	Co	-1.15045	0	0	0.25	0	0	0	0	0	0	0	0	0	0.75	0	0	0	1.52	1.39	1.2	0.76	7.834	7.881	0.06	0.662	1.6	1.88	0.679242	0.692988	0.679844	0.71752	-2.61788	2.5447	-0.45427	2.23543	-2.54603	2.66703	-0.542814	2.26153	-2.61749
Re_Co	0	Re	Co	hcp_A	0.75	0.25	hcp	A	Re	-1.41003	0	0	0.25	0	0	0	0	0	0	0	0	0	0.75	0	0	0	1.52	1.39	1.2	0.76	7.834	7.881	0.06	0.662	1.6	1.88	0.791596	0.678769	0.692528	0.680889	-1.69811	1.2238	-1.39619	5.16844	-2.61728	2.54371	-0.455156	2.23595	-2.54404
Re_Co	0	Re	Co	hcp_B	0.75	0.25	hcp	B	Co	-1.40387	0	0	0.25	0	0	0	0	0	0	0	0	0	0.75	0	0	0	1.52	1.39	1.2	0.76	7.834	7.881	0.06	0.662	1.6	1.88	0.692988	0.679242	0.792548	0.680832	-2.54603	2.66703	-0.542814	2.26153	-2.61788	2.5447	-0.45427	2.23543	-1.7042
Re_Cr	0	Re	Cr	fcc_A	0.75	0.25	fcc	A	Re	-1.34682	0	0	0	0.25	0	0	0	0	0	0	0	0	0.75	0	0	0	1.52	1.42	1.2	0.9	7.834	6.767	0.06	0.676	1.6	1.66	0.737272	0.73455	0.554964	0.700038	-2.39834	2.55123	-0.516863	2.23179	-2.37274	2.33998	-0.516551	2.35878	-1.52077
Re_Cr	0	Re	Cr	fcc_B	0.75	0.25	fcc	B	Cr	-1.30933	0	0	0	0.25	0	0	0	0	0	0	0	0	0.75	0	0	0	1.52	1.42	1.2	0.9	7.834	6.767	0.06	0.676	1.6	1.66	0.733742	0.737272	0.733102	0.691995	-2.37162	2.34361	-0.515099	2.35637	-2.39834	2.55123	-0.516863	2.23179	-2.37229
Re_Cr	0	Re	Cr	hcp_A	0.75	0.25	hcp	A	Re	-1.70893	0	0	0	0.25	0	0	0	0	0	0	0	0	0.75	0	0	0	1.52	1.42	1.2	0.9	7.834	6.767	0.06	0.676	1.6	1.66	0.554037	0.734792	0.737184	0.751963	-1.52071	1.81679	-1.24768	3.86077	-2.37187	2.34114	-0.516031	2.3582	-2.39955
Re_Cr	0	Re	Cr	hcp_B	0.75	0.25	hcp	B	Cr	-1.69987	0	0	0	0.25	0	0	0	0	0	0	0	0	0.75	0	0	0	1.52	1.42	1.2	0.9	7.834	6.767	0.06	0.676	1.6	1.66	0.737272	0.733742	0.55297	0.750728	-2.39834	2.55123	-0.516863	2.23179	-2.37162	2.34361	-0.515099	2.35637	-1.52089
Re_Cu	0	Re	Cu	fcc_A	0.75	0.25	fcc	A	Re	-1.87591	0	0	0	0	0.25	0	0	0	0	0	0	0	0.75	0	0	0	1.52	1.41	1.2	0.67	7.834	7.73	0.06	1.24	1.6	1.9	0.659698	0.637917	0.947648	0.761525	-2.51883	2.77792	-0.494308	2.21839	-2.53033	2.65372	-0.503946	2.32188	-2.85314
Re_Cu	0	Re	Cu	fcc_B	0.75	0.25	fcc	B	Cu	-1.57395	0	0	0	0	0.25	0	0	0	0	0	0	0	0.75	0	0	0	1.52	1.41	1.2	0.67	7.834	7.73	0.06	1.24	1.6	1.9	0.637338	0.659698	0.637389	0.7487	-2.52939	2.65439	-0.50568	2.3212	-2.51883	2.77792	-0.494308	2.21839	-2.53017
Re_Cu	0	Re	Cu	hcp_A	0.75	0.25	hcp	A	Re	-0.965617	0	0	0	0	0.25	0	0	0	0	0	0	0	0.75	0	0	0	1.52	1.41	1.2	0.67	7.834	7.73	0.06	1.24	1.6	1.9	0.947729	0.637374	0.659479	0.649833	-2.84938	0.801074	-0.201788	4.85657	-2.52865	2.6533	-0.505692	2.32274	-2.51808
Re_Cu	0	Re	Cu	hcp_B	0.75	0.25	hcp	B	Cu	-0.962667	0	0	0	0	0.25	0	0	0	0	0	0	0	0.75	0	0	0	1.52	1.41	1.2	0.67	7.834	7.73	0.06	1.24	1.6	1.9	0.659698	0.637338	0.947629	0.649937	-2.51883	2.77792	-0.494308	2.21839	-2.52939	2.65439	-0.50568	2.3212	-2.85487
Re_Fe	0	Re	Fe	fcc_A	0.75	0.25	fcc	A	Re	-0.875567	0	0	0	0	0	0.25	0	0	0	0	0	0	0.75	0	0	0	1.52	1.41	1.2	0.8	7.834	7.902	0.06	0.153	1.6	1.83	0.716047	0.705378	0.70215	0.719473	-2.47369	2.64946	-0.541205	2.21725	-2.48449	2.50318	-0.502029	2.25661	-1.7297
Re_Fe	0	Re	Fe	fcc_B	0.75	0.25	fcc	B	Fe	-1.09125	0	0	0	0	0	0.25	0	0	0	0	0	0	0.75	0	0	0	1.52	1.41	1.2	0.8	7.834	7.902	0.06	0.153	1.6	1.83	0.705082	0.716047	0.704887	0.706412	-2.48295	2.50411	-0.501798	2.25651	-2.47369	2.64946	-0.541205	2.21725	-2.48287
Re_Fe	0	Re	Fe	hcp_A	0.75	0.25	hcp	A	Re	-1.39212	0	0	0	0	0	0.25	0	0	0	0	0	0	0.75	0	0	0	1.52	1.41	1.2	0.8	7.834	7.902	0.06	0.153	1.6	1.83	0.701218	0.704564	0.716298	0.708826	-1.72442	1.36689	-1.30436	4.6096	-2.48346	2.50227	-0.502542	2.25684	-2.47334
Re_Fe	0	Re	Fe	hcp_B	0.75	0.25	hcp	B	Fe	-1.38928	0	0	0	0	0	0.25	0	0	0	0	0	0	0.75	0	0	0	1.52	1.41	1.2	0.8	7.834	7.902	0.06	0.153	1.6	1.83	0.716047	0.705082	0.701821	0.707923	-2.47369	2.64946	-0.541205	2.21725	-2.48295	2.50411	-0.501798	2.25651	-1.72801
Re_Ir	0	Re	Ir	fcc_A	0.75	0.25	fcc	A	Re	-1.51451	0	0	0	0	0	0	0.25	0	0	0	0	0	0.75	0	0	0	1.52	1.5	1.2	1.08	7.834	8.967	0.06	1.564	1.6	2.2	0.677774	0.664554	0.815788	0.731467	-2.80456	3.01241	-0.564928	2.3582	-2.88565	3.15429	-0.56789	2.27455	-3.32677
Re_Ir	0	Re	Ir	fcc_B	0.75	0.25	fcc	B	Ir	-0.797597	0	0	0	0	0	0	0.25	0	0	0	0	0	0.75	0	0	0	1.52	1.5	1.2	1.08	7.834	8.967	0.06	1.564	1.6	2.2	0.664748	0.677774	0.664332	0.72236	-2.8858	3.15372	-0.566642	2.27466	-2.80456	3.01241	-0.564928	2.3582	-2.88659
Re_Ir	0	Re	Ir	hcp_A	0.75	0.25	hcp	A	Re	-1.01268	0	0	0	0	0	0	0.25	0	0	0	0	0	0.75	0	0	0	1.52	1.5	1.2	1.08	7.834	8.967	0.06	1.564	1.6	2.2	0.816443	0.66582	0.678774	0.6781	-3.32551	2.71205	-0.233041	2.30424	-2.88566	3.15388	-0.56698	2.27465	-2.80405
Re_Ir	0	Re	Ir	hcp_B	0.75	0.25	hcp	B	Ir	-1.01127	0	0	0	0	0	0	0.25	0	0	0	0	0	0.75	0	0	0	1.52	1.5	1.2	1.08	7.834	8.967	0.06	1.564	1.6	2.2	0.677774	0.664748	0.816444	0.676379	-2.80456	3.01241	-0.564928	2.3582	-2.8858	3.15372	-0.566642	2.27466	-3.326
Re_Mo	0	Re	Mo	fcc_A	0.75	0.25	fcc	A	Re	-1.30825	0	0	0	0	0	0	0	0.25	0	0	0	0	0.75	0	0	0	1.52	1.55	1.2	1.2	7.834	7.092	0.06	0.747	1.6	2.16	0.701708	0.699504	0.615666	0.706604	-2.50174	2.59594	-0.438422	2.13978	-2.42499	2.43362	-0.49946	2.2744	-2.11327
Re_Mo	0	Re	Mo	fcc_B	0.75	0.25	fcc	B	Mo	-1.29465	0	0	0	0	0	0	0	0.25	0	0	0	0	0.75	0	0	0	1.52	1.55	1.2	1.2	7.834	7.092	0.06	0.747	1.6	2.16	0.702521	0.701708	0.70032	0.708469	-2.42115	2.43885	-0.499272	2.26863	-2.50174	2.59594	-0.438422	2.13978	-2.41249
Re_Mo	0	Re	Mo	hcp_A	0.75	0.25	hcp	A	Re	737.551	0	0	0	0	0	0	0	0.25	0	0	0	0	0.75	0	0	0	1.52	1.55	1.2	1.2	7.834	7.092	0.06	0.747	1.6	2.16	0.614771	0.69993	0.702315	0.726381	-2.12599	2.35754	-0.71513	2.48808	-2.41638	2.43528	-0.500191	2.27296	-2.50201
Re_Mo	0	Re	Mo	hcp_B	0.75	0.25	hcp	B	Mo	-1.58063	0	0	0	0	0	0	0	0.25	0	0	0	0	0.75	0	0	0	1.52	1.55	1.2	1.2	7.834	7.092	0.06	0.747	1.6	2.16	0.701708	0.702521	0.615193	0.727314	-2.50174	2.59594	-0.438422	2.13978	-2.42115	2.43885	-0.499272	2.26863	-2.12141
Re_Ni	0	Re	Ni	fcc_A	0.75	0.25	fcc	A	Re	-0.759717	0	0	0	0	0	0	0	0	0.25	0	0	0	0.75	0	0	0	1.52	1.38	1.2	0.71	7.834	7.64	0.06	1.16	1.6	1.91	0.671851	0.654837	0.873491	0.746696	-2.55919	2.68448	-0.493022	2.24653	-2.6012	2.59177	-0.446396	2.2653	-1.83442
Re_Ni	0	Re	Ni	fcc_B	0.75	0.25	fcc	B	Ni	-1.38829	0	0	0	0	0	0	0	0	0.25	0	0	0	0.75	0	0	0	1.52	1.38	1.2	0.71	7.834	7.64	0.06	1.16	1.6	1.91	0.654455	0.671851	0.654857	0.731794	-2.59743	2.59367	-0.447812	2.26644	-2.55919	2.68448	-0.493022	2.24653	-2.59739
Re_Ni	0	Re	Ni	hcp_A	0.75	0.25	hcp	A	Re	-1.21805	0	0	0	0	0	0	0	0	0.25	0	0	0	0.75	0	0	0	1.52	1.38	1.2	0.71	7.834	7.64	0.06	1.16	1.6	1.91	0.873263	0.655237	0.66916	0.660974	-1.83161	1.02656	-1.2632	5.51662	-2.59562	2.59244	-0.449395	2.26813	-2.55838
Re_Ni	0	Re	Ni	hcp_B	0.75	0.25	hcp	B	Ni	-1.21384	0	0	0	0	0	0	0	0	0.25	0	0	0	0.75	0	0	0	1.52	1.38	1.2	0.71	7.834	7.64	0.06	1.16	1.6	1.91	0.671851	0.654455	0.873689	0.660841	-2.55919	2.68448	-0.493022	2.24653	-2.59743	2.59367	-0.447812	2.26644	-1.83619
Re_Os	0	Re	Os	fcc_A	0.75	0.25	fcc	A	Re	-0.102497	0	0	0	0	0	0	0	0	0	0.25	0	0	0.75	0	0	0	1.52	1.49	1.2	1.13	7.834	8.438	0.06	1.07766	1.6	2.2	0.690873	0.688049	0.760097	0.734571	-2.72846	2.87717	-0.599074	2.27766	-2.76342	2.98743	-0.581162	2.21061	-2.98738
Re_Os	0	Re	Os	fcc_B	0.75	0.25	fcc	B	Os	-0.390357	0	0	0	0	0	0	0	0	0	0.25	0	0	0.75	0	0	0	1.52	1.49	1.2	1.13	7.834	8.438	0.06	1.07766	1.6	2.2	0.688326	0.690873	0.687916	0.729675	-2.76335	2.98585	-0.581545	2.20984	-2.72846	2.87717	-0.599074	2.27766	-2.76379
Re_Os	0	Re	Os	hcp_A	0.75	0.25	hcp	A	Re	-1.02066	0	0	0	0	0	0	0	0	0	0.25	0	0	0.75	0	0	0	1.52	1.49	1.2	1.13	7.834	8.438	0.06	1.07766	1.6	2.2	0.76009	0.689008	0.692889	0.708616	-2.98616	2.77099	-0.451974	2.1735	-2.76388	2.98679	-0.580607	2.20865	-2.72824
Re_Os	0	Re	Os	hcp_B	0.75	0.25	hcp	B	Os	-1.01792	0	0	0	0	0	0	0	0	0	0.25	0	0	0.75	0	0	0	1.52	1.49	1.2	1.13	7.834	8.438	0.06	1.07766	1.6	2.2	0.690873	0.688326	0.75979	0.709351	-2.72846	2.87717	-0.599074	2.27766	-2.76335	2.98585	-0.581545	2.20984	-2.9861
Re_Pd	0	Re	Pd	fcc_A	0.75	0.25	fcc	A	Re	-1.64689	0	0	0	0	0	0	0	0	0	0	0.25	0	0.75	0	0	0	1.52	1.52	1.2	0.94	7.834	8.34	0.06	0.56	1.6	2.2	0.672995	0.648963	0.900245	0.74698	-2.66857	2.90148	-0.447928	2.17628	-2.66266	2.9232	-0.492209	2.18782	-3.23936
Re_Pd	0	Re	Pd	fcc_B	0.75	0.25	fcc	B	Pd	-1.32225	0	0	0	0	0	0	0	0	0	0	0.25	0	0.75	0	0	0	1.52	1.52	1.2	0.94	7.834	8.34	0.06	0.56	1.6	2.2	0.649073	0.672995	0.648564	0.730721	-2.66283	2.92298	-0.495414	2.1913	-2.66857	2.90148	-0.447928	2.17628	-2.6617
Re_Pd	0	Re	Pd	hcp_A	0.75	0.25	hcp	A	Re	-0.826467	0	0	0	0	0	0	0	0	0	0	0.25	0	0.75	0	0	0	1.52	1.52	1.2	0.94	7.834	8.34	0.06	0.56	1.6	2.2	0.900029	0.648423	0.6721	0.64582	-3.23586	1.84042	9.11274e-06	2.739	-2.66233	2.92335	-0.495453	2.19142	-2.66902
Re_Pd	0	Re	Pd	hcp_B	0.75	0.25	hcp	B	Pd	-1.6459	0	0	0	0	0	0	0	0	0	0	0.25	0	0.75	0	0	0	1.52	1.52	1.2	0.94	7.834	8.34	0.06	0.56	1.6	2.2	0.672995	0.649073	0.900279	0.646963	-2.66857	2.90148	-0.447928	2.17628	-2.66283	2.92298	-0.495414	2.1913	-3.2371
Re_Pt	0	Re	Pt	fcc_A	0.75	0.25	fcc	A	Re	-1.58349	0	0	0	0	0	0	0	0	0	0	0	0.25	0.75	0	0	0	1.52	1.53	1.2	1.04	7.834	9	0.06	2.13	1.6	2.28	0.673778	0.650065	0.881977	0.741284	-2.73888	3.16936	-0.538235	2.35693	-2.8179	3.26411	-0.576025	2.34283	-3.66893
Re_Pt	0	Re	Pt	fcc_B	0.75	0.25	fcc	B	Pt	-1.15423	0	0	0	0	0	0	0	0	0	0	0	0.25	0.75	0	0	0	1.52	1.53	1.2	1.04	7.834	9	0.06	2.13	1.6	2.28	0.649409	0.673778	0.649364	0.726797	-2.8202	3.26413	-0.577076	2.34418	-2.73888	3.16936	-0.538235	2.35693	-2.81804
Re_Pt	0	Re	Pt	hcp_A	0.75	0.25	hcp	A	Re	-0.686297	0	0	0	0	0	0	0	0	0	0	0	0.25	0.75	0	0	0	1.52	1.53	1.2	1.04	7.834	9	0.06	2.13	1.6	2.28	0.881696	0.649239	0.673603	0.649714	-3.66571	2.51663	0.113248	2.50213	-2.8207	3.26441	-0.576316	2.34328	-2.74169
Re_Pt	0	Re	Pt	hcp_B	0.75	0.25	hcp	B	Pt	-1.58024	0	0	0	0	0	0	0	0	0	0	0	0.25	0.75	0	0	0	1.52	1.53	1.2	1.04	7.834	9	0.06	2.13	1.6	2.28	0.673778	0.649409	0.881756	0.650077	-2.73888	3.16936	-0.538235	2.35693	-2.8202	3.26413	-0.577076	2.34418	-3.66503
Re_Rh	0	Re	Rh	fcc_A	0.75	0.25	fcc	A	Re	-1.69919	0	0	0	0	0	0	0	0	0	0	0	0	0.75	0.25	0	0	1.52	1.49	1.2	0.99	7.834	7.459	0.06	1.143	1.6	2.28	0.680303	0.662515	0.829111	0.732394	-2.71712	2.82813	-0.496018	2.22183	-2.74766	2.84552	-0.489383	2.17109	-2.92707
Re_Rh	0	Re	Rh	fcc_B	0.75	0.25	fcc	B	Rh	-1.05449	0	0	0	0	0	0	0	0	0	0	0	0	0.75	0.25	0	0	1.52	1.49	1.2	0.99	7.834	7.459	0.06	1.143	1.6	2.28	0.663238	0.680303	0.66271	0.720339	-2.74565	2.84502	-0.490888	2.1727	-2.71712	2.82813	-0.496018	2.22183	-2.74638
Re_Rh	0	Re	Rh	hcp_A	0.75	0.25	hcp	A	Re	-1.05774	0	0	0	0	0	0	0	0	0	0	0	0	0.75	0.25	0	0	1.52	1.49	1.2	0.99	7.834	7.459	0.06	1.143	1.6	2.28	0.829506	0.663486	0.681146	0.669861	-2.92481	2.16672	-0.356083	2.51228	-2.74602	2.84535	-0.490543	2.17245	-2.71591
Re_Rh	0	Re	Rh	hcp_B	0.75	0.25	hcp	B	Rh	-1.05599	0	0	0	0	0	0	0	0	0	0	0	0	0.75	0.25	0	0	1.52	1.49	1.2	0.99	7.834	7.459	0.06	1.143	1.6	2.28	0.680303	0.663238	0.829643	0.668941	-2.71712	2.82813	-0.496018	2.22183	-2.74565	2.84502	-0.490888	2.1727	-2.92539
Re_Ru	0	Re	Ru	fcc_A	0.75	0.25	fcc	A	Re	-1.3114	0	0	0	0	0	0	0	0	0	0	0	0	0.75	0	0.25	0	1.52	1.48	1.2	1.05	7.834	7.361	0.06	1.046	1.6	2.2	0.698544	0.6919	0.771702	0.736206	-2.70676	2.73643	-0.527052	2.1581	-2.70208	2.74741	-0.507156	2.12679	-2.72275
Re_Ru	0	Re	Ru	fcc_B	0.75	0.25	fcc	B	Ru	-0.626857	0	0	0	0	0	0	0	0	0	0	0	0	0.75	0	0.25	0	1.52	1.48	1.2	1.05	7.834	7.361	0.06	1.046	1.6	2.2	0.691449	0.698544	0.691993	0.728464	-2.70042	2.74531	-0.508403	2.12805	-2.70676	2.73643	-0.527052	2.1581	-2.70089
Re_Ru	0	Re	Ru	hcp_A	0.75	0.25	hcp	A	Re	-1.1101	0	0	0	0	0	0	0	0	0	0	0	0	0.75	0	0.25	0	1.52	1.48	1.2	1.05	7.834	7.361	0.06	1.046	1.6	2.2	0.771565	0.692041	0.697997	0.704213	-2.72094	2.323	-0.561418	2.34267	-2.70101	2.74635	-0.507741	2.1274	-2.70651
Re_Ru	0	Re	Ru	hcp_B	0.75	0.25	hcp	B	Ru	-1.10781	0	0	0	0	0	0	0	0	0	0	0	0	0.75	0	0.25	0	1.52	1.48	1.2	1.05	7.834	7.361	0.06	1.046	1.6	2.2	0.698544	0.691449	0.772121	0.704545	-2.70676	2.73643	-0.527052	2.1581	-2.70042	2.74531	-0.508403	2.12805	-2.72138
Re_W	0	Re	W	fcc_A	0.75	0.25	fcc	A	Re	-1.30348	0	0	0	0	0	0	0	0	0	0	0	0	0.75	0	0	0.25	1.52	1.56	1.2	1.27	7.834	7.864	0.06	0.816	1.6	2.36	0.690065	0.689616	0.617894	0.704516	-2.53238	2.65658	-0.476365	2.20305	-2.48122	2.53588	-0.532629	2.31766	-2.35321
Re_W	0	Re	W	fcc_B	0.75	0.25	fcc	B	W	-1.2491	0	0	0	0	0	0	0	0	0	0	0	0	0.75	0	0	0.25	1.52	1.56	1.2	1.27	7.834	7.864	0.06	0.816	1.6	2.36	0.691352	0.690065	0.690193	0.710649	-2.47769	2.54453	-0.530553	2.30763	-2.53238	2.65658	-0.476365	2.20305	-2.46814
Re_W	0	Re	W	hcp_A	0.75	0.25	hcp	A	Re	-1.60047	0	0	0	0	0	0	0	0	0	0	0	0	0.75	0	0	0.25	1.52	1.56	1.2	1.27	7.834	7.864	0.06	0.816	1.6	2.36	0.617983	0.690493	0.691205	0.72597	-2.36667	2.61012	-0.619334	2.35034	-2.47259	2.53927	-0.53211	2.31491	-2.53465
Re_W	0	Re	W	hcp_B	0.75	0.25	hcp	B	W	-1.61835	0	0	0	0	0	0	0	0	0	0	0	0	0.75	0	0	0.25	1.52	1.56	1.2	1.27	7.834	7.864	0.06	0.816	1.6	2.36	0.690065	0.691352	0.618335	0.726335	-2.53238	2.65658	-0.476365	2.20305	-2.47769	2.54453	-0.530553	2.30763	-2.3618
Rh_Ag	0	Rh	Ag	fcc_A	0.75	0.25	fcc	A	Rh	-0.830057	0.25	0	0	0	0	0	0	0	0	0	0	0	0	0.75	0	0	1.49	1.59	0.99	0.89	7.459	7.58	1.143	1.3	2.28	1.93	0.786335	0.788946	0.963027	0.839585	-2.23372	2.21168	-0.3418	2.08202	-2.16419	2.17336	-0.506663	2.31731	-3.63795
Rh_Ag	0	Rh	Ag	fcc_B	0.75	0.25	fcc	B	Ag	-0.775487	0.25	0	0	0	0	0	0	0	0	0	0	0	0	0.75	0	0	1.49	1.59	0.99	0.89	7.459	7.58	1.143	1.3	2.28	1.93	0.788916	0.786335	0.788703	0.841762	-2.17047	2.17898	-0.491243	2.29216	-2.23372	2.21168	-0.3418	2.08202	-2.17001
Rh_Ag	0	Rh	Ag	hcp_A	0.75	0.25	hcp	A	Rh	-0.765307	0.25	0	0	0	0	0	0	0	0	0	0	0	0	0.75	0	0	1.49	1.59	0.99	0.89	7.459	7.58	1.143	1.3	2.28	1.93	0.962654	0.788697	0.78626	0.78696	-3.6618	1.24826	1.1011	3.96682	-2.17567	2.18745	-0.482832	2.27609	-2.23938
Rh_Ag	0	Rh	Ag	hcp_B	0.75	0.25	hcp	B	Ag	-0.775517	0.25	0	0	0	0	0	0	0	0	0	0	0	0	0.75	0	0	1.49	1.59	0.99	0.89	7.459	7.58	1.143	1.3	2.28	1.93	0.786335	0.788916	0.962602	0.787103	-2.23372	2.21168	-0.3418	2.08202	-2.17047	2.17898	-0.491243	2.29216	-3.65229
Rh_Au	0	Rh	Au	fcc_A	0.75	0.25	fcc	A	Rh	0.443873	0	0.25	0	0	0	0	0	0	0	0	0	0	0	0.75	0	0	1.49	1.59	0.99	1.01	7.459	9.23	1.143	2.31	2.28	2.54	0.785235	0.786777	0.939361	0.832037	-2.27853	2.34403	-0.434411	2.2663	-2.22477	2.43523	-0.622073	2.54937	-3.53683
Rh_Au	0	Rh	Au	fcc_B	0.75	0.25	fcc	B	Au	-0.442817	0	0.25	0	0	0	0	0	0	0	0	0	0	0	0.75	0	0	1.49	1.59	0.99	1.01	7.459	9.23	1.143	2.31	2.28	2.54	0.786258	0.785235	0.786214	0.834151	-2.23011	2.43359	-0.598929	2.50549	-2.27853	2.34403	-0.434411	2.2663	-2.2315
Rh_Au	0	Rh	Au	hcp_A	0.75	0.25	hcp	A	Rh	0.371113	0	0.25	0	0	0	0	0	0	0	0	0	0	0	0.75	0	0	1.49	1.59	0.99	1.01	7.459	9.23	1.143	2.31	2.28	2.54	0.938777	0.78672	0.785642	0.786813	-3.57979	1.87726	0.606668	2.70236	-2.22573	2.43867	-0.59732	2.4959	-2.2756
Rh_Au	0	Rh	Au	hcp_B	0.75	0.25	hcp	B	Au	0.367613	0	0.25	0	0	0	0	0	0	0	0	0	0	0	0.75	0	0	1.49	1.59	0.99	1.01	7.459	9.23	1.143	2.31	2.28	2.54	0.785235	0.786258	0.939028	0.786943	-2.27853	2.34403	-0.434411	2.2663	-2.23011	2.43359	-0.598929	2.50549	-3.56187
Rh_Co	0	Rh	Co	fcc_A	0.75	0.25	fcc	A	Rh	-0.451947	0	0	0.25	0	0	0	0	0	0	0	0	0	0	0.75	0	0	1.49	1.39	0.99	0.76	7.459	7.881	1.143	0.662	2.28	1.88	0.796498	0.79844	0.744947	0.775838	-2.25122	2.01662	-0.356495	2.14465	-2.26475	1.9752	-0.31617	2.13173	-1.88997
Rh_Co	0	Rh	Co	fcc_B	0.75	0.25	fcc	B	Co	-0.592707	0	0	0.25	0	0	0	0	0	0	0	0	0	0	0.75	0	0	1.49	1.39	0.99	0.76	7.459	7.881	1.143	0.662	2.28	1.88	0.797996	0.796498	0.798146	0.778213	-2.27002	1.97092	-0.313572	2.12901	-2.25122	2.01662	-0.356495	2.14465	-2.27296
Rh_Co	0	Rh	Co	hcp_A	0.75	0.25	hcp	A	Rh	-0.654077	0	0	0.25	0	0	0	0	0	0	0	0	0	0	0.75	0	0	1.49	1.39	0.99	0.76	7.459	7.881	1.143	0.662	2.28	1.88	0.745223	0.798191	0.796618	0.793562	-1.89578	1.23338	-0.673921	3.45666	-2.27823	1.97827	-0.307226	2.12017	-2.25456
Rh_Co	0	Rh	Co	hcp_B	0.75	0.25	hcp	B	Co	-0.659457	0	0	0.25	0	0	0	0	0	0	0	0	0	0	0.75	0	0	1.49	1.39	0.99	0.76	7.459	7.881	1.143	0.662	2.28	1.88	0.796498	0.797996	0.745457	0.793501	-2.25122	2.01662	-0.356495	2.14465	-2.27002	1.97092	-0.313572	2.12901	-1.89614
Rh_Cr	0	Rh	Cr	fcc_A	0.75	0.25	fcc	A	Rh	0.644243	0	0	0	0.25	0	0	0	0	0	0	0	0	0	0.75	0	0	1.49	1.42	0.99	0.9	7.459	6.767	1.143	0.676	2.28	1.66	0.82177	0.829178	0.478369	0.70716	-2.39018	1.9728	-0.308523	2.12429	-2.42921	1.91023	-0.229713	2.10829	-1.90406
Rh_Cr	0	Rh	Cr	fcc_B	0.75	0.25	fcc	B	Cr	0.849423	0	0	0	0.25	0	0	0	0	0	0	0	0	0	0.75	0	0	1.49	1.42	0.99	0.9	7.459	6.767	1.143	0.676	2.28	1.66	0.82914	0.82177	0.829071	0.710026	-2.43474	1.90915	-0.226537	2.10608	-2.39018	1.9728	-0.308523	2.12429	-2.433
Rh_Cr	0	Rh	Cr	hcp_A	0.75	0.25	hcp	A	Rh	0.561293	0	0	0	0.25	0	0	0	0	0	0	0	0	0	0.75	0	0	1.49	1.42	0.99	0.9	7.459	6.767	1.143	0.676	2.28	1.66	0.478836	0.829201	0.822001	0.822053	-1.91287	1.73849	-0.703131	2.63579	-2.43695	1.91457	-0.222923	2.1003	-2.39285
Rh_Cr	0	Rh	Cr	hcp_B	0.75	0.25	hcp	B	Cr	0.510163	0	0	0	0.25	0	0	0	0	0	0	0	0	0	0.75	0	0	1.49	1.42	0.99	0.9	7.459	6.767	1.143	0.676	2.28	1.66	0.82177	0.82914	0.478769	0.821912	-2.39018	1.9728	-0.308523	2.12429	-2.43474	1.90915	-0.226537	2.10608	-1.91108
Rh_Cu	0	Rh	Cu	fcc_A	0.75	0.25	fcc	A	Rh	-0.065387	0	0	0	0	0.25	0	0	0	0	0	0	0	0	0.75	0	0	1.49	1.41	0.99	0.67	7.459	7.73	1.143	1.24	2.28	1.9	0.787172	0.788457	0.950184	0.836692	-2.17541	2.06396	-0.31764	2.07021	-2.1026	1.99454	-0.372902	2.12582	-2.08185
Rh_Cu	0	Rh	Cu	fcc_B	0.75	0.25	fcc	B	Cu	-0.847677	0	0	0	0	0.25	0	0	0	0	0	0	0	0	0.75	0	0	1.49	1.41	0.99	0.67	7.459	7.73	1.143	1.24	2.28	1.9	0.788228	0.787172	0.788286	0.838453	-2.1034	1.99517	-0.369477	2.12259	-2.17541	2.06396	-0.31764	2.07021	-2.10367
Rh_Cu	0	Rh	Cu	hcp_A	0.75	0.25	hcp	A	Rh	-0.192637	0	0	0	0	0.25	0	0	0	0	0	0	0	0	0.75	0	0	1.49	1.41	0.99	0.67	7.459	7.73	1.143	1.24	2.28	1.9	0.949975	0.788139	0.78721	0.784091	-2.09479	0.812511	-0.339536	3.71885	-2.10911	2.0005	-0.364165	2.11409	-2.17651
Rh_Cu	0	Rh	Cu	hcp_B	0.75	0.25	hcp	B	Cu	-0.195727	0	0	0	0	0.25	0	0	0	0	0	0	0	0	0.75	0	0	1.49	1.41	0.99	0.67	7.459	7.73	1.143	1.24	2.28	1.9	0.787172	0.788228	0.95002	0.784203	-2.17541	2.06396	-0.31764	2.07021	-2.1034	1.99517	-0.369477	2.12259	-2.08805
Rh_Fe	0	Rh	Fe	fcc_A	0.75	0.25	fcc	A	Rh	0.165203	0	0	0	0	0	0.25	0	0	0	0	0	0	0	0.75	0	0	1.49	1.41	0.99	0.8	7.459	7.902	1.143	0.153	2.28	1.83	0.805864	0.806153	0.638733	0.75121	-2.28985	2.04402	-0.370201	2.16133	-2.34806	1.99965	-0.275863	2.1304	-2.23849
Rh_Fe	0	Rh	Fe	fcc_B	0.75	0.25	fcc	B	Fe	-0.199767	0	0	0	0	0	0.25	0	0	0	0	0	0	0	0.75	0	0	1.49	1.41	0.99	0.8	7.459	7.902	1.143	0.153	2.28	1.83	0.805757	0.805864	0.805582	0.754595	-2.35554	2.00082	-0.270783	2.12806	-2.28985	2.04402	-0.370201	2.16133	-2.35368
Rh_Fe	0	Rh	Fe	hcp_A	0.75	0.25	hcp	A	Rh	3.67423	0	0	0	0	0	0.25	0	0	0	0	0	0	0	0.75	0	0	1.49	1.41	0.99	0.8	7.459	7.902	1.143	0.153	2.28	1.83	0.639057	0.805832	0.80592	0.80358	-2.24675	1.4117	-0.325838	3.09178	-2.35954	2.00647	-0.266128	2.12187	-2.28938
Rh_Fe	0	Rh	Fe	hcp_B	0.75	0.25	hcp	B	Fe	0.794023	0	0	0	0	0	0.25	0	0	0	0	0	0	0	0.75	0	0	1.49	1.41	0.99	0.8	7.459	7.902	1.143	0.153	2.28	1.83	0.805864	0.805757	0.638965	0.803488	-2.28985	2.04402	-0.370201	2.16133	-2.35554	2.00082	-0.270783	2.12806	-2.24661
Rh_Ir	0	Rh	Ir	fcc_A	0.75	0.25	fcc	A	Rh	-0.297507	0	0	0	0	0	0	0.25	0	0	0	0	0	0	0.75	0	0	1.49	1.5	0.99	1.08	7.459	8.967	1.143	1.564	2.28	2.2	0.781022	0.782159	0.759869	0.776825	-2.51603	2.31526	-0.391119	2.31043	-2.5754	2.42563	-0.404446	2.33269	-2.84151
Rh_Ir	0	Rh	Ir	fcc_B	0.75	0.25	fcc	B	Ir	-0.068877	0	0	0	0	0	0	0.25	0	0	0	0	0	0	0.75	0	0	1.49	1.5	0.99	1.08	7.459	8.967	1.143	1.564	2.28	2.2	0.781832	0.781022	0.781191	0.776148	-2.58876	2.42109	-0.385746	2.31515	-2.51603	2.31526	-0.391119	2.31043	-2.58746
Rh_Ir	0	Rh	Ir	hcp_A	0.75	0.25	hcp	A	Rh	-0.432767	0	0	0	0	0	0	0.25	0	0	0	0	0	0	0.75	0	0	1.49	1.5	0.99	1.08	7.459	8.967	1.143	1.564	2.28	2.2	0.759874	0.781092	0.78092	0.78437	-2.8368	2.8207	-0.150987	1.99944	-2.58688	2.42369	-0.384192	2.31049	-2.51377
Rh_Ir	0	Rh	Ir	hcp_B	0.75	0.25	hcp	B	Ir	-0.415657	0	0	0	0	0	0	0.25	0	0	0	0	0	0	0.75	0	0	1.49	1.5	0.99	1.08	7.459	8.967	1.143	1.564	2.28	2.2	0.781022	0.781832	0.760064	0.784318	-2.51603	2.31526	-0.391119	2.31043	-2.58876	2.42109	-0.385746	2.31515	-2.83612
Rh_Mo	0	Rh	Mo	fcc_A	0.75	0.25	fcc	A	Rh	-0.553027	0	0	0	0	0	0	0	0.25	0	0	0	0	0	0.75	0	0	1.49	1.55	0.99	1.2	7.459	7.092	1.143	0.747	2.28	2.16	0.809307	0.818439	0.524166	0.720668	-2.5757	2.10499	-0.276633	2.17415	-2.65154	2.112	-0.199259	2.11441	-2.61053
Rh_Mo	0	Rh	Mo	fcc_B	0.75	0.25	fcc	B	Mo	-0.109157	0	0	0	0	0	0	0	0.25	0	0	0	0	0	0.75	0	0	1.49	1.55	0.99	1.2	7.459	7.092	1.143	0.747	2.28	2.16	0.817718	0.809307	0.817654	0.72201	-2.67006	2.10586	-0.188926	2.11315	-2.5757	2.10499	-0.276633	2.17415	-2.67223
Rh_Mo	0	Rh	Mo	hcp_A	0.75	0.25	hcp	A	Rh	-0.730127	0	0	0	0	0	0	0	0.25	0	0	0	0	0	0.75	0	0	1.49	1.55	0.99	1.2	7.459	7.092	1.143	0.747	2.28	2.16	0.524399	0.817629	0.809502	0.812616	-2.63065	2.65402	-0.221716	1.85296	-2.67535	2.11577	-0.182616	2.10276	-2.58146
Rh_Mo	0	Rh	Mo	hcp_B	0.75	0.25	hcp	B	Mo	-0.734647	0	0	0	0	0	0	0	0.25	0	0	0	0	0	0.75	0	0	1.49	1.55	0.99	1.2	7.459	7.092	1.143	0.747	2.28	2.16	0.809307	0.817718	0.523954	0.812867	-2.5757	2.10499	-0.276633	2.17415	-2.67006	2.10586	-0.188926	2.11315	-2.62552
Rh_Ni	0	Rh	Ni	fcc_A	0.75	0.25	fcc	A	Rh	-0.409987	0	0	0	0	0	0	0	0	0.25	0	0	0	0	0.75	0	0	1.49	1.38	0.99	0.71	7.459	7.64	1.143	1.16	2.28	1.91	0.791629	0.791502	0.855795	0.808445	-2.25846	2.05066	-0.312164	2.10761	-2.2234	1.97179	-0.306024	2.1413	-1.61404
Rh_Ni	0	Rh	Ni	fcc_B	0.75	0.25	fcc	B	Ni	-0.633307	0	0	0	0	0	0	0	0	0.25	0	0	0	0	0.75	0	0	1.49	1.38	0.99	0.71	7.459	7.64	1.143	1.16	2.28	1.91	0.791319	0.791629	0.791177	0.810062	-2.22526	1.973	-0.30359	2.14024	-2.25846	2.05066	-0.312164	2.10761	-2.22769
Rh_Ni	0	Rh	Ni	hcp_A	0.75	0.25	hcp	A	Rh	-0.512347	0	0	0	0	0	0	0	0	0.25	0	0	0	0	0.75	0	0	1.49	1.38	0.99	0.71	7.459	7.64	1.143	1.16	2.28	1.91	0.855497	0.791275	0.791489	0.787099	-1.61417	1.02203	-0.970914	4.07842	-2.228	1.97625	-0.300834	2.13615	-2.2613
Rh_Ni	0	Rh	Ni	hcp_B	0.75	0.25	hcp	B	Ni	-0.507157	0	0	0	0	0	0	0	0	0.25	0	0	0	0	0.75	0	0	1.49	1.38	0.99	0.71	7.459	7.64	1.143	1.16	2.28	1.91	0.791629	0.791319	0.855709	0.787111	-2.25846	2.05066	-0.312164	2.10761	-2.22526	1.973	-0.30359	2.14024	-1.61387
Rh_Os	0	Rh	Os	fcc_A	0.75	0.25	fcc	A	Rh	-0.518937	0	0	0	0	0	0	0	0	0	0.25	0	0	0	0.75	0	0	1.49	1.49	0.99	1.13	7.459	8.438	1.143	1.07766	2.28	2.2	0.796876	0.796533	0.671239	0.754711	-2.50507	2.28167	-0.388242	2.36925	-2.64756	2.44836	-0.340927	2.30351	-2.84176
Rh_Os	0	Rh	Os	fcc_B	0.75	0.25	fcc	B	Os	0.070403	0	0	0	0	0	0	0	0	0	0.25	0	0	0	0.75	0	0	1.49	1.49	0.99	1.13	7.459	8.438	1.143	1.07766	2.28	2.2	0.79601	0.796876	0.796255	0.753096	-2.67293	2.45172	-0.318611	2.28711	-2.50507	2.28167	-0.388242	2.36925	-2.67334
Rh_Os	0	Rh	Os	hcp_A	0.75	0.25	hcp	A	Rh	-0.684257	0	0	0	0	0	0	0	0	0	0.25	0	0	0	0.75	0	0	1.49	1.49	0.99	1.13	7.459	8.438	1.143	1.07766	2.28	2.2	0.671173	0.796375	0.796915	0.794285	-2.85276	3.09301	-0.140279	1.93758	-2.67782	2.45781	-0.3135	2.27796	-2.50273
Rh_Os	0	Rh	Os	hcp_B	0.75	0.25	hcp	B	Os	-0.677957	0	0	0	0	0	0	0	0	0	0.25	0	0	0	0.75	0	0	1.49	1.49	0.99	1.13	7.459	8.438	1.143	1.07766	2.28	2.2	0.796876	0.79601	0.67147	0.794426	-2.50507	2.28167	-0.388242	2.36925	-2.67293	2.45172	-0.318611	2.28711	-2.84495
Rh_Pd	0	Rh	Pd	fcc_A	0.75	0.25	fcc	A	Rh	-0.161477	0	0	0	0	0	0	0	0	0	0	0.25	0	0	0.75	0	0	1.49	1.52	0.99	0.94	7.459	8.34	1.143	0.56	2.28	2.2	0.779004	0.779701	0.883779	0.809772	-2.35393	2.17507	-0.266938	2.01104	-2.28056	2.17844	-0.34644	2.05816	-2.41299
Rh_Pd	0	Rh	Pd	fcc_B	0.75	0.25	fcc	B	Pd	-0.523517	0	0	0	0	0	0	0	0	0	0	0.25	0	0	0.75	0	0	1.49	1.52	0.99	0.94	7.459	8.34	1.143	0.56	2.28	2.2	0.779583	0.779004	0.77901	0.810548	-2.28771	2.18495	-0.332247	2.04656	-2.35393	2.17507	-0.266938	2.01104	-2.28584
Rh_Pd	0	Rh	Pd	hcp_A	0.75	0.25	hcp	A	Rh	-0.183107	0	0	0	0	0	0	0	0	0	0	0.25	0	0	0.75	0	0	1.49	1.52	0.99	0.94	7.459	8.34	1.143	0.56	2.28	2.2	0.884043	0.779329	0.778877	0.777717	-2.42709	1.76689	-0.159242	2.2085	-2.28565	2.19259	-0.329154	2.03831	-2.35129
Rh_Pd	0	Rh	Pd	hcp_B	0.75	0.25	hcp	B	Pd	-0.179377	0	0	0	0	0	0	0	0	0	0	0.25	0	0	0.75	0	0	1.49	1.52	0.99	0.94	7.459	8.34	1.143	0.56	2.28	2.2	0.779004	0.779583	0.883817	0.777436	-2.35393	2.17507	-0.266938	2.01104	-2.28771	2.18495	-0.332247	2.04656	-2.42108
Rh_Pt	0	Rh	Pt	fcc_A	0.75	0.25	fcc	A	Rh	-0.107857	0	0	0	0	0	0	0	0	0	0	0	0.25	0	0.75	0	0	1.49	1.53	0.99	1.04	7.459	9	1.143	2.13	2.28	2.28	0.783539	0.783934	0.858887	0.805227	-2.39227	2.3811	-0.381211	2.22194	-2.37968	2.48471	-0.456713	2.3061	-2.80476
Rh_Pt	0	Rh	Pt	fcc_B	0.75	0.25	fcc	B	Pt	-0.308627	0	0	0	0	0	0	0	0	0	0	0	0.25	0	0.75	0	0	1.49	1.53	0.99	1.04	7.459	9	1.143	2.13	2.28	2.28	0.783661	0.783539	0.783079	0.805864	-2.38671	2.49176	-0.436035	2.27815	-2.39227	2.3811	-0.381211	2.22194	-2.38012
Rh_Pt	0	Rh	Pt	hcp_A	0.75	0.25	hcp	A	Rh	-0.099477	0	0	0	0	0	0	0	0	0	0	0	0.25	0	0.75	0	0	1.49	1.53	0.99	1.04	7.459	9	1.143	2.13	2.28	2.28	0.859065	0.783358	0.783536	0.782569	-2.80532	2.47696	-0.0373089	2.07673	-2.37301	2.49544	-0.438692	2.27641	-2.38674
Rh_Pt	0	Rh	Pt	hcp_B	0.75	0.25	hcp	B	Pt	-0.091547	0	0	0	0	0	0	0	0	0	0	0	0.25	0	0.75	0	0	1.49	1.53	0.99	1.04	7.459	9	1.143	2.13	2.28	2.28	0.783539	0.783661	0.858818	0.783055	-2.39227	2.3811	-0.381211	2.22194	-2.38671	2.49176	-0.436035	2.27815	-2.80674
Rh_Re	0	Rh	Re	fcc_A	0.75	0.25	fcc	A	Rh	-0.679307	0	0	0	0	0	0	0	0	0	0	0	0	0.25	0.75	0	0	1.49	1.52	0.99	1.2	7.459	7.834	1.143	0.06	2.28	1.6	0.802946	0.805753	0.582442	0.73282	-2.55608	2.23482	-0.367478	2.36129	-2.69175	2.36016	-0.305155	2.27798	-2.90002
Rh_Re	0	Rh	Re	fcc_B	0.75	0.25	fcc	B	Re	-0.016197	0	0	0	0	0	0	0	0	0	0	0	0	0.25	0.75	0	0	1.49	1.52	0.99	1.2	7.459	7.834	1.143	0.06	2.28	1.6	0.805504	0.802946	0.8055	0.731347	-2.70483	2.35542	-0.291992	2.27204	-2.55608	2.23482	-0.367478	2.36129	-2.70732
Rh_Re	0	Rh	Re	hcp_A	0.75	0.25	hcp	A	Rh	-0.792087	0	0	0	0	0	0	0	0	0	0	0	0	0.25	0.75	0	0	1.49	1.52	0.99	1.2	7.459	7.834	1.143	0.06	2.28	1.6	0.581804	0.805483	0.803173	0.804633	-2.90918	2.99955	-0.135134	1.91657	-2.7076	2.36194	-0.287813	2.26452	-2.55594
Rh_Re	0	Rh	Re	hcp_B	0.75	0.25	hcp	B	Re	-0.794497	0	0	0	0	0	0	0	0	0	0	0	0	0.25	0.75	0	0	1.49	1.52	0.99	1.2	7.459	7.834	1.143	0.06	2.28	1.6	0.802946	0.805504	0.582118	0.804609	-2.55608	2.23482	-0.367478	2.36129	-2.70483	2.35542	-0.291992	2.27204	-2.90157
Rh_Ru	0	Rh	Ru	fcc_A	0.75	0.25	fcc	A	Rh	-0.442477	0	0	0	0	0	0	0	0	0	0	0	0	0	0.75	0.25	0	1.49	1.48	0.99	1.05	7.459	7.361	1.143	1.046	2.28	2.2	0.796779	0.797238	0.698178	0.762664	-2.4801	2.15803	-0.291893	2.16115	-2.55569	2.20494	-0.240991	2.10133	-2.4696
Rh_Ru	0	Rh	Ru	fcc_B	0.75	0.25	fcc	B	Ru	-0.066677	0	0	0	0	0	0	0	0	0	0	0	0	0	0.75	0.25	0	1.49	1.48	0.99	1.05	7.459	7.361	1.143	1.046	2.28	2.2	0.796908	0.796779	0.796644	0.762268	-2.56662	2.20279	-0.227224	2.0985	-2.4801	2.15803	-0.291893	2.16115	-2.57111
Rh_Ru	0	Rh	Ru	hcp_A	0.75	0.25	hcp	A	Rh	-0.621097	0	0	0	0	0	0	0	0	0	0	0	0	0	0.75	0.25	0	1.49	1.48	0.99	1.05	7.459	7.361	1.143	1.046	2.28	2.2	0.697986	0.796884	0.79691	0.79369	-2.4733	2.55697	-0.269137	1.96623	-2.57384	2.20674	-0.221215	2.09198	-2.47614
Rh_Ru	0	Rh	Ru	hcp_B	0.75	0.25	hcp	B	Ru	-0.615677	0	0	0	0	0	0	0	0	0	0	0	0	0	0.75	0.25	0	1.49	1.48	0.99	1.05	7.459	7.361	1.143	1.046	2.28	2.2	0.796779	0.796908	0.698251	0.793598	-2.4801	2.15803	-0.291893	2.16115	-2.56662	2.20279	-0.227224	2.0985	-2.46872
Rh_W	0	Rh	W	fcc_A	0.75	0.25	fcc	A	Rh	-0.650567	0	0	0	0	0	0	0	0	0	0	0	0	0	0.75	0	0.25	1.49	1.56	0.99	1.27	7.459	7.864	1.143	0.816	2.28	2.36	0.806409	0.818598	0.517351	0.723108	-2.62215	2.18829	-0.324927	2.27455	-2.69953	2.22822	-0.262427	2.22305	-2.79399
Rh_W	0	Rh	W	fcc_B	0.75	0.25	fcc	B	W	-0.034747	0	0	0	0	0	0	0	0	0	0	0	0	0	0.75	0	0.25	1.49	1.56	0.99	1.27	7.459	7.864	1.143	0.816	2.28	2.36	0.818074	0.806409	0.818024	0.725421	-2.71912	2.22641	-0.251402	2.21499	-2.62215	2.18829	-0.324927	2.27455	-2.71763
Rh_W	0	Rh	W	hcp_A	0.75	0.25	hcp	A	Rh	-0.761417	0	0	0	0	0	0	0	0	0	0	0	0	0	0.75	0	0.25	1.49	1.56	0.99	1.27	7.459	7.864	1.143	0.816	2.28	2.36	0.517255	0.817996	0.806938	0.814336	-2.81733	2.9122	-0.165049	1.84631	-2.71998	2.23272	-0.247124	2.20649	-2.62712
Rh_W	0	Rh	W	hcp_B	0.75	0.25	hcp	B	W	-0.771177	0	0	0	0	0	0	0	0	0	0	0	0	0	0.75	0	0.25	1.49	1.56	0.99	1.27	7.459	7.864	1.143	0.816	2.28	2.36	0.806409	0.818074	0.517394	0.814391	-2.62215	2.18829	-0.324927	2.27455	-2.71912	2.22641	-0.251402	2.21499	-2.81057
Ru_Ag	0	Ru	Ag	fcc_A	0.75	0.25	fcc	A	Ru	-0.945057	0.25	0	0	0	0	0	0	0	0	0	0	0	0	0	0.75	0	1.48	1.59	1.05	0.89	7.361	7.58	1.046	1.3	2.2	1.93	0.71011	0.712777	0.971457	0.792262	-2.53546	2.43197	-0.2735	1.99376	-2.58623	2.53201	-0.26123	2.06304	-3.83288
Ru_Ag	0	Ru	Ag	fcc_B	0.75	0.25	fcc	B	Ag	-0.732617	0.25	0	0	0	0	0	0	0	0	0	0	0	0	0	0.75	0	1.48	1.59	1.05	0.89	7.361	7.58	1.046	1.3	2.2	1.93	0.71307	0.71011	0.712842	0.794007	-2.59161	2.5461	-0.256544	2.05139	-2.53546	2.43197	-0.2735	1.99376	-2.58628
Ru_Ag	0	Ru	Ag	hcp_A	0.75	0.25	hcp	A	Ru	-0.727817	0.25	0	0	0	0	0	0	0	0	0	0	0	0	0	0.75	0	1.48	1.59	1.05	0.89	7.361	7.58	1.046	1.3	2.2	1.93	0.971582	0.712777	0.709924	0.712866	-3.82895	1.14563	1.21807	4.44282	-2.58675	2.53645	-0.25643	2.05383	-2.54453
Ru_Ag	0	Ru	Ag	hcp_B	0.75	0.25	hcp	B	Ag	-0.729007	0.25	0	0	0	0	0	0	0	0	0	0	0	0	0	0.75	0	1.48	1.59	1.05	0.89	7.361	7.58	1.046	1.3	2.2	1.93	0.71011	0.71307	0.97133	0.71301	-2.53546	2.43197	-0.2735	1.99376	-2.59161	2.5461	-0.256544	2.05139	-3.84197
Ru_Au	0	Ru	Au	fcc_A	0.75	0.25	fcc	A	Ru	-0.761057	0	0.25	0	0	0	0	0	0	0	0	0	0	0	0	0.75	0	1.48	1.59	1.05	1.01	7.361	9.23	1.046	2.31	2.2	2.54	0.705067	0.706005	0.947098	0.782416	-2.63517	2.62069	-0.330502	2.11439	-2.60278	2.77306	-0.443413	2.3083	-3.7962
Ru_Au	0	Ru	Au	fcc_B	0.75	0.25	fcc	B	Au	-0.474707	0	0.25	0	0	0	0	0	0	0	0	0	0	0	0	0.75	0	1.48	1.59	1.05	1.01	7.361	9.23	1.046	2.31	2.2	2.54	0.705779	0.705067	0.70608	0.783064	-2.61222	2.76497	-0.429806	2.28425	-2.63517	2.62069	-0.330502	2.11439	-2.61246
Ru_Au	0	Ru	Au	hcp_A	0.75	0.25	hcp	A	Ru	-0.487647	0	0.25	0	0	0	0	0	0	0	0	0	0	0	0	0.75	0	1.48	1.59	1.05	1.01	7.361	9.23	1.046	2.31	2.2	2.54	0.946652	0.705669	0.704651	0.707335	-3.81523	1.87499	0.67125	2.82279	-2.60779	2.76695	-0.428364	2.28205	-2.642
Ru_Au	0	Ru	Au	hcp_B	0.75	0.25	hcp	B	Au	0.215083	0	0.25	0	0	0	0	0	0	0	0	0	0	0	0	0.75	0	1.48	1.59	1.05	1.01	7.361	9.23	1.046	2.31	2.2	2.54	0.705067	0.705779	0.946724	0.707589	-2.63517	2.62069	-0.330502	2.11439	-2.61222	2.76497	-0.429806	2.28425	-3.81487
Ru_Co	0	Ru	Co	fcc_A	0.75	0.25	fcc	A	Ru	-0.736377	0	0	0.25	0	0	0	0	0	0	0	0	0	0	0	0.75	0	1.48	1.39	1.05	0.76	7.361	7.881	1.046	0.662	2.2	1.88	0.729761	0.725623	0.766473	0.740893	-2.63236	2.29329	-0.248137	1.98559	-2.59193	2.18178	-0.228609	2.07275	-1.79057
Ru_Co	0	Ru	Co	fcc_B	0.75	0.25	fcc	B	Co	-0.672177	0	0	0.25	0	0	0	0	0	0	0	0	0	0	0	0.75	0	1.48	1.39	1.05	0.76	7.361	7.881	1.046	0.662	2.2	1.88	0.725915	0.729761	0.725813	0.739886	-2.59015	2.18505	-0.228644	2.06963	-2.63236	2.29329	-0.248137	1.98559	-2.59011
Ru_Co	0	Ru	Co	hcp_A	0.75	0.25	hcp	A	Ru	-1.26851	0	0	0.25	0	0	0	0	0	0	0	0	0	0	0	0.75	0	1.48	1.39	1.05	0.76	7.361	7.881	1.046	0.662	2.2	1.88	0.767699	0.725202	0.729011	0.725915	-1.78926	1.30725	-1.00652	3.84633	-2.59526	2.18256	-0.22506	2.0681	-2.63393
Ru_Co	0	Ru	Co	hcp_B	0.75	0.25	hcp	B	Co	-1.16167	0	0	0.25	0	0	0	0	0	0	0	0	0	0	0	0.75	0	1.48	1.39	1.05	0.76	7.361	7.881	1.046	0.662	2.2	1.88	0.729761	0.725915	0.76798	0.726118	-2.63236	2.29329	-0.248137	1.98559	-2.59015	2.18505	-0.228644	2.06963	-1.79175
Ru_Cr	0	Ru	Cr	fcc_A	0.75	0.25	fcc	A	Ru	-0.530847	0	0	0	0.25	0	0	0	0	0	0	0	0	0	0	0.75	0	1.48	1.42	1.05	0.9	7.361	6.767	1.046	0.676	2.2	1.66	0.777039	0.781909	0.555639	0.706918	-2.68941	2.29029	-0.281995	1.91835	-2.64867	2.09419	-0.256953	2.04657	-1.8692
Ru_Cr	0	Ru	Cr	fcc_B	0.75	0.25	fcc	B	Cr	-0.248447	0	0	0	0.25	0	0	0	0	0	0	0	0	0	0	0.75	0	1.48	1.42	1.05	0.9	7.361	6.767	1.046	0.676	2.2	1.66	0.781622	0.777039	0.781295	0.711095	-2.64845	2.09368	-0.256886	2.04708	-2.68941	2.29029	-0.281995	1.91835	-2.64974
Ru_Cr	0	Ru	Cr	hcp_A	0.75	0.25	hcp	A	Ru	-1.18641	0	0	0	0.25	0	0	0	0	0	0	0	0	0	0	0.75	0	1.48	1.42	1.05	0.9	7.361	6.767	1.046	0.676	2.2	1.66	0.555745	0.781719	0.777011	0.785764	-1.86934	1.91316	-0.91474	2.80953	-2.6489	2.09431	-0.256671	2.04615	-2.6867
Ru_Cr	0	Ru	Cr	hcp_B	0.75	0.25	hcp	B	Cr	-1.1674	0	0	0	0.25	0	0	0	0	0	0	0	0	0	0	0.75	0	1.48	1.42	1.05	0.9	7.361	6.767	1.046	0.676	2.2	1.66	0.777039	0.781622	0.555733	0.785694	-2.68941	2.29029	-0.281995	1.91835	-2.64845	2.09368	-0.256886	2.04708	-1.86938
Ru_Cu	0	Ru	Cu	fcc_A	0.75	0.25	fcc	A	Ru	-0.336087	0	0	0	0	0.25	0	0	0	0	0	0	0	0	0	0.75	0	1.48	1.41	1.05	0.67	7.361	7.73	1.046	1.24	2.2	1.9	0.707711	0.707836	0.95265	0.788676	-2.57222	2.35471	-0.219004	1.94776	-2.4938	2.27719	-0.249731	2.03507	-2.51366
Ru_Cu	0	Ru	Cu	fcc_B	0.75	0.25	fcc	B	Cu	-0.850197	0	0	0	0	0.25	0	0	0	0	0	0	0	0	0	0.75	0	1.48	1.41	1.05	0.67	7.361	7.73	1.046	1.24	2.2	1.9	0.70796	0.707711	0.708063	0.789998	-2.49776	2.28147	-0.247178	2.03152	-2.57222	2.35471	-0.219004	1.94776	-2.49397
Ru_Cu	0	Ru	Cu	hcp_A	0.75	0.25	hcp	A	Ru	-0.335787	0	0	0	0	0.25	0	0	0	0	0	0	0	0	0	0.75	0	1.48	1.41	1.05	0.67	7.361	7.73	1.046	1.24	2.2	1.9	0.952582	0.707678	0.707965	0.708879	-2.51641	0.863065	-0.171426	3.84399	-2.49411	2.27798	-0.248869	2.03439	-2.57623
Ru_Cu	0	Ru	Cu	hcp_B	0.75	0.25	hcp	B	Cu	-0.341727	0	0	0	0	0.25	0	0	0	0	0	0	0	0	0	0.75	0	1.48	1.41	1.05	0.67	7.361	7.73	1.046	1.24	2.2	1.9	0.707711	0.70796	0.952566	0.708892	-2.57222	2.35471	-0.219004	1.94776	-2.49776	2.28147	-0.247178	2.03152	-2.51591
Ru_Fe	0	Ru	Fe	fcc_A	0.75	0.25	fcc	A	Ru	-0.503057	0	0	0	0	0	0.25	0	0	0	0	0	0	0	0	0.75	0	1.48	1.41	1.05	0.8	7.361	7.902	1.046	0.153	2.2	1.83	0.754756	0.747822	0.67369	0.724004	-2.63984	2.33221	-0.247478	1.94165	-2.56644	2.19457	-0.268108	2.06412	-2.01582
Ru_Fe	0	Ru	Fe	fcc_B	0.75	0.25	fcc	B	Fe	-0.500707	0	0	0	0	0	0.25	0	0	0	0	0	0	0	0	0.75	0	1.48	1.41	1.05	0.8	7.361	7.902	1.046	0.153	2.2	1.83	0.748835	0.754756	0.748579	0.723454	-2.56705	2.19428	-0.26785	2.06422	-2.63984	2.33221	-0.247478	1.94165	-2.56758
Ru_Fe	0	Ru	Fe	hcp_A	0.75	0.25	hcp	A	Ru	-0.958297	0	0	0	0	0	0.25	0	0	0	0	0	0	0	0	0.75	0	1.48	1.41	1.05	0.8	7.361	7.902	1.046	0.153	2.2	1.83	0.673645	0.748126	0.754758	0.747916	-2.01663	1.46496	-0.785082	3.3587	-2.56718	2.1946	-0.267633	2.0637	-2.64127
Ru_Fe	0	Ru	Fe	hcp_B	0.75	0.25	hcp	B	Fe	-0.958537	0	0	0	0	0	0.25	0	0	0	0	0	0	0	0	0.75	0	1.48	1.41	1.05	0.8	7.361	7.902	1.046	0.153	2.2	1.83	0.754756	0.748835	0.674024	0.748694	-2.63984	2.33221	-0.247478	1.94165	-2.56705	2.19428	-0.26785	2.06422	-2.01605
Ru_Ir	0	Ru	Ir	fcc_A	0.75	0.25	fcc	A	Ru	-0.445767	0	0	0	0	0	0	0.25	0	0	0	0	0	0	0	0.75	0	1.48	1.5	1.05	1.08	7.361	8.967	1.046	1.564	2.2	2.2	0.720948	0.720769	0.791364	0.743244	-2.68679	2.67777	-0.321166	2.19252	-2.66266	2.75684	-0.391271	2.27403	-3.05899
Ru_Ir	0	Ru	Ir	fcc_B	0.75	0.25	fcc	B	Ir	-0.585007	0	0	0	0	0	0	0.25	0	0	0	0	0	0	0	0.75	0	1.48	1.5	1.05	1.08	7.361	8.967	1.046	1.564	2.2	2.2	0.71901	0.720948	0.719851	0.742976	-2.66212	2.72474	-0.38718	2.27723	-2.68679	2.67777	-0.321166	2.19252	-2.67977
Ru_Ir	0	Ru	Ir	hcp_A	0.75	0.25	hcp	A	Ru	-1.00321	0	0	0	0	0	0	0.25	0	0	0	0	0	0	0	0.75	0	1.48	1.5	1.05	1.08	7.361	8.967	1.046	1.564	2.2	2.2	0.7914	0.719468	0.720982	0.720212	-3.07264	2.8052	-0.0439272	2.09516	-2.68134	2.73964	-0.376813	2.26299	-2.69334
Ru_Ir	0	Ru	Ir	hcp_B	0.75	0.25	hcp	B	Ir	-1.01925	0	0	0	0	0	0	0.25	0	0	0	0	0	0	0	0.75	0	1.48	1.5	1.05	1.08	7.361	8.967	1.046	1.564	2.2	2.2	0.720948	0.71901	0.791572	0.720243	-2.68679	2.67777	-0.321166	2.19252	-2.66212	2.72474	-0.38718	2.27723	-3.06534
Ru_Mo	0	Ru	Mo	fcc_A	0.75	0.25	fcc	A	Ru	-0.491287	0	0	0	0	0	0	0	0.25	0	0	0	0	0	0	0.75	0	1.48	1.55	1.05	1.2	7.361	7.092	1.046	0.747	2.2	2.16	0.758441	0.766268	0.603762	0.721172	-2.78267	2.3878	-0.230106	1.9206	-2.68857	2.25999	-0.272079	2.03913	-2.586
Ru_Mo	0	Ru	Mo	fcc_B	0.75	0.25	fcc	B	Mo	-0.158877	0	0	0	0	0	0	0	0.25	0	0	0	0	0	0	0.75	0	1.48	1.55	1.05	1.2	7.361	7.092	1.046	0.747	2.2	2.16	0.76622	0.758441	0.766399	0.723742	-2.69053	2.26078	-0.270789	2.03769	-2.78267	2.3878	-0.230106	1.9206	-2.69392
Ru_Mo	0	Ru	Mo	hcp_A	0.75	0.25	hcp	A	Ru	-0.926547	0	0	0	0	0	0	0	0.25	0	0	0	0	0	0	0.75	0	1.48	1.55	1.05	1.2	7.361	7.092	1.046	0.747	2.2	2.16	0.603492	0.766373	0.758272	0.764181	-2.59784	2.53586	-0.332733	1.8802	-2.6929	2.26216	-0.268145	2.0329	-2.7829
Ru_Mo	0	Ru	Mo	hcp_B	0.75	0.25	hcp	B	Mo	-0.943337	0	0	0	0	0	0	0	0.25	0	0	0	0	0	0	0.75	0	1.48	1.55	1.05	1.2	7.361	7.092	1.046	0.747	2.2	2.16	0.758441	0.76622	0.604704	0.764412	-2.78267	2.3878	-0.230106	1.9206	-2.69053	2.26078	-0.270789	2.03769	-2.59449
Ru_Ni	0	Ru	Ni	fcc_A	0.75	0.25	fcc	A	Ru	-0.507507	0	0	0	0	0	0	0	0	0.25	0	0	0	0	0	0.75	0	1.48	1.38	1.05	0.71	7.361	7.64	1.046	1.16	2.2	1.91	0.716651	0.713112	0.865719	0.765006	-2.62557	2.34358	-0.208944	1.96224	-2.52007	2.20729	-0.243734	2.10153	-1.86277
Ru_Ni	0	Ru	Ni	fcc_B	0.75	0.25	fcc	B	Ni	-0.731787	0	0	0	0	0	0	0	0	0.25	0	0	0	0	0	0.75	0	1.48	1.38	1.05	0.71	7.361	7.64	1.046	1.16	2.2	1.91	0.71325	0.716651	0.713287	0.766281	-2.51971	2.2055	-0.244125	2.10199	-2.62557	2.34358	-0.208944	1.96224	-2.51843
Ru_Ni	0	Ru	Ni	hcp_A	0.75	0.25	hcp	A	Ru	-0.784357	0	0	0	0	0	0	0	0	0.25	0	0	0	0	0	0.75	0	1.48	1.38	1.05	0.71	7.361	7.64	1.046	1.16	2.2	1.91	0.865631	0.713339	0.716593	0.715343	-1.86335	1.11531	-0.954421	4.05738	-2.52235	2.20671	-0.242362	2.10057	-2.62758
Ru_Ni	0	Ru	Ni	hcp_B	0.75	0.25	hcp	B	Ni	-0.784607	0	0	0	0	0	0	0	0	0.25	0	0	0	0	0	0.75	0	1.48	1.38	1.05	0.71	7.361	7.64	1.046	1.16	2.2	1.91	0.716651	0.71325	0.865698	0.715453	-2.62557	2.34358	-0.208944	1.96224	-2.51971	2.2055	-0.244125	2.10199	-1.86278
Ru_Os	0	Ru	Os	fcc_A	0.75	0.25	fcc	A	Ru	-0.687627	0	0	0	0	0	0	0	0	0	0.25	0	0	0	0	0.75	0	1.48	1.49	1.05	1.13	7.361	8.438	1.046	1.07766	2.2	2.2	0.728222	0.73738	0.715604	0.725938	-2.75231	2.52607	-0.336774	2.24009	-2.77632	2.72789	-0.35047	2.21082	-3.0562
Ru_Os	0	Ru	Os	fcc_B	0.75	0.25	fcc	B	Os	-0.502147	0	0	0	0	0	0	0	0	0	0.25	0	0	0	0	0.75	0	1.48	1.49	1.05	1.13	7.361	8.438	1.046	1.07766	2.2	2.2	0.736411	0.728222	0.73709	0.7288	-2.8177	2.7204	-0.332658	2.19191	-2.75231	2.52607	-0.336774	2.24009	-2.81642
Ru_Os	0	Ru	Os	hcp_A	0.75	0.25	hcp	A	Ru	-1.38642	0	0	0	0	0	0	0	0	0	0.25	0	0	0	0	0.75	0	1.48	1.49	1.05	1.13	7.361	8.438	1.046	1.07766	2.2	2.2	0.716573	0.73771	0.728488	0.73493	-3.08493	2.82204	-0.148937	2.04514	-2.83033	2.73036	-0.32064	2.17658	-2.76952
Ru_Os	0	Ru	Os	hcp_B	0.75	0.25	hcp	B	Os	-1.41091	0	0	0	0	0	0	0	0	0	0.25	0	0	0	0	0.75	0	1.48	1.49	1.05	1.13	7.361	8.438	1.046	1.07766	2.2	2.2	0.728222	0.736411	0.715842	0.734666	-2.75231	2.52607	-0.336774	2.24009	-2.8177	2.7204	-0.332658	2.19191	-3.07155
Ru_Pd	0	Ru	Pd	fcc_A	0.75	0.25	fcc	A	Ru	-0.295497	0	0	0	0	0	0	0	0	0	0	0.25	0	0	0	0.75	0	1.48	1.52	1.05	0.94	7.361	8.34	1.046	0.56	2.2	2.2	0.71195	0.710385	0.897618	0.770936	-2.64064	2.52395	-0.21614	1.92723	-2.52831	2.52463	-0.299428	2.00841	-2.94299
Ru_Pd	0	Ru	Pd	fcc_B	0.75	0.25	fcc	B	Pd	-0.781937	0	0	0	0	0	0	0	0	0	0	0.25	0	0	0	0.75	0	1.48	1.52	1.05	0.94	7.361	8.34	1.046	0.56	2.2	2.2	0.710241	0.71195	0.710271	0.770874	-2.53489	2.5209	-0.29436	2.00515	-2.64064	2.52395	-0.21614	1.92723	-2.53726
Ru_Pd	0	Ru	Pd	hcp_A	0.75	0.25	hcp	A	Ru	-0.405727	0	0	0	0	0	0	0	0	0	0	0.25	0	0	0	0.75	0	1.48	1.52	1.05	0.94	7.361	8.34	1.046	0.56	2.2	2.2	0.897517	0.71039	0.712145	0.709581	-2.95232	1.88254	0.0708047	2.28037	-2.53899	2.52464	-0.290574	2.00196	-2.64684
Ru_Pd	0	Ru	Pd	hcp_B	0.75	0.25	hcp	B	Pd	-0.399607	0	0	0	0	0	0	0	0	0	0	0.25	0	0	0	0.75	0	1.48	1.52	1.05	0.94	7.361	8.34	1.046	0.56	2.2	2.2	0.71195	0.710241	0.897628	0.709257	-2.64064	2.52395	-0.21614	1.92723	-2.53489	2.5209	-0.29436	2.00515	-2.94979
Ru_Pt	0	Ru	Pt	fcc_A	0.75	0.25	fcc	A	Ru	-0.145117	0	0	0	0	0	0	0	0	0	0	0	0.25	0	0	0.75	0	1.48	1.53	1.05	1.04	7.361	9	1.046	2.13	2.2	2.28	0.717219	0.715372	0.873977	0.767451	-2.63739	2.79036	-0.347891	2.17567	-2.58098	2.87938	-0.45979	2.3044	-3.36327
Ru_Pt	0	Ru	Pt	fcc_B	0.75	0.25	fcc	B	Pt	-0.633527	0	0	0	0	0	0	0	0	0	0	0	0.25	0	0	0.75	0	1.48	1.53	1.05	1.04	7.361	9	1.046	2.13	2.2	2.28	0.715137	0.717219	0.715361	0.768044	-2.58353	2.86953	-0.452299	2.29601	-2.63739	2.79036	-0.347891	2.17567	-2.59353
Ru_Pt	0	Ru	Pt	hcp_A	0.75	0.25	hcp	A	Ru	-0.343317	0	0	0	0	0	0	0	0	0	0	0	0.25	0	0	0.75	0	1.48	1.53	1.05	1.04	7.361	9	1.046	2.13	2.2	2.28	0.873694	0.715301	0.717577	0.716018	-3.37795	2.58897	0.202219	2.21566	-2.59025	2.87426	-0.447953	2.29084	-2.64227
Ru_Pt	0	Ru	Pt	hcp_B	0.75	0.25	hcp	B	Pt	-0.337067	0	0	0	0	0	0	0	0	0	0	0	0.25	0	0	0.75	0	1.48	1.53	1.05	1.04	7.361	9	1.046	2.13	2.2	2.28	0.717219	0.715137	0.873883	0.716161	-2.63739	2.79036	-0.347891	2.17567	-2.58353	2.86953	-0.452299	2.29601	-3.37437
Ru_Re	0	Ru	Re	fcc_A	0.75	0.25	fcc	A	Ru	-0.651977	0	0	0	0	0	0	0	0	0	0	0	0	0.25	0	0.75	0	1.48	1.52	1.05	1.2	7.361	7.834	1.046	0.06	2.2	1.6	0.746325	0.759336	0.656648	0.726271	-2.84182	2.54415	-0.31331	2.14126	-2.81549	2.62289	-0.329218	2.16005	-2.959
Ru_Re	0	Ru	Re	fcc_B	0.75	0.25	fcc	B	Re	-0.218127	0	0	0	0	0	0	0	0	0	0	0	0	0.25	0	0.75	0	1.48	1.52	1.05	1.2	7.361	7.834	1.046	0.06	2.2	1.6	0.759178	0.746325	0.759576	0.730506	-2.82536	2.62365	-0.324206	2.15437	-2.84182	2.54415	-0.31331	2.14126	-2.82874
Ru_Re	0	Ru	Re	hcp_A	0.75	0.25	hcp	A	Ru	-1.2866	0	0	0	0	0	0	0	0	0	0	0	0	0.25	0	0.75	0	1.48	1.52	1.05	1.2	7.361	7.834	1.046	0.06	2.2	1.6	0.657528	0.759655	0.7468	0.75744	-2.97698	2.78923	-0.255062	1.97524	-2.83381	2.62907	-0.317261	2.14372	-2.85242
Ru_Re	0	Ru	Re	hcp_B	0.75	0.25	hcp	B	Re	-1.29782	0	0	0	0	0	0	0	0	0	0	0	0	0.25	0	0.75	0	1.48	1.52	1.05	1.2	7.361	7.834	1.046	0.06	2.2	1.6	0.746325	0.759178	0.657138	0.756536	-2.84182	2.54415	-0.31331	2.14126	-2.82536	2.62365	-0.324206	2.15437	-2.96839
Ru_Rh	0	Ru	Rh	fcc_A	0.75	0.25	fcc	A	Ru	-0.489137	0	0	0	0	0	0	0	0	0	0	0	0	0	0.25	0.75	0	1.48	1.49	1.05	0.99	7.361	7.459	1.046	1.143	2.2	2.28	0.726601	0.721829	0.814997	0.751794	-2.6808	2.53441	-0.202293	1.97744	-2.58626	2.4671	-0.27478	2.06492	-2.67018
Ru_Rh	0	Ru	Rh	fcc_B	0.75	0.25	fcc	B	Rh	-0.743637	0	0	0	0	0	0	0	0	0	0	0	0	0	0.25	0.75	0	1.48	1.49	1.05	0.99	7.361	7.459	1.046	1.143	2.2	2.28	0.721337	0.726601	0.721805	0.750233	-2.58626	2.45413	-0.271665	2.0681	-2.6808	2.53441	-0.202293	1.97744	-2.5974
Ru_Rh	0	Ru	Rh	hcp_A	0.75	0.25	hcp	A	Ru	-0.936967	0	0	0	0	0	0	0	0	0	0	0	0	0	0.25	0.75	0	1.48	1.49	1.05	0.99	7.361	7.459	1.046	1.143	2.2	2.28	0.815258	0.721596	0.726484	0.720498	-2.68132	2.25794	-0.176252	2.15428	-2.60043	2.46171	-0.263507	2.05969	-2.6891
Ru_Rh	0	Ru	Rh	hcp_B	0.75	0.25	hcp	B	Rh	-0.953327	0	0	0	0	0	0	0	0	0	0	0	0	0	0.25	0.75	0	1.48	1.49	1.05	0.99	7.361	7.459	1.046	1.143	2.2	2.28	0.726601	0.721337	0.81507	0.720348	-2.6808	2.53441	-0.202293	1.97744	-2.58626	2.45413	-0.271665	2.0681	-2.68108
Ru_W	0	Ru	W	fcc_A	0.75	0.25	fcc	A	Ru	-0.582707	0	0	0	0	0	0	0	0	0	0	0	0	0	0	0.75	0.25	1.48	1.56	1.05	1.27	7.361	7.864	1.046	0.816	2.2	2.36	0.754634	0.765749	0.595406	0.72042	-2.75036	2.47479	-0.28724	1.99564	-2.68828	2.38809	-0.32287	2.11707	-2.69852
Ru_W	0	Ru	W	fcc_B	0.75	0.25	fcc	B	W	-0.035327	0	0	0	0	0	0	0	0	0	0	0	0	0	0	0.75	0.25	1.48	1.56	1.05	1.27	7.361	7.864	1.046	0.816	2.2	2.36	0.76584	0.754634	0.766057	0.724553	-2.69173	2.38923	-0.32069	2.11225	-2.75036	2.47479	-0.28724	1.99564	-2.69703
Ru_W	0	Ru	W	hcp_A	0.75	0.25	hcp	A	Ru	-0.902287	0	0	0	0	0	0	0	0	0	0	0	0	0	0	0.75	0.25	1.48	1.56	1.05	1.27	7.361	7.864	1.046	0.816	2.2	2.36	0.595786	0.766158	0.754639	0.766234	-2.7173	2.78464	-0.276903	1.86594	-2.69717	2.39436	-0.315132	2.10374	-2.75154
Ru_W	0	Ru	W	hcp_B	0.75	0.25	hcp	B	W	-0.918517	0	0	0	0	0	0	0	0	0	0	0	0	0	0	0.75	0.25	1.48	1.56	1.05	1.27	7.361	7.864	1.046	0.816	2.2	2.36	0.754634	0.76584	0.596264	0.766126	-2.75036	2.47479	-0.28724	1.99564	-2.69173	2.38923	-0.32069	2.11225	-2.71241
W_Ag	0	W	Ag	fcc_A	0.75	0.25	fcc	A	W	-2.15855	0.25	0	0	0	0	0	0	0	0	0	0	0	0	0	0	0.75	1.56	1.59	1.27	0.89	7.864	7.58	0.816	1.3	2.36	1.93	0.621375	0.581893	0.962713	0.743609	-2.20308	2.04352	-0.786755	2.96554	-2.12941	2.37128	-0.912086	3.06096	-4.40824
W_Ag	0	W	Ag	fcc_B	0.75	0.25	fcc	B	Ag	-2.36555	0.25	0	0	0	0	0	0	0	0	0	0	0	0	0	0	0.75	1.56	1.59	1.27	0.89	7.864	7.58	0.816	1.3	2.36	1.93	0.582622	0.621375	0.581458	0.708495	-2.1316	2.36535	-0.911727	3.06367	-2.20308	2.04352	-0.786755	2.96554	-2.12614
W_Ag	0	W	Ag	hcp_A	0.75	0.25	hcp	A	W	-2.3623	0.25	0	0	0	0	0	0	0	0	0	0	0	0	0	0	0.75	1.56	1.59	1.27	0.89	7.864	7.58	0.816	1.3	2.36	1.93	0.962706	0.581958	0.620723	0.584795	-4.41206	1.01907	1.79632	6.5925	-2.13198	2.3642	-0.913629	3.06581	-2.20215
W_Ag	0	W	Ag	hcp_B	0.75	0.25	hcp	B	Ag	-2.16045	0.25	0	0	0	0	0	0	0	0	0	0	0	0	0	0	0.75	1.56	1.59	1.27	0.89	7.864	7.58	0.816	1.3	2.36	1.93	0.621375	0.582622	0.962812	0.584635	-2.20308	2.04352	-0.786755	2.96554	-2.1316	2.36535	-0.911727	3.06367	-4.40991
W_Au	0	W	Au	fcc_A	0.75	0.25	fcc	A	W	-2.07098	0	0.25	0	0	0	0	0	0	0	0	0	0	0	0	0	0.75	1.56	1.59	1.27	1.01	7.864	9.23	0.816	2.31	2.36	2.54	0.612487	0.585225	0.947691	0.739554	-2.24066	2.3497	-0.879867	3.07696	-2.2346	2.80175	-0.955468	3.03081	-4.28748
W_Au	0	W	Au	fcc_B	0.75	0.25	fcc	B	Au	-2.10754	0	0.25	0	0	0	0	0	0	0	0	0	0	0	0	0	0.75	1.56	1.59	1.27	1.01	7.864	9.23	0.816	2.31	2.36	2.54	0.585716	0.612487	0.584746	0.705235	-2.23578	2.79673	-0.952822	3.02666	-2.24066	2.3497	-0.879867	3.07696	-2.23658
W_Au	0	W	Au	hcp_A	0.75	0.25	hcp	A	W	-2.10434	0	0.25	0	0	0	0	0	0	0	0	0	0	0	0	0	0.75	1.56	1.59	1.27	1.01	7.864	9.23	0.816	2.31	2.36	2.54	0.947702	0.585193	0.613007	0.586783	-4.29171	1.45269	1.18367	4.34718	-2.23853	2.79184	-0.954072	3.02796	-2.2423
W_Au	0	W	Au	hcp_B	0.75	0.25	hcp	B	Au	-2.06921	0	0.25	0	0	0	0	0	0	0	0	0	0	0	0	0	0.75	1.56	1.59	1.27	1.01	7.864	9.23	0.816	2.31	2.36	2.54	0.612487	0.585716	0.947948	0.585978	-2.24066	2.3497	-0.879867	3.07696	-2.23578	2.79673	-0.952822	3.02666	-4.28751
W_Co	0	W	Co	fcc_A	0.75	0.25	fcc	A	W	-1.9319	0	0	0.25	0	0	0	0	0	0	0	0	0	0	0	0	0.75	1.56	1.39	1.27	0.76	7.864	7.881	0.816	0.662	2.36	1.88	0.665129	0.621421	0.801241	0.734531	-2.12486	1.98294	-0.58562	2.44852	-2.28245	1.90148	-0.416938	2.40194	-1.51604
W_Co	0	W	Co	fcc_B	0.75	0.25	fcc	B	Co	-2.37311	0	0	0.25	0	0	0	0	0	0	0	0	0	0	0	0	0.75	1.56	1.39	1.27	0.76	7.864	7.881	0.816	0.662	2.36	1.88	0.642652	0.665129	0.619443	0.706413	-2.18399	2.00177	-0.50797	2.35435	-2.12486	1.98294	-0.58562	2.44852	-2.22764
W_Co	0	W	Co	hcp_A	0.75	0.25	hcp	A	W	-2.19716	0	0	0.25	0	0	0	0	0	0	0	0	0	0	0	0	0.75	1.56	1.39	1.27	0.76	7.864	7.881	0.816	0.662	2.36	1.88	0.797981	0.619074	0.659776	0.649357	-1.5547	0.983145	-1.20432	4.55021	-2.25315	1.89999	-0.432685	2.40499	-2.11088
W_Co	0	W	Co	hcp_B	0.75	0.25	hcp	B	Co	-1.85222	0	0	0.25	0	0	0	0	0	0	0	0	0	0	0	0	0.75	1.56	1.39	1.27	0.76	7.864	7.881	0.816	0.662	2.36	1.88	0.665129	0.642652	0.81081	0.661392	-2.12486	1.98294	-0.58562	2.44852	-2.18399	2.00177	-0.50797	2.35435	-1.49638
W_Cr	0	W	Cr	fcc_A	0.75	0.25	fcc	A	W	-3.50835	0	0	0	0.25	0	0	0	0	0	0	0	0	0	0	0	0.75	1.56	1.42	1.27	0.9	7.864	6.767	0.816	0.676	2.36	1.66	0.732172	0.712578	0.576679	0.706824	-2.24378	1.89441	-0.459632	2.47359	-2.31738	1.79936	-0.43179	2.50346	-1.64946
W_Cr	0	W	Cr	fcc_B	0.75	0.25	fcc	B	Cr	-3.65112	0	0	0	0.25	0	0	0	0	0	0	0	0	0	0	0	0.75	1.56	1.42	1.27	0.9	7.864	6.767	0.816	0.676	2.36	1.66	0.734038	0.732172	0.710049	0.692385	-2.14912	1.81763	-0.51445	2.61403	-2.24378	1.89441	-0.459632	2.47359	-2.19851
W_Cr	0	W	Cr	hcp_A	0.75	0.25	hcp	A	W	-3.60206	0	0	0	0.25	0	0	0	0	0	0	0	0	0	0	0	0.75	1.56	1.42	1.27	0.9	7.864	6.767	0.816	0.676	2.36	1.66	0.554295	0.730299	0.73723	0.739388	-1.53556	1.4296	-1.05999	3.6774	-2.21922	1.87088	-0.467158	2.52798	-2.22097
W_Cr	0	W	Cr	hcp_B	0.75	0.25	hcp	B	Cr	-3.51315	0	0	0	0.25	0	0	0	0	0	0	0	0	0	0	0	0.75	1.56	1.42	1.27	0.9	7.864	6.767	0.816	0.676	2.36	1.66	0.732172	0.734038	0.548694	0.745367	-2.24378	1.89441	-0.459632	2.47359	-2.14912	1.81763	-0.51445	2.61403	-1.54766
W_Cu	0	W	Cu	fcc_A	0.75	0.25	fcc	A	W	-2.21245	0	0	0	0	0.25	0	0	0	0	0	0	0	0	0	0	0.75	1.56	1.41	1.27	0.67	7.864	7.73	0.816	1.24	2.36	1.9	0.628634	0.590671	0.955808	0.751403	-2.15683	1.94443	-0.59143	2.5442	-2.13521	2.06523	-0.598664	2.4472	-2.66041
W_Cu	0	W	Cu	fcc_B	0.75	0.25	fcc	B	Cu	-2.48611	0	0	0	0	0.25	0	0	0	0	0	0	0	0	0	0	0.75	1.56	1.41	1.27	0.67	7.864	7.73	0.816	1.24	2.36	1.9	0.587431	0.628634	0.587185	0.713607	-2.13987	2.0759	-0.599852	2.44044	-2.15683	1.94443	-0.59143	2.5442	-2.14443
W_Cu	0	W	Cu	hcp_A	0.75	0.25	hcp	A	W	-1.63608	0	0	0	0	0.25	0	0	0	0	0	0	0	0	0	0	0.75	1.56	1.41	1.27	0.67	7.864	7.73	0.816	1.24	2.36	1.9	0.955881	0.589687	0.629134	0.595683	-2.6594	0.592027	0.139976	4.68753	-2.13587	2.07409	-0.597418	2.44063	-2.1534
W_Cu	0	W	Cu	hcp_B	0.75	0.25	hcp	B	Cu	-2.2136	0	0	0	0	0.25	0	0	0	0	0	0	0	0	0	0	0.75	1.56	1.41	1.27	0.67	7.864	7.73	0.816	1.24	2.36	1.9	0.628634	0.587431	0.955843	0.594782	-2.15683	1.94443	-0.59143	2.5442	-2.13987	2.0759	-0.599852	2.44044	-2.66282
W_Fe	0	W	Fe	fcc_A	0.75	0.25	fcc	A	W	-3.60007	0	0	0	0	0	0.25	0	0	0	0	0	0	0	0	0	0.75	1.56	1.41	1.27	0.8	7.864	7.902	0.816	0.153	2.36	1.83	0.717254	0.657246	0.720596	0.730059	-2.21832	2.0381	-0.473377	2.44189	-2.31542	1.85493	-0.443836	2.55284	-1.48221
W_Fe	0	W	Fe	fcc_B	0.75	0.25	fcc	B	Fe	-3.86223	0	0	0	0	0	0.25	0	0	0	0	0	0	0	0	0	0.75	1.56	1.41	1.27	0.8	7.864	7.902	0.816	0.153	2.36	1.83	0.649989	0.717254	0.652884	0.697123	-2.2665	1.97434	-0.443118	2.4475	-2.21832	2.0381	-0.473377	2.44189	-2.29609
W_Fe	0	W	Fe	hcp_A	0.75	0.25	hcp	A	W	-3.41502	0	0	0	0	0	0.25	0	0	0	0	0	0	0	0	0	0.75	1.56	1.41	1.27	0.8	7.864	7.902	0.816	0.153	2.36	1.83	0.720904	0.651237	0.717533	0.697721	-1.49062	1.16276	-1.17428	4.31052	-2.2927	1.88715	-0.44987	2.52357	-2.22104
W_Fe	0	W	Fe	hcp_B	0.75	0.25	hcp	B	Fe	-3.56995	0	0	0	0	0	0.25	0	0	0	0	0	0	0	0	0	0.75	1.56	1.41	1.27	0.8	7.864	7.902	0.816	0.153	2.36	1.83	0.717254	0.649989	0.726883	0.68095	-2.21832	2.0381	-0.473377	2.44189	-2.2665	1.97434	-0.443118	2.4475	-1.61033
W_Ir	0	W	Ir	fcc_A	0.75	0.25	fcc	A	W	-1.39727	0	0	0	0	0	0	0.25	0	0	0	0	0	0	0	0	0.75	1.56	1.5	1.27	1.08	7.864	8.967	0.816	1.564	2.36	2.2	0.611345	0.61394	0.837921	0.734098	-2.18271	2.32596	-0.736806	2.59473	-2.2743	2.55703	-0.676782	2.4005	-2.87029
W_Ir	0	W	Ir	fcc_B	0.75	0.25	fcc	B	Ir	-2.13462	0	0	0	0	0	0	0.25	0	0	0	0	0	0	0	0	0.75	1.56	1.5	1.27	1.08	7.864	8.967	0.816	1.564	2.36	2.2	0.612241	0.611345	0.614513	0.71788	-2.28671	2.53831	-0.67095	2.39482	-2.18271	2.32596	-0.736806	2.59473	-2.28689
W_Ir	0	W	Ir	hcp_A	0.75	0.25	hcp	A	W	-1.50494	0	0	0	0	0	0	0.25	0	0	0	0	0	0	0	0	0.75	1.56	1.5	1.27	1.08	7.864	8.967	0.816	1.564	2.36	2.2	0.838314	0.615664	0.613745	0.659082	-2.87292	2.09281	-0.227555	2.26635	-2.2864	2.56249	-0.663663	2.37289	-2.181
W_Ir	0	W	Ir	hcp_B	0.75	0.25	hcp	B	Ir	-1.35682	0	0	0	0	0	0	0.25	0	0	0	0	0	0	0	0	0.75	1.56	1.5	1.27	1.08	7.864	8.967	0.816	1.564	2.36	2.2	0.611345	0.612241	0.837172	0.6529	-2.18271	2.32596	-0.736806	2.59473	-2.28671	2.53831	-0.67095	2.39482	-2.88486
W_Mo	0	W	Mo	fcc_A	0.75	0.25	fcc	A	W	-1.80422	0	0	0	0	0	0	0	0.25	0	0	0	0	0	0	0	0.75	1.56	1.55	1.27	1.2	7.864	7.092	0.816	0.747	2.36	2.16	0.673988	0.673569	0.654677	0.708956	-2.33568	1.89747	-0.440989	2.44436	-2.36439	1.8299	-0.385852	2.48689	-2.25819
W_Mo	0	W	Mo	fcc_B	0.75	0.25	fcc	B	Mo	-1.96438	0	0	0	0	0	0	0	0.25	0	0	0	0	0	0	0	0.75	1.56	1.55	1.27	1.2	7.864	7.092	0.816	0.747	2.36	2.16	0.678451	0.673988	0.682305	0.700881	-2.35446	1.83406	-0.39982	2.4842	-2.33568	1.89747	-0.440989	2.44436	-2.35748
W_Mo	0	W	Mo	hcp_A	0.75	0.25	hcp	A	W	-2.42121	0	0	0	0	0	0	0	0.25	0	0	0	0	0	0	0	0.75	1.56	1.55	1.27	1.2	7.864	7.092	0.816	0.747	2.36	2.16	0.656235	0.670786	0.682858	0.721299	-2.19481	1.79899	-0.463422	2.45665	-2.27693	1.85351	-0.418848	2.45936	-2.29465
W_Mo	0	W	Mo	hcp_B	0.75	0.25	hcp	B	Mo	-2.28398	0	0	0	0	0	0	0	0.25	0	0	0	0	0	0	0	0.75	1.56	1.55	1.27	1.2	7.864	7.092	0.816	0.747	2.36	2.16	0.673988	0.678451	0.653933	0.700165	-2.33568	1.89747	-0.440989	2.44436	-2.35446	1.83406	-0.39982	2.4842	-2.19848
W_Ni	0	W	Ni	fcc_A	0.75	0.25	fcc	A	W	-1.82511	0	0	0	0	0	0	0	0	0.25	0	0	0	0	0	0	0.75	1.56	1.38	1.27	0.71	7.864	7.64	0.816	1.16	2.36	1.91	0.666547	0.610901	0.890269	0.746566	-2.18612	1.97452	-0.506669	2.39244	-2.16381	1.99776	-0.476127	2.41746	-1.60666
W_Ni	0	W	Ni	fcc_B	0.75	0.25	fcc	B	Ni	-2.41079	0	0	0	0	0	0	0	0	0.25	0	0	0	0	0	0	0.75	1.56	1.38	1.27	0.71	7.864	7.64	0.816	1.16	2.36	1.91	0.6071	0.666547	0.606643	0.708081	-2.15758	2.01704	-0.48475	2.40432	-2.18612	1.97452	-0.506669	2.39244	-2.16201
W_Ni	0	W	Ni	hcp_A	0.75	0.25	hcp	A	W	-1.98273	0	0	0	0	0	0	0	0	0.25	0	0	0	0	0	0	0.75	1.56	1.38	1.27	0.71	7.864	7.64	0.816	1.16	2.36	1.91	0.889578	0.609809	0.652744	0.617958	-1.60177	0.769823	-1.11595	5.06927	-2.17225	2.0006	-0.467583	2.41082	-2.18181
W_Ni	0	W	Ni	hcp_B	0.75	0.25	hcp	B	Ni	-1.83566	0	0	0	0	0	0	0	0	0.25	0	0	0	0	0	0	0.75	1.56	1.38	1.27	0.71	7.864	7.64	0.816	1.16	2.36	1.91	0.666547	0.6071	0.890257	0.619385	-2.18612	1.97452	-0.506669	2.39244	-2.15758	2.01704	-0.48475	2.40432	-1.6093
W_Os	0	W	Os	fcc_A	0.75	0.25	fcc	A	W	-1.58017	0	0	0	0	0	0	0	0	0	0.25	0	0	0	0	0	0.75	1.56	1.49	1.27	1.13	7.864	8.438	0.816	1.07766	2.36	2.2	0.633808	0.623679	0.768269	0.72205	-2.17872	2.23047	-0.659955	2.51302	-2.24822	2.22027	-0.659538	2.50051	-2.55836
W_Os	0	W	Os	fcc_B	0.75	0.25	fcc	B	Os	-2.01625	0	0	0	0	0	0	0	0	0	0.25	0	0	0	0	0	0.75	1.56	1.49	1.27	1.13	7.864	8.438	0.816	1.07766	2.36	2.2	0.628773	0.633808	0.618911	0.713239	-2.24594	2.17282	-0.66824	2.5433	-2.17872	2.23047	-0.659955	2.51302	-2.39334
W_Os	0	W	Os	hcp_A	0.75	0.25	hcp	A	W	-1.67299	0	0	0	0	0	0	0	0	0	0.25	0	0	0	0	0	0.75	1.56	1.49	1.27	1.13	7.864	8.438	0.816	1.07766	2.36	2.2	0.769066	0.628732	0.636511	0.686121	-2.56608	2.07982	-0.32506	2.33731	-2.37074	2.39114	-0.489154	2.24118	-2.16524
W_Os	0	W	Os	hcp_B	0.75	0.25	hcp	B	Os	-1.46091	0	0	0	0	0	0	0	0	0	0.25	0	0	0	0	0	0.75	1.56	1.49	1.27	1.13	7.864	8.438	0.816	1.07766	2.36	2.2	0.633808	0.628773	0.764058	0.678681	-2.17872	2.23047	-0.659955	2.51302	-2.24594	2.17282	-0.66824	2.5433	-2.56311
W_Pd	0	W	Pd	fcc_A	0.75	0.25	fcc	A	W	-1.38074	0	0	0	0	0	0	0	0	0	0	0.25	0	0	0	0	0.75	1.56	1.52	1.27	0.94	7.864	8.34	0.816	0.56	2.36	2.2	0.641139	0.601572	0.917638	0.74312	-2.2031	2.14034	-0.580009	2.35206	-2.16525	2.3485	-0.595061	2.2411	-2.91247
W_Pd	0	W	Pd	fcc_B	0.75	0.25	fcc	B	Pd	-2.27146	0	0	0	0	0	0	0	0	0	0	0.25	0	0	0	0	0.75	1.56	1.52	1.27	0.94	7.864	8.34	0.816	0.56	2.36	2.2	0.601845	0.641139	0.601556	0.709242	-2.16438	2.34569	-0.593705	2.23996	-2.2031	2.14034	-0.580009	2.35206	-2.16735
W_Pd	0	W	Pd	hcp_A	0.75	0.25	hcp	A	W	-2.26314	0	0	0	0	0	0	0	0	0	0	0.25	0	0	0	0	0.75	1.56	1.52	1.27	0.94	7.864	8.34	0.816	0.56	2.36	2.2	0.917599	0.601486	0.641078	0.606283	-2.91406	1.33474	0.158819	2.73231	-2.16925	2.34994	-0.592239	2.23613	-2.2017
W_Pd	0	W	Pd	hcp_B	0.75	0.25	hcp	B	Pd	-2.12324	0	0	0	0	0	0	0	0	0	0	0.25	0	0	0	0	0.75	1.56	1.52	1.27	0.94	7.864	8.34	0.816	0.56	2.36	2.2	0.641139	0.601845	0.917712	0.606263	-2.2031	2.14034	-0.580009	2.35206	-2.16438	2.34569	-0.593705	2.23996	-2.91132
W_Pt	0	W	Pt	fcc_A	0.75	0.25	fcc	A	W	-1.29482	0	0	0	0	0	0	0	0	0	0	0	0.25	0	0	0	0.75	1.56	1.53	1.27	1.04	7.864	9	0.816	2.13	2.36	2.28	0.618574	0.606289	0.898626	0.742604	-2.18028	2.5019	-0.751057	2.66016	-2.25465	2.80902	-0.753835	2.51575	-3.42187
W_Pt	0	W	Pt	fcc_B	0.75	0.25	fcc	B	Pt	-2.19026	0	0	0	0	0	0	0	0	0	0	0	0.25	0	0	0	0.75	1.56	1.53	1.27	1.04	7.864	9	0.816	2.13	2.36	2.28	0.606958	0.618574	0.607026	0.720384	-2.26439	2.81202	-0.742664	2.49596	-2.18028	2.5019	-0.751057	2.66016	-2.26266
W_Pt	0	W	Pt	hcp_A	0.75	0.25	hcp	A	W	691.566	0	0	0	0	0	0	0	0	0	0	0	0.25	0	0	0	0.75	1.56	1.53	1.27	1.04	7.864	9	0.816	2.13	2.36	2.28	0.898688	0.6067	0.618748	0.631465	-3.42041	1.92124	0.208457	2.60056	-2.26916	2.8056	-0.741826	2.49594	-2.18452
W_Pt	0	W	Pt	hcp_B	0.75	0.25	hcp	B	Pt	691.566	0	0	0	0	0	0	0	0	0	0	0	0.25	0	0	0	0.75	1.56	1.53	1.27	1.04	7.864	9	0.816	2.13	2.36	2.28	0.618574	0.606958	0.898706	0.629956	-2.18028	2.5019	-0.751057	2.66016	-2.26439	2.81202	-0.742664	2.49596	-3.42324
W_Re	0	W	Re	fcc_A	0.75	0.25	fcc	A	W	-1.71488	0	0	0	0	0	0	0	0	0	0	0	0	0.25	0	0	0.75	1.56	1.52	1.27	1.2	7.864	7.834	0.816	0.06	2.36	1.6	0.676441	0.647888	0.707086	0.70677	-2.25934	2.12289	-0.600466	2.55415	-2.42394	2.21613	-0.456222	2.35923	-2.33284
W_Re	0	W	Re	fcc_B	0.75	0.25	fcc	B	Re	-1.86951	0	0	0	0	0	0	0	0	0	0	0	0	0.25	0	0	0.75	1.56	1.52	1.27	1.2	7.864	7.834	0.816	0.06	2.36	1.6	0.643482	0.676441	0.648523	0.69811	-2.40005	2.16409	-0.503242	2.42718	-2.25934	2.12289	-0.600466	2.55415	-2.22961
W_Re	0	W	Re	hcp_A	0.75	0.25	hcp	A	W	-1.92662	0	0	0	0	0	0	0	0	0	0	0	0	0.25	0	0	0.75	1.56	1.52	1.27	1.2	7.864	7.834	0.816	0.06	2.36	1.6	0.684999	0.635387	0.639038	0.700439	-2.52053	1.98978	-0.3661	2.48272	-2.46209	2.17337	-0.430621	2.36731	-2.25168
W_Re	0	W	Re	hcp_B	0.75	0.25	hcp	B	Re	-1.8398	0	0	0	0	0	0	0	0	0	0	0	0	0.25	0	0	0.75	1.56	1.52	1.27	1.2	7.864	7.834	0.816	0.06	2.36	1.6	0.676441	0.643482	0.683539	0.685544	-2.25934	2.12289	-0.600466	2.55415	-2.40005	2.16409	-0.503242	2.42718	-2.51797
W_Rh	0	W	Rh	fcc_A	0.75	0.25	fcc	A	W	-1.51025	0	0	0	0	0	0	0	0	0	0	0	0	0	0.25	0	0.75	1.56	1.49	1.27	0.99	7.864	7.459	0.816	1.143	2.36	2.28	0.626558	0.619204	0.853284	0.739864	-2.13871	2.14428	-0.616403	2.36864	-2.17898	2.27022	-0.56553	2.20741	-2.55769
W_Rh	0	W	Rh	fcc_B	0.75	0.25	fcc	B	Rh	-2.24139	0	0	0	0	0	0	0	0	0	0	0	0	0	0.25	0	0.75	1.56	1.49	1.27	0.99	7.864	7.459	0.816	1.143	2.36	2.28	0.618821	0.626558	0.618699	0.720011	-2.18673	2.25741	-0.559801	2.20194	-2.13871	2.14428	-0.616403	2.36864	-2.18843
W_Rh	0	W	Rh	hcp_A	0.75	0.25	hcp	A	W	-1.64223	0	0	0	0	0	0	0	0	0	0	0	0	0	0.25	0	0.75	1.56	1.49	1.27	0.99	7.864	7.459	0.816	1.143	2.36	2.28	0.853647	0.620156	0.627289	0.654944	-2.56139	1.65049	-0.311566	2.37965	-2.18864	2.27648	-0.554614	2.18898	-2.13719
W_Rh	0	W	Rh	hcp_B	0.75	0.25	hcp	B	Rh	-1.53513	0	0	0	0	0	0	0	0	0	0	0	0	0	0.25	0	0.75	1.56	1.49	1.27	0.99	7.864	7.459	0.816	1.143	2.36	2.28	0.626558	0.618821	0.852878	0.651012	-2.13871	2.14428	-0.616403	2.36864	-2.18673	2.25741	-0.559801	2.20194	-2.56106
W_Ru	0	W	Ru	fcc_A	0.75	0.25	fcc	A	W	-1.83534	0	0	0	0	0	0	0	0	0	0	0	0	0	0	0.25	0.75	1.56	1.48	1.27	1.05	7.864	7.361	0.816	1.046	2.36	2.2	0.644569	0.627354	0.785567	0.726732	-2.11782	2.05659	-0.59188	2.36703	-2.16073	2.01134	-0.57498	2.36415	-2.30913
W_Ru	0	W	Ru	fcc_B	0.75	0.25	fcc	B	Ru	-2.13895	0	0	0	0	0	0	0	0	0	0	0	0	0	0	0.25	0.75	1.56	1.48	1.27	1.05	7.864	7.361	0.816	1.046	2.36	2.2	0.635793	0.644569	0.628096	0.717873	-2.15827	2.0022	-0.579526	2.37388	-2.11782	2.05659	-0.59188	2.36703	-2.30126
W_Ru	0	W	Ru	hcp_A	0.75	0.25	hcp	A	W	-1.72085	0	0	0	0	0	0	0	0	0	0	0	0	0	0	0.25	0.75	1.56	1.48	1.27	1.05	7.864	7.361	0.816	1.046	2.36	2.2	0.785472	0.63482	0.647022	0.683925	-2.30207	1.7783	-0.404231	2.37704	-2.29347	2.1739	-0.38767	2.11416	-2.10227
W_Ru	0	W	Ru	hcp_B	0.75	0.25	hcp	B	Ru	-1.60194	0	0	0	0	0	0	0	0	0	0	0	0	0	0	0.25	0.75	1.56	1.48	1.27	1.05	7.864	7.361	0.816	1.046	2.36	2.2	0.644569	0.635793	0.78579	0.679712	-2.11782	2.05659	-0.59188	2.36703	-2.15827	2.0022	-0.579526	2.37388	-2.29093
[truncated: 7 more columns]
