# Supplementary material for: Diffusion Model-Guided Inverse Design of Bimetallic Catalysts for Ammonia Decomposition
Source: J Am Chem Soc. 2025 Dec 19;148(1):537–46. doi: 10.1021/jacs.5c14652 (PMC12814173; doi:10.1021/jacs.5c14652)
Supplement: Supplementary file 1 [file ja5c14652_si_001.zip › DD_model_code/dd_module.py]

import tensorflow as tf
from tensorflow import keras
from tensorflow.keras import layers
import numpy as np
import os
import pandas as pd
from sklearn.model_selection import train_test_split
import pickle
# -------------------- Hyperparameters --------------------
VECTOR_SIZE = 18
TIMESTEPS = 1000
BATCH_SIZE = 128
EPOCHS = 50
LEARNING_RATE = 1e-4
EMBEDDING_DIM = 128
seed = 71

# Create checkpoint directory
CHECKPOINT_DIR = "./checkpoints"
os.makedirs(CHECKPOINT_DIR, exist_ok=True)

# -------------------- Beta Schedule --------------------
class DiffusionSchedule:
    def __init__(self, timesteps, beta_start=1e-4, beta_end=0.02):
        self.timesteps = timesteps
        self.betas = np.linspace(beta_start, beta_end, timesteps, dtype=np.float32)
        self.alphas = 1.0 - self.betas
        self.alphas_cumprod = np.cumprod(self.alphas)
        self.sqrt_alphas_cumprod = np.sqrt(self.alphas_cumprod)
        self.sqrt_one_minus_alphas_cumprod = np.sqrt(1.0 - self.alphas_cumprod)

schedule = DiffusionSchedule(TIMESTEPS)

# -------------------- Time Embedding --------------------
def sinusoidal_embedding(t, embedding_dim=EMBEDDING_DIM):
    half_dim = embedding_dim // 2
    emb = np.log(10000) / (half_dim - 1)
    emb = np.exp(np.arange(half_dim) * -emb)
    emb = tf.cast(t[:, None], tf.float32) * emb[None, :]
    emb = tf.concat([tf.sin(emb), tf.cos(emb)], axis=-1)
    return emb

# -------------------- Model --------------------
def build_denoising_model():
    x_input = keras.Input(shape=(VECTOR_SIZE,))
    t_input = keras.Input(shape=(), dtype=tf.int32)

    t_emb = layers.Lambda(lambda t: sinusoidal_embedding(t))(t_input)
    t_emb = layers.Dense(128, activation='swish')(t_emb)
    t_emb = layers.Dense(128, activation='swish')(t_emb)

    x = layers.Dense(128, activation='swish')(x_input)
    x = layers.Concatenate()([x, t_emb])
    x = layers.Dense(256, activation='swish')(x)
    x = layers.Dense(256, activation='swish')(x)
    x = layers.Dense(VECTOR_SIZE)(x)

    return keras.Model([x_input, t_input], x)

model = build_denoising_model()
optimizer = keras.optimizers.Adam(LEARNING_RATE)
mse_loss = keras.losses.MeanSquaredError()

# -------------------- Forward Diffusion --------------------
def add_noise(x0, t, noise, schedule):
    sqrt_alpha_cumprod_t = tf.gather(schedule.sqrt_alphas_cumprod, t)
    sqrt_one_minus_alpha_cumprod_t = tf.gather(schedule.sqrt_one_minus_alphas_cumprod, t)
    return sqrt_alpha_cumprod_t[:, None] * x0 + sqrt_one_minus_alpha_cumprod_t[:, None] * noise

# -------------------- Training Step --------------------
@tf.function
def train_step(x0):
    batch_size = tf.shape(x0)[0]
    t = tf.random.uniform((batch_size,), minval=0, maxval=TIMESTEPS, dtype=tf.int32)
    noise = tf.random.normal(shape=tf.shape(x0))
    noisy_x = add_noise(x0, t, noise, schedule)

    with tf.GradientTape() as tape:
        predicted_noise = model([noisy_x, t], training=True)
        loss_denoise = mse_loss(noise, predicted_noise)
        # Estimate x0 from noisy_x and predicted_noise (using DDPM formula)
        alpha_t = schedule['alpha'][t]
        alpha_bar_t = schedule['alpha_bar'][t]
        sqrt_alpha_bar_t = tf.sqrt(alpha_bar_t)
        sqrt_one_minus_alpha_bar_t = tf.sqrt(1 - alpha_bar_t)

        x0_pred = (noisy_x - sqrt_one_minus_alpha_bar_t * predicted_noise) / sqrt_alpha_bar_t

        # Predict condition from x0_pred (you provide this function)
        # read the model and data
        with open('Nads_opt.pkl', 'rb') as f:
            ml2_model = pickle.load(f)
        pred_condition = ml2_model.predict(x0_pred)  # shape (batch_size, 1)

        # Auxiliary condition loss: push condition close to zero
        loss_condition = tf.reduce_mean(tf.square(pred_condition))

        # Total loss
        lambda_cond = 10.0  # tune this hyperparameter
        loss = loss_denoise + lambda_cond * loss_condition
    gradients = tape.gradient(loss, model.trainable_variables)
    optimizer.apply_gradients(zip(gradients, model.trainable_variables))
    return loss

# -------------------- Sampling --------------------
def sample(model, schedule, num_samples):
    x = tf.random.normal((num_samples, VECTOR_SIZE))
    for t_inv in range(TIMESTEPS-1, -1, -1):
        t = tf.constant([t_inv] * num_samples, dtype=tf.int32)
        predicted_noise = model([x, t], training=False)

        alpha_t = schedule.alphas[t_inv]
        alpha_cumprod_t = schedule.alphas_cumprod[t_inv]
        beta_t = schedule.betas[t_inv]

        coef1 = 1 / np.sqrt(alpha_t)
        coef2 = beta_t / np.sqrt(1 - alpha_cumprod_t)

        z = tf.random.normal((num_samples, VECTOR_SIZE)) if t_inv > 0 else tf.zeros_like(x)
        x = coef1 * (x - coef2 * predicted_noise) + np.sqrt(beta_t) * z

    return x.numpy()

# -------------------- Checkpoint --------------------
checkpoint = tf.train.Checkpoint(optimizer=optimizer, model=model)
checkpoint_manager = tf.train.CheckpointManager(checkpoint, CHECKPOINT_DIR, max_to_keep=3)

# Restore latest checkpoint if exists
if checkpoint_manager.latest_checkpoint:
    checkpoint.restore(checkpoint_manager.latest_checkpoint)
    print(f"Restored from {checkpoint_manager.latest_checkpoint}")
else:
    print("Starting training from scratch.")

# -------------------- Dataset (replace with real data) --------------------

data_mono = pd.read_excel('JY_data_dfilling_nonsite.xlsx', sheet_name="data_mono")
data_bi = pd.read_excel('JY_data_dfilling_nonsite.xlsx', sheet_name="data_bi")
# Data preprocessing steps, remove bad calculations
data_bi = data_bi.dropna(axis=0)
data_mono = data_mono[data_mono["N_ads"] < 1]
data_mono = data_mono[data_mono["N_ads"] > -2]
data_bi = data_bi[data_bi["N_ads"] < 1]
data_bi = data_bi[data_bi["N_ads"] > -2]

mono_train_data_X = data_mono.iloc[:, 9:39].to_numpy()
mono_train_data_Y = data_mono.iloc[:, 8].to_numpy()

bi_train_data_X = data_bi.iloc[:, 11:41].to_numpy()
bi_train_data_Y = data_bi.iloc[:, 10].to_numpy()

# generate learning curve
t_size = 0.2
# Split the extended data into training and validation sets
bi_train_x, bi_validation_x, bi_train_y, bi_validation_y = train_test_split(bi_train_data_X, bi_train_data_Y,
                                                                            test_size=t_size, random_state=seed)
X_train=bi_train_x
train_dataset=tf.data.Dataset.from_tensor_slices(X_train).shuffle(1000).batch(BATCH_SIZE)

# -------------------- Training Loop --------------------
for epoch in range(EPOCHS):
    total_loss = 0.0
    num_batches = 0
    for x_batch in train_dataset:
        loss = train_step(x_batch)
        total_loss += loss.numpy()
        num_batches += 1
    avg_loss = total_loss / num_batches
    print(f"Epoch {epoch+1} | Loss: {avg_loss:.6f}")

    # Save checkpoint after each epoch
    checkpoint_manager.save()

# -------------------- Sampling After Training --------------------
generated_samples = sample(model, schedule, num_samples=10)
print("Generated Samples:")
print(generated_samples)
