# Supplementary material for: Diffusion Model-Guided Inverse Design of Bimetallic Catalysts for Ammonia Decomposition
Source: J Am Chem Soc. 2025 Dec 19;148(1):537–46. doi: 10.1021/jacs.5c14652 (PMC12814173; doi:10.1021/jacs.5c14652)
Supplement: Supplementary file 1 [file ja5c14652_si_001.zip › DD_model_code/README.md]

# Details for data and scripts

## Input data
(1) JY_data_dfilling_nonsite.xlsx
DFT data for Bimetallic alloy of N adsorption.

(2) database_LQ.xlsx
Extended DFT database for training of Bimetallic alloy system.

## Machine learning scrips
(1) Pred_Model_train.py
This is the training and optimization script to train Nads model using monometalic and bimetallic data.

(2) dd_module.py
This is the training code for diffusion model of generating Bimetallic alloy system. 

(3) reverse_gen.py
This is the reverse sampling code for diffusion model after training. The starting point is free to change for various staring conditions.

## Model output
(1) Nads_opt.pkl
This is the optimized model for N adsorption energy model.
