# Supplementary material for: Diffusion Model-Guided Inverse Design of Bimetallic Catalysts for Ammonia Decomposition
Source: J Am Chem Soc. 2025 Dec 19;148(1):537–46. doi: 10.1021/jacs.5c14652 (PMC12814173; doi:10.1021/jacs.5c14652)
Supplement: Supplementary file 1 [file ja5c14652_si_001.zip › DD_model_code/database_LQ.xlsx]

## Sheet: ads_raw
path	type	composition	full_site	E_slab	E_Nslab	E_ads	hol_site	Site_A	dc_up_A	dc_dn_A	df_up_A	df_dn_A	dw_up_A	dw_dn_A	ds_up_A	ds_dn_A	dk_up_A	dk_dn_A	r_A	se_A	ie_A	ea_A	eg_A	Site_B	dc_up_B	dc_dn_B	df_up_B	df_dn_B	dw_up_B	dw_dn_B	ds_up_B	ds_dn_B	dk_up_B	dk_dn_B	r_B	se_B	ie_B	ea_B	eg_B	Site_C	dc_up_C	dc_dn_C	df_up_C	df_dn_C	dw_up_C	dw_dn_C	ds_up_C	ds_dn_C	dk_up_C
A15B1/Ag15Au/Ag2Au1_fcc_Ag	A15B1	Ag15Au	Ag2Au1_fcc_Ag	-165.881	-171.32	2.87585	fcc_A	Ag	-4.03122	-4.03122	0.968591	0.968508	1.54439	1.54692	3.14207	3.14574	17.2323	17.2423	1.59	0.89	7.58	1.3	1.93	Ag	-4.0363	-4.0363	0.968561	0.968513	1.54657	1.54803	3.12933	3.13155	17.1408	17.1476	1.59	0.89	7.58	1.3	1.93	Au	-3.56856	-3.56856	0.955761	0.955684	1.71798	1.71988	2.28607	2.28919	11.5522
A15B1/Ag15Au/Ag3_fcc_Ag	A15B1	Ag15Au	Ag3_fcc_Ag	-165.881	-171.121	3.07449	fcc_A	Ag	-4.00829	-4.00829	0.968663	0.968605	1.54819	1.54995	3.03957	3.04243	16.6314	16.6408	1.59	0.89	7.58	1.3	1.93	Ag	-4.03881	-4.03881	0.968615	0.968615	1.53882	1.53878	3.26134	3.26117	18.0039	18.0023	1.59	0.89	7.58	1.3	1.93	Ag	-4.02987	-4.02987	0.968535	0.968496	1.54835	1.54948	3.14439	3.14578	17.2355
A15B1/Ag15Au/Ag3_fcc_Au	A15B1	Ag15Au	Ag3_fcc_Au	-165.881	-171.177	3.01892	fcc_B	Ag	-4.05359	-4.05359	0.968532	0.968468	1.54249	1.54446	3.25271	3.25528	17.8935	17.8993	1.59	0.89	7.58	1.3	1.93	Ag	-4.02987	-4.02987	0.968535	0.968496	1.54835	1.54948	3.14439	3.14578	17.2355	17.2372	1.59	0.89	7.58	1.3	1.93	Ag	-4.05358	-4.05358	0.968532	0.968469	1.54244	1.5444	3.25268	3.25518	17.8937
A15B1/Ag15Co/Ag2Co1_fcc_Ag	A15B1	Ag15Co	Ag2Co1_fcc_Ag	-174.132	-181.316	1.13134	fcc_A	Co	-1.94469	-0.646555	0.949464	0.575524	1.32546	1.32419	1.74803	0.136994	13.3414	10.1978	1.39	0.76	7.881	0.662	1.88
A15B1/Ag15Co/Ag3_fcc_Ag	A15B1	Ag15Co	Ag3_fcc_Ag	-174.132	-179.452	2.99451	fcc_A	Ag	-4.02996	-4.03073	0.967959	0.967675	1.56727	1.57185	3.23365	3.23527	17.7164	17.7019	1.59	0.89	7.58	1.3	1.93	Ag	-4.05166	-4.05356	0.967347	0.967559	1.57181	1.57512	3.2572	3.26321	17.7953	17.8101	1.59	0.89	7.58	1.3	1.93	Ag	-4.0274	-4.03342	0.967492	0.966743	1.5747	1.57927	3.22459	3.23095	17.4806
A15B1/Ag15Co/Ag3_fcc_Co	A15B1	Ag15Co	Ag3_fcc_Co	-174.132	-179.402	3.04465	fcc_B	Ag	-4.02996	-4.03073	0.967959	0.967675	1.56727	1.57185	3.23365	3.23527	17.7164	17.7019	1.59	0.89	7.58	1.3	1.93	Ag	-4.08816	-4.08953	0.967431	0.966184	1.59803	1.60143	3.1607	3.15446	16.891	16.7435	1.59	0.89	7.58	1.3	1.93	Ag	-4.02996	-4.03073	0.967959	0.967675	1.56727	1.57185	3.23365	3.23527	17.7164
A15B1/Ag15Cr/Ag2Cr1_fcc_Ag	A15B1	Ag15Cr	Ag2Cr1_fcc_Ag	-185.461	-193.281	0.494183	fcc_A	Cr	-1.19154	-2.76976	0.876234	0.0347883	1.51363	1.48501	0.999236	-1.79064	8.99261	11.4521	1.42	0.9	6.767	0.676	1.66
A15B1/Ag15Cr/Ag3_fcc_Ag	A15B1	Ag15Cr	Ag3_fcc_Ag	-185.461	-190.847	2.92799	fcc_A	Ag	-4.0918	-4.09077	0.967985	0.967564	1.55174	1.58499	3.24775	3.3084	17.8424	18.0845	1.59	0.89	7.58	1.3	1.93	Ag	-4.07432	-4.07223	0.968959	0.967502	1.5471	1.56723	3.25544	3.29387	17.9621	18.156	1.59	0.89	7.58	1.3	1.93	Ag	-4.14056	-4.1448	0.968225	0.964951	1.56462	1.5813	3.25456	3.35257	17.4874
A15B1/Ag15Cr/Ag3_fcc_Cr	A15B1	Ag15Cr	Ag3_fcc_Cr	-185.461	-190.73	3.04479	fcc_B	Ag	-4.14292	-4.15038	0.968879	0.964797	1.56511	1.58314	3.26351	3.34601	17.5812	17.8402	1.59	0.89	7.58	1.3	1.93	Ag	-4.07432	-4.07223	0.968959	0.967502	1.5471	1.56723	3.25544	3.29387	17.9621	18.156	1.59	0.89	7.58	1.3	1.93	Ag	-4.07432	-4.07223	0.968959	0.967502	1.5471	1.56723	3.25544	3.29387	17.9621
A15B1/Ag15Cu/Ag2Cu1_fcc_Ag	A15B1	Ag15Cu	Ag2Cu1_fcc_Ag	-165.788	-171.781	2.32159	fcc_A	Ag	-4.05112	-4.05112	0.968061	0.968056	1.55721	1.55738	3.23572	3.23608	17.596	17.5982	1.59	0.89	7.58	1.3	1.93	Ag	-4.05097	-4.05098	0.967967	0.967889	1.56201	1.56438	3.22468	3.22765	17.4905	17.4977	1.59	0.89	7.58	1.3	1.93	Cu	-2.11744	-2.11744	0.965635	0.96565	1.13794	1.13752	2.41425	2.41216	19.2676
A15B1/Ag15Cu/Ag3_fcc_Ag	A15B1	Ag15Cu	Ag3_fcc_Ag	-165.788	-171.034	3.06862	fcc_A	Ag	-4.07647	-4.07647	0.967346	0.967339	1.5826	1.58275	3.17226	3.17223	16.9021	16.9001	1.59	0.89	7.58	1.3	1.93	Ag	-4.07635	-4.07635	0.967682	0.967795	1.57114	1.56773	3.16658	3.16213	17.0307	17.0189	1.59	0.89	7.58	1.3	1.93	Ag	-4.03303	-4.03303	0.968867	0.968833	1.53974	1.54089	3.24191	3.24389	17.9406
A15B1/Ag15Cu/Ag3_fcc_Cu	A15B1	Ag15Cu	Ag3_fcc_Cu	-165.788	-171.029	3.07381	fcc_B	Ag	-4.04487	-4.04487	0.968551	0.968508	1.54286	1.54426	3.23024	3.23245	17.7944	17.8027	1.59	0.89	7.58	1.3	1.93	Ag	-4.07635	-4.07635	0.967682	0.967795	1.57114	1.56773	3.16658	3.16213	17.0307	17.0189	1.59	0.89	7.58	1.3	1.93	Ag	-4.04486	-4.04486	0.968546	0.968506	1.54288	1.54418	3.23012	3.23221	17.793
A15B1/Ag15Fe/Ag2Fe1_fcc_Ag	A15B1	Ag15Fe	Ag2Fe1_fcc_Ag	-179.369	-186.658	1.02588	fcc_A	Fe	-2.69641	-0.775638	0.959055	0.330496	1.41175	1.4087	2.39063	-0.206557	14.6251	8.79803	1.41	0.8	7.902	0.153	1.83
A15B1/Ag15Fe/Ag3_fcc_Ag	A15B1	Ag15Fe	Ag3_fcc_Ag	-179.369	-184.71	2.97354	fcc_A	Ag	-4.06009	-4.06143	0.968611	0.967915	1.54282	1.55833	3.23941	3.26364	17.833	17.9247	1.59	0.89	7.58	1.3	1.93	Ag	-4.08069	-4.07915	0.968687	0.968378	1.54414	1.55831	3.24897	3.265	17.9264	17.9416	1.59	0.89	7.58	1.3	1.93	Ag	-4.06959	-4.07069	0.968569	0.967753	1.54658	1.55979	3.23472	3.2564	17.7653
A15B1/Ag15Fe/Ag3_fcc_Fe	A15B1	Ag15Fe	Ag3_fcc_Fe	-179.369	-184.687	2.99709	fcc_B	Ag	-4.05461	-4.05469	0.968569	0.96846	1.54052	1.55486	3.23806	3.25901	17.8597	17.9321	1.59	0.89	7.58	1.3	1.93	Ag	-4.15447	-4.15767	0.968106	0.965853	1.57655	1.58801	3.19539	3.21373	17.2236	17.1205	1.59	0.89	7.58	1.3	1.93	Ag	-4.0546	-4.0547	0.968566	0.968466	1.54052	1.55468	3.23788	3.25893	17.8576
A15B1/Ag15Ir/Ag2Ir1_fcc_Ag	A15B1	Ag15Ir	Ag2Ir1_fcc_Ag	-180.84	-188.681	0.47302	fcc_A	Ir	-1.26679	-1.26679	0.803271	0.803291	1.93343	1.93307	0.231408	0.230259	5.28387	5.28189	1.5	1.08	8.967	1.564	2.2
A15B1/Ag15Ir/Ag3_fcc_Ag	A15B1	Ag15Ir	Ag3_fcc_Ag	-180.84	-186.207	2.94702	fcc_A	Ag	-3.91532	-3.91532	0.96727	0.967318	1.58342	1.5819	3.29891	3.29713	18.004	18.0004	1.59	0.89	7.58	1.3	1.93	Ag	-3.96125	-3.96125	0.966061	0.966167	1.59643	1.59306	3.31709	3.31337	17.988	17.9809	1.59	0.89	7.58	1.3	1.93	Ag	-3.81372	-3.81372	0.966444	0.966488	1.58034	1.57885	3.08903	3.08632	16.4375
A15B1/Ag15Ir/Ag3_fcc_Ir	A15B1	Ag15Ir	Ag3_fcc_Ir	-180.84	-186.147	3.00723	fcc_B	Ag	-3.91532	-3.91532	0.96727	0.967318	1.58342	1.5819	3.29891	3.29713	18.004	18.0004	1.59	0.89	7.58	1.3	1.93	Ag	-3.8866	-3.88659	0.966839	0.966769	1.60407	1.60615	3.07986	3.08253	16.1939	16.2019	1.59	0.89	7.58	1.3	1.93	Ag	-3.91532	-3.91532	0.96727	0.967318	1.58342	1.5819	3.29891	3.29713	18.004
A15B1/Ag15Ni/Ag2Ni1_fcc_Ag	A15B1	Ag15Ni	Ag2Ni1_fcc_Ag	-170.807	-177.73	1.39115	fcc_A	Ag	-3.98173	-3.98173	0.967331	0.967361	1.56916	1.56824	3.23365	3.23257	17.5184	17.5166	1.59	0.89	7.58	1.3	1.93	Ag	-3.98706	-3.98706	0.967187	0.967237	1.57205	1.57046	3.21743	3.21521	17.3859	17.3783	1.59	0.89	7.58	1.3	1.93	Ni	-0.804981	-0.804979	0.884572	0.884611	1.21417	1.21336	0.708197	0.702971	12.8209
A15B1/Ag15Ni/Ag3_fcc_Ag	A15B1	Ag15Ni	Ag3_fcc_Ag	-170.807	-176.134	2.98779	fcc_A	Ag	-4.0192	-4.01919	0.967633	0.967647	1.56858	1.56815	3.26724	3.2667	17.8764	17.8754	1.59	0.89	7.58	1.3	1.93	Ag	-4.03453	-4.03453	0.967716	0.96769	1.56361	1.56436	3.27395	3.27473	17.9953	17.9957	1.59	0.89	7.58	1.3	1.93	Ag	-4.03072	-4.03072	0.967491	0.967512	1.57029	1.56961	3.25506	3.25413	17.7837
A15B1/Ag15Ni/Ag3_fcc_Ni	A15B1	Ag15Ni	Ag3_fcc_Ni	-170.807	-176.115	3.00635	fcc_B	Ag	-4.01413	-4.01414	0.967806	0.967794	1.5641	1.56441	3.26396	3.26425	17.9026	17.9023	1.59	0.89	7.58	1.3	1.93	Ag	-4.03179	-4.0318	0.967173	0.967143	1.58869	1.58955	3.1553	3.15621	16.8375	16.8386	1.59	0.89	7.58	1.3	1.93	Ag	-4.01412	-4.01412	0.967803	0.967792	1.56409	1.56442	3.26378	3.26412	17.901
A15B1/Ag15Os/Ag2Os1_fcc_Ag	A15B1	Ag15Os	Ag2Os1_fcc_Ag	-183.598	-192.914	-1.0009	fcc_A	Os	-1.60223	-1.34318	0.83725	0.514068	2.04561	2.05419	0.354983	-0.191162	4.96236	4.72923	1.49	1.13	8.438	1.07766	2.2
A15B1/Ag15Os/Ag3_fcc_Ag	A15B1	Ag15Os	Ag3_fcc_Ag	-183.598	-188.701	3.21215	fcc_A	Ag	-3.9431	-3.94187	0.967424	0.967369	1.58074	1.58196	3.29619	3.30481	18.0063	18.0716	1.59	0.89	7.58	1.3	1.93	Ag	-4.0111	-4.00903	0.966003	0.966395	1.59372	1.59787	3.30486	3.32078	17.9106	18.0035	1.59	0.89	7.58	1.3	1.93	Ag	-3.90511	-3.91112	0.967008	0.964103	1.58428	1.5886	3.07551	3.1068	16.3746
A15B1/Ag15Os/Ag3_fcc_Os	A15B1	Ag15Os	Ag3_fcc_Os	-183.598	-188.603	3.31014	fcc_B	Ag	-3.9431	-3.94187	0.967424	0.967369	1.58074	1.58196	3.29619	3.30481	18.0063	18.0716	1.59	0.89	7.58	1.3	1.93	Ag	-3.98862	-3.99159	0.967333	0.964163	1.61364	1.61845	3.08077	3.09917	16.205	16.1823	1.59	0.89	7.58	1.3	1.93	Ag	-3.9431	-3.94187	0.967424	0.967369	1.58074	1.58196	3.29619	3.30481	18.0063
A15B1/Ag15Pd/Ag2Pd1_fcc_Ag	A15B1	Ag15Pd	Ag2Pd1_fcc_Ag	-173.674	-179.609	2.37989	fcc_A	Ag	-3.94357	-3.94357	0.967859	0.96795	1.55497	1.55209	3.234	3.23	17.6444	17.6323	1.59	0.89	7.58	1.3	1.93	Ag	-3.94064	-3.94064	0.967987	0.967995	1.5504	1.55013	3.21203	3.21161	17.529	17.5278	1.59	0.89	7.58	1.3	1.93	Pd	-1.82224	-1.82224	0.915996	0.91608	1.60768	1.60612	1.15247	1.14764	8.55836
A15B1/Ag15Pd/Ag3_fcc_Ag	A15B1	Ag15Pd	Ag3_fcc_Ag	-173.674	-178.932	3.05652	fcc_A	Ag	-3.89973	-3.89973	0.968321	0.968348	1.5508	1.54997	3.1595	3.15822	17.0569	17.0522	1.59	0.89	7.58	1.3	1.93	Ag	-3.98001	-3.98001	0.967829	0.967874	1.56823	1.56681	3.21448	3.21258	17.4022	17.3966	1.59	0.89	7.58	1.3	1.93	Ag	-4.03349	-4.03349	0.967253	0.967258	1.57181	1.57165	3.28512	3.28502	17.948
A15B1/Ag15Pd/Ag3_fcc_Pd	A15B1	Ag15Pd	Ag3_fcc_Pd	-173.674	-178.994	2.99499	fcc_B	Ag	-4.01558	-4.01558	0.967554	0.967581	1.57251	1.57166	3.28763	3.28665	17.9916	17.9903	1.59	0.89	7.58	1.3	1.93	Ag	-3.98001	-3.98001	0.967829	0.967874	1.56823	1.56681	3.21448	3.21258	17.4022	17.3966	1.59	0.89	7.58	1.3	1.93	Ag	-4.01558	-4.01558	0.967559	0.967581	1.57243	1.57173	3.28754	3.2867	17.9916
A15B1/Ag15Pt/Ag2Pt1_fcc_Ag	A15B1	Ag15Pt	Ag2Pt1_fcc_Ag	-176.2	-182.592	1.92348	fcc_A	Ag	-3.93078	-3.93078	0.9674	0.96742	1.56307	1.56249	3.12048	3.11977	16.8238	16.8226	1.59	0.89	7.58	1.3	1.93	Ag	-3.93538	-3.93538	0.967358	0.967367	1.56557	1.56536	3.0992	3.09924	16.6844	16.6877	1.59	0.89	7.58	1.3	1.93	Pt	-1.91612	-1.91612	0.89736	0.897515	1.81469	1.81213	0.835987	0.829327	6.56411
A15B1/Ag15Pt/Ag3_fcc_Ag	A15B1	Ag15Pt	Ag3_fcc_Ag	-176.2	-181.481	3.03445	fcc_A	Ag	-4.00475	-4.00475	0.967731	0.96775	1.56749	1.567	3.28741	3.28727	18.0003	18.0043	1.59	0.89	7.58	1.3	1.93	Ag	-4.03403	-4.03403	0.966706	0.966721	1.57313	1.57285	3.29508	3.29556	17.9815	17.9906	1.59	0.89	7.58	1.3	1.93	Ag	-3.93078	-3.93078	0.9674	0.96742	1.56307	1.56249	3.12048	3.11977	16.8238
A15B1/Ag15Pt/Ag3_fcc_Pt	A15B1	Ag15Pt	Ag3_fcc_Pt	-176.2	-181.56	2.95467	fcc_B	Ag	-4.00475	-4.00475	0.967731	0.96775	1.56749	1.567	3.28741	3.28727	18.0003	18.0043	1.59	0.89	7.58	1.3	1.93	Ag	-3.96808	-3.96808	0.967509	0.967587	1.58151	1.57923	3.11308	3.11029	16.6676	16.6622	1.59	0.89	7.58	1.3	1.93	Ag	-4.00475	-4.00475	0.967731	0.96775	1.56749	1.567	3.28741	3.28727	18.0003
A15B1/Ag15Re/Ag2Re1_fcc_Ag	A15B1	Ag15Re	Ag2Re1_fcc_Ag	-186.783	-196.607	-1.5093	fcc_A	Re	-1.72165	-1.76306	0.842696	0.266632	2.03547	2.03811	0.267001	-0.682597	4.70491	4.94039	1.52	1.2	7.834	0.06	1.6
A15B1/Ag15Re/Ag3_fcc_Ag	A15B1	Ag15Re	Ag3_fcc_Ag	-186.783	-192.168	2.92986	fcc_A	Ag	-3.99207	-3.99081	0.970327	0.968911	1.50083	1.51365	3.21057	3.23426	17.9364	18.0244	1.59	0.89	7.58	1.3	1.93	Ag	-4.0382	-4.03355	0.96994	0.970149	1.49457	1.50427	3.19229	3.21405	17.8083	17.8684	1.59	0.89	7.58	1.3	1.93	Ag	-4.02572	-4.02594	0.970433	0.969414	1.4906	1.50204	3.19788	3.22497	17.8941
A15B1/Ag15Re/Ag3_fcc_Re	A15B1	Ag15Re	Ag3_fcc_Re	-186.783	-192.136	2.96206	fcc_B	Ag	-4.09114	-4.098	0.97096	0.964089	1.53624	1.5499	2.9947	3.06986	16.006	16.1401	1.59	0.89	7.58	1.3	1.93	Ag	-3.96374	-3.96117	0.970675	0.969794	1.4907	1.50659	3.1938	3.22334	17.9355	18.0469	1.59	0.89	7.58	1.3	1.93	Ag	-3.96377	-3.96117	0.970669	0.969794	1.49078	1.5066	3.19376	3.22335	17.9345
A15B1/Ag15Rh/Ag2Rh1_fcc_Ag	A15B1	Ag15Rh	Ag2Rh1_fcc_Ag	-177.745	-184.754	1.3058	fcc_A	Rh	-1.08848	-1.08847	0.825228	0.825284	1.71624	1.71541	0.386601	0.384	6.58252	6.58081	1.49	0.99	7.459	1.143	2.28
A15B1/Ag15Rh/Ag3_fcc_Ag	A15B1	Ag15Rh	Ag3_fcc_Ag	-177.745	-183.099	2.96079	fcc_A	Ag	-3.93619	-3.93619	0.967248	0.967416	1.5876	1.58234	3.2914	3.28535	17.9538	17.9428	1.59	0.89	7.58	1.3	1.93	Ag	-3.97391	-3.97391	0.966191	0.966465	1.60276	1.59422	3.31338	3.30438	17.9627	17.9502	1.59	0.89	7.58	1.3	1.93	Ag	-3.83344	-3.83344	0.967343	0.967506	1.56731	1.56223	3.18656	3.17942	17.2028
A15B1/Ag15Rh/Ag3_fcc_Rh	A15B1	Ag15Rh	Ag3_fcc_Rh	-177.745	-183.032	3.02798	fcc_B	Ag	-3.93619	-3.93619	0.967248	0.967416	1.5876	1.58234	3.2914	3.28535	17.9538	17.9428	1.59	0.89	7.58	1.3	1.93	Ag	-3.87821	-3.8782	0.967507	0.967639	1.58587	1.58176	3.1671	3.1615	16.912	16.8932	1.59	0.89	7.58	1.3	1.93	Ag	-3.93619	-3.93619	0.967248	0.967416	1.5876	1.58234	3.2914	3.28535	17.9538
A15B1/Ag15Ru/Ag2Ru1_fcc_Ag	A15B1	Ag15Ru	Ag2Ru1_fcc_Ag	-179.666	-188.421	-0.441045	fcc_A	Ru	-1.58038	-1.12735	0.873808	0.5334	1.87249	1.88223	0.56963	-0.148577	5.96809	5.45712	1.48	1.05	7.361	1.046	2.2
A15B1/Ag15Ru/Ag3_fcc_Ag	A15B1	Ag15Ru	Ag3_fcc_Ag	-179.666	-184.899	3.0812	fcc_A	Ag	-3.93701	-3.93551	0.967404	0.967413	1.58346	1.58264	3.30203	3.30381	18.0403	18.0694	1.59	0.89	7.58	1.3	1.93	Ag	-3.99432	-3.99303	0.966244	0.966586	1.60221	1.59564	3.31779	3.3252	17.9708	18.0667	1.59	0.89	7.58	1.3	1.93	Ag	-3.88591	-3.89136	0.967869	0.965368	1.57253	1.57237	3.17466	3.18737	17.1305
A15B1/Ag15Ru/Ag3_fcc_Ru	A15B1	Ag15Ru	Ag3_fcc_Ru	-179.666	-184.798	3.18261	fcc_B	Ag	-3.93701	-3.93551	0.967404	0.967413	1.58346	1.58264	3.30203	3.30381	18.0403	18.0694	1.59	0.89	7.58	1.3	1.93	Ag	-3.92325	-3.92182	0.966736	0.967377	1.59029	1.59036	3.16424	3.16705	16.7992	16.8382	1.59	0.89	7.58	1.3	1.93	Ag	-3.93701	-3.93551	0.967404	0.967413	1.58346	1.58264	3.30203	3.30381	18.0403
A15B1/Au15Ag/Ag1Au2_fcc_Au	A15B1	Au15Ag	Ag1Au2_fcc_Au	-193.879	-199.458	2.73561	fcc_A	Ag	-3.83844	-3.83844	0.968178	0.968216	1.54533	1.54404	2.53581	2.53167	13.7935	13.7673	1.59	0.89	7.58	1.3	1.93	Au	-3.46156	-3.46156	0.952538	0.952547	1.77358	1.77346	1.75416	1.75419	8.88388	8.88581	1.59	1.01	9.23	2.31	2.54	Au	-3.47058	-3.47058	0.952345	0.952335	1.77759	1.77773	1.75477	1.75477	8.8655
A15B1/Au15Ag/Au3_fcc_Ag	A15B1	Au15Ag	Au3_fcc_Ag	-193.879	-199.622	2.57194	fcc_B	Au	-3.46673	-3.46673	0.951902	0.951942	1.78456	1.78377	1.69141	1.69001	8.59041	8.58767	1.59	1.01	9.23	2.31	2.54	Au	-3.46982	-3.46982	0.952296	0.952231	1.77337	1.77498	1.75227	1.75618	8.86607	8.88281	1.59	1.01	9.23	2.31	2.54	Au	-3.46673	-3.46673	0.951902	0.951942	1.78456	1.78377	1.69141	1.69001	8.59041
A15B1/Au15Ag/Au3_fcc_Au	A15B1	Au15Ag	Au3_fcc_Au	-193.879	-199.747	2.44736	fcc_A	Au	-3.45829	-3.45829	0.952187	0.95199	1.78068	1.78551	1.69075	1.70277	8.61594	8.66701	1.59	1.01	9.23	2.31	2.54	Au	-3.46156	-3.46156	0.952538	0.952547	1.77358	1.77346	1.75416	1.75419	8.88388	8.88581	1.59	1.01	9.23	2.31	2.54	Au	-3.46156	-3.46156	0.952538	0.952547	1.77358	1.77346	1.75416	1.75419	8.88388
A15B1/Au15Co/Au2Co1_fcc_Au	A15B1	Au15Co	Au2Co1_fcc_Au	-206.651	-213.238	1.72796	fcc_A	Co	-2.14498	-0.813808	0.952429	0.56149	1.38253	1.40619	1.22298	-0.367002	10.7441	8.71796	1.39	0.76	7.881	0.662	1.88
A15B1/Au15Co/Au3_fcc_Au	A15B1	Au15Co	Au3_fcc_Au	-206.651	-212.48	2.48592	fcc_A	Au	-3.40131	-3.40586	0.950764	0.951506	1.78242	1.78935	1.73021	1.74311	8.82181	8.85976	1.59	1.01	9.23	2.31	2.54	Au	-3.41289	-3.4175	0.951179	0.951563	1.79092	1.79508	1.76622	1.77323	8.91835	8.92925	1.59	1.01	9.23	2.31	2.54	Au	-3.43544	-3.44473	0.951543	0.950044	1.79387	1.79879	1.79069	1.80426	8.97368
A15B1/Au15Co/Au3_fcc_Co	A15B1	Au15Co	Au3_fcc_Co	-206.651	-212.399	2.56642	fcc_B	Au	-3.40131	-3.40586	0.950764	0.951506	1.78242	1.78935	1.73021	1.74311	8.82181	8.85976	1.59	1.01	9.23	2.31	2.54	Au	-3.53421	-3.53737	0.950623	0.949876	1.8289	1.83987	1.72682	1.74307	8.43664	8.41958	1.59	1.01	9.23	2.31	2.54	Au	-3.40131	-3.40586	0.950764	0.951506	1.78242	1.78935	1.73021	1.74311	8.82181
A15B1/Au15Cr/Au2Cr1_fcc_Au	A15B1	Au15Cr	Au2Cr1_fcc_Au	-219.56	-226.885	0.988941	fcc_A	Cr	-1.18457	-2.84612	0.847876	0.0534587	1.60388	1.64435	0.266592	-2.14578	7.2421	10.9047	1.42	0.9	6.767	0.676	1.66
A15B1/Au15Cr/Au3_fcc_Au	A15B1	Au15Cr	Au3_fcc_Au	-219.56	-225.284	2.59072	fcc_A	Au	-3.41665	-3.41848	0.952184	0.949858	1.77573	1.79063	1.71702	1.75407	8.80478	8.95829	1.59	1.01	9.23	2.31	2.54	Au	-3.40287	-3.4052	0.95125	0.952451	1.7806	1.80025	1.71478	1.77218	8.7713	8.99974	1.59	1.01	9.23	2.31	2.54	Au	-3.48912	-3.50199	0.952715	0.948066	1.79257	1.80301	1.78986	1.86786	8.82667
A15B1/Au15Cr/Au3_fcc_Cr	A15B1	Au15Cr	Au3_fcc_Cr	-219.56	-225.153	2.72091	fcc_B	Au	-3.41665	-3.41848	0.952184	0.949858	1.77573	1.79063	1.71702	1.75407	8.80478	8.95829	1.59	1.01	9.23	2.31	2.54	Au	-3.52291	-3.53674	0.953298	0.947333	1.79963	1.81427	1.79252	1.86184	8.78064	8.94572	1.59	1.01	9.23	2.31	2.54	Au	-3.41665	-3.41848	0.952184	0.949858	1.77573	1.79063	1.71702	1.75407	8.80478
A15B1/Au15Cu/Au2Cu1_fcc_Au	A15B1	Au15Cu	Au2Cu1_fcc_Au	-197.332	-203.457	2.1891	fcc_A	Au	-3.48169	-3.48169	0.951669	0.951546	1.79557	1.79842	1.76836	1.77459	8.83736	8.86161	1.59	1.01	9.23	2.31	2.54	Au	-3.46828	-3.46828	0.951855	0.951821	1.79206	1.79297	1.75309	1.75549	8.76725	8.77919	1.59	1.01	9.23	2.31	2.54	Cu	-2.08305	-2.08305	0.962874	0.962823	1.18677	1.18835	1.48132	1.49359	14.3525
A15B1/Au15Cu/Au3_fcc_Au	A15B1	Au15Cu	Au3_fcc_Au	-197.332	-203.137	2.5097	fcc_A	Au	-3.47324	-3.47324	0.951592	0.951632	1.78775	1.78696	1.70066	1.69934	8.64196	8.64	1.59	1.01	9.23	2.31	2.54	Au	-3.44437	-3.44437	0.95222	0.952231	1.78197	1.78179	1.72642	1.72631	8.80136	8.80289	1.59	1.01	9.23	2.31	2.54	Au	-3.48169	-3.48169	0.951669	0.951546	1.79557	1.79842	1.76836	1.77459	8.83736
A15B1/Au15Cu/Au3_fcc_Cu	A15B1	Au15Cu	Au3_fcc_Cu	-197.332	-203.038	2.60867	fcc_B	Au	-3.47324	-3.47324	0.951592	0.951632	1.78775	1.78696	1.70066	1.69934	8.64196	8.64	1.59	1.01	9.23	2.31	2.54	Au	-3.53329	-3.53329	0.950952	0.951026	1.81749	1.81582	1.72488	1.72147	8.46989	8.45778	1.59	1.01	9.23	2.31	2.54	Au	-3.47324	-3.47324	0.951592	0.951632	1.78775	1.78696	1.70066	1.69934	8.64196
A15B1/Au15Fe/Au2Fe1_fcc_Au	A15B1	Au15Fe	Au2Fe1_fcc_Au	-212.77	-219.486	1.59853	fcc_A	Fe	-1.16753	-2.88067	0.316014	0.959775	1.56292	1.52279	-0.854368	1.60049	7.6114	10.5123	1.41	0.8	7.902	0.153	1.83
A15B1/Au15Fe/Au3_fcc_Au	A15B1	Au15Fe	Au3_fcc_Au	-212.77	-218.637	2.44747	fcc_A	Au	-3.39493	-3.40075	0.95096	0.951549	1.77673	1.77937	1.74108	1.75069	8.90161	8.92156	1.59	1.01	9.23	2.31	2.54	Au	-3.38152	-3.38085	0.952286	0.951182	1.76801	1.7744	1.77701	1.77968	9.05043	9.05892	1.59	1.01	9.23	2.31	2.54	Au	-3.4991	-3.49182	0.948506	0.951819	1.80507	1.80807	1.77202	1.76462	8.72069
A15B1/Au15Fe/Au3_fcc_Fe	A15B1	Au15Fe	Au3_fcc_Fe	-212.77	-218.561	2.52366	fcc_B	Au	-3.39493	-3.40075	0.95096	0.951549	1.77673	1.77937	1.74108	1.75069	8.90161	8.92156	1.59	1.01	9.23	2.31	2.54	Au	-3.55432	-3.56133	0.951731	0.948168	1.81293	1.81484	1.79882	1.8067	8.84496	8.73321	1.59	1.01	9.23	2.31	2.54	Au	-3.39493	-3.40075	0.95096	0.951549	1.77673	1.77937	1.74108	1.75069	8.90161
A15B1/Au15Ir/Au2Ir1_fcc_Au	A15B1	Au15Ir	Au2Ir1_fcc_Au	-211.974	-219.474	0.814504	fcc_A	Ir	-1.53275	-1.53274	0.787478	0.787543	2.12483	2.12406	-0.0157375	-0.017453	4.13415	4.13284	1.5	1.08	8.967	1.564	2.2
A15B1/Au15Ir/Au3_fcc_Au	A15B1	Au15Ir	Au3_fcc_Au	-211.974	-217.714	2.57519	fcc_A	Au	-3.2686	-3.2686	0.95089	0.950901	1.78899	1.78899	1.76273	1.76356	8.96693	8.97488	1.59	1.01	9.23	2.31	2.54	Au	-3.33323	-3.33323	0.950086	0.950291	1.80228	1.79722	1.78983	1.77827	8.93447	8.88655	1.59	1.01	9.23	2.31	2.54	Au	-3.27004	-3.27005	0.949415	0.949494	1.80801	1.80607	1.7012	1.69648	8.45342
A15B1/Au15Ir/Au3_fcc_Ir	A15B1	Au15Ir	Au3_fcc_Ir	-211.974	-217.71	2.57919	fcc_B	Au	-3.2686	-3.2686	0.95089	0.950901	1.78899	1.78899	1.76273	1.76356	8.96693	8.97488	1.59	1.01	9.23	2.31	2.54	Au	-3.32808	-3.32808	0.950184	0.950066	1.82447	1.82745	1.71622	1.7234	8.35231	8.38547	1.59	1.01	9.23	2.31	2.54	Au	-3.2686	-3.2686	0.95089	0.950901	1.78899	1.78899	1.76273	1.76356	8.96693
A15B1/Au15Ni/Au2Ni1_fcc_Au	A15B1	Au15Ni	Au2Ni1_fcc_Au	-202.93	-209.609	1.63621	fcc_A	Au	-3.4399	-3.4399	0.950765	0.950841	1.80114	1.79955	1.77088	1.76804	8.84722	8.83961	1.59	1.01	9.23	2.31	2.54	Au	-3.44434	-3.44434	0.950864	0.950955	1.80127	1.79936	1.75875	1.75519	8.76497	8.75487	1.59	1.01	9.23	2.31	2.54	Ni	-0.960447	-0.960507	0.878862	0.878882	1.29268	1.2928	0.0691078	0.0711154	10.2835
A15B1/Au15Ni/Au3_fcc_Au	A15B1	Au15Ni	Au3_fcc_Au	-202.93	-208.642	2.60276	fcc_A	Au	-3.45186	-3.45186	0.95088	0.951031	1.79922	1.79575	1.74343	1.73602	8.82165	8.79588	1.59	1.01	9.23	2.31	2.54	Au	-3.4619	-3.4619	0.951237	0.951428	1.79824	1.79401	1.74537	1.73688	8.84311	8.81674	1.59	1.01	9.23	2.31	2.54	Au	-3.46442	-3.46442	0.950618	0.950893	1.80337	1.79703	1.73775	1.72396	8.76902
A15B1/Au15Ni/Au3_fcc_Ni	A15B1	Au15Ni	Au3_fcc_Ni	-202.93	-208.603	2.64135	fcc_B	Au	-3.44122	-3.44121	0.950937	0.951057	1.79537	1.79271	1.73582	1.73043	8.81835	8.80193	1.59	1.01	9.23	2.31	2.54	Au	-3.52146	-3.52146	0.950157	0.950238	1.83229	1.83062	1.73759	1.73486	8.46848	8.46247	1.59	1.01	9.23	2.31	2.54	Au	-3.44122	-3.44122	0.950941	0.951066	1.79535	1.79256	1.73575	1.73009	8.81847
A15B1/Au15Os/Au2Os1_fcc_Au	A15B1	Au15Os	Au2Os1_fcc_Au	-216.25	-225.003	-0.438262	fcc_A	Os	-1.94765	-1.88629	0.82069	0.503769	2.29676	2.32608	0.0822805	-0.381358	3.73592	3.70685	1.49	1.13	8.438	1.07766	2.2
A15B1/Au15Os/Au3_fcc_Au	A15B1	Au15Os	Au3_fcc_Au	-216.25	-221.635	2.92942	fcc_A	Au	-3.32562	-3.32835	0.95124	0.949993	1.78094	1.78684	1.77792	1.7932	9.03775	9.09642	1.59	1.01	9.23	2.31	2.54	Au	-3.37191	-3.37027	0.95088	0.951907	1.79181	1.79538	1.78402	1.7943	9.00858	9.04082	1.59	1.01	9.23	2.31	2.54	Au	-3.38469	-3.38703	0.950736	0.949704	1.79232	1.80159	1.76394	1.78667	8.89002
A15B1/Au15Os/Au3_fcc_Os	A15B1	Au15Os	Au3_fcc_Os	-216.25	-221.687	2.87723	fcc_B	Au	-3.29699	-3.30008	0.951158	0.950639	1.78172	1.7854	1.76697	1.77622	9.04708	9.07401	1.59	1.01	9.23	2.31	2.54	Au	-3.46941	-3.47641	0.951455	0.946003	1.84245	1.84417	1.72645	1.73519	8.40554	8.34426	1.59	1.01	9.23	2.31	2.54	Au	-3.29698	-3.30006	0.951163	0.950639	1.78167	1.78534	1.76705	1.77613	9.04808
A15B1/Au15Pd/Au2Pd1_fcc_Au	A15B1	Au15Pd	Au2Pd1_fcc_Au	-204.537	-210.508	2.34373	fcc_A	Au	-3.40165	-3.40165	0.951316	0.951345	1.7854	1.78454	1.76723	1.76477	8.89284	8.88041	1.59	1.01	9.23	2.31	2.54	Au	-3.40556	-3.40557	0.951452	0.951536	1.78467	1.78237	1.76138	1.75523	8.86404	8.83454	1.59	1.01	9.23	2.31	2.54	Pd	-1.92483	-1.92483	0.905549	0.905503	1.70677	1.70764	0.662099	0.665301	6.58697
A15B1/Au15Pd/Au3_fcc_Au	A15B1	Au15Pd	Au3_fcc_Au	-204.537	-210.238	2.61433	fcc_A	Au	-3.44548	-3.44548	0.950933	0.95105	1.80162	1.79841	1.74306	1.73454	8.82948	8.78942	1.59	1.01	9.23	2.31	2.54	Au	-3.46117	-3.46117	0.950712	0.9507	1.80343	1.80359	1.75831	1.75826	8.85763	8.85501	1.59	1.01	9.23	2.31	2.54	Au	-3.40162	-3.40162	0.951312	0.95134	1.78545	1.78463	1.76741	1.76509	8.89275
A15B1/Au15Pd/Au3_fcc_Pd	A15B1	Au15Pd	Au3_fcc_Pd	-204.537	-210.211	2.64126	fcc_B	Au	-3.44546	-3.44546	0.95093	0.951053	1.80161	1.79832	1.74305	1.73444	8.82929	8.78917	1.59	1.01	9.23	2.31	2.54	Au	-3.45514	-3.45515	0.951221	0.951254	1.79987	1.79907	1.75429	1.75256	8.69941	8.69305	1.59	1.01	9.23	2.31	2.54	Au	-3.44548	-3.44548	0.950933	0.95105	1.80162	1.79841	1.74306	1.73454	8.82948
A15B1/Au15Pt/Au2Pt1_fcc_Au	A15B1	Au15Pt	Au2Pt1_fcc_Au	-206.198	-212.536	1.97597	fcc_A	Au	-3.40246	-3.40246	0.950825	0.950652	1.79245	1.79675	1.69827	1.70889	8.53085	8.57702	1.59	1.01	9.23	2.31	2.54	Au	-3.41732	-3.41732	0.950715	0.950558	1.79787	1.8017	1.69526	1.70439	8.49287	8.53103	1.59	1.01	9.23	2.31	2.54	Pt	-2.10882	-2.10882	0.885025	0.884875	1.96098	1.96352	0.462734	0.469932	4.96977
A15B1/Au15Pt/Au3_fcc_Au	A15B1	Au15Pt	Au3_fcc_Au	-206.198	-211.913	2.59948	fcc_A	Au	-3.417	-3.417	0.951448	0.951374	1.78606	1.78767	1.73702	1.74019	8.82722	8.83626	1.59	1.01	9.23	2.31	2.54	Au	-3.46611	-3.46611	0.950939	0.950866	1.79241	1.79409	1.74001	1.74357	8.77118	8.78355	1.59	1.01	9.23	2.31	2.54	Au	-3.44688	-3.44688	0.951188	0.950955	1.79074	1.79613	1.73505	1.74671	8.7858
A15B1/Au15Pt/Au3_fcc_Pt	A15B1	Au15Pt	Au3_fcc_Pt	-206.198	-211.92	2.59227	fcc_B	Au	-3.42255	-3.42255	0.951488	0.951396	1.78909	1.79132	1.73346	1.73871	8.81303	8.83419	1.59	1.01	9.23	2.31	2.54	Au	-3.44808	-3.44808	0.951082	0.951099	1.80982	1.80944	1.70151	1.70068	8.43158	8.4283	1.59	1.01	9.23	2.31	2.54	Au	-3.42252	-3.42252	0.951486	0.951393	1.78911	1.79133	1.73351	1.73871	8.81283
A15B1/Au15Re/Au2Re1_fcc_Au	A15B1	Au15Re	Au2Re1_fcc_Au	-220.494	-230.267	-1.45842	fcc_A	Re	-1.9044	-2.38857	0.795233	0.298565	2.32833	2.35688	-0.0992993	-0.802552	3.4599	3.90023	1.52	1.2	7.834	0.06	1.6
A15B1/Au15Re/Au3_fcc_Au	A15B1	Au15Re	Au3_fcc_Au	-220.494	-226.727	2.08248	fcc_A	Au	-3.37001	-3.37026	0.95332	0.953757	1.72504	1.73357	1.63003	1.67069	8.37036	8.53774	1.59	1.01	9.23	2.31	2.54	Au	-3.30653	-3.30607	0.955311	0.953056	1.71138	1.72172	1.60897	1.64135	8.52678	8.65058	1.59	1.01	9.23	2.31	2.54	Au	-3.43397	-3.44888	0.955068	0.945709	1.75417	1.76742	1.548	1.64127	7.84043
A15B1/Au15Re/Au3_fcc_Re	A15B1	Au15Re	Au3_fcc_Re	-220.494	-226.725	2.08357	fcc_B	Au	-3.5805	-3.59417	0.956858	0.944472	1.77515	1.7962	1.59513	1.68583	7.84802	8.03603	1.59	1.01	9.23	2.31	2.54	Au	-3.30653	-3.30607	0.955311	0.953056	1.71138	1.72172	1.60897	1.64135	8.52678	8.65058	1.59	1.01	9.23	2.31	2.54	Au	-3.30653	-3.30607	0.955311	0.953056	1.71138	1.72172	1.60897	1.64135	8.52678
A15B1/Au15Rh/Au2Rh1_fcc_Au	A15B1	Au15Rh	Au2Rh1_fcc_Au	-209.359	-216.018	1.65574	fcc_A	Rh	-1.26779	-1.26788	0.807407	0.807259	1.85848	1.86179	0.0439234	0.0562704	5.21499	5.23783	1.49	0.99	7.459	1.143	2.28
A15B1/Au15Rh/Au3_fcc_Au	A15B1	Au15Rh	Au3_fcc_Au	-209.359	-215.061	2.61327	fcc_A	Au	-3.29336	-3.29334	0.950625	0.950493	1.79607	1.79948	1.75975	1.7682	8.92576	8.96249	1.59	1.01	9.23	2.31	2.54	Au	-3.33723	-3.3372	0.950425	0.950376	1.80698	1.80825	1.78372	1.78677	8.93484	8.94843	1.59	1.01	9.23	2.31	2.54	Au	-3.26287	-3.26285	0.950312	0.950225	1.79082	1.79328	1.75187	1.75858	8.75246
A15B1/Au15Rh/Au3_fcc_Rh	A15B1	Au15Rh	Au3_fcc_Rh	-209.359	-215.034	2.63958	fcc_B	Au	-3.29336	-3.29334	0.950625	0.950493	1.79607	1.79948	1.75975	1.7682	8.92576	8.96249	1.59	1.01	9.23	2.31	2.54	Au	-3.30883	-3.30883	0.950715	0.950729	1.80845	1.80831	1.75512	1.75516	8.60469	8.60688	1.59	1.01	9.23	2.31	2.54	Au	-3.29336	-3.29334	0.950625	0.950493	1.79607	1.79948	1.75975	1.7682	8.92576
A15B1/Au15Ru/Au2Ru1_fcc_Au	A15B1	Au15Ru	Au2Ru1_fcc_Au	-212.052	-220.941	-0.57465	fcc_A	Ru	-1.32093	-1.32174	0.695331	0.696428	2.0214	2.01715	-0.148294	-0.159966	4.57101	4.5564	1.48	1.05	7.361	1.046	2.2
A15B1/Au15Ru/Au3_fcc_Au	A15B1	Au15Ru	Au3_fcc_Au	-212.052	-217.917	2.44926	fcc_A	Au	-3.26596	-3.26596	0.950428	0.95055	1.79545	1.79265	1.76802	1.76113	8.99151	8.96169	1.59	1.01	9.23	2.31	2.54	Au	-3.32488	-3.32489	0.950457	0.950513	1.80666	1.80496	1.78801	1.78315	8.93989	8.91501	1.59	1.01	9.23	2.31	2.54	Au	-3.27515	-3.2751	0.949293	0.949411	1.79145	1.78964	1.76993	1.76502	8.79765
A15B1/Au15Ru/Au3_fcc_Ru	A15B1	Au15Ru	Au3_fcc_Ru	-212.052	-217.894	2.47284	fcc_B	Au	-3.26596	-3.26596	0.950428	0.95055	1.79545	1.79265	1.76802	1.76113	8.99151	8.96169	1.59	1.01	9.23	2.31	2.54	Au	-3.34179	-3.3418	0.949965	0.950074	1.81952	1.81719	1.75404	1.74886	8.53834	8.51596	1.59	1.01	9.23	2.31	2.54	Au	-3.26596	-3.26596	0.950428	0.95055	1.79545	1.79265	1.76802	1.76113	8.99151
A15B1/Au15W/Au2W1_fcc_Au	A15B1	Au15W	Au2W1_fcc_Au	-224.331	-233.713	-1.06706	fcc_A	W	-2.24251	-2.5892	0.516109	0.373186	2.57633	2.5945	-0.50419	-0.698856	3.13802	3.29193	1.56	1.27	7.864	0.816	2.36
A15B1/Au15W/Au3_fcc_Au	A15B1	Au15W	Au3_fcc_Au	-224.331	-230.296	2.3501	fcc_A	Au	-3.31985	-3.31814	0.95482	0.951896	1.7098	1.71197	1.66341	1.67215	8.67521	8.7208	1.59	1.01	9.23	2.31	2.54	Au	-3.38598	-3.38192	0.954755	0.954546	1.71531	1.71897	1.65894	1.67343	8.59802	8.65314	1.59	1.01	9.23	2.31	2.54	Au	-3.37902	-3.37865	0.953356	0.952537	1.719	1.71738	1.63677	1.64294	8.46133
A15B1/Au15W/Au3_fcc_W	A15B1	Au15W	Au3_fcc_W	-224.331	-230.404	2.24186	fcc_B	Au	-3.6073	-3.61512	0.953576	0.946583	1.79024	1.79087	1.6136	1.64705	7.91834	7.96727	1.59	1.01	9.23	2.31	2.54	Au	-3.28596	-3.28432	0.954589	0.953355	1.69645	1.69879	1.63496	1.64783	8.67391	8.73627	1.59	1.01	9.23	2.31	2.54	Au	-3.28595	-3.28433	0.954593	0.953352	1.69636	1.69885	1.63491	1.6479	8.67384
A15B1/Co15Ag/Ag1Co2_fcc_Co	A15B1	Co15Ag	Ag1Co2_fcc_Co	-404.866	-413.939	-0.758556	fcc_A	Co	-2.26633	-1.31278	0.940278	0.566466	1.74207	1.82307	2.06379	1.02193	11.533	7.61999	1.39	0.76	7.881	0.662	1.88	Co	-2.26635	-1.31281	0.940274	0.56647	1.7422	1.82313	2.06391	1.02202	11.5334	7.62139	1.39	0.76	7.881	0.662	1.88	Co	-2.2412	-1.29717	0.940027	0.56451	1.73142	1.82679	2.12245	1.09756	11.658
A15B1/Co15Ag/Co3_fcc_Co	A15B1	Co15Ag	Co3_fcc_Co	-404.866	-411.072	2.10891	fcc_A	Co	-2.26635	-1.31281	0.940274	0.56647	1.7422	1.82313	2.06391	1.02202	11.5334	7.62139	1.39	0.76	7.881	0.662	1.88	Co	-2.2412	-1.29717	0.940027	0.56451	1.73142	1.82679	2.12245	1.09756	11.658	7.52656	1.39	0.76	7.881	0.662	1.88	Co	-2.32159	-1.48179	0.936868	0.570353	1.79214	1.88929	1.98366	1.02473	10.2867
A15B1/Co15Au/Au1Co2_fcc_Co	A15B1	Co15Au	Au1Co2_fcc_Co	-409.517	-418.379	-0.54779	fcc_A	Co	-2.29439	-1.34857	0.94012	0.564569	1.76231	1.86542	1.84871	0.848249	10.8117	7.3023	1.39	0.76	7.881	0.662	1.88	Co	-2.29437	-1.34857	0.940123	0.564575	1.76226	1.86533	1.84871	0.84798	10.812	7.30191	1.39	0.76	7.881	0.662	1.88	Co	-2.27573	-1.33643	0.940868	0.562429	1.74894	1.86595	1.99005	1.00442	11.2106
A15B1/Co15Au/Co3_fcc_Co	A15B1	Co15Au	Co3_fcc_Co	-409.517	-415.719	2.11219	fcc_A	Co	-2.29437	-1.34857	0.940123	0.564575	1.76226	1.86533	1.84871	0.84798	10.812	7.30191	1.39	0.76	7.881	0.662	1.88	Co	-2.27573	-1.33643	0.940868	0.562429	1.74894	1.86595	1.99005	1.00442	11.2106	7.31377	1.39	0.76	7.881	0.662	1.88	Co	-2.32989	-1.47555	0.938559	0.567852	1.77931	1.8909	1.99027	1.0312	10.3781
A15B1/Co15Cr/Co2Cr1_fcc_Co	A15B1	Co15Cr	Co2Cr1_fcc_Co	-434.917	-443.584	-0.35218	fcc_A	Co	-2.35866	-1.55438	0.930111	0.588523	1.71344	1.7828	1.72918	0.643476	8.96937	5.06315	1.39	0.76	7.881	0.662	1.88	Co	-2.35304	-1.52725	0.933261	0.584682	1.71037	1.77332	1.77341	0.646853	9.228	5.1251	1.39	0.76	7.881	0.662	1.88	Cr	-2.32334	-2.11257	0.163713	0.733757	2.00664	2.05959	-0.546846	1.11739	4.78704
A15B1/Co15Cr/Co3_fcc_Co	A15B1	Co15Cr	Co3_fcc_Co	-434.917	-443.47	-0.238865	fcc_A	Co	-2.36707	-1.51885	0.94048	0.575653	1.70095	1.77185	1.77878	0.644545	9.64374	5.09609	1.39	0.76	7.881	0.662	1.88	Co	-2.3796	-1.50832	0.944742	0.57061	1.69879	1.7732	1.79645	0.633434	9.70407	5.08086	1.39	0.76	7.881	0.662	1.88	Co	-2.35866	-1.55438	0.930111	0.588523	1.71344	1.7828	1.72918	0.643476	8.96937
A15B1/Co15Cr/Co3_fcc_Cr	A15B1	Co15Cr	Co3_fcc_Cr	-434.917	-443.413	-0.181713	fcc_B	Co	-2.36707	-1.51885	0.94048	0.575653	1.70095	1.77185	1.77878	0.644545	9.64374	5.09609	1.39	0.76	7.881	0.662	1.88	Co	-2.31988	-1.54299	0.923266	0.595514	1.70766	1.77136	1.69819	0.652034	8.88614	5.17848	1.39	0.76	7.881	0.662	1.88	Co	-2.36707	-1.51885	0.94048	0.575653	1.70095	1.77185	1.77878	0.644545	9.64374
A15B1/Co15Cu/Co2Cu1_fcc_Co	A15B1	Co15Cu	Co2Cu1_fcc_Co	-412.249	-421.021	-0.457998	fcc_A	Co	-2.3267	-1.46263	0.936234	0.570259	1.80874	1.88011	2.06111	1.00197	10.6309	6.24404	1.39	0.76	7.881	0.662	1.88	Co	-2.3269	-1.48575	0.936488	0.570776	1.80552	1.89396	1.99597	0.970929	10.3594	6.00188	1.39	0.76	7.881	0.662	1.88	Co	-2.33587	-1.47053	0.936397	0.569389	1.81283	1.89345	2.05864	1.02148	10.5919
A15B1/Co15Cu/Co3_fcc_Co	A15B1	Co15Cu	Co3_fcc_Co	-412.249	-418.273	2.29006	fcc_A	Co	-2.34779	-1.50201	0.93714	0.569278	1.80912	1.89489	2.0162	0.980425	10.4369	6.03475	1.39	0.76	7.881	0.662	1.88	Co	-2.34525	-1.49966	0.936911	0.569773	1.81214	1.88104	2.03228	0.954958	10.5127	5.97509	1.39	0.76	7.881	0.662	1.88	Co	-2.31351	-1.48524	0.935351	0.571755	1.79977	1.88463	1.99009	0.962558	10.3842
A15B1/Co15Cu/Co3_fcc_Cu	A15B1	Co15Cu	Co3_fcc_Cu	-412.249	-420.836	-0.272066	fcc_B	Co	-2.3269	-1.48575	0.936488	0.570776	1.80552	1.89396	1.99597	0.970929	10.3594	6.00188	1.39	0.76	7.881	0.662	1.88	Co	-2.31282	-1.43662	0.935617	0.568008	1.80655	1.88258	2.09225	1.0409	10.8292	6.44839	1.39	0.76	7.881	0.662	1.88	Co	-2.3269	-1.48575	0.936488	0.570776	1.80552	1.89396	1.99597	0.970929	10.3594
A15B1/Co15Fe/Co2Fe1_fcc_Co	A15B1	Co15Fe	Co2Fe1_fcc_Co	-431.284	-439.925	-0.325878	fcc_A	Co	-2.26379	-1.42573	0.935545	0.573487	1.81845	1.9072	2.04897	1.06549	10.5853	6.3284	1.39	0.76	7.881	0.662	1.88	Co	-2.26086	-1.42642	0.935516	0.574048	1.81342	1.90582	2.03075	1.05941	10.508	6.32148	1.39	0.76	7.881	0.662	1.88	Fe	-2.35141	-1.34056	0.930223	0.362835	1.90873	1.97179	2.09651	0.526639	10.1695
A15B1/Co15Fe/Co3_fcc_Co	A15B1	Co15Fe	Co3_fcc_Co	-431.284	-438.873	0.726445	fcc_A	Co	-2.2816	-1.43931	0.936072	0.573019	1.81886	1.91375	2.03733	1.06582	10.5229	6.4344	1.39	0.76	7.881	0.662	1.88	Co	-2.28894	-1.44073	0.93642	0.572276	1.81882	1.90737	2.05462	1.05333	10.6041	6.35022	1.39	0.76	7.881	0.662	1.88	Co	-2.28647	-1.44802	0.935953	0.572544	1.82868	1.91753	2.04369	1.0592	10.4931
A15B1/Co15Fe/Co3_fcc_Fe	A15B1	Co15Fe	Co3_fcc_Fe	-431.284	-439.832	-0.233375	fcc_B	Co	-2.27717	-1.43132	0.936362	0.572908	1.8167	1.90684	2.05221	1.05938	10.6038	6.40292	1.39	0.76	7.881	0.662	1.88	Co	-2.2291	-1.38793	0.935357	0.574471	1.81161	1.89319	2.06474	1.06283	10.689	6.34167	1.39	0.76	7.881	0.662	1.88	Co	-2.27716	-1.43127	0.936363	0.572904	1.81662	1.90671	2.05217	1.05927	10.603
A15B1/Co15Ir/Co2Ir1_fcc_Co	A15B1	Co15Ir	Co2Ir1_fcc_Co	-433.258	-441.714	-0.140766	fcc_A	Co	-2.34694	-1.50305	0.937164	0.573561	1.74436	1.83594	1.70224	0.682356	9.27102	5.50387	1.39	0.76	7.881	0.662	1.88	Co	-2.34594	-1.50152	0.938136	0.572943	1.73917	1.83319	1.69709	0.681438	9.25614	5.53207	1.39	0.76	7.881	0.662	1.88	Ir	-2.57101	-2.78952	0.863658	0.696941	2.44115	2.54039	0.874267	0.819717	4.20451
A15B1/Co15Ir/Co3_fcc_Co	A15B1	Co15Ir	Co3_fcc_Co	-433.258	-439.685	1.88773	fcc_A	Co	-2.33885	-1.48507	0.941232	0.572136	1.72359	1.8073	1.8763	0.79533	10.057	5.64894	1.39	0.76	7.881	0.662	1.88	Co	-2.33856	-1.48315	0.940864	0.572276	1.72789	1.80835	1.89208	0.798701	10.1242	5.61845	1.39	0.76	7.881	0.662	1.88	Co	-2.34987	-1.47204	0.944154	0.568206	1.72841	1.81137	1.91462	0.823647	10.1899
A15B1/Co15Ir/Co3_fcc_Ir	A15B1	Co15Ir	Co3_fcc_Ir	-433.258	-441.783	-0.210364	fcc_B	Co	-2.33419	-1.47329	0.942167	0.571161	1.72505	1.80112	1.90624	0.797342	10.2069	5.66639	1.39	0.76	7.881	0.662	1.88	Co	-2.32166	-1.43445	0.942189	0.568663	1.72931	1.80864	1.7884	0.680438	9.93659	5.80623	1.39	0.76	7.881	0.662	1.88	Co	-2.33415	-1.47334	0.942162	0.571168	1.72511	1.80127	1.90664	0.797598	10.2076
A15B1/Co15Ni/Co2Ni1_fcc_Co	A15B1	Co15Ni	Co2Ni1_fcc_Co	-420.575	-428.964	-0.0737163	fcc_A	Co	-2.35328	-1.49635	0.936766	0.568774	1.82593	1.90946	2.07988	1.05543	10.6793	6.39358	1.39	0.76	7.881	0.662	1.88	Co	-2.35032	-1.49546	0.93684	0.56915	1.8216	1.90721	2.06065	1.03856	10.6039	6.33188	1.39	0.76	7.881	0.662	1.88	Ni	-2.09712	-1.70762	0.937481	0.775256	1.72121	1.81039	2.06329	1.70205	11.3373
A15B1/Co15Ni/Co3_fcc_Co	A15B1	Co15Ni	Co3_fcc_Co	-420.575	-426.514	2.37544	fcc_A	Co	-2.33879	-1.49664	0.93657	0.570124	1.82237	1.91233	2.04183	1.03463	10.5496	6.28219	1.39	0.76	7.881	0.662	1.88	Co	-2.33885	-1.49555	0.936623	0.570547	1.81989	1.90436	2.0451	1.02206	10.5696	6.24401	1.39	0.76	7.881	0.662	1.88	Co	-2.33291	-1.48902	0.936701	0.569449	1.81197	1.90351	2.04673	1.03486	10.618
A15B1/Co15Ni/Co3_fcc_Ni	A15B1	Co15Ni	Co3_fcc_Ni	-420.575	-429.064	-0.174044	fcc_B	Co	-2.34027	-1.49975	0.936437	0.569972	1.82399	1.91184	2.03812	1.02739	10.5236	6.25093	1.39	0.76	7.881	0.662	1.88	Co	-2.36585	-1.50533	0.937065	0.567422	1.8206	1.91035	2.07147	1.05767	10.64	6.41668	1.39	0.76	7.881	0.662	1.88	Co	-2.34027	-1.49975	0.936437	0.569972	1.82399	1.91184	2.03812	1.02739	10.5236
A15B1/Co15Os/Co2Os1_fcc_Co	A15B1	Co15Os	Co2Os1_fcc_Co	-440.047	-448.971	-0.609469	fcc_A	Co	-2.33929	-1.54347	0.928055	0.582509	1.7779	1.84715	1.69116	0.659504	9.05826	5.29329	1.39	0.76	7.881	0.662	1.88	Co	-2.33684	-1.55229	0.925626	0.584368	1.79089	1.85215	1.69826	0.659022	9.05232	5.24113	1.39	0.76	7.881	0.662	1.88	Os	-2.54458	-2.83423	0.718511	0.630864	2.63318	2.71751	0.527568	0.567252	3.26753
A15B1/Co15Os/Co3_fcc_Co	A15B1	Co15Os	Co3_fcc_Co	-440.047	-448.544	-0.182979	fcc_A	Co	-2.35447	-1.50771	0.938708	0.572725	1.75823	1.81507	1.9299	0.789191	10.2435	5.58846	1.39	0.76	7.881	0.662	1.88	Co	-2.35457	-1.49972	0.940386	0.571424	1.74978	1.81496	1.91505	0.790883	10.2003	5.62565	1.39	0.76	7.881	0.662	1.88	Co	-2.38561	-1.50844	0.942543	0.56742	1.76592	1.8227	1.96239	0.811902	10.2804
A15B1/Co15Os/Co3_fcc_Os	A15B1	Co15Os	Co3_fcc_Os	-440.047	-448.654	-0.292748	fcc_B	Co	-2.35761	-1.50607	0.938877	0.572012	1.76182	1.81473	1.958	0.804446	10.3611	5.6581	1.39	0.76	7.881	0.662	1.88	Co	-2.31069	-1.5098	0.92666	0.584393	1.78141	1.85429	1.7203	0.71857	9.38066	5.83854	1.39	0.76	7.881	0.662	1.88	Co	-2.35761	-1.50606	0.938872	0.572017	1.76187	1.81471	1.95796	0.804345	10.3608
A15B1/Co15Pd/Co2Pd1_fcc_Co	A15B1	Co15Pd	Co2Pd1_fcc_Co	-418.751	-427.471	-0.405372	fcc_A	Co	-2.35316	-1.46182	0.939011	0.568313	1.80508	1.86703	2.06494	0.970428	10.7996	6.39604	1.39	0.76	7.881	0.662	1.88	Co	-2.33168	-1.47844	0.937318	0.570903	1.82895	1.88706	2.0923	1.00915	10.7577	6.22245	1.39	0.76	7.881	0.662	1.88	Co	-2.34855	-1.47164	0.938621	0.569523	1.80671	1.87875	2.03023	0.96747	10.6348
A15B1/Co15Pd/Co3_fcc_Co	A15B1	Co15Pd	Co3_fcc_Co	-418.751	-424.612	2.454	fcc_A	Co	-2.3458	-1.50251	0.937014	0.571619	1.82451	1.899	2.04106	0.997139	10.5308	6.15343	1.39	0.76	7.881	0.662	1.88	Co	-2.3484	-1.48885	0.937928	0.570619	1.80768	1.87964	2.05836	0.993186	10.6586	6.18941	1.39	0.76	7.881	0.662	1.88	Co	-2.34013	-1.48436	0.937148	0.569911	1.83579	1.90142	2.09538	1.03674	10.7023
A15B1/Co15Pd/Co3_fcc_Pd	A15B1	Co15Pd	Co3_fcc_Pd	-418.751	-427.304	-0.238243	fcc_B	Co	-2.33168	-1.47844	0.937318	0.570903	1.82895	1.88706	2.0923	1.00915	10.7577	6.22245	1.39	0.76	7.881	0.662	1.88	Co	-2.31439	-1.38535	0.940284	0.564763	1.78823	1.84906	2.15838	1.02857	11.4512	6.84051	1.39	0.76	7.881	0.662	1.88	Co	-2.33165	-1.47846	0.937311	0.570913	1.82903	1.88697	2.09266	1.00879	10.7581
A15B1/Co15Pt/Co2Pt1_fcc_Co	A15B1	Co15Pt	Co2Pt1_fcc_Co	-423.969	-431.989	0.295345	fcc_A	Co	-2.36433	-1.4916	0.941376	0.57066	1.71454	1.82293	1.71525	0.746068	9.5257	6.13611	1.39	0.76	7.881	0.662	1.88	Co	-2.3606	-1.49717	0.941346	0.571118	1.71496	1.82861	1.69156	0.729918	9.40016	5.97857	1.39	0.76	7.881	0.662	1.88	Pt	-3.09409	-3.21705	0.916907	0.822227	2.27806	2.39549	1.34402	1.43555	5.70754
A15B1/Co15Pt/Co3_fcc_Co	A15B1	Co15Pt	Co3_fcc_Co	-423.969	-428.505	3.77893	fcc_A	Co	-2.3408	-1.4936	0.94258	0.573319	1.68971	1.79947	1.77929	0.792256	9.65594	5.77534	1.39	0.76	7.881	0.662	1.88	Co	-2.34133	-1.48509	0.943071	0.571372	1.69898	1.81498	1.84088	0.875824	9.94202	6.11269	1.39	0.76	7.881	0.662	1.88	Co	-2.3606	-1.49717	0.941346	0.571118	1.71496	1.82861	1.69156	0.729918	9.40016
A15B1/Co15Pt/Co3_fcc_Pt	A15B1	Co15Pt	Co3_fcc_Pt	-423.969	-432.509	-0.22496	fcc_B	Co	-2.34133	-1.48509	0.943071	0.571372	1.69898	1.81498	1.84088	0.875824	9.94202	6.11269	1.39	0.76	7.881	0.662	1.88	Co	-2.33306	-1.42012	0.944889	0.566579	1.68511	1.8009	1.75275	0.759194	10.1145	6.57798	1.39	0.76	7.881	0.662	1.88	Co	-2.34133	-1.48509	0.943071	0.571372	1.69898	1.81498	1.84088	0.875824	9.94202
A15B1/Co15Re/Co2Re1_fcc_Co	A15B1	Co15Re	Co2Re1_fcc_Co	-445.301	-454.458	-0.841702	fcc_A	Co	-2.32532	-1.54936	0.922355	0.589757	1.79196	1.85795	1.7118	0.697605	8.99364	5.33673	1.39	0.76	7.881	0.662	1.88	Co	-2.32137	-1.56639	0.919117	0.593882	1.794	1.86136	1.6608	0.68211	8.72822	5.26049	1.39	0.76	7.881	0.662	1.88	Re	-2.8673	-2.94285	0.522568	0.597245	2.81581	2.87941	0.228261	0.463987	2.6865
A15B1/Co15Re/Co3_fcc_Co	A15B1	Co15Re	Co3_fcc_Co	-445.301	-453.854	-0.237609	fcc_A	Co	-2.35338	-1.5038	0.938279	0.574553	1.75106	1.81364	1.92628	0.798833	10.2474	5.58909	1.39	0.76	7.881	0.662	1.88	Co	-2.35653	-1.4955	0.939688	0.572076	1.76484	1.82701	1.96071	0.82837	10.374	5.67978	1.39	0.76	7.881	0.662	1.88	Co	-2.40205	-1.51579	0.941821	0.56713	1.78258	1.83655	2.00116	0.840066	10.3671
A15B1/Co15Re/Co3_fcc_Re	A15B1	Co15Re	Co3_fcc_Re	-445.301	-453.96	-0.343682	fcc_B	Co	-2.36105	-1.50565	0.93786	0.573768	1.76182	1.81041	1.97039	0.80811	10.4225	5.6663	1.39	0.76	7.881	0.662	1.88	Co	-2.28426	-1.53198	0.917042	0.597143	1.80582	1.86838	1.70179	0.735604	9.03647	5.71415	1.39	0.76	7.881	0.662	1.88	Co	-2.36107	-1.50563	0.93786	0.573759	1.76189	1.81048	1.97027	0.808365	10.422
A15B1/Co15Rh/Co2Rh1_fcc_Co	A15B1	Co15Rh	Co2Rh1_fcc_Co	-427.164	-435.538	-0.059001	fcc_A	Co	-2.3428	-1.47223	0.941658	0.571521	1.70895	1.80772	1.788	0.757909	9.70084	5.70307	1.39	0.76	7.881	0.662	1.88	Co	-2.34388	-1.47517	0.94223	0.571153	1.71212	1.80554	1.79037	0.742708	9.71047	5.66009	1.39	0.76	7.881	0.662	1.88	Rh	-2.36911	-2.42723	0.890877	0.714116	2.20549	2.27825	1.13601	0.978734	5.46865
A15B1/Co15Rh/Co3_fcc_Co	A15B1	Co15Rh	Co3_fcc_Co	-427.164	-435.605	-0.126249	fcc_A	Co	-2.3362	-1.48274	0.941906	0.573109	1.71362	1.80799	1.84224	0.786439	9.91767	5.58729	1.39	0.76	7.881	0.662	1.88	Co	-2.33389	-1.47749	0.941397	0.573417	1.71313	1.80506	1.8519	0.788179	9.95671	5.56975	1.39	0.76	7.881	0.662	1.88	Co	-2.34237	-1.47209	0.943161	0.570104	1.73484	1.82528	1.91763	0.866633	10.1566
A15B1/Co15Rh/Co3_fcc_Rh	A15B1	Co15Rh	Co3_fcc_Rh	-427.164	-435.663	-0.184513	fcc_B	Co	-2.32776	-1.46658	0.942389	0.571949	1.72324	1.81127	1.89882	0.829264	10.1845	5.78751	1.39	0.76	7.881	0.662	1.88	Co	-2.31542	-1.40901	0.944632	0.567423	1.69452	1.78869	1.87845	0.788869	10.3328	6.00808	1.39	0.76	7.881	0.662	1.88	Co	-2.32775	-1.46653	0.942392	0.571934	1.72323	1.81131	1.89879	0.829444	10.1848
A15B1/Co15Ru/Co2Ru1_fcc_Co	A15B1	Co15Ru	Co2Ru1_fcc_Co	-432.872	-441.701	-0.514514	fcc_A	Co	-2.32525	-1.50102	0.933561	0.579687	1.75175	1.83342	1.78174	0.784833	9.5169	5.76182	1.39	0.76	7.881	0.662	1.88	Co	-2.32836	-1.50389	0.934336	0.57912	1.74956	1.83506	1.76822	0.789025	9.45104	5.83032	1.39	0.76	7.881	0.662	1.88	Ru	-2.19641	-2.38406	0.796224	0.618925	2.40258	2.47491	0.784796	0.665967	4.25582
A15B1/Co15Ru/Co3_fcc_Co	A15B1	Co15Ru	Co3_fcc_Co	-432.872	-441.346	-0.158807	fcc_A	Co	-2.3426	-1.50189	0.939043	0.575638	1.74847	1.82357	1.87722	0.819632	10.0173	5.84346	1.39	0.76	7.881	0.662	1.88	Co	-2.34119	-1.4937	0.939567	0.574354	1.75235	1.83146	1.89769	0.839979	10.0984	5.83983	1.39	0.76	7.881	0.662	1.88	Co	-2.36062	-1.49796	0.941649	0.570979	1.77361	1.84692	1.94933	0.889253	10.1815
A15B1/Co15Ru/Co3_fcc_Ru	A15B1	Co15Ru	Co3_fcc_Ru	-432.872	-441.431	-0.243591	fcc_B	Co	-2.33633	-1.48711	0.939981	0.574288	1.74885	1.82371	1.91218	0.844298	10.198	5.93374	1.39	0.76	7.881	0.662	1.88	Co	-2.30024	-1.43779	0.937833	0.575494	1.73508	1.80371	1.85849	0.772734	10.0351	5.92148	1.39	0.76	7.881	0.662	1.88	Co	-2.33632	-1.48711	0.939981	0.574278	1.74891	1.82389	1.91232	0.845052	10.1985
A15B1/Co15W/Co2W1_fcc_Co	A15B1	Co15W	Co2W1_fcc_Co	-448.208	-457.382	-0.859306	fcc_A	Co	-2.30371	-1.53318	0.92671	0.593795	1.67917	1.78064	1.45122	0.509001	7.74037	4.61124	1.39	0.76	7.881	0.662	1.88	Co	-2.29607	-1.55196	0.922346	0.598607	1.68895	1.79529	1.40412	0.525108	7.46767	4.61023	1.39	0.76	7.881	0.662	1.88	W	-2.95725	-2.75359	0.408264	0.539903	2.81079	2.8787	-0.130319	0.229655	2.31448
A15B1/Co15W/Co3_fcc_Co	A15B1	Co15W	Co3_fcc_Co	-448.208	-456.745	-0.222381	fcc_A	Co	-2.34541	-1.50076	0.942486	0.577919	1.62357	1.73555	1.57406	0.565247	8.79476	4.88036	1.39	0.76	7.881	0.662	1.88	Co	-2.34641	-1.48704	0.944229	0.575792	1.63271	1.72817	1.63646	0.55188	9.13341	4.88301	1.39	0.76	7.881	0.662	1.88	Co	-2.39194	-1.51789	0.94458	0.57166	1.6688	1.75733	1.7055	0.602237	9.15621
A15B1/Co15W/Co3_fcc_W	A15B1	Co15W	Co3_fcc_W	-448.208	-456.897	-0.37467	fcc_B	Co	-2.34609	-1.48941	0.942955	0.577059	1.61519	1.7184	1.60232	0.546631	8.97828	4.8976	1.39	0.76	7.881	0.662	1.88	Co	-2.24133	-1.48448	0.920361	0.601558	1.69012	1.76332	1.50618	0.528124	8.08791	4.89596	1.39	0.76	7.881	0.662	1.88	Co	-2.34608	-1.48943	0.942964	0.577058	1.61508	1.71844	1.60197	0.546609	8.9775
A15B1/Cr15Ag/Cr3_fcc_Cr	A15B1	Cr15Ag	Cr3_fcc_Cr	-527.527	-539.639	-3.79762	fcc_A	Cr	-1.50409	-1.33685	0.775161	0.153126	1.45338	1.53003	0.352188	-1.4453	4.41791	5.81884	1.42	0.9	6.767	0.676	1.66	Cr	-1.74754	-1.77804	0.445896	0.533476	1.93705	1.931	-0.255177	0.00473465	2.17449	2.15591	1.42	0.9	6.767	0.676	1.66	Cr	-1.67754	-1.60794	0.545042	0.417623	1.81424	1.83433	-0.00487799	-0.282061	2.44303
A15B1/Cr15Au/Cr3_fcc_Au	A15B1	Cr15Au	Cr3_fcc_Au	-533.614	-543.758	-1.82891	fcc_B	Cr	-1.89856	-1.91989	0.573848	0.428017	2.05199	2.09259	0.0157599	-0.403816	2.41069	2.43518	1.42	0.9	6.767	0.676	1.66	Cr	-1.89856	-1.91989	0.573848	0.428017	2.05199	2.09259	0.0157599	-0.403816	2.41069	2.43518	1.42	0.9	6.767	0.676	1.66	Cr	-1.55971	-1.46623	0.141936	0.790064	1.58634	1.49731	-1.71497	0.29888	6.77309
A15B1/Cr15Au/Cr3_fcc_Cr	A15B1	Cr15Au	Cr3_fcc_Cr	-533.614	-544.746	-2.8173	fcc_A	Cr	-1.55971	-1.46623	0.141936	0.790064	1.58634	1.49731	-1.71497	0.29888	6.77309	4.74019	1.42	0.9	6.767	0.676	1.66	Cr	-1.7671	-1.73154	0.558422	0.41812	1.9161	1.93549	0.0850242	-0.319159	2.21756	2.25177	1.42	0.9	6.767	0.676	1.66	Cr	-1.74413	-1.72652	0.667785	0.293012	1.83396	1.88407	0.330941	-0.688436	2.57406
A15B1/Cr15Co/Co1Cr2_fcc_Cr	A15B1	Cr15Co	Co1Cr2_fcc_Cr	-549.455	-561.59	-3.8207	fcc_A	Co	-1.86542	-1.85514	0.780709	0.77106	1.61913	1.6243	0.593548	0.631978	3.28467	3.21811	1.39	0.76	7.881	0.662	1.88	Cr	-1.7045	-1.69971	0.499698	0.483804	1.92947	1.92885	-0.105096	-0.134171	2.24711	2.23123	1.42	0.9	6.767	0.676	1.66	Cr	-1.73076	-1.69936	0.546428	0.420937	1.89562	1.91111	0.00203455	-0.326956	2.40333
A15B1/Cr15Co/Cr3_fcc_Co	A15B1	Cr15Co	Cr3_fcc_Co	-549.455	-559.781	-2.01189	fcc_B	Cr	-1.74592	-1.74065	0.490351	0.483034	1.95152	1.94679	-0.122143	-0.135414	2.24389	2.22865	1.42	0.9	6.767	0.676	1.66	Cr	-1.77926	-1.74569	0.597675	0.364765	1.91097	1.93878	0.157728	-0.425026	2.44762	2.48791	1.42	0.9	6.767	0.676	1.66	Cr	-1.74592	-1.74065	0.490351	0.483034	1.95152	1.94679	-0.122143	-0.135414	2.24389
A15B1/Cr15Co/Cr3_fcc_Cr	A15B1	Cr15Co	Cr3_fcc_Cr	-549.455	-562.521	-4.75106	fcc_A	Cr	-1.73065	-1.74328	0.487703	0.498632	2.00091	1.99598	-0.156501	-0.123594	2.23616	2.20391	1.42	0.9	6.767	0.676	1.66	Cr	-1.73065	-1.74328	0.487703	0.498632	2.00091	1.99598	-0.156501	-0.123594	2.23616	2.20391	1.42	0.9	6.767	0.676	1.66	Cr	-1.77926	-1.74569	0.597675	0.364765	1.91097	1.93878	0.157728	-0.425026	2.44762
A15B1/Cr15Cu/Cr2Cu1_fcc_Cr	A15B1	Cr15Cu	Cr2Cu1_fcc_Cr	-534.931	-545.177	-1.93101	fcc_A	Cr	-1.76018	-1.73953	0.603304	0.374994	1.87623	1.91699	0.267154	-0.460798	2.30191	2.34162	1.42	0.9	6.767	0.676	1.66	Cr	-1.69067	-1.72335	0.431598	0.552552	1.94647	1.92194	-0.304166	0.000732929	2.31574	2.2636	1.42	0.9	6.767	0.676	1.66	Cr	-1.69067	-1.72335	0.431598	0.552552	1.94647	1.92194	-0.304166	0.000732929	2.31574
A15B1/Cr15Cu/Cr3_fcc_Cr	A15B1	Cr15Cu	Cr3_fcc_Cr	-534.931	-547.915	-4.66969	fcc_A	Cr	-1.76018	-1.73953	0.603304	0.374994	1.87623	1.91699	0.267154	-0.460798	2.30191	2.34162	1.42	0.9	6.767	0.676	1.66	Cr	-1.75333	-1.70991	0.612694	0.368058	1.89049	1.9366	0.220289	-0.44444	2.28722	2.32769	1.42	0.9	6.767	0.676	1.66	Cr	-1.75333	-1.70991	0.612694	0.368058	1.89049	1.9366	0.220289	-0.44444	2.28722
A15B1/Cr15Fe/Cr2Fe1_fcc_Cr	A15B1	Cr15Fe	Cr2Fe1_fcc_Cr	-554.038	-567.413	-5.06021	fcc_A	Cr	-1.66164	-1.74859	0.342517	0.619051	1.86867	1.83147	-0.586414	0.2323	2.7688	2.48315	1.42	0.9	6.767	0.676	1.66	Cr	-1.70231	-1.68985	0.534929	0.447615	1.92786	1.94639	-0.0131312	-0.235356	2.24707	2.25305	1.42	0.9	6.767	0.676	1.66	Cr	-1.70231	-1.68985	0.534929	0.447615	1.92786	1.94639	-0.0131312	-0.235356	2.24707
A15B1/Cr15Fe/Cr3_fcc_Cr	A15B1	Cr15Fe	Cr3_fcc_Cr	-554.038	-564.392	-2.03891	fcc_A	Cr	-1.56394	-1.64526	0.33352	0.63021	1.84595	1.80428	-0.597663	0.283699	2.71778	2.54034	1.42	0.9	6.767	0.676	1.66	Cr	-1.70231	-1.68985	0.534929	0.447615	1.92786	1.94639	-0.0131312	-0.235356	2.24707	2.25305	1.42	0.9	6.767	0.676	1.66	Cr	-1.70231	-1.68985	0.534929	0.447615	1.92786	1.94639	-0.0131312	-0.235356	2.24707
A15B1/Cr15Ir/Cr3_fcc_Cr	A15B1	Cr15Ir	Cr3_fcc_Cr	-558.819	-569.213	-2.0793	fcc_A	Cr	-1.69841	-1.6453	0.576609	0.408859	1.81963	1.85029	0.0925963	-0.4515	2.17059	2.30595	1.42	0.9	6.767	0.676	1.66	Cr	-1.6226	-1.62219	0.500656	0.486993	1.81353	1.81447	-0.160656	-0.199705	2.19097	2.19834	1.42	0.9	6.767	0.676	1.66	Cr	-1.6226	-1.62219	0.500656	0.486993	1.81353	1.81447	-0.160656	-0.199705	2.19097
A15B1/Cr15Ni/Cr2Ni1_fcc_Cr	A15B1	Cr15Ni	Cr2Ni1_fcc_Cr	-543.621	-555.582	-3.64612	fcc_A	Cr	-1.70887	-1.65284	0.59588	0.370004	1.85968	1.88767	0.126146	-0.479147	2.50568	2.59662	1.42	0.9	6.767	0.676	1.66	Cr	-1.70814	-1.72464	0.469649	0.517507	1.9424	1.93126	-0.174356	-0.0428766	2.23109	2.20941	1.42	0.9	6.767	0.676	1.66	Ni	-2.02755	-2.00782	0.877192	0.864892	1.44531	1.45368	1.00752	1.0861	4.55098
A15B1/Cr15Ni/Cr3_fcc_Cr	A15B1	Cr15Ni	Cr3_fcc_Cr	-543.621	-555.777	-3.84179	fcc_A	Cr	-1.76685	-1.75726	0.510494	0.466725	1.96842	1.97243	-0.0640928	-0.176304	2.18626	2.18788	1.42	0.9	6.767	0.676	1.66	Cr	-1.64762	-1.67162	0.42381	0.555441	1.91908	1.89342	-0.329658	0.0670917	2.34909	2.27592	1.42	0.9	6.767	0.676	1.66	Cr	-1.70814	-1.72464	0.469649	0.517507	1.9424	1.93126	-0.174356	-0.0428766	2.23109
A15B1/Cr15Os/Cr3_fcc_Cr	A15B1	Cr15Os	Cr3_fcc_Cr	-566.463	-576.805	-2.02714	fcc_A	Cr	-1.70369	-1.66531	0.572008	0.419253	1.86744	1.89587	0.011774	-0.406203	2.1384	2.24446	1.42	0.9	6.767	0.676	1.66	Cr	-1.70369	-1.66531	0.572008	0.419253	1.86744	1.89587	0.011774	-0.406203	2.1384	2.24446	1.42	0.9	6.767	0.676	1.66	Cr	-1.63398	-1.59899	0.545765	0.442291	1.81659	1.8336	-0.046101	-0.354642	2.21688
A15B1/Cr15Pd/Cr3_fcc_Cr	A15B1	Cr15Pd	Cr3_fcc_Cr	-542.547	-555.042	-4.18056	fcc_A	Cr	-1.7465	-1.7824	0.428409	0.548083	1.95252	1.93682	-0.27036	0.0580866	2.23609	2.20414	1.42	0.9	6.767	0.676	1.66	Cr	-1.83856	-1.83483	0.422415	0.565598	1.97891	1.94763	-0.313092	0.137236	2.19057	2.16462	1.42	0.9	6.767	0.676	1.66	Cr	-1.7465	-1.7824	0.428409	0.548083	1.95252	1.93682	-0.27036	0.0580866	2.23609
A15B1/Cr15Pt/Cr3_fcc_Cr	A15B1	Cr15Pt	Cr3_fcc_Cr	-548.719	-558.586	-1.55209	fcc_A	Cr	-1.74233	-1.72759	0.655925	0.337917	1.81905	1.89192	0.287434	-0.636479	2.26503	2.4137	1.42	0.9	6.767	0.676	1.66	Cr	-1.74233	-1.72759	0.655925	0.337917	1.81905	1.89192	0.287434	-0.636479	2.26503	2.4137	1.42	0.9	6.767	0.676	1.66	Cr	-1.73405	-1.70861	0.600929	0.390263	1.8408	1.87501	0.185494	-0.512296	2.18328
A15B1/Cr15Re/Cr3_fcc_Cr	A15B1	Cr15Re	Cr3_fcc_Cr	-570.798	-581.115	-2.00318	fcc_A	Cr	-1.73436	-1.7001	0.611209	0.379387	1.86139	1.9011	0.148548	-0.49959	2.19389	2.31124	1.42	0.9	6.767	0.676	1.66	Cr	-1.73436	-1.7001	0.611209	0.379387	1.86139	1.9011	0.148548	-0.49959	2.19389	2.31124	1.42	0.9	6.767	0.676	1.66	Cr	-1.75055	-1.73648	0.570722	0.421096	1.86551	1.88891	0.10874	-0.397707	2.15401
A15B1/Cr15Rh/Cr3_fcc_Cr	A15B1	Cr15Rh	Cr3_fcc_Cr	-551.735	-561.744	-1.69485	fcc_A	Cr	-1.73702	-1.70184	0.65339	0.336435	1.81667	1.88281	0.278943	-0.631237	2.27345	2.44363	1.42	0.9	6.767	0.676	1.66	Cr	-1.73702	-1.70184	0.65339	0.336435	1.81667	1.88281	0.278943	-0.631237	2.27345	2.44363	1.42	0.9	6.767	0.676	1.66	Cr	-1.70928	-1.65759	0.609506	0.37642	1.81474	1.85122	0.198153	-0.546951	2.24254
A15B1/Cr15Ru/Cr3_fcc_Cr	A15B1	Cr15Ru	Cr3_fcc_Cr	-558.581	-568.564	-1.66815	fcc_A	Cr	-1.74869	-1.72225	0.618834	0.37478	1.86551	1.91835	0.163826	-0.519421	2.15442	2.29	1.42	0.9	6.767	0.676	1.66	Cr	-1.74869	-1.72225	0.618834	0.37478	1.86551	1.91835	0.163826	-0.519421	2.15442	2.29	1.42	0.9	6.767	0.676	1.66	Cr	-1.72557	-1.6956	0.580276	0.409608	1.8445	1.87423	0.10974	-0.437383	2.17307
A15B1/Cr15W/Cr2W1_fcc_Cr	A15B1	Cr15W	Cr2W1_fcc_Cr	-571.735	-584.623	-4.57391	fcc_A	Cr	-1.70961	-1.69909	0.517806	0.480761	1.84126	1.84942	-0.181738	-0.26854	2.09947	2.13342	1.42	0.9	6.767	0.676	1.66	Cr	-1.6407	-1.64352	0.490341	0.500352	1.8112	1.81204	-0.344417	-0.306657	2.37432	2.37138	1.42	0.9	6.767	0.676	1.66	Cr	-1.8422	-1.83548	0.544153	0.462825	1.92198	1.93881	-0.113428	-0.321075	2.01184
A15B1/Cr15W/Cr3_fcc_Cr	A15B1	Cr15W	Cr3_fcc_Cr	-571.735	-584.808	-4.75865	fcc_A	Cr	-1.70961	-1.69909	0.517806	0.480761	1.84126	1.84942	-0.181738	-0.26854	2.09947	2.13342	1.42	0.9	6.767	0.676	1.66	Cr	-1.6407	-1.64352	0.490341	0.500352	1.8112	1.81204	-0.344417	-0.306657	2.37432	2.37138	1.42	0.9	6.767	0.676	1.66	Cr	-1.87665	-1.87389	0.478017	0.534647	1.89477	1.88416	-0.275915	-0.0738196	1.95282
A15B1/Cu15Ag/Ag1Cu2_fcc_Cu	A15B1	Cu15Ag	Ag1Cu2_fcc_Cu	-218.726	-225.634	1.40673	fcc_A	Cu	-2.33585	-2.33585	0.946471	0.947215	1.69222	1.6873	3.14904	3.2933	17.1482	19.6018	1.41	0.67	7.73	1.24	1.9	Cu	-2.33586	-2.33586	0.946468	0.947207	1.69239	1.68768	3.14905	3.29398	17.1466	19.6076	1.41	0.67	7.73	1.24	1.9	Cu	-2.33836	-2.33836	0.945561	0.946344	1.70385	1.69505	3.18279	3.29542	16.9892
A15B1/Cu15Ag/Cu3_fcc_Cu	A15B1	Cu15Ag	Cu3_fcc_Cu	-218.726	-225.61	1.43057	fcc_A	Cu	-2.33586	-2.33586	0.946468	0.947207	1.69239	1.68768	3.14905	3.29398	17.1466	19.6076	1.41	0.67	7.73	1.24	1.9	Cu	-2.33836	-2.33836	0.945561	0.946344	1.70385	1.69505	3.18279	3.29542	16.9892	18.9411	1.41	0.67	7.73	1.24	1.9	Cu	-2.42168	-2.42168	0.943753	0.94485	1.74783	1.72748	3.12334	3.20812	16.1302
A15B1/Cu15Au/Au1Cu2_fcc_Cu	A15B1	Cu15Au	Au1Cu2_fcc_Cu	-222.628	-228.923	2.01958	fcc_A	Au	-3.96002	-3.96002	0.927355	0.92858	2.49766	2.49266	2.5133	2.61938	9.98521	11.2236	1.59	1.01	9.23	2.31	2.54	Cu	-2.4135	-2.4135	0.944686	0.945682	1.73667	1.72812	3.04953	3.20349	16.2227	18.7694	1.41	0.67	7.73	1.24	1.9	Cu	-2.4047	-2.4047	0.944801	0.945843	1.73357	1.72169	3.03633	3.1753	16.1331
A15B1/Cu15Au/Cu3_fcc_Au	A15B1	Cu15Au	Cu3_fcc_Au	-222.628	-229.482	1.46119	fcc_B	Cu	-2.40055	-2.40055	0.9442	0.945187	1.74841	1.74231	3.14219	3.31154	16.2105	18.915	1.41	0.67	7.73	1.24	1.9	Cu	-2.34144	-2.34145	0.945585	0.946316	1.71445	1.71729	3.08611	3.27373	16.571	19.4657	1.41	0.67	7.73	1.24	1.9	Cu	-2.40055	-2.40055	0.9442	0.945187	1.74841	1.74231	3.14219	3.31154	16.2105
A15B1/Cu15Au/Cu3_fcc_Cu	A15B1	Cu15Au	Cu3_fcc_Cu	-222.628	-229.296	1.64646	fcc_A	Cu	-2.42271	-2.42271	0.944059	0.945171	1.75058	1.73716	3.13391	3.27695	16.2249	18.657	1.41	0.67	7.73	1.24	1.9	Cu	-2.4135	-2.4135	0.944686	0.945682	1.73667	1.72812	3.04953	3.20349	16.2227	18.7694	1.41	0.67	7.73	1.24	1.9	Cu	-2.4135	-2.4135	0.944686	0.945682	1.73667	1.72812	3.04953	3.20349	16.2227
A15B1/Cu15Co/Co1Cu2_fcc_Cu	A15B1	Cu15Co	Co1Cu2_fcc_Cu	-233.802	-242	0.116829	fcc_A	Co	-0.917223	-1.90486	0.579127	0.909461	1.94171	1.98699	1.37273	2.39867	7.8151	11.7751	1.39	0.76	7.881	0.662	1.88	Cu	-2.42476	-2.42853	0.940379	0.943845	1.78242	1.77219	3.13309	3.18781	16.0751	17.0023	1.41	0.67	7.73	1.24	1.9	Cu	-2.44658	-2.44915	0.940279	0.943853	1.78744	1.77558	3.1389	3.21209	16.0875
A15B1/Cu15Co/Cu3_fcc_Co	A15B1	Cu15Co	Cu3_fcc_Co	-233.802	-240.589	1.52813	fcc_B	Cu	-2.41091	-2.41419	0.942078	0.943237	1.78996	1.78768	3.13563	3.21171	16.0823	17.2572	1.41	0.67	7.73	1.24	1.9	Cu	-2.45563	-2.45087	0.943337	0.941076	1.79272	1.77602	3.15015	3.18671	16.1662	16.9607	1.41	0.67	7.73	1.24	1.9	Cu	-2.41091	-2.41419	0.942078	0.943237	1.78996	1.78768	3.13563	3.21171	16.0823
A15B1/Cu15Co/Cu3_fcc_Cu	A15B1	Cu15Co	Cu3_fcc_Cu	-233.802	-240.653	1.46371	fcc_A	Cu	-2.45063	-2.45095	0.942349	0.942977	1.79801	1.78734	3.14899	3.20762	16.1218	17.1326	1.41	0.67	7.73	1.24	1.9	Cu	-2.44658	-2.44915	0.940279	0.943853	1.78744	1.77558	3.1389	3.21209	16.0875	17.3252	1.41	0.67	7.73	1.24	1.9	Cu	-2.44658	-2.44915	0.940279	0.943853	1.78744	1.77558	3.1389	3.21209	16.0875
A15B1/Cu15Cr/Cr1Cu2_fcc_Cu	A15B1	Cu15Cr	Cr1Cu2_fcc_Cu	-243.068	-251.569	-0.186939	fcc_A	Cr	-1.30165	-2.28517	0.816317	0.0703345	2.16231	2.01316	1.52662	-0.359055	6.81199	5.43527	1.42	0.9	6.767	0.676	1.66	Cu	-2.51268	-2.50577	0.946994	0.943882	1.69369	1.66236	3.0941	3.12385	16.2418	16.4834	1.41	0.67	7.73	1.24	1.9	Cu	-2.52001	-2.5079	0.948048	0.942376	1.69415	1.67504	3.08349	3.11977	16.1473
A15B1/Cu15Cr/Cu3_fcc_Cr	A15B1	Cu15Cr	Cu3_fcc_Cr	-243.068	-249.908	1.47478	fcc_B	Cu	-2.43377	-2.42083	0.947736	0.944119	1.6945	1.68685	3.07576	3.0806	16.1357	16.3137	1.41	0.67	7.73	1.24	1.9	Cu	-2.4846	-2.46605	0.95014	0.941245	1.67444	1.65899	3.14745	3.164	16.6046	16.6081	1.41	0.67	7.73	1.24	1.9	Cu	-2.43377	-2.42083	0.947736	0.944119	1.6945	1.68685	3.07576	3.0806	16.1357
A15B1/Cu15Cr/Cu3_fcc_Cu	A15B1	Cu15Cr	Cu3_fcc_Cu	-243.068	-251.562	-0.179983	fcc_A	Cr	-1.30165	-2.28517	0.816317	0.0703345	2.16231	2.01316	1.52662	-0.359055	6.81199	5.43527	1.42	0.9	6.767	0.676	1.66	Cu	-2.51268	-2.50577	0.946994	0.943882	1.69369	1.66236	3.0941	3.12385	16.2418	16.4834	1.41	0.67	7.73	1.24	1.9	Cu	-2.51268	-2.50577	0.946994	0.943882	1.69369	1.66236	3.0941	3.12385	16.2418
A15B1/Cu15Fe/Cu2Fe1_fcc_Cu	A15B1	Cu15Fe	Cu2Fe1_fcc_Cu	-238.512	-246.603	0.223763	fcc_A	Cu	-2.50279	-2.49338	0.945154	0.938823	1.77468	1.77915	3.15258	3.23732	16.3507	17.566	1.41	0.67	7.73	1.24	1.9	Cu	-2.49936	-2.49141	0.945049	0.939743	1.76928	1.77756	3.15029	3.26185	16.3605	17.9361	1.41	0.67	7.73	1.24	1.9	Fe	-2.7179	-1.21885	0.922534	0.328446	2.16301	2.03151	2.59088	1.06743	11.2604
A15B1/Cu15Fe/Cu3_fcc_Cu	A15B1	Cu15Fe	Cu3_fcc_Cu	-238.512	-245.334	1.49253	fcc_A	Cu	-2.61967	-2.59483	0.947752	0.934123	1.77642	1.78195	3.20041	3.26658	16.6943	17.6398	1.41	0.67	7.73	1.24	1.9	Cu	-2.52959	-2.51295	0.945934	0.939027	1.77329	1.77071	3.18523	3.26284	16.5099	17.794	1.41	0.67	7.73	1.24	1.9	Cu	-2.4545	-2.45386	0.942768	0.944448	1.77526	1.77777	3.12737	3.23749	16.0885
A15B1/Cu15Fe/Cu3_fcc_Fe	A15B1	Cu15Fe	Cu3_fcc_Fe	-238.512	-245.297	1.52988	fcc_B	Cu	-2.52959	-2.51295	0.945934	0.939027	1.77329	1.77071	3.18523	3.26284	16.5099	17.794	1.41	0.67	7.73	1.24	1.9	Cu	-2.42335	-2.42256	0.943491	0.943481	1.7705	1.77159	3.12907	3.21307	16.1342	17.4096	1.41	0.67	7.73	1.24	1.9	Cu	-2.42336	-2.42257	0.943494	0.943475	1.77047	1.77178	3.1294	3.21364	16.1362
A15B1/Cu15Ir/Cu2Ir1_fcc_Cu	A15B1	Cu15Ir	Cu2Ir1_fcc_Cu	-241.795	-249.863	0.246648	fcc_A	Cu	-2.35533	-2.35535	0.940887	0.941848	1.7777	1.75598	3.05511	3.08157	15.9648	16.5946	1.41	0.67	7.73	1.24	1.9	Cu	-2.30765	-2.30766	0.941546	0.942381	1.76621	1.74897	3.03741	3.07387	15.859	16.6057	1.41	0.67	7.73	1.24	1.9	Ir	-1.93454	-1.93456	0.774348	0.775857	2.71786	2.70128	1.11991	1.13331	4.78148
A15B1/Cu15Ir/Cu3_fcc_Cu	A15B1	Cu15Ir	Cu3_fcc_Cu	-241.795	-248.704	1.40575	fcc_A	Cu	-2.40411	-2.40411	0.941924	0.942722	1.7881	1.7718	3.16754	3.20784	16.197	16.9361	1.41	0.67	7.73	1.24	1.9	Cu	-2.34309	-2.3431	0.941661	0.942678	1.79987	1.77626	3.17824	3.20938	16.2009	16.8708	1.41	0.67	7.73	1.24	1.9	Cu	-2.30765	-2.30766	0.941546	0.942381	1.76621	1.74897	3.03741	3.07387	15.859
A15B1/Cu15Ir/Cu3_fcc_Ir	A15B1	Cu15Ir	Cu3_fcc_Ir	-241.795	-248.698	1.41208	fcc_B	Cu	-2.34309	-2.3431	0.941661	0.942678	1.79987	1.77626	3.17824	3.20938	16.2009	16.8708	1.41	0.67	7.73	1.24	1.9	Cu	-2.31721	-2.31722	0.94239	0.943346	1.77909	1.75889	3.08448	3.12396	16.0103	16.8191	1.41	0.67	7.73	1.24	1.9	Cu	-2.34309	-2.3431	0.941661	0.942678	1.79987	1.77626	3.17824	3.20938	16.2009
A15B1/Cu15Ni/Cu2Ni1_fcc_Cu	A15B1	Cu15Ni	Cu2Ni1_fcc_Cu	-230.391	-237.927	0.778827	fcc_A	Cu	-2.39676	-2.39676	0.942142	0.941802	1.77124	1.79488	3.14256	3.22561	16.195	17.0908	1.41	0.67	7.73	1.24	1.9	Cu	-2.4049	-2.4049	0.941927	0.94158	1.77619	1.79899	3.14411	3.21206	16.1884	16.8287	1.41	0.67	7.73	1.24	1.9	Ni	-1.18146	-1.18147	0.859964	0.860167	1.85606	1.86788	2.00255	2.08801	10.2988
A15B1/Cu15Ni/Cu3_fcc_Cu	A15B1	Cu15Ni	Cu3_fcc_Cu	-230.391	-237.236	1.46947	fcc_A	Cu	-2.41351	-2.41352	0.942062	0.941813	1.78486	1.8049	3.14567	3.21469	16.1468	16.8441	1.41	0.67	7.73	1.24	1.9	Cu	-2.45174	-2.45173	0.941986	0.941789	1.78234	1.80288	3.15364	3.24792	16.1836	17.3272	1.41	0.67	7.73	1.24	1.9	Cu	-2.39676	-2.39676	0.942142	0.941802	1.77124	1.79488	3.14256	3.22561	16.195
A15B1/Cu15Ni/Cu3_fcc_Ni	A15B1	Cu15Ni	Cu3_fcc_Ni	-230.391	-237.231	1.47472	fcc_B	Cu	-2.41351	-2.41352	0.942062	0.941813	1.78486	1.8049	3.14567	3.21469	16.1468	16.8441	1.41	0.67	7.73	1.24	1.9	Cu	-2.41429	-2.41429	0.942156	0.942223	1.78187	1.79451	3.13611	3.21658	16.0871	17.0442	1.41	0.67	7.73	1.24	1.9	Cu	-2.41351	-2.41352	0.942062	0.941813	1.78486	1.8049	3.14567	3.21469	16.1468
A15B1/Cu15Os/Cu2Os1_fcc_Cu	A15B1	Cu15Os	Cu2Os1_fcc_Cu	-245.667	-254.77	-0.787567	fcc_A	Cu	-2.43233	-2.42429	0.943604	0.939952	1.71483	1.68557	2.98946	2.9967	15.8229	16.2457	1.41	0.67	7.73	1.24	1.9	Cu	-2.39567	-2.38697	0.944226	0.940375	1.71019	1.68815	2.98571	2.99911	15.7633	16.1511	1.41	0.67	7.73	1.24	1.9	Os	-1.94791	-1.97567	0.736721	0.589406	2.75513	2.71177	0.875377	0.671626	4.1361
A15B1/Cu15Os/Cu3_fcc_Cu	A15B1	Cu15Os	Cu3_fcc_Cu	-245.667	-252.635	1.34714	fcc_A	Cu	-2.50989	-2.49248	0.944871	0.936076	1.71193	1.69462	2.89311	2.89945	15.404	15.7312	1.41	0.67	7.73	1.24	1.9	Cu	-2.39135	-2.38963	0.945372	0.945998	1.71184	1.69392	3.10785	3.13003	16.1973	16.686	1.41	0.67	7.73	1.24	1.9	Cu	-2.40904	-2.404	0.944433	0.942179	1.73215	1.69996	3.02991	3.01972	15.8585
A15B1/Cu15Os/Cu3_fcc_Os	A15B1	Cu15Os	Cu3_fcc_Os	-245.667	-252.58	1.40221	fcc_B	Cu	-2.34652	-2.34381	0.944132	0.944384	1.73002	1.7038	3.12243	3.13726	16.1415	16.6071	1.41	0.67	7.73	1.24	1.9	Cu	-2.40904	-2.404	0.944433	0.942179	1.73215	1.69996	3.02991	3.01972	15.8585	16.1047	1.41	0.67	7.73	1.24	1.9	Cu	-2.34652	-2.34381	0.944129	0.944389	1.73016	1.70375	3.12254	3.138	16.1404
A15B1/Cu15Pd/Cu2Pd1_fcc_Cu	A15B1	Cu15Pd	Cu2Pd1_fcc_Cu	-231.324	-238.081	1.55796	fcc_A	Cu	-2.37501	-2.37501	0.943831	0.944826	1.74965	1.72598	3.13173	3.14874	16.4549	16.9473	1.41	0.67	7.73	1.24	1.9	Cu	-2.37524	-2.37524	0.943701	0.944659	1.75285	1.72947	3.13331	3.14625	16.4199	16.8515	1.41	0.67	7.73	1.24	1.9	Pd	-2.37285	-2.37285	0.885197	0.886731	2.36886	2.34726	1.94131	1.96505	7.86705
A15B1/Cu15Pd/Cu3_fcc_Cu	A15B1	Cu15Pd	Cu3_fcc_Cu	-231.324	-238.131	1.50718	fcc_A	Cu	-2.45898	-2.45898	0.942565	0.943584	1.78406	1.75818	3.15377	3.16376	16.1614	16.544	1.41	0.67	7.73	1.24	1.9	Cu	-2.41119	-2.41119	0.942911	0.944079	1.77782	1.74799	3.1661	3.17564	16.2509	16.6655	1.41	0.67	7.73	1.24	1.9	Cu	-2.37524	-2.37524	0.943701	0.944659	1.75285	1.72947	3.13331	3.14625	16.4199
A15B1/Cu15Pd/Cu3_fcc_Pd	A15B1	Cu15Pd	Cu3_fcc_Pd	-231.324	-238.191	1.44761	fcc_B	Cu	-2.41119	-2.41119	0.942911	0.944079	1.77782	1.74799	3.1661	3.17564	16.2509	16.6655	1.41	0.67	7.73	1.24	1.9	Cu	-2.34695	-2.34695	0.944222	0.945208	1.7381	1.71533	3.19063	3.2133	16.7741	17.3213	1.41	0.67	7.73	1.24	1.9	Cu	-2.41119	-2.41119	0.942911	0.944079	1.77782	1.74799	3.1661	3.17564	16.2509
A15B1/Cu15Pt/Cu2Pt1_fcc_Cu	A15B1	Cu15Pt	Cu2Pt1_fcc_Cu	-235.242	-242.208	1.34848	fcc_A	Cu	-2.36923	-2.36924	0.942545	0.943891	1.76419	1.73317	3.06226	3.10608	16.1117	17.2182	1.41	0.67	7.73	1.24	1.9	Cu	-2.35339	-2.35339	0.942797	0.944011	1.75555	1.72873	3.05802	3.10377	16.0804	17.1446	1.41	0.67	7.73	1.24	1.9	Pt	-2.52335	-2.52336	0.864634	0.866933	2.60637	2.5723	1.61712	1.63506	6.30208
A15B1/Cu15Pt/Cu3_fcc_Cu	A15B1	Cu15Pt	Cu3_fcc_Cu	-235.242	-242.053	1.50326	fcc_A	Cu	-2.44505	-2.44505	0.942131	0.943252	1.77819	1.7608	3.16577	3.27799	16.258	18.1755	1.41	0.67	7.73	1.24	1.9	Cu	-2.37509	-2.37509	0.942449	0.943721	1.77935	1.75418	3.16702	3.24625	16.2192	17.7048	1.41	0.67	7.73	1.24	1.9	Cu	-2.35339	-2.35339	0.942797	0.944011	1.75555	1.72873	3.05802	3.10377	16.0804
A15B1/Cu15Pt/Cu3_fcc_Pt	A15B1	Cu15Pt	Cu3_fcc_Pt	-235.242	-242.161	1.39563	fcc_B	Cu	-2.37509	-2.37509	0.942449	0.943721	1.77935	1.75418	3.16702	3.24625	16.2192	17.7048	1.41	0.67	7.73	1.24	1.9	Cu	-2.33402	-2.33402	0.943356	0.944469	1.75742	1.73747	3.09483	3.17652	16.2667	17.7745	1.41	0.67	7.73	1.24	1.9	Cu	-2.37509	-2.37509	0.942449	0.943721	1.77935	1.75418	3.16702	3.24625	16.2192
A15B1/Cu15Re/Cu2Re1_fcc_Cu	A15B1	Cu15Re	Cu2Re1_fcc_Cu	-248.755	-258.357	-1.28658	fcc_A	Cu	-2.5339	-2.52121	0.943455	0.938968	1.72172	1.71523	3.02393	3.03588	15.9734	15.953	1.41	0.67	7.73	1.24	1.9	Cu	-2.50413	-2.4905	0.944476	0.938623	1.71213	1.71275	3.00906	3.0234	15.8759	15.8355	1.41	0.67	7.73	1.24	1.9	Re	-1.99166	-2.16705	0.659878	0.438493	2.87448	2.84881	0.699462	0.408031	3.67896
A15B1/Cu15Re/Cu3_fcc_Cu	A15B1	Cu15Re	Cu3_fcc_Cu	-248.755	-255.704	1.3657	fcc_A	Cu	-2.72217	-2.6987	0.943923	0.933676	1.73261	1.73349	2.9402	2.94531	15.495	15.3363	1.41	0.67	7.73	1.24	1.9	Cu	-2.42632	-2.42378	0.945513	0.945817	1.71493	1.70848	3.10245	3.1043	16.1856	16.2265	1.41	0.67	7.73	1.24	1.9	Cu	-2.55326	-2.53502	0.945549	0.939039	1.73792	1.72285	3.07145	3.05738	16.0521
A15B1/Cu15Re/Cu3_fcc_Re	A15B1	Cu15Re	Cu3_fcc_Re	-248.755	-255.67	1.39957	fcc_B	Cu	-2.3669	-2.36129	0.94475	0.9437	1.73005	1.72771	3.12847	3.13222	16.2014	16.2536	1.41	0.67	7.73	1.24	1.9	Cu	-2.55326	-2.53502	0.945549	0.939039	1.73792	1.72285	3.07145	3.05738	16.0521	15.9776	1.41	0.67	7.73	1.24	1.9	Cu	-2.36691	-2.36128	0.944742	0.943695	1.73014	1.72774	3.12843	3.13212	16.1995
A15B1/Cu15Rh/Cu2Rh1_fcc_Cu	A15B1	Cu15Rh	Cu2Rh1_fcc_Cu	-237.144	-244.868	0.590074	fcc_A	Cu	-2.3408	-2.34082	0.942291	0.943141	1.76736	1.75288	3.13889	3.209	16.4196	17.6435	1.41	0.67	7.73	1.24	1.9	Cu	-2.30119	-2.30121	0.942907	0.943729	1.7576	1.74334	3.11762	3.18193	16.3027	17.4415	1.41	0.67	7.73	1.24	1.9	Rh	-1.6683	-1.66834	0.798461	0.799564	2.45466	2.44212	1.3297	1.34468	5.78326
A15B1/Cu15Rh/Cu3_fcc_Cu	A15B1	Cu15Rh	Cu3_fcc_Cu	-237.144	-244.039	1.41922	fcc_A	Cu	-2.41248	-2.41249	0.942034	0.942695	1.79935	1.79731	3.16431	3.2862	16.1472	17.9689	1.41	0.67	7.73	1.24	1.9	Cu	-2.36264	-2.36266	0.942028	0.943039	1.79958	1.78017	3.18346	3.25041	16.2716	17.4594	1.41	0.67	7.73	1.24	1.9	Cu	-2.30119	-2.30121	0.942907	0.943729	1.7576	1.74334	3.11762	3.18193	16.3027
A15B1/Cu15Rh/Cu3_fcc_Rh	A15B1	Cu15Rh	Cu3_fcc_Rh	-237.144	-244.031	1.42704	fcc_B	Cu	-2.36264	-2.36266	0.942028	0.943039	1.79958	1.78017	3.18346	3.25041	16.2716	17.4594	1.41	0.67	7.73	1.24	1.9	Cu	-2.28435	-2.28437	0.943687	0.944554	1.75135	1.73623	3.16571	3.23859	16.5277	17.8233	1.41	0.67	7.73	1.24	1.9	Cu	-2.36264	-2.36266	0.942028	0.943039	1.79958	1.78017	3.18346	3.25041	16.2716
A15B1/Cu15Ru/Cu2Ru1_fcc_Cu	A15B1	Cu15Ru	Cu2Ru1_fcc_Cu	-240.224	-248.947	-0.408555	fcc_A	Cu	-2.39615	-2.38743	0.945789	0.94146	1.69512	1.68415	3.05927	3.07939	16.254	16.6304	1.41	0.67	7.73	1.24	1.9	Cu	-2.36886	-2.35922	0.946331	0.942067	1.69372	1.67623	3.05133	3.06284	16.1764	16.5102	1.41	0.67	7.73	1.24	1.9	Ru	-1.75323	-1.64612	0.783752	0.604618	2.55508	2.51824	1.12097	0.841803	4.99369
A15B1/Cu15Ru/Cu3_fcc_Cu	A15B1	Cu15Ru	Cu3_fcc_Cu	-240.224	-247.167	1.37169	fcc_A	Cu	-2.38357	-2.37964	0.944922	0.944219	1.73108	1.71556	3.10399	3.11748	16.0837	16.4379	1.41	0.67	7.73	1.24	1.9	Cu	-2.40874	-2.40654	0.944855	0.944632	1.73217	1.71884	3.12055	3.14034	16.2169	16.6028	1.41	0.67	7.73	1.24	1.9	Cu	-2.39792	-2.39561	0.945167	0.945884	1.72578	1.70577	3.10122	3.11962	16.0586
A15B1/Cu15Ru/Cu3_fcc_Ru	A15B1	Cu15Ru	Cu3_fcc_Ru	-240.224	-247.124	1.41421	fcc_B	Cu	-2.3631	-2.35974	0.944744	0.944801	1.72799	1.70266	3.12043	3.12507	16.1764	16.5005	1.41	0.67	7.73	1.24	1.9	Cu	-2.35704	-2.34944	0.946306	0.943997	1.70286	1.67051	3.10709	3.09732	16.3822	16.6631	1.41	0.67	7.73	1.24	1.9	Cu	-2.36309	-2.35974	0.94475	0.944799	1.72784	1.70276	3.1204	3.12558	16.1772
A15B1/Cu15W/Cu2W1_fcc_Cu	A15B1	Cu15W	Cu2W1_fcc_Cu	-251.02	-260.66	-1.3254	fcc_A	Cu	-2.60759	-2.60728	0.94168	0.942843	1.71318	1.68763	3.06465	3.09783	16.085	16.8009	1.41	0.67	7.73	1.24	1.9	Cu	-2.59959	-2.5992	0.941589	0.94255	1.70931	1.68518	3.03518	3.06223	15.877	16.5118	1.41	0.67	7.73	1.24	1.9	W	-2.26504	-2.27705	0.454784	0.451667	2.97199	2.93464	0.336772	0.334443	3.11709
A15B1/Cu15W/Cu3_fcc_Cu	A15B1	Cu15W	Cu3_fcc_Cu	-251.02	-257.929	1.40549	fcc_A	Cu	-2.90112	-2.90102	0.937732	0.938713	1.74116	1.72173	3.00213	3.04037	15.503	16.2073	1.41	0.67	7.73	1.24	1.9	Cu	-2.46419	-2.46416	0.945917	0.947447	1.71232	1.67892	3.09243	3.11657	16.1376	16.8157	1.41	0.67	7.73	1.24	1.9	Cu	-2.66439	-2.66447	0.941737	0.9434	1.73582	1.69592	3.11828	3.13013	16.2186
A15B1/Cu15W/Cu3_fcc_W	A15B1	Cu15W	Cu3_fcc_W	-251.02	-257.934	1.40004	fcc_B	Cu	-2.39204	-2.39211	0.94466	0.946183	1.72225	1.68759	3.1213	3.13764	16.1872	16.7535	1.41	0.67	7.73	1.24	1.9	Cu	-2.66439	-2.66447	0.941737	0.9434	1.73582	1.69592	3.11828	3.13013	16.2186	16.8111	1.41	0.67	7.73	1.24	1.9	Cu	-2.39204	-2.39213	0.944671	0.946182	1.72202	1.68767	3.12126	3.13768	16.189
A15B1/Fe15Cr/Cr1Fe2_fcc_Fe	A15B1	Fe15Cr	Cr1Fe2_fcc_Fe	-496.79	-507.443	-2.33865	fcc_A	Cr	-1.43098	-1.2923	0.670287	0.251283	1.81503	1.97348	0.457963	-0.282658	4.75782	3.21432	1.42	0.9	6.767	0.676	1.66	Fe	-2.18778	-1.18934	0.928537	0.383477	1.62211	1.7904	1.48499	0.290955	7.79743	3.82724	1.41	0.8	7.902	0.153	1.83	Fe	-2.18778	-1.18934	0.928537	0.383477	1.62211	1.7904	1.48499	0.290955	7.79743
A15B1/Fe15Cr/Fe3_fcc_Cr	A15B1	Fe15Cr	Fe3_fcc_Cr	-496.79	-508.862	-3.75685	fcc_B	Fe	-2.20668	-1.1965	0.932723	0.377086	1.61458	1.79073	1.53353	0.291726	8.16565	3.98063	1.41	0.8	7.902	0.153	1.83	Fe	-2.16933	-1.25913	0.906511	0.407684	1.65681	1.8235	1.39169	0.285873	7.02171	4.06543	1.41	0.8	7.902	0.153	1.83	Fe	-2.20668	-1.1965	0.932723	0.377086	1.61458	1.79073	1.53353	0.291726	8.16565
A15B1/Fe15Cr/Fe3_fcc_Fe	A15B1	Fe15Cr	Fe3_fcc_Fe	-496.79	-508.707	-3.60266	fcc_A	Fe	-2.20668	-1.1965	0.932723	0.377086	1.61458	1.79073	1.53353	0.291726	8.16565	3.98063	1.41	0.8	7.902	0.153	1.83	Fe	-2.20668	-1.1965	0.932723	0.377086	1.61458	1.79073	1.53353	0.291726	8.16565	3.98063	1.41	0.8	7.902	0.153	1.83	Fe	-2.23971	-1.18054	0.940096	0.36846	1.60338	1.7777	1.59489	0.269977	8.36834
A15B1/Fe15Re/Fe2Re1_fcc_Fe	A15B1	Fe15Re	Fe2Re1_fcc_Fe	-509.459	-518.808	-1.03454	fcc_A	Fe	-2.18713	-1.3181	0.896541	0.41347	1.74045	1.86939	1.30375	0.117095	6.65107	3.80723	1.41	0.8	7.902	0.153	1.83	Fe	-2.15129	-1.35584	0.887302	0.426126	1.77009	1.90163	1.20147	0.112301	6.25296	3.68299	1.41	0.8	7.902	0.153	1.83	Re	-2.73434	-2.67768	0.527129	0.612048	2.77078	2.83826	0.125301	0.4071	2.25178
A15B1/Fe15Re/Fe3_fcc_Fe	A15B1	Fe15Re	Fe3_fcc_Fe	-509.459	-518.853	-1.07996	fcc_A	Fe	-2.17938	-1.23857	0.916272	0.391868	1.67388	1.82111	1.45401	0.217095	7.56552	3.75841	1.41	0.8	7.902	0.153	1.83	Fe	-2.17284	-1.21947	0.918212	0.391206	1.65392	1.79774	1.47148	0.20629	7.84858	3.7314	1.41	0.8	7.902	0.153	1.83	Fe	-2.15129	-1.35584	0.887302	0.426126	1.77009	1.90163	1.20147	0.112301	6.25296
A15B1/Fe15Re/Fe3_fcc_Re	A15B1	Fe15Re	Fe3_fcc_Re	-509.459	-518.827	-1.05425	fcc_B	Fe	-2.17284	-1.21947	0.918212	0.391206	1.65392	1.79774	1.47148	0.20629	7.84858	3.7314	1.41	0.8	7.902	0.153	1.83	Fe	-2.14114	-1.22237	0.904407	0.406594	1.69511	1.82758	1.34063	0.139116	7.22125	3.9047	1.41	0.8	7.902	0.153	1.83	Fe	-2.17284	-1.21947	0.918212	0.391206	1.65392	1.79774	1.47148	0.20629	7.84858
A15B1/Fe15Ru/Fe2Ru1_fcc_Fe	A15B1	Fe15Ru	Fe2Ru1_fcc_Fe	-497.127	-505.314	0.127685	fcc_A	Fe	-2.15574	-1.27453	0.903014	0.41167	1.7044	1.84689	1.24973	0.102758	6.60477	3.80858	1.41	0.8	7.902	0.153	1.83	Fe	-2.24131	-1.24496	0.924726	0.383883	1.64487	1.79562	1.45562	0.120258	7.69504	3.87591	1.41	0.8	7.902	0.153	1.83	Ru	-2.54657	-2.62828	0.680973	0.739961	2.3846	2.4633	0.471996	0.819403	2.94992
A15B1/Fe15Ru/Fe3_fcc_Fe	A15B1	Fe15Ru	Fe3_fcc_Fe	-497.127	-506.419	-0.977032	fcc_A	Fe	-2.27061	-1.29721	0.911597	0.397204	1.68924	1.82125	1.32805	0.0413727	7.04159	4.09106	1.41	0.8	7.902	0.153	1.83	Fe	-2.20161	-1.30064	0.915248	0.397365	1.68393	1.84642	1.2688	0.146445	6.89154	3.72563	1.41	0.8	7.902	0.153	1.83	Fe	-2.14629	-1.26315	0.921462	0.393107	1.68633	1.84958	1.35681	0.190341	7.29304
A15B1/Fe15Ru/Fe3_fcc_Ru	A15B1	Fe15Ru	Fe3_fcc_Ru	-497.127	-505.554	-0.112325	fcc_B	Fe	-2.17498	-1.28343	0.921076	0.392293	1.66464	1.8336	1.3442	0.183488	7.26308	3.5411	1.41	0.8	7.902	0.153	1.83	Fe	-2.20161	-1.30064	0.915248	0.397365	1.68393	1.84642	1.2688	0.146445	6.89154	3.72563	1.41	0.8	7.902	0.153	1.83	Fe	-2.17502	-1.28337	0.921074	0.392289	1.66471	1.83358	1.34409	0.183772	7.26323
A15B1/Fe15W/Fe2W1_fcc_Fe	A15B1	Fe15W	Fe2W1_fcc_Fe	-511.783	-521.524	-1.42591	fcc_A	Fe	-2.17339	-1.19357	0.921418	0.389493	1.65765	1.81714	1.46878	0.221307	7.50771	3.92079	1.41	0.8	7.902	0.153	1.83	Fe	-2.13152	-1.28209	0.902423	0.415077	1.71698	1.88217	1.31111	0.204611	6.60296	3.67502	1.41	0.8	7.902	0.153	1.83	W	-2.80387	-2.40657	0.364136	0.581732	2.68847	2.79684	-0.244081	0.423206	2.3708
A15B1/Fe15W/Fe3_fcc_Fe	A15B1	Fe15W	Fe3_fcc_Fe	-511.783	-520.473	-0.374662	fcc_A	Fe	-2.19391	-1.1649	0.933301	0.377496	1.60648	1.77083	1.6058	0.295919	8.52714	4.0485	1.41	0.8	7.902	0.153	1.83	Fe	-2.2566	-1.15785	0.940345	0.367232	1.60405	1.7473	1.79786	0.316721	9.32287	4.19748	1.41	0.8	7.902	0.153	1.83	Fe	-2.19391	-1.1649	0.933301	0.377496	1.60648	1.77083	1.6058	0.295919	8.52714
A15B1/Fe15W/Fe3_fcc_W	A15B1	Fe15W	Fe3_fcc_W	-511.783	-521.317	-1.21859	fcc_B	Fe	-2.19391	-1.1649	0.933301	0.377496	1.60648	1.77083	1.6058	0.295919	8.52714	4.0485	1.41	0.8	7.902	0.153	1.83	Fe	-2.14553	-1.20953	0.905015	0.412933	1.66426	1.81245	1.42703	0.23286	7.37914	4.07057	1.41	0.8	7.902	0.153	1.83	Fe	-2.19391	-1.1649	0.933301	0.377496	1.60648	1.77083	1.6058	0.295919	8.52714
A15B1/Ir15Ag/Ag1Ir2_fcc_Ir	A15B1	Ir15Ag	Ag1Ir2_fcc_Ir	-508.325	-517.387	-0.747049	fcc_A	Ir	-2.60756	-2.60764	0.769887	0.771245	2.34823	2.3374	0.134068	0.12759	3.01534	3.05737	1.5	1.08	8.967	1.564	2.2	Ir	-2.60749	-2.60757	0.769878	0.771245	2.34819	2.33728	0.134204	0.127577	3.01531	3.05713	1.5	1.08	8.967	1.564	2.2	Ir	-2.76348	-2.76357	0.765391	0.767213	2.42672	2.40907	0.170142	0.150348	2.90102
A15B1/Ir15Ag/Ir3_fcc_Ir	A15B1	Ir15Ag	Ir3_fcc_Ir	-508.325	-516.706	-0.0664643	fcc_A	Ir	-2.60749	-2.60757	0.769878	0.771245	2.34819	2.33728	0.134204	0.127577	3.01531	3.05713	1.5	1.08	8.967	1.564	2.2	Ir	-2.76348	-2.76357	0.765391	0.767213	2.42672	2.40907	0.170142	0.150348	2.90102	2.89715	1.5	1.08	8.967	1.564	2.2	Ir	-3.12303	-3.12308	0.759698	0.760933	2.55276	2.54177	0.217893	0.211134	2.62456
A15B1/Ir15Au/Au1Ir2_fcc_Ir	A15B1	Ir15Au	Au1Ir2_fcc_Ir	-511.003	-519.908	-0.590791	fcc_A	Ir	-2.66505	-2.66509	0.766903	0.76868	2.38474	2.36727	0.081822	0.0587611	2.9912	2.98446	1.5	1.08	8.967	1.564	2.2	Ir	-2.66502	-2.66505	0.7669	0.768676	2.38469	2.36717	0.0818968	0.0586856	2.9911	2.9839	1.5	1.08	8.967	1.564	2.2	Ir	-2.79267	-2.79271	0.763996	0.765674	2.43299	2.41673	0.126173	0.107351	2.90381
A15B1/Ir15Au/Ir3_fcc_Ir	A15B1	Ir15Au	Ir3_fcc_Ir	-511.003	-519.392	-0.0751541	fcc_A	Ir	-2.66502	-2.66505	0.7669	0.768676	2.38469	2.36717	0.0818968	0.0586856	2.9911	2.9839	1.5	1.08	8.967	1.564	2.2	Ir	-2.79267	-2.79271	0.763996	0.765674	2.43299	2.41673	0.126173	0.107351	2.90381	2.90179	1.5	1.08	8.967	1.564	2.2	Ir	-3.10832	-3.10838	0.759305	0.761068	2.53499	2.517	0.206185	0.187553	2.65009
A15B1/Ir15Co/Co1Ir2_fcc_Ir	A15B1	Ir15Co	Co1Ir2_fcc_Ir	-529.756	-538.661	-0.590435	fcc_A	Co	-1.522	-1.52925	0.751764	0.756667	1.59301	1.58314	-0.206437	-0.217166	5.72532	5.88878	1.39	0.76	7.881	0.662	1.88	Ir	-2.97914	-2.9789	0.762296	0.763831	2.49643	2.4878	0.199157	0.201198	2.82058	2.88682	1.5	1.08	8.967	1.564	2.2	Ir	-2.95433	-2.95419	0.762089	0.764105	2.48554	2.47082	0.199335	0.191225	2.84723
A15B1/Ir15Co/Ir3_fcc_Co	A15B1	Ir15Co	Ir3_fcc_Co	-529.756	-538.51	-0.440178	fcc_B	Ir	-2.99848	-2.99843	0.760553	0.762916	2.55041	2.52896	0.191969	0.173922	2.80011	2.81821	1.5	1.08	8.967	1.564	2.2	Ir	-3.02905	-3.02915	0.760518	0.762868	2.54856	2.52569	0.241591	0.221791	2.75589	2.76534	1.5	1.08	8.967	1.564	2.2	Ir	-2.99848	-2.99843	0.760553	0.762916	2.55041	2.52896	0.191969	0.173922	2.80011
A15B1/Ir15Co/Ir3_fcc_Ir	A15B1	Ir15Co	Ir3_fcc_Ir	-529.756	-538.431	-0.361168	fcc_A	Ir	-2.99848	-2.99843	0.760553	0.762916	2.55041	2.52896	0.191969	0.173922	2.80011	2.81821	1.5	1.08	8.967	1.564	2.2	Ir	-3.04584	-3.04597	0.760717	0.762144	2.52696	2.51495	0.179436	0.171794	2.72172	2.74845	1.5	1.08	8.967	1.564	2.2	Ir	-2.95433	-2.95419	0.762089	0.764105	2.48554	2.47082	0.199335	0.191225	2.84723
A15B1/Ir15Cr/Cr1Ir2_fcc_Ir	A15B1	Ir15Cr	Cr1Ir2_fcc_Ir	-542.799	-551.425	-0.311164	fcc_A	Cr	-1.79554	-2.12705	0.700912	0.202813	1.83607	1.94241	-0.352499	-1.55178	4.13153	5.8727	1.42	0.9	6.767	0.676	1.66	Ir	-3.03102	-3.03322	0.761808	0.779424	2.4486	2.44995	0.178321	0.245757	2.51252	2.5858	1.5	1.08	8.967	1.564	2.2	Ir	-3.03103	-3.03325	0.761813	0.779436	2.44862	2.44988	0.178272	0.245496	2.51267
A15B1/Ir15Cr/Ir3_fcc_Ir	A15B1	Ir15Cr	Ir3_fcc_Ir	-542.799	-550.952	0.161773	fcc_A	Ir	-3.03103	-3.03325	0.761813	0.779436	2.44862	2.44988	0.178272	0.245496	2.51267	2.58528	1.5	1.08	8.967	1.564	2.2	Ir	-3.04677	-3.04277	0.763365	0.77463	2.48128	2.48006	0.166052	0.190942	2.5194	2.55655	1.5	1.08	8.967	1.564	2.2	Ir	-2.93695	-2.93105	0.765508	0.768993	2.44808	2.44502	0.0685253	0.0766321	2.56302
A15B1/Ir15Cu/Cu1Ir2_fcc_Ir	A15B1	Ir15Cu	Cu1Ir2_fcc_Ir	-515.844	-524.042	0.116432	fcc_A	Cu	-2.21089	-2.21091	0.952204	0.952691	1.27068	1.26135	1.01243	0.963795	9.20899	9.1066	1.41	0.67	7.73	1.24	1.9	Ir	-2.84942	-2.84946	0.767064	0.768503	2.46357	2.44882	0.17139	0.154509	2.84271	2.8373	1.5	1.08	8.967	1.564	2.2	Ir	-2.83543	-2.83547	0.766667	0.767963	2.46194	2.44913	0.174598	0.161348	2.84463
A15B1/Ir15Cu/Ir3_fcc_Cu	A15B1	Ir15Cu	Ir3_fcc_Cu	-515.844	-524.285	-0.126546	fcc_B	Ir	-2.94005	-2.94008	0.7627	0.764664	2.53587	2.51605	0.183874	0.163173	2.76492	2.75812	1.5	1.08	8.967	1.564	2.2	Ir	-2.87132	-2.87133	0.76455	0.766154	2.49984	2.48346	0.203528	0.186008	2.76109	2.75301	1.5	1.08	8.967	1.564	2.2	Ir	-2.94005	-2.94008	0.7627	0.764664	2.53587	2.51605	0.183874	0.163173	2.76492
A15B1/Ir15Cu/Ir3_fcc_Ir	A15B1	Ir15Cu	Ir3_fcc_Ir	-515.844	-524.082	0.0766446	fcc_A	Ir	-3.0578	-3.05786	0.761342	0.762564	2.52628	2.51435	0.177533	0.166883	2.64789	2.65513	1.5	1.08	8.967	1.564	2.2	Ir	-2.83543	-2.83547	0.766667	0.767963	2.46194	2.44913	0.174598	0.161348	2.84463	2.8487	1.5	1.08	8.967	1.564	2.2	Ir	-2.94005	-2.94008	0.7627	0.764664	2.53587	2.51605	0.183874	0.163173	2.76492
A15B1/Ir15Fe/Fe1Ir2_fcc_Ir	A15B1	Ir15Fe	Fe1Ir2_fcc_Ir	-534.785	-544.636	-1.53598	fcc_A	Fe	-1.4396	-1.4245	0.658955	0.654216	1.63613	1.62965	-0.33916	-0.39165	5.5129	5.54453	1.41	0.8	7.902	0.153	1.83	Ir	-2.97641	-2.97178	0.761141	0.76808	2.49826	2.48098	0.211257	0.196366	2.81317	2.81402	1.5	1.08	8.967	1.564	2.2	Ir	-2.94126	-2.93708	0.760179	0.769812	2.48962	2.46755	0.209199	0.193139	2.83643
A15B1/Ir15Fe/Ir3_fcc_Fe	A15B1	Ir15Fe	Ir3_fcc_Fe	-534.785	-544.429	-1.32955	fcc_B	Ir	-2.97425	-2.96953	0.758868	0.768493	2.54765	2.52534	0.192515	0.175881	2.7894	2.77611	1.5	1.08	8.967	1.564	2.2	Ir	-2.98874	-3.01027	0.768393	0.760238	2.53249	2.52112	0.241557	0.218316	2.76852	2.68978	1.5	1.08	8.967	1.564	2.2	Ir	-2.97425	-2.96953	0.758868	0.768493	2.54765	2.52534	0.192515	0.175881	2.7894
A15B1/Ir15Fe/Ir3_fcc_Ir	A15B1	Ir15Fe	Ir3_fcc_Ir	-534.785	-544.622	-1.52229	fcc_A	Ir	-3.00961	-3.00414	0.759403	0.766925	2.54902	2.53002	0.196459	0.17967	2.77109	2.76513	1.5	1.08	8.967	1.564	2.2	Ir	-2.97641	-2.97178	0.761141	0.76808	2.49826	2.48098	0.211257	0.196366	2.81317	2.81402	1.5	1.08	8.967	1.564	2.2	Ir	-2.97641	-2.97178	0.761141	0.76808	2.49826	2.48098	0.211257	0.196366	2.81317
A15B1/Ir15Ni/Ir2Ni1_fcc_Ir	A15B1	Ir15Ni	Ir2Ni1_fcc_Ir	-523.742	-532.185	-0.128287	fcc_A	Ir	-2.89254	-2.89236	0.763439	0.765246	2.4788	2.46412	0.192623	0.184331	2.86146	2.90681	1.5	1.08	8.967	1.564	2.2	Ir	-2.90967	-2.90957	0.764311	0.765951	2.48268	2.46874	0.189076	0.181332	2.84341	2.88906	1.5	1.08	8.967	1.564	2.2	Ni	-1.60206	-1.60671	0.857427	0.85974	1.4783	1.47136	0.0719008	0.0727483	6.43247
A15B1/Ir15Ni/Ir3_fcc_Ir	A15B1	Ir15Ni	Ir3_fcc_Ir	-523.742	-532.015	0.0423734	fcc_A	Ir	-2.96843	-2.9683	0.7612	0.762813	2.5462	2.53329	0.19002	0.183272	2.79329	2.8275	1.5	1.08	8.967	1.564	2.2	Ir	-3.06036	-3.06033	0.760206	0.761824	2.53075	2.51685	0.18699	0.177822	2.70274	2.72988	1.5	1.08	8.967	1.564	2.2	Ir	-2.89254	-2.89236	0.763439	0.765246	2.4788	2.46412	0.192623	0.184331	2.86146
A15B1/Ir15Ni/Ir3_fcc_Ni	A15B1	Ir15Ni	Ir3_fcc_Ni	-523.742	-532.142	-0.0853473	fcc_B	Ir	-2.96843	-2.9683	0.7612	0.762813	2.5462	2.53329	0.19002	0.183272	2.79329	2.8275	1.5	1.08	8.967	1.564	2.2	Ir	-2.94952	-2.94927	0.761651	0.763993	2.52821	2.50891	0.224831	0.211325	2.76413	2.79232	1.5	1.08	8.967	1.564	2.2	Ir	-2.96843	-2.9683	0.7612	0.762813	2.5462	2.53329	0.19002	0.183272	2.79329
A15B1/Ir15Os/Ir2Os1_fcc_Ir	A15B1	Ir15Os	Ir2Os1_fcc_Ir	-546.582	-555.013	-0.116597	fcc_A	Ir	-3.03234	-3.03231	0.768287	0.769315	2.48001	2.47039	0.114655	0.103066	2.59767	2.58284	1.5	1.08	8.967	1.564	2.2	Ir	-3.05949	-3.05948	0.767655	0.768119	2.48564	2.48165	0.120746	0.116774	2.58322	2.58077	1.5	1.08	8.967	1.564	2.2	Os	-2.98189	-2.98186	0.667835	0.668946	2.6518	2.64235	-0.136054	-0.146388	2.38453
A15B1/Ir15Os/Ir3_fcc_Ir	A15B1	Ir15Os	Ir3_fcc_Ir	-546.582	-554.827	0.0699108	fcc_A	Ir	-2.97798	-2.97796	0.768895	0.769685	2.44913	2.44177	0.0900931	0.0808651	2.62145	2.61024	1.5	1.08	8.967	1.564	2.2	Ir	-2.94459	-2.94458	0.769585	0.770443	2.43955	2.43144	0.078285	0.0677361	2.63441	2.62122	1.5	1.08	8.967	1.564	2.2	Ir	-3.03234	-3.03231	0.768287	0.769315	2.48001	2.47039	0.114655	0.103066	2.59767
A15B1/Ir15Os/Ir3_fcc_Os	A15B1	Ir15Os	Ir3_fcc_Os	-546.582	-554.768	0.128665	fcc_B	Ir	-2.97798	-2.97796	0.768895	0.769685	2.44913	2.44177	0.0900931	0.0808651	2.62145	2.61024	1.5	1.08	8.967	1.564	2.2	Ir	-3.04885	-3.04884	0.76844	0.769567	2.48014	2.46958	0.119124	0.106544	2.58314	2.56743	1.5	1.08	8.967	1.564	2.2	Ir	-2.97798	-2.97796	0.768895	0.769685	2.44913	2.44177	0.0900931	0.0808651	2.62145
A15B1/Ir15Pd/Ir2Pd1_fcc_Ir	A15B1	Ir15Pd	Ir2Pd1_fcc_Ir	-521.709	-529.971	0.052833	fcc_A	Ir	-2.87135	-2.87138	0.763121	0.764997	2.46642	2.44634	0.171815	0.145871	2.85222	2.82416	1.5	1.08	8.967	1.564	2.2	Ir	-2.88561	-2.88562	0.761719	0.763511	2.47072	2.45179	0.17987	0.156588	2.84259	2.82158	1.5	1.08	8.967	1.564	2.2	Pd	-2.64523	-2.64521	0.884361	0.885381	1.92296	1.91174	0.590576	0.576077	4.41354
A15B1/Ir15Pd/Ir3_fcc_Ir	A15B1	Ir15Pd	Ir3_fcc_Ir	-521.709	-529.99	0.0345602	fcc_A	Ir	-2.99864	-2.99868	0.759704	0.761432	2.5357	2.51759	0.193907	0.173328	2.77197	2.75306	1.5	1.08	8.967	1.564	2.2	Ir	-3.09605	-3.09607	0.758711	0.760213	2.54228	2.5255	0.200264	0.179363	2.70976	2.67957	1.5	1.08	8.967	1.564	2.2	Ir	-2.88561	-2.88562	0.761719	0.763511	2.47072	2.45179	0.17987	0.156588	2.84259
A15B1/Ir15Pd/Ir3_fcc_Pd	A15B1	Ir15Pd	Ir3_fcc_Pd	-521.709	-530.145	-0.121371	fcc_B	Ir	-2.99864	-2.99868	0.759704	0.761432	2.5357	2.51759	0.193907	0.173328	2.77197	2.75306	1.5	1.08	8.967	1.564	2.2	Ir	-2.88496	-2.88498	0.760459	0.762878	2.47249	2.44561	0.192845	0.156589	2.82737	2.77582	1.5	1.08	8.967	1.564	2.2	Ir	-2.99864	-2.99868	0.759704	0.761432	2.5357	2.51759	0.193907	0.173328	2.77197
A15B1/Ir15Pt/Ir2Pt1_fcc_Ir	A15B1	Ir15Pt	Ir2Pt1_fcc_Ir	-525.92	-534.07	0.164108	fcc_A	Ir	-2.92078	-2.92081	0.762526	0.763447	2.48486	2.47666	0.152348	0.144804	2.8068	2.80999	1.5	1.08	8.967	1.564	2.2	Ir	-2.93725	-2.93727	0.761344	0.762487	2.48931	2.47865	0.159541	0.148959	2.79873	2.79818	1.5	1.08	8.967	1.564	2.2	Pt	-3.07348	-3.0735	0.858947	0.859695	2.24876	2.24143	0.504039	0.498011	3.44899
A15B1/Ir15Pt/Ir3_fcc_Ir	A15B1	Ir15Pt	Ir3_fcc_Ir	-525.92	-534.402	-0.168028	fcc_A	Ir	-3.00643	-3.00645	0.760397	0.761577	2.52278	2.51161	0.177945	0.167138	2.76781	2.76579	1.5	1.08	8.967	1.564	2.2	Ir	-2.85882	-2.85882	0.761787	0.763221	2.4574	2.44312	0.137598	0.120428	2.86286	2.8517	1.5	1.08	8.967	1.564	2.2	Ir	-2.93725	-2.93727	0.761344	0.762487	2.48931	2.47865	0.159541	0.148959	2.79873
A15B1/Ir15Pt/Ir3_fcc_Pt	A15B1	Ir15Pt	Ir3_fcc_Pt	-525.92	-534.338	-0.104316	fcc_B	Ir	-3.00974	-3.00975	0.760222	0.761376	2.52262	2.51175	0.180084	0.169609	2.75814	2.75596	1.5	1.08	8.967	1.564	2.2	Ir	-2.92768	-2.92769	0.761013	0.76205	2.48741	2.47776	0.155756	0.146272	2.81646	2.8172	1.5	1.08	8.967	1.564	2.2	Ir	-3.00975	-3.00977	0.760227	0.761372	2.52259	2.51181	0.180088	0.169719	2.7581
A15B1/Ir15Re/Ir2Re1_fcc_Ir	A15B1	Ir15Re	Ir2Re1_fcc_Ir	-553.377	-561.981	-0.289316	fcc_A	Ir	-2.99492	-2.99492	0.771061	0.771065	2.46809	2.4673	0.119893	0.117534	2.59212	2.58433	1.5	1.08	8.967	1.564	2.2	Ir	-3.05612	-3.05612	0.769193	0.769298	2.4857	2.48248	0.140994	0.133623	2.58261	2.56203	1.5	1.08	8.967	1.564	2.2	Re	-2.96937	-2.96932	0.562284	0.561674	2.76629	2.76824	-0.351036	-0.35181	2.34095
A15B1/Ir15Re/Ir3_fcc_Ir	A15B1	Ir15Re	Ir3_fcc_Ir	-553.377	-561.617	0.0750822	fcc_A	Ir	-3.11119	-3.1112	0.771141	0.77073	2.52015	2.5226	0.179526	0.179942	2.54182	2.53609	1.5	1.08	8.967	1.564	2.2	Ir	-3.03651	-3.03651	0.771155	0.770541	2.47137	2.47679	0.136923	0.142635	2.55207	2.55764	1.5	1.08	8.967	1.564	2.2	Ir	-2.82418	-2.82419	0.77226	0.772071	2.39583	2.3965	0.0463989	0.0454581	2.69928
A15B1/Ir15Re/Ir3_fcc_Re	A15B1	Ir15Re	Ir3_fcc_Re	-553.377	-561.564	0.127744	fcc_B	Ir	-2.91362	-2.91361	0.770996	0.770395	2.42242	2.42775	0.0744488	0.0810092	2.61912	2.6265	1.5	1.08	8.967	1.564	2.2	Ir	-3.03651	-3.03651	0.771155	0.770541	2.47137	2.47679	0.136923	0.142635	2.55207	2.55764	1.5	1.08	8.967	1.564	2.2	Ir	-2.91359	-2.91358	0.770981	0.770389	2.42248	2.42769	0.0745796	0.0809213	2.61942
A15B1/Ir15Rh/Ir2Rh1_fcc_Ir	A15B1	Ir15Rh	Ir2Rh1_fcc_Ir	-531.469	-539.823	-0.0393705	fcc_A	Ir	-2.96032	-2.96034	0.763201	0.764648	2.49052	2.47335	0.187696	0.162697	2.81109	2.76718	1.5	1.08	8.967	1.564	2.2	Ir	-2.96643	-2.96645	0.762956	0.76423	2.4893	2.47387	0.189823	0.167001	2.81128	2.76993	1.5	1.08	8.967	1.564	2.2	Rh	-2.57392	-2.57392	0.787565	0.78834	2.1947	2.18498	0.181425	0.162156	3.34708
A15B1/Ir15Rh/Ir3_fcc_Ir	A15B1	Ir15Rh	Ir3_fcc_Ir	-531.469	-539.735	0.0484344	fcc_A	Ir	-3.00612	-3.00614	0.762183	0.763586	2.53152	2.51532	0.188728	0.166668	2.7972	2.76129	1.5	1.08	8.967	1.564	2.2	Ir	-3.01091	-3.01093	0.762004	0.763301	2.52981	2.51456	0.188292	0.167094	2.79215	2.75603	1.5	1.08	8.967	1.564	2.2	Ir	-3.06338	-3.0634	0.761169	0.762898	2.54214	2.52099	0.198322	0.168055	2.74146
A15B1/Ir15Rh/Ir3_fcc_Rh	A15B1	Ir15Rh	Ir3_fcc_Rh	-531.469	-539.785	-0.0014862	fcc_B	Ir	-3.01059	-3.01062	0.761897	0.763488	2.53389	2.51484	0.192879	0.166027	2.79458	2.74752	1.5	1.08	8.967	1.564	2.2	Ir	-3.01059	-3.01062	0.761897	0.763488	2.53389	2.51484	0.192879	0.166027	2.79458	2.74752	1.5	1.08	8.967	1.564	2.2	Ir	-2.97608	-2.9761	0.762044	0.76324	2.4998	2.48615	0.20774	0.189448	2.78804
A15B1/Ir15Ru/Ir2Ru1_fcc_Ir	A15B1	Ir15Ru	Ir2Ru1_fcc_Ir	-539.487	-547.918	-0.116261	fcc_A	Ir	-3.00307	-3.00308	0.768498	0.768558	2.44576	2.44516	0.111737	0.110957	2.60744	2.6063	1.5	1.08	8.967	1.564	2.2	Ir	-3.01812	-3.01814	0.76786	0.767823	2.45188	2.45235	0.11796	0.118693	2.60423	2.60565	1.5	1.08	8.967	1.564	2.2	Ru	-2.64795	-2.64795	0.697014	0.6971	2.3821	2.38142	-0.141847	-0.142665	2.72994
A15B1/Ir15Ru/Ir3_fcc_Ir	A15B1	Ir15Ru	Ir3_fcc_Ir	-539.487	-547.699	0.102526	fcc_A	Ir	-3.03318	-3.03318	0.767722	0.767936	2.44202	2.43977	0.155105	0.152059	2.57229	2.56696	1.5	1.08	8.967	1.564	2.2	Ir	-3.02068	-3.02068	0.767942	0.767809	2.45118	2.45253	0.132096	0.133929	2.58242	2.58546	1.5	1.08	8.967	1.564	2.2	Ir	-2.97401	-2.97403	0.768399	0.768758	2.45294	2.44949	0.0825575	0.0779392	2.60724
A15B1/Ir15Ru/Ir3_fcc_Ru	A15B1	Ir15Ru	Ir3_fcc_Ru	-539.487	-547.683	0.118171	fcc_B	Ir	-2.99136	-2.99137	0.768455	0.76858	2.45726	2.4562	0.092601	0.0913649	2.61929	2.61782	1.5	1.08	8.967	1.564	2.2	Ir	-3.02068	-3.02068	0.767942	0.767809	2.45118	2.45253	0.132096	0.133929	2.58242	2.58546	1.5	1.08	8.967	1.564	2.2	Ir	-2.99137	-2.99138	0.768459	0.768584	2.45728	2.45623	0.0925337	0.0913245	2.61937
A15B1/Ir15W/Ir2W1_fcc_Ir	A15B1	Ir15W	Ir2W1_fcc_Ir	-557.537	-566.269	-0.416731	fcc_A	Ir	-2.96788	-2.96789	0.768572	0.769014	2.49518	2.49132	0.171124	0.167378	2.62584	2.6232	1.5	1.08	8.967	1.564	2.2	Ir	-3.04288	-3.04289	0.766371	0.767241	2.51183	2.50348	0.19424	0.185005	2.62392	2.61164	1.5	1.08	8.967	1.564	2.2	W	-3.03373	-3.03372	0.467932	0.468491	2.9166	2.91324	-0.496903	-0.49882	2.34759
A15B1/Ir15W/Ir3_fcc_Ir	A15B1	Ir15W	Ir3_fcc_Ir	-557.537	-565.827	0.024974	fcc_A	Ir	-3.04744	-3.04745	0.77001	0.771163	2.54387	2.5327	0.258428	0.247094	2.5983	2.58217	1.5	1.08	8.967	1.564	2.2	Ir	-2.99198	-2.99199	0.76936	0.770149	2.48988	2.4824	0.202363	0.194285	2.58733	2.57714	1.5	1.08	8.967	1.564	2.2	Ir	-2.79567	-2.79568	0.768147	0.768881	2.40352	2.39655	0.0762617	0.0668979	2.73314
A15B1/Ir15W/Ir3_fcc_W	A15B1	Ir15W	Ir3_fcc_W	-557.537	-565.796	0.0563143	fcc_B	Ir	-2.88109	-2.8811	0.768148	0.768926	2.44156	2.43474	0.100405	0.0930665	2.63182	2.62808	1.5	1.08	8.967	1.564	2.2	Ir	-2.99198	-2.99199	0.76936	0.770149	2.48988	2.4824	0.202363	0.194285	2.58733	2.57714	1.5	1.08	8.967	1.564	2.2	Ir	-2.88107	-2.88109	0.76815	0.768927	2.4415	2.43472	0.100404	0.0931282	2.63173
A15B1/Ni15Ag/Ag1Ni2_fcc_Ni	A15B1	Ni15Ag	Ag1Ni2_fcc_Ni	-315.206	-323.998	-0.477468	fcc_A	Ni	-1.66857	-1.26896	0.929071	0.793107	1.61257	1.6462	1.92455	1.50086	11.604	9.68801	1.38	0.71	7.64	1.16	1.91	Ni	-1.66859	-1.26894	0.92906	0.793117	1.61276	1.64612	1.92457	1.50107	11.6023	9.68865	1.38	0.71	7.64	1.16	1.91	Ni	-1.72664	-1.30644	0.930806	0.786449	1.62283	1.6573	2.07284	1.62061	11.8752
A15B1/Ni15Ag/Ni3_fcc_Ni	A15B1	Ni15Ag	Ni3_fcc_Ni	-315.206	-323.89	-0.369999	fcc_A	Ni	-1.66859	-1.26894	0.92906	0.793117	1.61276	1.64612	1.92457	1.50107	11.6023	9.68865	1.38	0.71	7.64	1.16	1.91	Ni	-1.72664	-1.30644	0.930806	0.786449	1.62283	1.6573	2.07284	1.62061	11.8752	9.7162	1.38	0.71	7.64	1.16	1.91	Ni	-1.91198	-1.49297	0.931745	0.779223	1.67677	1.71044	2.06671	1.60792	10.9392
A15B1/Ni15Au/Au1Ni2_fcc_Ni	A15B1	Ni15Au	Au1Ni2_fcc_Ni	-319.242	-327.824	-0.267605	fcc_A	Ni	-1.68354	-1.28982	0.92725	0.793738	1.63923	1.67936	1.70325	1.30825	10.926	9.26857	1.38	0.71	7.64	1.16	1.91	Ni	-1.68354	-1.28979	0.927253	0.79374	1.63913	1.67927	1.70318	1.3085	10.9261	9.26848	1.38	0.71	7.64	1.16	1.91	Ni	-1.73766	-1.31637	0.930839	0.78702	1.63519	1.67829	1.94233	1.51225	11.497
A15B1/Ni15Au/Ni3_fcc_Ni	A15B1	Ni15Au	Ni3_fcc_Ni	-319.242	-327.927	-0.370041	fcc_A	Ni	-1.68354	-1.28979	0.927253	0.79374	1.63913	1.67927	1.70318	1.3085	10.9261	9.26848	1.38	0.71	7.64	1.16	1.91	Ni	-1.73766	-1.31637	0.930839	0.78702	1.63519	1.67829	1.94233	1.51225	11.497	9.499	1.38	0.71	7.64	1.16	1.91	Ni	-1.89392	-1.46811	0.932424	0.781469	1.66253	1.69582	2.06253	1.59516	11.0209
A15B1/Ni15Co/Co1Ni2_fcc_Ni	A15B1	Ni15Co	Co1Ni2_fcc_Ni	-335.42	-344.013	-0.278531	fcc_A	Co	-2.50108	-1.51213	0.940594	0.551465	1.8101	1.85565	2.24565	1.06631	11.0575	6.68317	1.39	0.76	7.881	0.662	1.88	Ni	-1.90147	-1.5033	0.931003	0.779309	1.6911	1.73931	2.03445	1.6275	10.9852	8.90671	1.38	0.71	7.64	1.16	1.91	Ni	-1.90344	-1.50455	0.931215	0.777225	1.69164	1.74099	2.04365	1.63942	11.0194
A15B1/Ni15Co/Ni3_fcc_Co	A15B1	Ni15Co	Ni3_fcc_Co	-335.42	-343.242	0.492591	fcc_B	Ni	-1.87651	-1.47628	0.930246	0.780057	1.68177	1.73075	2.04588	1.64083	11	8.99245	1.38	0.71	7.64	1.16	1.91	Ni	-1.91952	-1.51589	0.931421	0.778792	1.69695	1.74218	2.06393	1.64846	11.1141	9.03688	1.38	0.71	7.64	1.16	1.91	Ni	-1.87651	-1.47628	0.930246	0.780057	1.68177	1.73075	2.04588	1.64083	11
A15B1/Ni15Co/Ni3_fcc_Ni	A15B1	Ni15Co	Ni3_fcc_Ni	-335.42	-343.938	-0.203814	fcc_A	Ni	-1.88004	-1.47722	0.930298	0.777822	1.69174	1.73525	2.07463	1.65495	11.0848	9.04631	1.38	0.71	7.64	1.16	1.91	Ni	-1.81629	-1.42888	0.927777	0.782679	1.69096	1.7312	2.04439	1.64629	11.0197	9.10214	1.38	0.71	7.64	1.16	1.91	Ni	-1.87471	-1.47481	0.930065	0.780069	1.6868	1.73451	2.05257	1.65148	11.0098
A15B1/Ni15Cr/Cr1Ni2_fcc_Ni	A15B1	Ni15Cr	Cr1Ni2_fcc_Ni	-344.441	-353.624	-0.868207	fcc_A	Cr	-1.49644	-1.83728	0.721685	0.176429	2.08341	2.08071	1.11948	-0.307066	5.9276	4.37299	1.42	0.9	6.767	0.676	1.66	Ni	-1.85077	-1.51709	0.920124	0.793118	1.69951	1.71671	1.96672	1.58354	10.4417	8.4275	1.38	0.71	7.64	1.16	1.91	Ni	-1.80143	-1.51111	0.91402	0.802537	1.69335	1.71176	1.89448	1.57364	10.1739
A15B1/Ni15Cr/Ni3_fcc_Cr	A15B1	Ni15Cr	Ni3_fcc_Cr	-344.441	-352.986	-0.230124	fcc_B	Ni	-1.79264	-1.57088	0.899672	0.817252	1.69919	1.72187	1.8515	1.60721	9.79535	8.87388	1.38	0.71	7.64	1.16	1.91	Ni	-1.84279	-1.46099	0.925609	0.787634	1.68719	1.70873	2.02986	1.5969	10.8893	8.86946	1.38	0.71	7.64	1.16	1.91	Ni	-1.84279	-1.46099	0.925609	0.787634	1.68719	1.70873	2.02986	1.5969	10.8893
A15B1/Ni15Cr/Ni3_fcc_Ni	A15B1	Ni15Cr	Ni3_fcc_Ni	-344.441	-353.054	-0.298314	fcc_A	Ni	-1.82547	-1.41355	0.929329	0.783068	1.69078	1.70835	2.03106	1.56431	10.9016	8.75637	1.38	0.71	7.64	1.16	1.91	Ni	-1.80143	-1.51111	0.91402	0.802537	1.69335	1.71176	1.89448	1.57364	10.1739	8.38821	1.38	0.71	7.64	1.16	1.91	Ni	-1.84279	-1.46099	0.925609	0.787634	1.68719	1.70873	2.02986	1.5969	10.8893
A15B1/Ni15Cu/Cu1Ni2_fcc_Ni	A15B1	Ni15Cu	Cu1Ni2_fcc_Ni	-322.004	-330.013	0.306062	fcc_A	Cu	-2.30957	-2.29904	0.950057	0.939939	1.64617	1.68708	2.96745	2.96518	15.981	15.4954	1.41	0.67	7.73	1.24	1.9	Ni	-1.83906	-1.44231	0.924983	0.780733	1.78022	1.8069	2.21475	1.79461	11.396	9.38081	1.38	0.71	7.64	1.16	1.91	Ni	-1.8244	-1.43426	0.924186	0.781811	1.77535	1.80279	2.19296	1.78267	11.2989
A15B1/Ni15Cu/Ni3_fcc_Cu	A15B1	Ni15Cu	Ni3_fcc_Cu	-322.004	-330.551	-0.231642	fcc_B	Ni	-1.84793	-1.45304	0.925391	0.77862	1.77367	1.80476	2.19957	1.78197	11.3572	9.30433	1.38	0.71	7.64	1.16	1.91	Ni	-1.7922	-1.4096	0.9227	0.782851	1.77655	1.80488	2.1976	1.8016	11.3509	9.4434	1.38	0.71	7.64	1.16	1.91	Ni	-1.84793	-1.45304	0.925391	0.77862	1.77367	1.80476	2.19957	1.78197	11.3572
A15B1/Ni15Cu/Ni3_fcc_Ni	A15B1	Ni15Cu	Ni3_fcc_Ni	-322.004	-330.555	-0.235556	fcc_A	Ni	-1.87185	-1.4677	0.926486	0.777544	1.77792	1.80761	2.21593	1.78629	11.4317	9.32436	1.38	0.71	7.64	1.16	1.91	Ni	-1.83906	-1.44231	0.924983	0.780733	1.78022	1.8069	2.21475	1.79461	11.396	9.38081	1.38	0.71	7.64	1.16	1.91	Ni	-1.83906	-1.44231	0.924983	0.780733	1.78022	1.8069	2.21475	1.79461	11.396
A15B1/Ni15Fe/Fe1Ni2_fcc_Ni	A15B1	Ni15Fe	Fe1Ni2_fcc_Ni	-341.365	-349.886	-0.206538	fcc_A	Fe	-2.79896	-1.61878	0.939705	0.335141	1.93479	1.93899	2.39788	0.605626	11.0637	5.47677	1.41	0.8	7.902	0.153	1.83	Ni	-1.888	-1.49253	0.931056	0.787366	1.68484	1.749	1.99668	1.63725	10.8409	8.76828	1.38	0.71	7.64	1.16	1.91	Ni	-1.90906	-1.50348	0.932145	0.784868	1.68502	1.74208	2.02168	1.62868	10.9399
A15B1/Ni15Fe/Ni3_fcc_Ni	A15B1	Ni15Fe	Ni3_fcc_Ni	-341.365	-349.851	-0.170619	fcc_A	Ni	-1.90642	-1.51868	0.93209	0.787306	1.69016	1.74312	1.99738	1.61077	10.9522	8.54629	1.38	0.71	7.64	1.16	1.91	Ni	-1.9034	-1.49832	0.93244	0.785465	1.68227	1.74366	2.04182	1.6556	11.0784	8.84345	1.38	0.71	7.64	1.16	1.91	Ni	-1.80452	-1.4038	0.928777	0.788968	1.67751	1.73661	2.01397	1.64891	10.8921
A15B1/Ni15Ir/Ir1Ni2_fcc_Ni	A15B1	Ni15Ir	Ir1Ni2_fcc_Ni	-341.956	-350.609	-0.338082	fcc_A	Ir	-2.63048	-2.75405	0.849793	0.689942	2.54213	2.61526	1.09204	0.934106	4.56817	3.98112	1.5	1.08	8.967	1.564	2.2	Ni	-1.86777	-1.4867	0.924744	0.786798	1.69981	1.74476	1.83845	1.46042	10.2665	8.45496	1.38	0.71	7.64	1.16	1.91	Ni	-1.87495	-1.49258	0.924899	0.786886	1.70457	1.7545	1.87044	1.50254	10.3809
A15B1/Ni15Ir/Ni3_fcc_Ir	A15B1	Ni15Ir	Ni3_fcc_Ir	-341.956	-350.506	-0.235375	fcc_B	Ni	-1.87625	-1.45358	0.930683	0.781081	1.69587	1.73593	2.15499	1.71648	11.4187	9.20934	1.38	0.71	7.64	1.16	1.91	Ni	-1.859	-1.45083	0.929498	0.783541	1.69758	1.75282	1.93133	1.54869	10.8897	8.96886	1.38	0.71	7.64	1.16	1.91	Ni	-1.87625	-1.45358	0.930683	0.781081	1.69587	1.73593	2.15499	1.71648	11.4187
A15B1/Ni15Ir/Ni3_fcc_Ni	A15B1	Ni15Ir	Ni3_fcc_Ni	-341.956	-350.357	-0.0857685	fcc_A	Ni	-1.87249	-1.45724	0.930264	0.782177	1.6909	1.73461	2.1069	1.68158	11.2098	9.0673	1.38	0.71	7.64	1.16	1.91	Ni	-1.86777	-1.4867	0.924744	0.786798	1.69981	1.74476	1.83845	1.46042	10.2665	8.45496	1.38	0.71	7.64	1.16	1.91	Ni	-1.86777	-1.4867	0.924744	0.786798	1.69981	1.74476	1.83845	1.46042	10.2665
A15B1/Ni15Os/Ni2Os1_fcc_Ni	A15B1	Ni15Os	Ni2Os1_fcc_Ni	-349.425	-358.475	-0.734607	fcc_A	Ni	-1.84776	-1.53693	0.913631	0.791593	1.72972	1.76751	1.80334	1.47895	9.92899	8.41048	1.38	0.71	7.64	1.16	1.91	Ni	-1.82998	-1.54451	0.909075	0.798634	1.73826	1.7686	1.80578	1.50011	9.92604	8.5022	1.38	0.71	7.64	1.16	1.91	Os	-2.66959	-2.86848	0.725434	0.597656	2.71491	2.78644	0.772403	0.657432	3.58658
A15B1/Ni15Os/Ni3_fcc_Ni	A15B1	Ni15Os	Ni3_fcc_Ni	-349.425	-358.079	-0.338683	fcc_A	Ni	-1.76906	-1.36614	0.927663	0.781499	1.69945	1.73398	2.09998	1.68398	11.2266	9.20314	1.38	0.71	7.64	1.16	1.91	Ni	-1.81417	-1.43263	0.924004	0.781758	1.70924	1.74094	2.14998	1.74862	11.358	9.41527	1.38	0.71	7.64	1.16	1.91	Ni	-1.82998	-1.54451	0.909075	0.798634	1.73826	1.7686	1.80578	1.50011	9.92604
A15B1/Ni15Os/Ni3_fcc_Os	A15B1	Ni15Os	Ni3_fcc_Os	-349.425	-358.033	-0.293324	fcc_B	Ni	-1.81417	-1.43263	0.924004	0.781758	1.70924	1.74094	2.14998	1.74862	11.358	9.41527	1.38	0.71	7.64	1.16	1.91	Ni	-1.75418	-1.537	0.898569	0.813053	1.73595	1.77545	1.7368	1.54577	9.88902	8.95236	1.38	0.71	7.64	1.16	1.91	Ni	-1.81417	-1.43263	0.924004	0.781758	1.70924	1.74094	2.14998	1.74862	11.358
A15B1/Ni15Pd/Ni2Pd1_fcc_Ni	A15B1	Ni15Pd	Ni2Pd1_fcc_Ni	-327.779	-335.868	0.225203	fcc_A	Ni	-1.82622	-1.40515	0.931172	0.786147	1.66	1.70549	1.99934	1.57665	11.0335	8.96911	1.38	0.71	7.64	1.16	1.91	Ni	-1.85162	-1.42406	0.932111	0.784354	1.66844	1.71081	2.01741	1.57807	11.0713	8.93902	1.38	0.71	7.64	1.16	1.91	Pd	-2.53539	-2.53641	0.911813	0.866629	2.13286	2.19256	1.81829	1.80934	7.8213
A15B1/Ni15Pd/Ni3_fcc_Ni	A15B1	Ni15Pd	Ni3_fcc_Ni	-327.779	-336.278	-0.184445	fcc_A	Ni	-1.89166	-1.47207	0.931636	0.784502	1.68493	1.72024	2.06358	1.60942	11.0563	8.80825	1.38	0.71	7.64	1.16	1.91	Ni	-1.86385	-1.44992	0.930855	0.786022	1.67326	1.72134	2.04811	1.63338	11.0448	8.93534	1.38	0.71	7.64	1.16	1.91	Ni	-1.89175	-1.46243	0.931874	0.782011	1.70369	1.73836	2.11947	1.66364	11.1588
A15B1/Ni15Pd/Ni3_fcc_Pd	A15B1	Ni15Pd	Ni3_fcc_Pd	-327.779	-336.355	-0.26183	fcc_B	Ni	-1.89062	-1.45925	0.932631	0.781946	1.68628	1.73176	2.11654	1.67489	11.282	9.03624	1.38	0.71	7.64	1.16	1.91	Ni	-1.8139	-1.36751	0.933832	0.782196	1.65068	1.69602	2.09722	1.6441	11.6889	9.43814	1.38	0.71	7.64	1.16	1.91	Ni	-1.89065	-1.45923	0.932631	0.781944	1.68634	1.73182	2.11663	1.67535	11.2826
A15B1/Ni15Pt/Ni2Pt1_fcc_Ni	A15B1	Ni15Pt	Ni2Pt1_fcc_Ni	-332.69	-340.792	0.212494	fcc_A	Ni	-1.83956	-1.44123	0.928353	0.781946	1.67866	1.72108	1.87237	1.46089	10.5598	8.64425	1.38	0.71	7.64	1.16	1.91	Ni	-1.86265	-1.45616	0.929244	0.780001	1.68795	1.73139	1.90691	1.48597	10.6421	8.66852	1.38	0.71	7.64	1.16	1.91	Pt	-2.86973	-2.92261	0.899615	0.831835	2.37333	2.42925	1.48635	1.4543	6.01119
A15B1/Ni15Pt/Ni3_fcc_Ni	A15B1	Ni15Pt	Ni3_fcc_Ni	-332.69	-341.239	-0.234642	fcc_A	Ni	-1.87722	-1.46196	0.932429	0.778854	1.66759	1.71874	2.03592	1.61389	10.9999	8.84194	1.38	0.71	7.64	1.16	1.91	Ni	-1.89223	-1.4661	0.932576	0.775859	1.68325	1.73008	2.12937	1.68696	11.3266	9.07351	1.38	0.71	7.64	1.16	1.91	Ni	-1.86265	-1.45616	0.929244	0.780001	1.68795	1.73139	1.90691	1.48597	10.6421
A15B1/Ni15Pt/Ni3_fcc_Pt	A15B1	Ni15Pt	Ni3_fcc_Pt	-332.69	-341.269	-0.264731	fcc_B	Ni	-1.89223	-1.4661	0.932576	0.775859	1.68325	1.73008	2.12937	1.68696	11.3266	9.07351	1.38	0.71	7.64	1.16	1.91	Ni	-1.836	-1.40633	0.932578	0.777345	1.67259	1.72521	1.96125	1.53719	11.2096	9.15147	1.38	0.71	7.64	1.16	1.91	Ni	-1.89223	-1.4661	0.932576	0.775859	1.68325	1.73008	2.12937	1.68696	11.3266
A15B1/Ni15Re/Ni2Re1_fcc_Ni	A15B1	Ni15Re	Ni2Re1_fcc_Ni	-355.553	-364.754	-0.886313	fcc_A	Ni	-1.7937	-1.55246	0.904611	0.817775	1.65786	1.68414	1.53163	1.25848	8.74615	7.63191	1.38	0.71	7.64	1.16	1.91	Ni	-1.77364	-1.56747	0.899379	0.824787	1.654	1.6857	1.48877	1.28712	8.59857	7.75618	1.38	0.71	7.64	1.16	1.91	Re	-2.93923	-2.97036	0.548043	0.563938	2.80096	2.82105	0.361658	0.413724	2.67883
A15B1/Ni15Re/Ni3_fcc_Ni	A15B1	Ni15Re	Ni3_fcc_Ni	-355.553	-364.219	-0.351266	fcc_A	Ni	-1.71729	-1.31778	0.929099	0.797559	1.58912	1.6077	1.84651	1.39461	10.4148	8.45213	1.38	0.71	7.64	1.16	1.91	Ni	-1.76132	-1.39086	0.924557	0.799417	1.59798	1.61708	1.90612	1.48915	10.6169	8.78782	1.38	0.71	7.64	1.16	1.91	Ni	-1.77364	-1.56747	0.899379	0.824787	1.654	1.6857	1.48877	1.28712	8.59857
A15B1/Ni15Re/Ni3_fcc_Re	A15B1	Ni15Re	Ni3_fcc_Re	-355.553	-364.176	-0.308298	fcc_B	Ni	-1.76132	-1.39086	0.924557	0.799417	1.59798	1.61708	1.90612	1.48915	10.6169	8.78782	1.38	0.71	7.64	1.16	1.91	Ni	-1.71537	-1.58054	0.888717	0.838599	1.67076	1.69404	1.47056	1.34774	8.74317	8.21868	1.38	0.71	7.64	1.16	1.91	Ni	-1.76132	-1.39086	0.924557	0.799417	1.59798	1.61708	1.90612	1.48915	10.6169
A15B1/Ni15Rh/Ni2Rh1_fcc_Ni	A15B1	Ni15Rh	Ni2Rh1_fcc_Ni	-335.876	-344.43	-0.238709	fcc_A	Ni	-1.87007	-1.45991	0.929977	0.782291	1.67585	1.72653	1.9744	1.5707	10.8335	8.79976	1.38	0.71	7.64	1.16	1.91	Ni	-1.88762	-1.47317	0.93103	0.782076	1.66898	1.72524	1.96371	1.56697	10.8012	8.7849	1.38	0.71	7.64	1.16	1.91	Rh	-2.34493	-2.32357	0.877654	0.709518	2.28395	2.35208	1.33242	1.12295	5.79099
A15B1/Ni15Rh/Ni3_fcc_Ni	A15B1	Ni15Rh	Ni3_fcc_Ni	-335.876	-344.4	-0.209149	fcc_A	Ni	-1.89211	-1.47734	0.930819	0.782554	1.69079	1.73645	2.08527	1.66147	11.1317	8.98606	1.38	0.71	7.64	1.16	1.91	Ni	-1.87328	-1.46275	0.930224	0.782689	1.68592	1.73667	2.07699	1.66848	11.1079	9.01305	1.38	0.71	7.64	1.16	1.91	Ni	-1.83042	-1.41004	0.931058	0.782323	1.69656	1.74347	2.10025	1.68257	11.1462
A15B1/Ni15Rh/Ni3_fcc_Rh	A15B1	Ni15Rh	Ni3_fcc_Rh	-335.876	-344.396	-0.205462	fcc_B	Ni	-1.89155	-1.46733	0.931767	0.780446	1.68598	1.73732	2.11898	1.69642	11.3027	9.1257	1.38	0.71	7.64	1.16	1.91	Ni	-1.86989	-1.43384	0.933611	0.779527	1.66518	1.71341	2.06017	1.618	11.412	9.15728	1.38	0.71	7.64	1.16	1.91	Ni	-1.89157	-1.46727	0.931766	0.780451	1.68599	1.7372	2.11862	1.69694	11.3021
A15B1/Ni15Ru/Ni2Ru1_fcc_Ni	A15B1	Ni15Ru	Ni2Ru1_fcc_Ni	-342.088	-351.025	-0.622309	fcc_A	Ni	-1.87925	-1.50438	0.923764	0.788462	1.71371	1.74475	1.97484	1.5673	10.6795	8.63598	1.38	0.71	7.64	1.16	1.91	Ni	-1.87423	-1.50148	0.92392	0.790223	1.71188	1.73871	1.96906	1.55803	10.6762	8.63453	1.38	0.71	7.64	1.16	1.91	Ru	-2.32645	-2.41957	0.818826	0.570257	2.47622	2.52527	1.08859	0.717937	4.75755
A15B1/Ni15Ru/Ni3_fcc_Ni	A15B1	Ni15Ru	Ni3_fcc_Ni	-342.088	-350.67	-0.268067	fcc_A	Ni	-1.87426	-1.46816	0.928063	0.78565	1.72044	1.74434	2.13898	1.68783	11.298	9.09863	1.38	0.71	7.64	1.16	1.91	Ni	-1.88125	-1.46156	0.929795	0.78228	1.71873	1.7514	2.14886	1.69989	11.3264	9.1073	1.38	0.71	7.64	1.16	1.91	Ni	-1.77033	-1.36432	0.927423	0.788031	1.71423	1.74096	2.10802	1.68105	11.1483
A15B1/Ni15Ru/Ni3_fcc_Ru	A15B1	Ni15Ru	Ni3_fcc_Ru	-342.088	-350.643	-0.240549	fcc_B	Ni	-1.86974	-1.45573	0.928858	0.784247	1.71615	1.73761	2.16204	1.70081	11.4143	9.18308	1.38	0.71	7.64	1.16	1.91	Ni	-1.84836	-1.45942	0.926292	0.78849	1.70177	1.72962	2.02954	1.6051	11.0953	9.01945	1.38	0.71	7.64	1.16	1.91	Ni	-1.86973	-1.45571	0.928865	0.784246	1.71606	1.7376	2.16212	1.70102	11.4152
A15B1/Ni15W/Ni2W1_fcc_Ni	A15B1	Ni15W	Ni2W1_fcc_Ni	-359.278	-368.406	-0.812961	fcc_A	Ni	-1.78742	-1.55211	0.904578	0.813945	1.67103	1.69927	1.62145	1.37877	8.84805	8.03126	1.38	0.71	7.64	1.16	1.91	Ni	-1.76233	-1.57083	0.897927	0.823748	1.67436	1.6971	1.56964	1.37544	8.64975	8.01871	1.38	0.71	7.64	1.16	1.91	W	-2.96297	-2.90326	0.444548	0.482972	2.89807	2.92488	0.137274	0.24372	2.42077
A15B1/Ni15W/Ni3_fcc_Ni	A15B1	Ni15W	Ni3_fcc_Ni	-359.278	-367.935	-0.342019	fcc_A	Ni	-1.70396	-1.32055	0.926446	0.794599	1.5998	1.59929	1.88004	1.39954	10.5449	8.60848	1.38	0.71	7.64	1.16	1.91	Ni	-1.75558	-1.398	0.922447	0.795833	1.61616	1.61862	1.96793	1.53591	10.8603	9.14754	1.38	0.71	7.64	1.16	1.91	Ni	-1.76233	-1.57083	0.897927	0.823748	1.67436	1.6971	1.56964	1.37544	8.64975
A15B1/Ni15W/Ni3_fcc_W	A15B1	Ni15W	Ni3_fcc_W	-359.278	-367.904	-0.311348	fcc_B	Ni	-1.75558	-1.398	0.922447	0.795833	1.61616	1.61862	1.96793	1.53591	10.8603	9.14754	1.38	0.71	7.64	1.16	1.91	Ni	-1.68281	-1.56025	0.885772	0.837982	1.68514	1.68833	1.60746	1.46311	8.93985	8.5037	1.38	0.71	7.64	1.16	1.91	Ni	-1.75558	-1.398	0.922447	0.795833	1.61616	1.61862	1.96793	1.53591	10.8603
A15B1/Os15Ag/Ag1Os2_fcc_Os	A15B1	Os15Ag	Ag1Os2_fcc_Os	-635.27	-645.17	-1.58534	fcc_A	Os	-2.7164	-2.71645	0.712604	0.711939	2.30163	2.30368	-0.277217	-0.276393	2.3793	2.37817	1.49	1.13	8.438	1.07766	2.2	Os	-2.71645	-2.71648	0.712602	0.71194	2.30168	2.30372	-0.27726	-0.276435	2.37941	2.37827	1.49	1.13	8.438	1.07766	2.2	Os	-2.86072	-2.86077	0.718502	0.718942	2.39026	2.38808	-0.220311	-0.222188	2.2664
A15B1/Os15Ag/Os3_fcc_Os	A15B1	Os15Ag	Os3_fcc_Os	-635.27	-644.219	-0.634684	fcc_A	Os	-2.71645	-2.71648	0.712602	0.71194	2.30168	2.30372	-0.27726	-0.276435	2.37941	2.37827	1.49	1.13	8.438	1.07766	2.2	Os	-2.86072	-2.86077	0.718502	0.718942	2.39026	2.38808	-0.220311	-0.222188	2.2664	2.26546	1.49	1.13	8.438	1.07766	2.2	Os	-3.17145	-3.17147	0.726251	0.726478	2.57019	2.56972	-0.0734804	-0.0730544	2.03107
A15B1/Os15Au/Au1Os2_fcc_Os	A15B1	Os15Au	Au1Os2_fcc_Os	-639.319	-649.079	-1.44501	fcc_A	Os	-2.77941	-2.77945	0.709795	0.709708	2.36067	2.36047	-0.321503	-0.322549	2.41262	2.41083	1.49	1.13	8.438	1.07766	2.2	Os	-2.77942	-2.77946	0.709794	0.70971	2.36069	2.36048	-0.32146	-0.322514	2.4126	2.41078	1.49	1.13	8.438	1.07766	2.2	Os	-2.89027	-2.89031	0.715984	0.716112	2.41108	2.41022	-0.250389	-0.25151	2.30258
A15B1/Os15Au/Os3_fcc_Os	A15B1	Os15Au	Os3_fcc_Os	-639.319	-648.274	-0.640758	fcc_A	Os	-2.77942	-2.77946	0.709794	0.70971	2.36069	2.36048	-0.32146	-0.322514	2.4126	2.41078	1.49	1.13	8.438	1.07766	2.2	Os	-2.89027	-2.89031	0.715984	0.716112	2.41108	2.41022	-0.250389	-0.25151	2.30258	2.30148	1.49	1.13	8.438	1.07766	2.2	Os	-3.14757	-3.14759	0.726255	0.726326	2.55261	2.55185	-0.0867707	-0.0877433	2.0691
A15B1/Os15Co/Co1Os2_fcc_Os	A15B1	Os15Co	Co1Os2_fcc_Os	-658.347	-667.327	-0.665257	fcc_A	Co	-1.94084	-1.52862	0.858361	0.699203	1.56052	1.60452	-0.276758	-0.76799	4.03493	4.32598	1.39	0.76	7.881	0.662	1.88	Os	-2.99381	-3.00221	0.711226	0.70971	2.44906	2.45396	-0.137841	-0.129553	2.15991	2.15719	1.49	1.13	8.438	1.07766	2.2	Os	-2.9742	-2.98805	0.715569	0.710641	2.45515	2.46009	-0.12921	-0.125021	2.15552
A15B1/Os15Co/Os3_fcc_Co	A15B1	Os15Co	Os3_fcc_Co	-658.347	-667.187	-0.524987	fcc_B	Os	-3.07071	-3.07066	0.719589	0.71757	2.49291	2.50218	-0.142847	-0.139652	2.13803	2.13457	1.49	1.13	8.438	1.07766	2.2	Os	-3.0176	-3.02062	0.720959	0.718847	2.45741	2.46072	-0.122404	-0.124234	2.11406	2.10997	1.49	1.13	8.438	1.07766	2.2	Os	-3.07071	-3.07066	0.719589	0.71757	2.49291	2.50218	-0.142847	-0.139652	2.13803
A15B1/Os15Co/Os3_fcc_Os	A15B1	Os15Co	Os3_fcc_Os	-658.347	-667.2	-0.538503	fcc_A	Os	-3.07071	-3.07066	0.719589	0.71757	2.49291	2.50218	-0.142847	-0.139652	2.13803	2.13457	1.49	1.13	8.438	1.07766	2.2	Os	-3.0707	-3.07299	0.71864	0.715661	2.53491	2.53764	-0.12286	-0.127923	2.11341	2.1109	1.49	1.13	8.438	1.07766	2.2	Os	-2.99381	-3.00221	0.711226	0.70971	2.44906	2.45396	-0.137841	-0.129553	2.15991
A15B1/Os15Cr/Cr1Os2_fcc_Os	A15B1	Os15Cr	Cr1Os2_fcc_Os	-669.105	-678.347	-0.92675	fcc_A	Cr	-1.87106	-1.89853	0.598839	0.379312	1.88749	1.95776	-0.72029	-1.18471	3.55418	4.2499	1.42	0.9	6.767	0.676	1.66	Os	-2.99495	-2.97863	0.706291	0.721417	2.48508	2.48209	-0.12364	-0.0914122	2.15307	2.17247	1.49	1.13	8.438	1.07766	2.2	Os	-3.01588	-3.00604	0.70762	0.717393	2.48208	2.47963	-0.11954	-0.0945576	2.15109
A15B1/Os15Cr/Os3_fcc_Os	A15B1	Os15Cr	Os3_fcc_Os	-669.105	-677.968	-0.547909	fcc_A	Os	-3.04935	-3.04887	0.714835	0.712856	2.50816	2.51501	-0.131123	-0.12815	2.14282	2.14599	1.49	1.13	8.438	1.07766	2.2	Os	-3.03897	-3.03588	0.713337	0.714121	2.51197	2.51622	-0.12986	-0.126062	2.14061	2.14365	1.49	1.13	8.438	1.07766	2.2	Os	-3.08233	-3.08452	0.715141	0.711291	2.5254	2.52549	-0.100774	-0.109872	2.10362
A15B1/Os15Cu/Cu1Os2_fcc_Os	A15B1	Os15Cu	Cu1Os2_fcc_Os	-643.246	-652.991	-1.43049	fcc_A	Os	-3.14323	-3.14326	0.701836	0.700772	2.57732	2.58018	-0.0972269	-0.0982982	2.10994	2.10658	1.49	1.13	8.438	1.07766	2.2	Os	-2.91975	-2.91978	0.698629	0.698367	2.48202	2.48185	-0.130282	-0.132136	2.1886	2.18538	1.49	1.13	8.438	1.07766	2.2	Os	-2.97653	-2.97656	0.69743	0.697397	2.48241	2.48068	-0.120806	-0.124128	2.1748
A15B1/Os15Cu/Os3_fcc_Os	A15B1	Os15Cu	Os3_fcc_Os	-643.246	-652.023	-0.462804	fcc_A	Os	-3.01933	-3.01936	0.701337	0.700781	2.55011	2.55101	-0.131988	-0.133467	2.14909	2.14609	1.49	1.13	8.438	1.07766	2.2	Os	-3.14027	-3.14029	0.704245	0.703744	2.63204	2.63126	-0.0686228	-0.0722589	2.04943	2.04438	1.49	1.13	8.438	1.07766	2.2	Os	-3.09121	-3.09124	0.699419	0.698502	2.55279	2.5551	-0.1097	-0.110693	2.1322
A15B1/Os15Fe/Fe1Os2_fcc_Os	A15B1	Os15Fe	Fe1Os2_fcc_Os	-663.805	-672.76	-0.640747	fcc_A	Fe	-2.61283	-1.60284	0.915038	0.407049	1.54938	1.67298	0.333001	-1.21145	4.10305	4.90825	1.41	0.8	7.902	0.153	1.83	Os	-2.99807	-3.00906	0.710597	0.713531	2.45286	2.46782	-0.149717	-0.110395	2.16199	2.1653	1.49	1.13	8.438	1.07766	2.2	Os	-2.97721	-2.99057	0.713024	0.714674	2.46126	2.47622	-0.143804	-0.106319	2.15939
A15B1/Os15Fe/Os3_fcc_Fe	A15B1	Os15Fe	Os3_fcc_Fe	-663.805	-672.601	-0.481957	fcc_B	Os	-3.08404	-3.0857	0.716955	0.714618	2.50082	2.51528	-0.140319	-0.130237	2.13278	2.13772	1.49	1.13	8.438	1.07766	2.2	Os	-3.04648	-3.07722	0.722077	0.712664	2.47259	2.48918	-0.110143	-0.0920406	2.09456	2.09712	1.49	1.13	8.438	1.07766	2.2	Os	-3.08404	-3.0857	0.716955	0.714618	2.50082	2.51528	-0.140319	-0.130237	2.13278
A15B1/Os15Fe/Os3_fcc_Os	A15B1	Os15Fe	Os3_fcc_Os	-663.805	-672.536	-0.416623	fcc_A	Os	-3.08404	-3.0857	0.716955	0.714618	2.50082	2.51528	-0.140319	-0.130237	2.13278	2.13772	1.49	1.13	8.438	1.07766	2.2	Os	-3.11033	-3.10663	0.718154	0.71384	2.53877	2.54892	-0.112525	-0.117692	2.10336	2.10366	1.49	1.13	8.438	1.07766	2.2	Os	-2.99807	-3.00906	0.710597	0.713531	2.45286	2.46782	-0.149717	-0.110395	2.16199
A15B1/Os15Ir/Ir1Os2_fcc_Os	A15B1	Os15Ir	Ir1Os2_fcc_Os	-666.433	-675.2	-0.452072	fcc_A	Ir	-3.08023	-3.08026	0.799607	0.801452	2.35672	2.34868	0.0696609	0.0662477	2.26619	2.26828	1.5	1.08	8.967	1.564	2.2	Os	-2.9883	-2.98835	0.711024	0.710538	2.47815	2.48055	-0.152153	-0.150369	2.15841	2.15999	1.49	1.13	8.438	1.07766	2.2	Os	-3.01086	-3.01087	0.710553	0.713817	2.48715	2.47558	-0.14619	-0.149061	2.14573
A15B1/Os15Ir/Os3_fcc_Ir	A15B1	Os15Ir	Os3_fcc_Ir	-666.433	-675.362	-0.613722	fcc_B	Os	-3.04488	-3.0449	0.714574	0.716089	2.49452	2.4902	-0.130091	-0.129342	2.13296	2.13746	1.49	1.13	8.438	1.07766	2.2	Os	-3.04488	-3.0449	0.714574	0.716089	2.49452	2.4902	-0.130091	-0.129342	2.13296	2.13746	1.49	1.13	8.438	1.07766	2.2	Os	-2.97141	-2.97143	0.714596	0.715046	2.4631	2.46168	-0.171984	-0.172107	2.17402
A15B1/Os15Ir/Os3_fcc_Os	A15B1	Os15Ir	Os3_fcc_Os	-666.433	-675.435	-0.686628	fcc_A	Os	-2.94677	-2.9468	0.711179	0.711498	2.4566	2.45658	-0.188348	-0.186528	2.18274	2.18603	1.49	1.13	8.438	1.07766	2.2	Os	-2.97141	-2.97143	0.714596	0.715046	2.4631	2.46168	-0.171984	-0.172107	2.17402	2.17511	1.49	1.13	8.438	1.07766	2.2	Os	-3.02671	-3.02671	0.719076	0.719435	2.51578	2.51529	-0.12662	-0.125395	2.12927
A15B1/Os15Ni/Ni1Os2_fcc_Os	A15B1	Os15Ni	Ni1Os2_fcc_Os	-652.295	-661.088	-0.477979	fcc_A	Ni	-1.85951	-1.85852	0.874968	0.874679	1.44692	1.4477	-0.287	-0.285963	4.42091	4.41949	1.38	0.71	7.64	1.16	1.91	Os	-2.96386	-2.96389	0.712021	0.711594	2.44511	2.44581	-0.137388	-0.13831	2.1652	2.16334	1.49	1.13	8.438	1.07766	2.2	Os	-2.9997	-2.99973	0.709302	0.70979	2.44005	2.43757	-0.138012	-0.139743	2.16316
A15B1/Os15Ni/Os3_fcc_Os	A15B1	Os15Ni	Os3_fcc_Os	-652.295	-661.074	-0.463938	fcc_A	Os	-3.04736	-3.04735	0.714241	0.71396	2.5039	2.50419	-0.145873	-0.146806	2.14325	2.14169	1.49	1.13	8.438	1.07766	2.2	Os	-3.08489	-3.08491	0.720837	0.720058	2.54173	2.54403	-0.107656	-0.107917	2.08114	2.0796	1.49	1.13	8.438	1.07766	2.2	Os	-3.0992	-3.09921	0.713866	0.713364	2.49648	2.49833	-0.136468	-0.136005	2.13257
A15B1/Os15Pd/Os2Pd1_fcc_Os	A15B1	Os15Pd	Os2Pd1_fcc_Os	-650.088	-659.796	-1.39348	fcc_A	Os	-3.1204	-3.12044	0.716758	0.715258	2.5056	2.51119	-0.121962	-0.120469	2.10595	2.10488	1.49	1.13	8.438	1.07766	2.2	Os	-2.92767	-2.92773	0.711369	0.712156	2.42969	2.42663	-0.168481	-0.170008	2.18046	2.18011	1.49	1.13	8.438	1.07766	2.2	Os	-3.00548	-3.00553	0.710034	0.709523	2.44981	2.45167	-0.149563	-0.149133	2.14384
A15B1/Os15Pd/Os3_fcc_Os	A15B1	Os15Pd	Os3_fcc_Os	-650.088	-658.849	-0.446305	fcc_A	Os	-3.03769	-3.03773	0.716291	0.715908	2.48752	2.48868	-0.144227	-0.144401	2.15034	2.1489	1.49	1.13	8.438	1.07766	2.2	Os	-3.1225	-3.12254	0.714913	0.714501	2.50614	2.50765	-0.121345	-0.121092	2.10949	2.10877	1.49	1.13	8.438	1.07766	2.2	Os	-3.10386	-3.10392	0.724095	0.723478	2.54702	2.54953	-0.101392	-0.100618	2.07139
A15B1/Os15Pd/Os3_fcc_Pd	A15B1	Os15Pd	Os3_fcc_Pd	-650.088	-658.879	-0.476371	fcc_B	Os	-3.1204	-3.12044	0.716758	0.715258	2.5056	2.51119	-0.121962	-0.120469	2.10595	2.10488	1.49	1.13	8.438	1.07766	2.2	Os	-3.12043	-3.12047	0.716754	0.715257	2.50564	2.51123	-0.121999	-0.12051	2.10606	2.10501	1.49	1.13	8.438	1.07766	2.2	Os	-2.93824	-2.93831	0.7171	0.713531	2.41939	2.43204	-0.18357	-0.179199	2.18066
A15B1/Os15Pt/Os2Pt1_fcc_Os	A15B1	Os15Pt	Os2Pt1_fcc_Os	-655.268	-663.795	-0.212137	fcc_A	Os	-2.9545	-2.95454	0.710985	0.710383	2.45442	2.45706	-0.178869	-0.177232	2.18096	2.18171	1.49	1.13	8.438	1.07766	2.2	Os	-3.01917	-3.01921	0.708991	0.709466	2.47702	2.47538	-0.161032	-0.161364	2.14809	2.14886	1.49	1.13	8.438	1.07766	2.2	Pt	-3.33044	-3.33049	0.881464	0.881858	2.13191	2.12971	0.374593	0.373277	2.65512
A15B1/Os15Pt/Os3_fcc_Os	A15B1	Os15Pt	Os3_fcc_Os	-655.268	-664.026	-0.44309	fcc_A	Os	-3.03468	-3.0347	0.714991	0.712072	2.48653	2.49709	-0.141689	-0.138804	2.14922	2.1467	1.49	1.13	8.438	1.07766	2.2	Os	-3.10865	-3.1087	0.713359	0.712997	2.50969	2.51118	-0.119509	-0.118804	2.11295	2.11345	1.49	1.13	8.438	1.07766	2.2	Os	-3.07507	-3.07508	0.723326	0.720447	2.53284	2.54404	-0.114125	-0.110449	2.1044
A15B1/Os15Pt/Os3_fcc_Pt	A15B1	Os15Pt	Os3_fcc_Pt	-655.268	-664.095	-0.512282	fcc_B	Os	-3.09433	-3.09435	0.714422	0.714273	2.50332	2.50468	-0.124307	-0.12277	2.11436	2.11604	1.49	1.13	8.438	1.07766	2.2	Os	-3.09432	-3.09435	0.71442	0.714274	2.50331	2.50468	-0.124333	-0.122802	2.11444	2.11612	1.49	1.13	8.438	1.07766	2.2	Os	-2.94157	-2.9416	0.713565	0.711846	2.44639	2.45249	-0.208054	-0.205665	2.21431
A15B1/Os15Re/Os2Re1_fcc_Os	A15B1	Os15Re	Os2Re1_fcc_Os	-680.642	-689.681	-0.724908	fcc_A	Os	-3.03638	-3.03636	0.731756	0.7292	2.45095	2.45927	-0.120362	-0.12002	2.17442	2.16601	1.49	1.13	8.438	1.07766	2.2	Os	-3.04781	-3.0478	0.73142	0.728989	2.45369	2.4617	-0.110764	-0.110392	2.17954	2.17112	1.49	1.13	8.438	1.07766	2.2	Re	-2.94072	-2.94068	0.647061	0.644113	2.52206	2.52902	-0.299117	-0.301231	2.19038
A15B1/Os15Re/Os3_fcc_Os	A15B1	Os15Re	Os3_fcc_Os	-680.642	-689.523	-0.56685	fcc_A	Os	-3.03677	-3.03677	0.723145	0.721141	2.45594	2.4623	-0.130044	-0.130072	2.16698	2.15989	1.49	1.13	8.438	1.07766	2.2	Os	-3.04527	-3.04526	0.730726	0.727098	2.44872	2.46031	-0.125276	-0.12458	2.1822	2.17207	1.49	1.13	8.438	1.07766	2.2	Os	-3.04781	-3.0478	0.73142	0.728989	2.45369	2.4617	-0.110764	-0.110392	2.17954
A15B1/Os15Re/Os3_fcc_Re	A15B1	Os15Re	Os3_fcc_Re	-680.642	-689.46	-0.503087	fcc_B	Os	-3.06378	-3.06376	0.733279	0.732762	2.45483	2.45844	-0.0921231	-0.0868586	2.16933	2.18009	1.49	1.13	8.438	1.07766	2.2	Os	-3.04527	-3.04526	0.730726	0.727098	2.44872	2.46031	-0.125276	-0.12458	2.1822	2.17207	1.49	1.13	8.438	1.07766	2.2	Os	-3.04527	-3.04526	0.730726	0.727098	2.44872	2.46031	-0.125276	-0.12458	2.1822
A15B1/Os15Rh/Os2Rh1_fcc_Os	A15B1	Os15Rh	Os2Rh1_fcc_Os	-659.998	-668.859	-0.546226	fcc_A	Os	-2.96247	-2.96251	0.711707	0.710762	2.45444	2.45958	-0.144609	-0.140331	2.15658	2.16049	1.49	1.13	8.438	1.07766	2.2	Os	-3.00141	-3.00145	0.710106	0.709902	2.46931	2.47125	-0.13655	-0.134091	2.13576	2.13889	1.49	1.13	8.438	1.07766	2.2	Rh	-2.70435	-2.70439	0.81837	0.817895	2.08741	2.09102	0.00905075	0.0149642	2.57796
A15B1/Os15Rh/Os3_fcc_Os	A15B1	Os15Rh	Os3_fcc_Os	-659.998	-668.85	-0.537442	fcc_A	Os	-3.04297	-3.04303	0.715404	0.714117	2.50173	2.50738	-0.131931	-0.128963	2.13928	2.14075	1.49	1.13	8.438	1.07766	2.2	Os	-3.08208	-3.08212	0.714069	0.714512	2.51263	2.51248	-0.123809	-0.121612	2.11995	2.12404	1.49	1.13	8.438	1.07766	2.2	Os	-3.04874	-3.0488	0.721335	0.720978	2.53237	2.53552	-0.117626	-0.114149	2.09525
A15B1/Os15Rh/Os3_fcc_Rh	A15B1	Os15Rh	Os3_fcc_Rh	-659.998	-668.877	-0.564488	fcc_B	Os	-3.07146	-3.0715	0.716045	0.715534	2.50397	2.50706	-0.127306	-0.1246	2.12263	2.12554	1.49	1.13	8.438	1.07766	2.2	Os	-3.07146	-3.0715	0.716045	0.715534	2.50397	2.50706	-0.127306	-0.1246	2.12263	2.12554	1.49	1.13	8.438	1.07766	2.2	Os	-2.95734	-2.95738	0.713797	0.713041	2.44783	2.45213	-0.152664	-0.148905	2.14885
A15B1/Os15Ru/Os2Ru1_fcc_Os	A15B1	Os15Ru	Os2Ru1_fcc_Os	-667.306	-676.325	-0.704302	fcc_A	Os	-3.01505	-3.01507	0.709137	0.709563	2.4818	2.48062	-0.123119	-0.122847	2.13601	2.13736	1.49	1.13	8.438	1.07766	2.2	Os	-3.00401	-3.00401	0.710075	0.710227	2.47289	2.47207	-0.124693	-0.125258	2.14568	2.1454	1.49	1.13	8.438	1.07766	2.2	Ru	-2.7074	-2.70738	0.731118	0.730889	2.28258	2.28401	-0.176757	-0.174905	2.37874
A15B1/Os15Ru/Os3_fcc_Os	A15B1	Os15Ru	Os3_fcc_Os	-667.306	-676.249	-0.62855	fcc_A	Os	-3.04958	-3.04959	0.712264	0.711931	2.50114	2.50311	-0.129065	-0.127586	2.13585	2.1367	1.49	1.13	8.438	1.07766	2.2	Os	-3.05172	-3.05173	0.714978	0.714044	2.51538	2.51925	-0.11933	-0.117719	2.11119	2.11153	1.49	1.13	8.438	1.07766	2.2	Os	-3.03723	-3.03724	0.711856	0.712758	2.49752	2.4947	-0.129663	-0.129763	2.14412
A15B1/Os15Ru/Os3_fcc_Ru	A15B1	Os15Ru	Os3_fcc_Ru	-667.306	-676.247	-0.626599	fcc_B	Os	-3.0475	-3.04751	0.713522	0.712809	2.49411	2.49705	-0.130486	-0.129293	2.13732	2.13714	1.49	1.13	8.438	1.07766	2.2	Os	-3.00736	-3.00737	0.712307	0.710123	2.46214	2.47044	-0.119029	-0.116324	2.12798	2.12706	1.49	1.13	8.438	1.07766	2.2	Os	-3.0475	-3.04751	0.713522	0.712809	2.49411	2.49705	-0.130486	-0.129293	2.13732
A15B1/Os15W/Os2W1_fcc_Os	A15B1	Os15W	Os2W1_fcc_Os	-683.575	-692.774	-0.884206	fcc_A	Os	-3.00398	-3.00396	0.726308	0.727375	2.46076	2.45736	-0.11799	-0.118149	2.166	2.16865	1.49	1.13	8.438	1.07766	2.2	Os	-3.02908	-3.02906	0.727137	0.727964	2.46479	2.46178	-0.10047	-0.101161	2.16389	2.16522	1.49	1.13	8.438	1.07766	2.2	W	-2.82433	-2.82431	0.597089	0.597164	2.57403	2.57487	-0.407367	-0.405726	2.22001
A15B1/Os15W/Os3_fcc_Os	A15B1	Os15W	Os3_fcc_Os	-683.575	-692.45	-0.560545	fcc_A	Os	-3.01295	-3.01294	0.720348	0.72176	2.47235	2.46724	-0.140773	-0.142196	2.15269	2.15418	1.49	1.13	8.438	1.07766	2.2	Os	-3.03532	-3.03531	0.721723	0.722861	2.48469	2.48082	-0.124669	-0.12513	2.146	2.14835	1.49	1.13	8.438	1.07766	2.2	Os	-3.11847	-3.11847	0.717411	0.717122	2.49898	2.50052	-0.115657	-0.114452	2.09555
A15B1/Os15W/Os3_fcc_W	A15B1	Os15W	Os3_fcc_W	-683.575	-692.323	-0.433234	fcc_B	Os	-3.05246	-3.05244	0.719779	0.720746	2.48687	2.48364	-0.118236	-0.118502	2.15117	2.15336	1.49	1.13	8.438	1.07766	2.2	Os	-3.05246	-3.05244	0.71978	0.720747	2.48685	2.48362	-0.118216	-0.118497	2.15112	2.1533	1.49	1.13	8.438	1.07766	2.2	Os	-3.01226	-3.01225	0.734065	0.734677	2.43171	2.42988	-0.0712207	-0.0709523	2.17609
A15B1/Pd15Ag/Ag1Pd2_fcc_Pd	A15B1	Pd15Ag	Ag1Pd2_fcc_Pd	-306.557	-313.698	1.17447	fcc_A	Ag	-3.31113	-3.31362	0.962696	0.958404	1.80382	1.82219	3.18477	3.22155	16.1489	16.3435	1.59	0.89	7.58	1.3	1.93	Pd	-1.90599	-1.84487	0.916392	0.855248	1.9057	1.91608	1.77207	1.70505	8.85471	8.59185	1.52	0.94	8.34	0.56	2.2	Pd	-1.90123	-1.84165	0.915257	0.856212	1.90613	1.92411	1.75986	1.71189	8.7883
A15B1/Pd15Ag/Pd3_fcc_Ag	A15B1	Pd15Ag	Pd3_fcc_Ag	-306.557	-314.428	0.444195	fcc_B	Pd	-1.91434	-1.85306	0.914894	0.853645	1.90176	1.91432	1.76591	1.70352	8.73869	8.49333	1.52	0.94	8.34	0.56	2.2	Pd	-1.86289	-1.80252	0.914202	0.858091	1.89208	1.90276	1.78414	1.72951	8.96783	8.7804	1.52	0.94	8.34	0.56	2.2	Pd	-1.91434	-1.85306	0.914894	0.853645	1.90176	1.91432	1.76591	1.70352	8.73869
A15B1/Pd15Ag/Pd3_fcc_Pd	A15B1	Pd15Ag	Pd3_fcc_Pd	-306.557	-314.572	0.300356	fcc_A	Pd	-1.93806	-1.87174	0.917569	0.850329	1.9071	1.91435	1.76245	1.6746	8.72433	8.35343	1.52	0.94	8.34	0.56	2.2	Pd	-1.90599	-1.84487	0.916392	0.855248	1.9057	1.91608	1.77207	1.70505	8.85471	8.59185	1.52	0.94	8.34	0.56	2.2	Pd	-1.90599	-1.84487	0.916392	0.855248	1.9057	1.91608	1.77207	1.70505	8.85471
A15B1/Pd15Au/Au1Pd2_fcc_Pd	A15B1	Pd15Au	Au1Pd2_fcc_Pd	-309.129	-316.318	1.12501	fcc_A	Au	-3.02789	-3.03463	0.948224	0.937791	1.99845	2.01564	2.35348	2.3944	10.7147	10.9303	1.59	1.01	9.23	2.31	2.54	Pd	-1.91269	-1.85287	0.915071	0.856299	1.91241	1.92304	1.69328	1.63908	8.57068	8.43755	1.52	0.94	8.34	0.56	2.2	Pd	-1.90276	-1.84466	0.914121	0.856913	1.91079	1.92853	1.68084	1.63985	8.50662
A15B1/Pd15Au/Pd3_fcc_Au	A15B1	Pd15Au	Pd3_fcc_Au	-309.129	-317.054	0.389536	fcc_B	Pd	-1.89941	-1.83694	0.915589	0.854353	1.89292	1.90913	1.76154	1.71072	8.74063	8.57853	1.52	0.94	8.34	0.56	2.2	Pd	-1.85443	-1.79717	0.913195	0.859462	1.89707	1.91824	1.70089	1.67166	8.69137	8.6158	1.52	0.94	8.34	0.56	2.2	Pd	-1.89941	-1.83694	0.915589	0.854353	1.89292	1.90913	1.76154	1.71072	8.74063
A15B1/Pd15Au/Pd3_fcc_Pd	A15B1	Pd15Au	Pd3_fcc_Pd	-309.129	-317.075	0.368715	fcc_A	Pd	-1.93127	-1.86583	0.917492	0.852355	1.8961	1.91309	1.74863	1.69143	8.68191	8.48263	1.52	0.94	8.34	0.56	2.2	Pd	-1.91269	-1.85287	0.915071	0.856299	1.91241	1.92304	1.69328	1.63908	8.57068	8.43755	1.52	0.94	8.34	0.56	2.2	Pd	-1.91269	-1.85287	0.915071	0.856299	1.91241	1.92304	1.69328	1.63908	8.57068
A15B1/Pd15Co/Co1Pd2_fcc_Pd	A15B1	Pd15Co	Co1Pd2_fcc_Pd	-322.437	-331.456	-0.705158	fcc_A	Co	-1.12792	-1.28463	0.71527	0.756214	1.58735	1.60945	1.27794	1.47348	9.56512	10.0739	1.39	0.76	7.881	0.662	1.88	Pd	-1.97268	-1.93135	0.906319	0.860064	1.94197	1.96196	1.77057	1.75566	8.62342	8.64292	1.52	0.94	8.34	0.56	2.2	Pd	-1.97153	-1.9356	0.904562	0.863134	1.93622	1.9515	1.76764	1.74952	8.63998
A15B1/Pd15Co/Pd3_fcc_Pd	A15B1	Pd15Co	Pd3_fcc_Pd	-322.437	-331.202	-0.450533	fcc_A	Pd	-1.93863	-1.8908	0.910272	0.859022	1.91128	1.93116	1.73089	1.70492	8.62804	8.5641	1.52	0.94	8.34	0.56	2.2	Pd	-1.91393	-1.87143	0.90864	0.861169	1.90721	1.91858	1.74773	1.71159	8.71715	8.60166	1.52	0.94	8.34	0.56	2.2	Pd	-1.97152	-1.93558	0.904568	0.863133	1.93626	1.95151	1.76782	1.74956	8.64084
A15B1/Pd15Cr/Cr1Pd2_fcc_Pd	A15B1	Pd15Cr	Cr1Pd2_fcc_Pd	-335	-343.526	-0.211537	fcc_A	Cr	-1.50865	-2.12561	0.748035	0.112775	1.93782	1.88592	1.34642	-0.613438	7.47873	6.01995	1.42	0.9	6.767	0.676	1.66	Pd	-1.95095	-1.99523	0.866948	0.90585	1.95915	1.95746	1.69558	1.847	8.22229	8.99735	1.52	0.94	8.34	0.56	2.2	Pd	-1.95412	-1.99937	0.86534	0.906537	1.9628	1.95106	1.69126	1.82456	8.17006
A15B1/Pd15Cr/Pd3_fcc_Cr	A15B1	Pd15Cr	Pd3_fcc_Cr	-335	-342.86	0.454603	fcc_B	Pd	-1.88065	-1.92138	0.86575	0.906311	1.92645	1.93148	1.66569	1.80974	8.2752	9.26061	1.52	0.94	8.34	0.56	2.2	Pd	-2.05152	-2.08796	0.871995	0.899099	1.97468	1.97578	1.68285	1.80909	8.08403	8.73842	1.52	0.94	8.34	0.56	2.2	Pd	-1.88065	-1.92138	0.86575	0.906311	1.92645	1.93148	1.66569	1.80974	8.2752
A15B1/Pd15Cr/Pd3_fcc_Pd	A15B1	Pd15Cr	Pd3_fcc_Pd	-335	-343.024	0.290387	fcc_A	Pd	-1.84975	-1.90432	0.857795	0.912615	1.92769	1.92471	1.66295	1.80383	8.23535	9.16522	1.52	0.94	8.34	0.56	2.2	Pd	-1.95412	-1.99937	0.86534	0.906537	1.9628	1.95106	1.69126	1.82456	8.17006	8.86235	1.52	0.94	8.34	0.56	2.2	Pd	-1.95412	-1.99937	0.86534	0.906537	1.9628	1.95106	1.69126	1.82456	8.17006
A15B1/Pd15Cu/Cu1Pd2_fcc_Pd	A15B1	Pd15Cu	Cu1Pd2_fcc_Pd	-311.255	-318.902	0.667819	fcc_A	Cu	-1.61883	-1.58592	0.957819	0.945379	1.41506	1.43523	2.91515	3.00336	18.5935	19.4228	1.41	0.67	7.73	1.24	1.9	Pd	-1.91477	-1.87126	0.904203	0.858349	2.00554	2.02217	1.89986	1.88669	9.05654	9.11179	1.52	0.94	8.34	0.56	2.2	Pd	-1.92575	-1.88129	0.905095	0.855947	2.0158	2.03165	1.91326	1.89977	9.08971
A15B1/Pd15Cu/Pd3_fcc_Cu	A15B1	Pd15Cu	Pd3_fcc_Cu	-311.255	-319.12	0.449237	fcc_B	Pd	-1.92228	-1.87912	0.903314	0.858778	1.98496	2.00206	1.85422	1.84288	8.98042	9.03135	1.52	0.94	8.34	0.56	2.2	Pd	-1.96648	-1.92559	0.901683	0.859749	2.02875	2.04979	1.87559	1.87232	8.86534	8.93633	1.52	0.94	8.34	0.56	2.2	Pd	-1.92228	-1.87912	0.903314	0.858778	1.98496	2.00206	1.85422	1.84288	8.98042
A15B1/Pd15Cu/Pd3_fcc_Pd	A15B1	Pd15Cu	Pd3_fcc_Pd	-311.255	-319.361	0.208412	fcc_A	Pd	-1.93037	-1.87933	0.907124	0.852812	1.99167	2.00976	1.87014	1.85076	9.02525	9.0651	1.52	0.94	8.34	0.56	2.2	Pd	-1.92575	-1.88129	0.905095	0.855947	2.0158	2.03165	1.91326	1.89977	9.08971	9.15987	1.52	0.94	8.34	0.56	2.2	Pd	-1.92575	-1.88129	0.905095	0.855947	2.0158	2.03165	1.91326	1.89977	9.08971
A15B1/Pd15Fe/Fe1Pd2_fcc_Pd	A15B1	Pd15Fe	Fe1Pd2_fcc_Pd	-330.616	-338.568	0.362989	fcc_A	Fe	-3.14482	-1.61366	0.964045	0.27962	1.77241	1.71816	2.89175	0.53724	14.9446	6.93659	1.41	0.8	7.902	0.153	1.83	Pd	-1.97618	-1.92352	0.919256	0.856414	1.93223	1.95189	1.74366	1.69489	8.61491	8.17347	1.52	0.94	8.34	0.56	2.2	Pd	-1.98286	-1.92909	0.920093	0.856674	1.9325	1.94415	1.75869	1.68772	8.69246
A15B1/Pd15Fe/Pd3_fcc_Pd	A15B1	Pd15Fe	Pd3_fcc_Pd	-330.616	-338.372	0.559088	fcc_A	Pd	-1.91312	-1.85607	0.91597	0.860029	1.89162	1.91106	1.72716	1.67621	8.62026	8.3324	1.52	0.94	8.34	0.56	2.2	Pd	-1.85635	-1.80313	0.914283	0.864284	1.88259	1.90127	1.72272	1.67879	8.65969	8.36641	1.52	0.94	8.34	0.56	2.2	Pd	-1.98285	-1.92908	0.920085	0.856672	1.93262	1.94427	1.75886	1.68786	8.69234
A15B1/Pd15Ir/Ir1Pd2_fcc_Pd	A15B1	Pd15Ir	Ir1Pd2_fcc_Pd	-328.273	-336.88	-0.291793	fcc_A	Ir	-2.42913	-2.43666	0.842135	0.652533	2.39321	2.40237	1.10034	0.802883	5.08703	4.41216	1.5	1.08	8.967	1.564	2.2	Pd	-2.0219	-1.98329	0.906072	0.863693	1.9708	1.97637	1.65648	1.61784	8.26525	8.09937	1.52	0.94	8.34	0.56	2.2	Pd	-2.02185	-1.9825	0.906332	0.863543	1.97138	1.97762	1.63136	1.59508	8.15304
A15B1/Pd15Ir/Pd3_fcc_Ir	A15B1	Pd15Ir	Pd3_fcc_Ir	-328.273	-336.09	0.49821	fcc_B	Pd	-1.89426	-1.85313	0.906383	0.868416	1.91108	1.92164	1.75931	1.73328	8.76369	8.70556	1.52	0.94	8.34	0.56	2.2	Pd	-2.07432	-2.04245	0.903199	0.866261	1.97767	1.99332	1.65475	1.64412	8.21174	8.16658	1.52	0.94	8.34	0.56	2.2	Pd	-1.89426	-1.85313	0.906383	0.868416	1.91108	1.92164	1.75931	1.73328	8.76369
A15B1/Pd15Ir/Pd3_fcc_Pd	A15B1	Pd15Ir	Pd3_fcc_Pd	-328.273	-336.068	0.519691	fcc_A	Pd	-1.89426	-1.85313	0.906383	0.868416	1.91108	1.92164	1.75931	1.73328	8.76369	8.70556	1.52	0.94	8.34	0.56	2.2	Pd	-1.89961	-1.86917	0.903032	0.872112	1.9016	1.91623	1.73951	1.73233	8.65687	8.62484	1.52	0.94	8.34	0.56	2.2	Pd	-2.0219	-1.98329	0.906072	0.863693	1.9708	1.97637	1.65648	1.61784	8.26525
A15B1/Pd15Ni/Ni1Pd2_fcc_Pd	A15B1	Pd15Ni	Ni1Pd2_fcc_Pd	-316.707	-325.054	-0.0320182	fcc_A	Ni	-1.79073	-1.08619	0.958017	0.732288	1.48764	1.49134	2.37146	1.54529	14.6484	11.0426	1.38	0.71	7.64	1.16	1.91	Pd	-1.9761	-1.91555	0.918825	0.84997	1.93141	1.93484	1.77962	1.66891	8.71519	8.11897	1.52	0.94	8.34	0.56	2.2	Pd	-1.96485	-1.90422	0.918902	0.850771	1.92411	1.92976	1.78077	1.67322	8.75613
A15B1/Pd15Ni/Pd3_fcc_Pd	A15B1	Pd15Ni	Pd3_fcc_Pd	-316.707	-324.334	0.688013	fcc_A	Pd	-1.93577	-1.87549	0.916372	0.853849	1.90574	1.91014	1.73252	1.63077	8.64609	8.11091	1.52	0.94	8.34	0.56	2.2	Pd	-1.91537	-1.85426	0.917741	0.853554	1.89379	1.89854	1.73866	1.63574	8.70085	8.16086	1.52	0.94	8.34	0.56	2.2	Pd	-1.96486	-1.90421	0.918906	0.850763	1.92407	1.92989	1.7807	1.67332	8.75594
A15B1/Pd15Os/Os1Pd2_fcc_Pd	A15B1	Pd15Os	Os1Pd2_fcc_Pd	-336.401	-345.327	-0.611176	fcc_A	Os	-2.62128	-2.76057	0.726022	0.537258	2.58068	2.58824	0.766026	0.45958	3.94231	3.46217	1.49	1.13	8.438	1.07766	2.2	Pd	-2.07839	-2.06592	0.890512	0.874621	1.99127	1.99505	1.61448	1.62213	8.02872	8.06772	1.52	0.94	8.34	0.56	2.2	Pd	-2.07835	-2.06817	0.888496	0.875977	1.99997	2.00233	1.57462	1.58036	7.83304
A15B1/Pd15Os/Pd3_fcc_Os	A15B1	Pd15Os	Pd3_fcc_Os	-336.401	-344.131	0.584702	fcc_B	Pd	-1.87719	-1.8691	0.889411	0.882113	1.90738	1.91239	1.7363	1.75074	8.68421	8.83036	1.52	0.94	8.34	0.56	2.2	Pd	-2.18865	-2.18339	0.885857	0.878094	2.01375	2.02264	1.61139	1.63615	7.90758	8.05614	1.52	0.94	8.34	0.56	2.2	Pd	-1.87719	-1.8691	0.889411	0.882113	1.90738	1.91239	1.7363	1.75074	8.68421
A15B1/Pd15Os/Pd3_fcc_Pd	A15B1	Pd15Os	Pd3_fcc_Pd	-336.401	-344.131	0.583933	fcc_A	Pd	-1.87719	-1.8691	0.889411	0.882113	1.90738	1.91239	1.7363	1.75074	8.68421	8.83036	1.52	0.94	8.34	0.56	2.2	Pd	-1.88188	-1.87795	0.888011	0.883878	1.89814	1.89719	1.72546	1.72332	8.57914	8.57519	1.52	0.94	8.34	0.56	2.2	Pd	-2.07839	-2.06592	0.890512	0.874621	1.99127	1.99505	1.61448	1.62213	8.02872
A15B1/Pd15Pt/Pd2Pt1_fcc_Pd	A15B1	Pd15Pt	Pd2Pt1_fcc_Pd	-319.7	-327.805	0.20981	fcc_A	Pd	-1.95442	-1.90215	0.91058	0.855727	1.94186	1.95158	1.68887	1.62231	8.44044	8.12647	1.52	0.94	8.34	0.56	2.2	Pd	-1.96069	-1.90997	0.910207	0.856188	1.94182	1.95085	1.67938	1.61114	8.40326	8.06628	1.52	0.94	8.34	0.56	2.2	Pt	-2.305	-2.28911	0.892371	0.818657	2.1853	2.19683	1.41709	1.32933	6.51243
A15B1/Pd15Pt/Pd3_fcc_Pd	A15B1	Pd15Pt	Pd3_fcc_Pd	-319.7	-327.644	0.370568	fcc_A	Pd	-1.92155	-1.86989	0.911581	0.857782	1.89795	1.92444	1.74895	1.71659	8.70019	8.4938	1.52	0.94	8.34	0.56	2.2	Pd	-1.91236	-1.85507	0.912915	0.855816	1.90978	1.92547	1.77284	1.71437	8.79988	8.5151	1.52	0.94	8.34	0.56	2.2	Pd	-1.95442	-1.90215	0.91058	0.855727	1.94186	1.95158	1.68887	1.62231	8.44044
A15B1/Pd15Pt/Pd3_fcc_Pt	A15B1	Pd15Pt	Pd3_fcc_Pt	-319.7	-327.674	0.340889	fcc_B	Pd	-1.96758	-1.91331	0.911752	0.855294	1.94577	1.95557	1.70892	1.63871	8.52788	8.19409	1.52	0.94	8.34	0.56	2.2	Pd	-1.91236	-1.85507	0.912915	0.855816	1.90978	1.92547	1.77284	1.71437	8.79988	8.5151	1.52	0.94	8.34	0.56	2.2	Pd	-1.91236	-1.85507	0.912915	0.855816	1.90978	1.92547	1.77284	1.71437	8.79988
A15B1/Pd15Re/Pd2Re1_fcc_Pd	A15B1	Pd15Re	Pd2Re1_fcc_Pd	-344.107	-353.122	-0.700621	fcc_A	Pd	-2.165	-2.16504	0.888931	0.889111	1.9223	1.92317	1.41571	1.41704	7.22049	7.22075	1.52	0.94	8.34	0.56	2.2	Pd	-2.16335	-2.16447	0.887696	0.889355	1.93372	1.93864	1.37085	1.38589	6.97227	7.0254	1.52	0.94	8.34	0.56	2.2	Re	-3.0103	-3.01068	0.523312	0.522503	2.70954	2.71741	0.237104	0.247383	2.79238
A15B1/Pd15Re/Pd3_fcc_Pd	A15B1	Pd15Re	Pd3_fcc_Pd	-344.107	-351.878	0.543312	fcc_A	Pd	-1.86492	-1.86574	0.893157	0.89357	1.80471	1.81117	1.54194	1.55686	8.14057	8.1836	1.52	0.94	8.34	0.56	2.2	Pd	-1.85002	-1.8489	0.893591	0.892154	1.80286	1.81159	1.55814	1.57312	8.08933	8.12605	1.52	0.94	8.34	0.56	2.2	Pd	-2.165	-2.16504	0.888931	0.889111	1.9223	1.92317	1.41571	1.41704	7.22049
A15B1/Pd15Re/Pd3_fcc_Re	A15B1	Pd15Re	Pd3_fcc_Re	-344.107	-351.842	0.579642	fcc_B	Pd	-1.86492	-1.86574	0.893157	0.89357	1.80471	1.81117	1.54194	1.55686	8.14057	8.1836	1.52	0.94	8.34	0.56	2.2	Pd	-2.28693	-2.28687	0.887453	0.887032	1.9633	1.97052	1.45561	1.46653	7.25633	7.27988	1.52	0.94	8.34	0.56	2.2	Pd	-1.86492	-1.86574	0.893157	0.89357	1.80471	1.81117	1.54194	1.55686	8.14057
A15B1/Pd15Rh/Pd2Rh1_fcc_Pd	A15B1	Pd15Rh	Pd2Rh1_fcc_Pd	-322.885	-331.109	0.0906672	fcc_A	Pd	-1.99444	-1.93069	0.918294	0.848364	1.93822	1.95808	1.77567	1.72581	8.78437	8.545	1.52	0.94	8.34	0.56	2.2	Pd	-1.98274	-1.91985	0.917245	0.849628	1.93835	1.95574	1.76517	1.71107	8.73205	8.4533	1.52	0.94	8.34	0.56	2.2	Rh	-2.14412	-1.93231	0.899812	0.644662	2.10289	2.12566	1.46748	1.03425	7.03486
A15B1/Pd15Rh/Pd3_fcc_Pd	A15B1	Pd15Rh	Pd3_fcc_Pd	-322.885	-330.415	0.784682	fcc_A	Pd	-1.92903	-1.86332	0.917381	0.850852	1.9196	1.94025	1.79722	1.75038	8.90535	8.72556	1.52	0.94	8.34	0.56	2.2	Pd	-1.90912	-1.84998	0.914158	0.85556	1.91963	1.94008	1.78272	1.74511	8.87391	8.69769	1.52	0.94	8.34	0.56	2.2	Pd	-1.91098	-1.84674	0.915754	0.852699	1.92372	1.93391	1.79951	1.73424	8.90599
A15B1/Pd15Rh/Pd3_fcc_Rh	A15B1	Pd15Rh	Pd3_fcc_Rh	-322.885	-330.429	0.770945	fcc_B	Pd	-1.93399	-1.86915	0.916714	0.851711	1.92044	1.93916	1.79254	1.74488	8.88619	8.71294	1.52	0.94	8.34	0.56	2.2	Pd	-2.02249	-1.95692	0.919565	0.847187	1.93984	1.96331	1.77478	1.71617	8.75719	8.43865	1.52	0.94	8.34	0.56	2.2	Pd	-1.934	-1.86919	0.916721	0.851713	1.92031	1.93905	1.79235	1.74438	8.88587
A15B1/Pd15Ru/Pd2Ru1_fcc_Pd	A15B1	Pd15Ru	Pd2Ru1_fcc_Pd	-329.577	-338.041	-0.148978	fcc_A	Pd	-2.02202	-1.98744	0.906944	0.860766	1.9504	1.96439	1.72048	1.69453	8.51169	8.2682	1.52	0.94	8.34	0.56	2.2	Pd	-1.99743	-1.96403	0.905524	0.862018	1.95221	1.96426	1.70219	1.677	8.41818	8.17408	1.52	0.94	8.34	0.56	2.2	Ru	-2.32861	-2.26491	0.851698	0.475614	2.3085	2.31501	1.25848	0.548823	5.78413
A15B1/Pd15Ru/Pd3_fcc_Pd	A15B1	Pd15Ru	Pd3_fcc_Pd	-329.577	-336.941	0.950496	fcc_A	Pd	-1.90455	-1.86935	0.902705	0.866968	1.91909	1.92752	1.76454	1.73417	8.76938	8.64689	1.52	0.94	8.34	0.56	2.2	Pd	-1.89143	-1.86643	0.898665	0.871506	1.91625	1.92511	1.75738	1.74671	8.73081	8.66496	1.52	0.94	8.34	0.56	2.2	Pd	-2.02202	-1.98744	0.906944	0.860766	1.9504	1.96439	1.72048	1.69453	8.51169
A15B1/Pd15Ru/Pd3_fcc_Ru	A15B1	Pd15Ru	Pd3_fcc_Ru	-329.577	-336.929	0.962575	fcc_B	Pd	-1.90455	-1.86935	0.902705	0.866968	1.91909	1.92752	1.76454	1.73417	8.76938	8.64689	1.52	0.94	8.34	0.56	2.2	Pd	-2.09249	-2.06329	0.90317	0.862399	1.96782	1.98493	1.71971	1.701	8.42189	8.23278	1.52	0.94	8.34	0.56	2.2	Pd	-1.90455	-1.86935	0.902705	0.866968	1.91909	1.92752	1.76454	1.73417	8.76938
A15B1/Pd15W/Pd2W1_fcc_Pd	A15B1	Pd15W	Pd2W1_fcc_Pd	-350.409	-359.127	-0.403406	fcc_A	Pd	-2.15473	-2.15473	0.88901	0.889511	1.95571	1.94767	1.48045	1.47672	7.25607	7.3237	1.52	0.94	8.34	0.56	2.2	Pd	-2.15534	-2.15534	0.888311	0.888472	1.97221	1.9705	1.44448	1.4473	7.02561	7.07333	1.52	0.94	8.34	0.56	2.2	W	-3.16474	-3.16474	0.42838	0.428291	2.87124	2.87738	0.00336332	0.018245	2.46453
A15B1/Pd15W/Pd3_fcc_Pd	A15B1	Pd15W	Pd3_fcc_Pd	-350.409	-358.393	0.331343	fcc_A	Pd	-1.80596	-1.80596	0.89138	0.891519	1.82916	1.83549	1.61234	1.66485	8.32293	8.78002	1.52	0.94	8.34	0.56	2.2	Pd	-1.80655	-1.80655	0.893084	0.89316	1.84711	1.85236	1.58612	1.62515	8.2403	8.56841	1.52	0.94	8.34	0.56	2.2	Pd	-1.76243	-1.76243	0.891644	0.891255	1.82685	1.84743	1.59514	1.686	8.22208
A15B1/Pd15W/Pd3_fcc_W	A15B1	Pd15W	Pd3_fcc_W	-350.409	-358.08	0.644018	fcc_B	Pd	-1.84214	-1.84214	0.892455	0.893001	1.82658	1.81627	1.60159	1.58834	8.32347	8.3465	1.52	0.94	8.34	0.56	2.2	Pd	-2.3036	-2.3036	0.886763	0.887212	1.99713	1.98948	1.50929	1.50382	7.20748	7.2429	1.52	0.94	8.34	0.56	2.2	Pd	-1.84218	-1.84218	0.892453	0.893	1.82663	1.81641	1.60148	1.58852	8.323
A15B1/Pt15Ag/Ag1Pt2_fcc_Pt	A15B1	Pt15Ag	Ag1Pt2_fcc_Pt	-356.746	-364.248	0.813007	fcc_A	Pt	-2.48629	-2.48629	0.868852	0.868964	2.0465	2.04517	0.465221	0.462853	3.83037	3.82714	1.53	1.04	9	2.13	2.28	Pt	-2.4917	-2.4917	0.869728	0.869774	2.04876	2.0484	0.465739	0.465628	3.80624	3.80891	1.53	1.04	9	2.13	2.28
A15B1/Pt15Ag/Pt3_fcc_Ag	A15B1	Pt15Ag	Pt3_fcc_Ag	-356.746	-364.662	0.398866	fcc_B	Pt	-2.53227	-2.53227	0.866945	0.866979	2.08242	2.08228	0.462188	0.462678	3.68426	3.68872	1.53	1.04	9	2.13	2.28	Pt	-2.53227	-2.53227	0.866945	0.866979	2.08242	2.08228	0.462188	0.462678	3.68426	3.68872	1.53	1.04	9	2.13	2.28	Pt	-2.45655	-2.45655	0.868588	0.868636	2.03397	2.0336	0.466155	0.466096	3.83319
A15B1/Pt15Ag/Pt3_fcc_Pt	A15B1	Pt15Ag	Pt3_fcc_Pt	-356.746	-364.903	0.157763	fcc_A	Pt	-2.53983	-2.53983	0.865354	0.86529	2.08792	2.08971	0.446259	0.452036	3.66334	3.68528	1.53	1.04	9	2.13	2.28	Pt	-2.48629	-2.48629	0.868852	0.868964	2.0465	2.04517	0.465221	0.462853	3.83037	3.82714	1.53	1.04	9	2.13	2.28	Pt	-2.48629	-2.48629	0.868852	0.868964	2.0465	2.04517	0.465221	0.462853	3.83037
A15B1/Pt15Au/Au1Pt2_fcc_Pt	A15B1	Pt15Au	Au1Pt2_fcc_Pt	-358.464	-365.972	0.806958	fcc_A	Au	-3.24079	-3.24079	0.949417	0.949523	1.78014	1.77782	1.33444	1.32798	6.43258	6.40281	1.59	1.01	9.23	2.31	2.54	Pt	-2.3965	-2.3965	0.871218	0.870942	2.02097	2.0247	0.402687	0.411115	3.88722	3.90552	1.53	1.04	9	2.13	2.28	Pt	-2.39649	-2.39649	0.871214	0.870944	2.02097	2.02462	0.402772	0.410997	3.88722
A15B1/Pt15Au/Pt3_fcc_Pt	A15B1	Pt15Au	Pt3_fcc_Pt	-358.464	-366.511	0.267427	fcc_A	Pt	-2.39649	-2.39649	0.871214	0.870944	2.02097	2.02462	0.402772	0.410997	3.88722	3.90498	1.53	1.04	9	2.13	2.28	Pt	-2.43036	-2.43036	0.869381	0.868916	2.03183	2.03854	0.417521	0.43322	3.79606	3.83511	1.53	1.04	9	2.13	2.28	Pt	-2.47391	-2.47391	0.867509	0.867506	2.05915	2.05899	0.417892	0.417053	3.65675
A15B1/Pt15Co/Co1Pt2_fcc_Pt	A15B1	Pt15Co	Co1Pt2_fcc_Pt	-375.2	-383.455	0.0595314	fcc_A	Co	-1.30843	-2.59844	0.523143	0.962858	1.50698	1.446	-0.426684	1.16607	6.29147	8.38847	1.39	0.76	7.881	0.662	1.88	Pt	-2.52103	-2.51212	0.854554	0.883777	2.08101	2.06279	0.486837	0.484379	3.75736	3.84464	1.53	1.04	9	2.13	2.28	Pt	-2.54547	-2.53574	0.855217	0.884503	2.08073	2.05656	0.49857	0.481784	3.8093
A15B1/Pt15Co/Pt3_fcc_Pt	A15B1	Pt15Co	Pt3_fcc_Pt	-375.2	-383.116	0.3985	fcc_A	Pt	-2.56298	-2.55731	0.857416	0.877544	2.10524	2.09428	0.477876	0.481523	3.7621	3.81358	1.53	1.04	9	2.13	2.28	Pt	-2.47434	-2.46814	0.861012	0.878096	2.0714	2.05721	0.448912	0.437743	3.82167	3.82904	1.53	1.04	9	2.13	2.28	Pt	-2.54547	-2.53572	0.855223	0.884511	2.08073	2.05646	0.498665	0.481744	3.80959
A15B1/Pt15Cr/Cr1Pt2_fcc_Pt	A15B1	Pt15Cr	Cr1Pt2_fcc_Pt	-386.85	-396.793	-1.62894	fcc_A	Cr	-1.65995	-1.66129	0.442936	0.444778	1.71346	1.71235	-0.716281	-0.728762	4.86743	4.86883	1.42	0.9	6.767	0.676	1.66	Pt	-2.56909	-2.56945	0.872553	0.873678	2.03341	2.03282	0.364946	0.365618	3.34375	3.34868	1.53	1.04	9	2.13	2.28	Pt	-2.61142	-2.61236	0.871655	0.874538	2.04245	2.03988	0.376796	0.375634	3.39087
A15B1/Pt15Cr/Pt3_fcc_Pt	A15B1	Pt15Cr	Pt3_fcc_Pt	-386.85	-396.284	-1.11942	fcc_A	Pt	-2.50287	-2.50255	0.873864	0.872476	2.04309	2.04799	0.300424	0.308985	3.32857	3.35556	1.53	1.04	9	2.13	2.28	Pt	-2.48678	-2.48772	0.875883	0.874711	2.03288	2.03344	0.27356	0.271627	3.36904	3.36981	1.53	1.04	9	2.13	2.28	Pt	-2.55964	-2.56027	0.871872	0.873804	2.05199	2.05198	0.322117	0.325164	3.35236
A15B1/Pt15Cu/Cu1Pt2_fcc_Pt	A15B1	Pt15Cu	Cu1Pt2_fcc_Pt	-362.851	-370.63	0.535379	fcc_A	Cu	-1.8379	-1.83789	0.957954	0.958009	1.19083	1.18912	1.00107	0.986406	10.5836	10.5082	1.41	0.67	7.73	1.24	1.9	Pt	-2.50939	-2.50938	0.869359	0.869918	2.0681	2.05939	0.503173	0.48274	3.88222	3.82545	1.53	1.04	9	2.13	2.28	Pt	-2.49903	-2.49902	0.868235	0.868111	2.06377	2.06543	0.481785	0.485225	3.81354
A15B1/Pt15Cu/Pt3_fcc_Cu	A15B1	Pt15Cu	Pt3_fcc_Cu	-362.851	-370.663	0.502686	fcc_B	Pt	-2.5537	-2.5537	0.867445	0.867507	2.09706	2.09576	0.467702	0.46409	3.73414	3.72189	1.53	1.04	9	2.13	2.28	Pt	-2.59964	-2.59964	0.86716	0.866577	2.10452	2.11303	0.512025	0.529623	3.70134	3.74745	1.53	1.04	9	2.13	2.28	Pt	-2.5537	-2.5537	0.867445	0.867507	2.09706	2.09576	0.467702	0.46409	3.73414
A15B1/Pt15Cu/Pt3_fcc_Pt	A15B1	Pt15Cu	Pt3_fcc_Pt	-362.851	-370.989	0.17635	fcc_A	Pt	-2.53774	-2.53774	0.865546	0.865739	2.1002	2.09666	0.45605	0.446826	3.69168	3.66225	1.53	1.04	9	2.13	2.28	Pt	-2.49903	-2.49902	0.868235	0.868111	2.06377	2.06543	0.481785	0.485225	3.81354	3.82152	1.53	1.04	9	2.13	2.28	Pt	-2.49903	-2.49902	0.868235	0.868111	2.06377	2.06543	0.481785	0.485225	3.81354
A15B1/Pt15Fe/Fe1Pt2_fcc_Pt	A15B1	Pt15Fe	Fe1Pt2_fcc_Pt	-380.012	-390.576	-2.24921	fcc_A	Fe	-1.3804	-1.38718	0.649939	0.651652	1.57246	1.57041	-0.214911	-0.243683	5.61945	5.70879	1.41	0.8	7.902	0.153	1.83	Pt	-2.51364	-2.51145	0.870021	0.867743	2.06566	2.06379	0.489474	0.475846	3.77497	3.74928	1.53	1.04	9	2.13	2.28	Pt	-2.54805	-2.54681	0.869581	0.869388	2.06288	2.06138	0.499392	0.492145	3.82269
A15B1/Pt15Fe/Pt3_fcc_Pt	A15B1	Pt15Fe	Pt3_fcc_Pt	-380.012	-390.44	-2.11311	fcc_A	Pt	-2.56129	-2.56099	0.863496	0.87248	2.0924	2.08829	0.473184	0.478107	3.77001	3.78899	1.53	1.04	9	2.13	2.28	Pt	-2.44928	-2.4452	0.869401	0.87154	2.04975	2.05193	0.429546	0.43391	3.8132	3.84327	1.53	1.04	9	2.13	2.28	Pt	-2.54803	-2.54678	0.869581	0.869376	2.06287	2.06142	0.499481	0.492325	3.8229
A15B1/Pt15Ir/Ir1Pt2_fcc_Pt	A15B1	Pt15Ir	Ir1Pt2_fcc_Pt	-380.028	-388.449	-0.105744	fcc_A	Ir	-2.59162	-2.59164	0.761766	0.761629	2.28948	2.29085	0.0444502	0.0471995	2.74519	2.75123	1.5	1.08	8.967	1.564	2.2	Pt	-2.57289	-2.57289	0.869336	0.869444	2.04198	2.04046	0.318196	0.314751	3.34139	3.33304	1.53	1.04	9	2.13	2.28	Pt	-2.55607	-2.55606	0.869458	0.869475	2.04636	2.046	0.31355	0.312618	3.32094
A15B1/Pt15Ir/Pt3_fcc_Ir	A15B1	Pt15Ir	Pt3_fcc_Ir	-380.028	-388.001	0.341936	fcc_B	Pt	-2.52766	-2.52765	0.870585	0.870616	2.0165	2.01599	0.309773	0.308595	3.40887	3.40624	1.53	1.04	9	2.13	2.28	Pt	-2.64464	-2.64465	0.868886	0.868892	2.05626	2.05594	0.346306	0.345473	3.34908	3.3468	1.53	1.04	9	2.13	2.28	Pt	-2.52766	-2.52765	0.870585	0.870616	2.0165	2.01599	0.309773	0.308595	3.40887
A15B1/Pt15Ir/Pt3_fcc_Pt	A15B1	Pt15Ir	Pt3_fcc_Pt	-380.028	-388.035	0.307371	fcc_A	Pt	-2.52766	-2.52765	0.870585	0.870616	2.0165	2.01599	0.309773	0.308595	3.40887	3.40624	1.53	1.04	9	2.13	2.28	Pt	-2.51901	-2.51902	0.871272	0.871141	2.01937	2.0209	0.322288	0.325667	3.42206	3.42982	1.53	1.04	9	2.13	2.28	Pt	-2.57289	-2.57289	0.869336	0.869444	2.04198	2.04046	0.318196	0.314751	3.34139
A15B1/Pt15Ni/Ni1Pt2_fcc_Pt	A15B1	Pt15Ni	Ni1Pt2_fcc_Pt	-368.692	-377.139	-0.131976	fcc_A	Ni	-1.2184	-1.21837	0.864638	0.864855	1.36583	1.36128	0.0538566	0.023989	7.48823	7.41996	1.38	0.71	7.64	1.16	1.91	Pt	-2.51249	-2.51254	0.868912	0.868935	2.07141	2.07066	0.489737	0.487506	3.82089	3.81313	1.53	1.04	9	2.13	2.28	Pt	-2.5185	-2.51856	0.86973	0.869756	2.0685	2.06775	0.489829	0.487466	3.84358
A15B1/Pt15Ni/Pt3_fcc_Pt	A15B1	Pt15Ni	Pt3_fcc_Pt	-368.692	-376.843	0.163919	fcc_A	Pt	-2.5285	-2.52854	0.86712	0.867236	2.10606	2.10421	0.466129	0.46203	3.73658	3.7259	1.53	1.04	9	2.13	2.28	Pt	-2.49927	-2.49933	0.868728	0.868471	2.08114	2.08513	0.41504	0.424425	3.68228	3.70725	1.53	1.04	9	2.13	2.28	Pt	-2.53391	-2.53395	0.868034	0.868024	2.10086	2.10092	0.460051	0.460085	3.7383
A15B1/Pt15Os/Os1Pt2_fcc_Pt	A15B1	Pt15Os	Os1Pt2_fcc_Pt	-388.858	-397.478	-0.305369	fcc_A	Os	-2.85741	-2.88035	0.667373	0.642318	2.51482	2.52094	-0.103615	-0.137246	2.4267	2.41717	1.49	1.13	8.438	1.07766	2.2	Pt	-2.61893	-2.61796	0.87121	0.869815	2.07679	2.07778	0.322135	0.325749	3.26961	3.27059	1.53	1.04	9	2.13	2.28	Pt	-2.62839	-2.62779	0.87195	0.869835	2.06067	2.06299	0.32433	0.329637	3.3211
A15B1/Pt15Os/Pt3_fcc_Pt	A15B1	Pt15Os	Pt3_fcc_Pt	-388.858	-396.781	0.391261	fcc_A	Pt	-2.49037	-2.48873	0.873246	0.87303	2.008	2.00718	0.306302	0.305505	3.37975	3.37413	1.53	1.04	9	2.13	2.28	Pt	-2.50074	-2.49958	0.875105	0.874372	2.00804	2.01022	0.297717	0.303966	3.46579	3.47966	1.53	1.04	9	2.13	2.28	Pt	-2.51027	-2.50897	0.873998	0.872479	1.99644	1.99839	0.308833	0.313012	3.42173
A15B1/Pt15Pd/Pd1Pt2_fcc_Pt	A15B1	Pt15Pd	Pd1Pt2_fcc_Pt	-367.512	-375.477	0.349094	fcc_A	Pd	-2.10052	-2.10052	0.894108	0.893894	1.76362	1.76679	0.548693	0.557965	4.99911	5.02029	1.52	0.94	8.34	0.56	2.2	Pt	-2.48674	-2.48674	0.86849	0.86871	2.06289	2.05941	0.494954	0.486686	3.86186	3.83855	1.53	1.04	9	2.13	2.28	Pt	-2.49124	-2.49124	0.868711	0.868869	2.06375	2.06102	0.490509	0.483607	3.83638
A15B1/Pt15Pd/Pt3_fcc_Pd	A15B1	Pt15Pd	Pt3_fcc_Pd	-367.512	-375.47	0.356155	fcc_B	Pt	-2.52329	-2.52329	0.867505	0.867684	2.0948	2.09205	0.474767	0.468484	3.76684	3.74964	1.53	1.04	9	2.13	2.28	Pt	-2.48557	-2.48557	0.8678	0.868094	2.07035	2.06581	0.50015	0.489648	3.81993	3.79071	1.53	1.04	9	2.13	2.28	Pt	-2.52329	-2.52329	0.867505	0.867684	2.0948	2.09205	0.474767	0.468484	3.76684
A15B1/Pt15Pd/Pt3_fcc_Pt	A15B1	Pt15Pd	Pt3_fcc_Pt	-367.512	-375.604	0.222395	fcc_A	Pt	-2.52087	-2.52087	0.867004	0.867133	2.09725	2.09523	0.474465	0.469815	3.77767	3.7649	1.53	1.04	9	2.13	2.28	Pt	-2.48674	-2.48674	0.86849	0.86871	2.06289	2.05941	0.494954	0.486686	3.86186	3.83855	1.53	1.04	9	2.13	2.28	Pt	-2.48674	-2.48674	0.86849	0.86871	2.06289	2.05941	0.494954	0.486686	3.86186
A15B1/Pt15Re/Pt2Re1_fcc_Pt	A15B1	Pt15Re	Pt2Re1_fcc_Pt	-397.074	-405.695	-0.306698	fcc_A	Pt	-2.66665	-2.66668	0.872938	0.872832	2.05451	2.05603	0.327326	0.330971	3.34508	3.35494	1.53	1.04	9	2.13	2.28	Pt	-2.64729	-2.6473	0.872465	0.872446	2.07368	2.07423	0.322798	0.324206	3.26843	3.27242	1.53	1.04	9	2.13	2.28	Re	-3.12112	-3.12113	0.544904	0.544533	2.67385	2.67744	-0.307324	-0.303208	2.30996
A15B1/Pt15Re/Pt3_fcc_Pt	A15B1	Pt15Re	Pt3_fcc_Pt	-397.074	-404.978	0.410479	fcc_A	Pt	-2.54684	-2.54687	0.87374	0.874075	1.99086	1.98664	0.303327	0.29222	3.51114	3.47912	1.53	1.04	9	2.13	2.28	Pt	-2.47472	-2.47475	0.876028	0.87621	1.9889	1.98816	0.304497	0.30538	3.55167	3.56272	1.53	1.04	9	2.13	2.28	Pt	-2.66664	-2.66667	0.872941	0.872844	2.05449	2.05596	0.327353	0.330889	3.34496
A15B1/Pt15Re/Pt3_fcc_Re	A15B1	Pt15Re	Pt3_fcc_Re	-397.074	-404.891	0.496936	fcc_B	Pt	-2.54686	-2.54687	0.873745	0.874078	1.9908	1.98661	0.303093	0.292148	3.51015	3.47873	1.53	1.04	9	2.13	2.28	Pt	-2.81083	-2.81084	0.871265	0.871553	2.0841	2.08153	0.371821	0.368268	3.367	3.36449	1.53	1.04	9	2.13	2.28	Pt	-2.54684	-2.54687	0.87374	0.874075	1.99086	1.98664	0.303327	0.29222	3.51114
A15B1/Pt15Rh/Pt2Rh1_fcc_Pt	A15B1	Pt15Rh	Pt2Rh1_fcc_Pt	-375.045	-383.45	-0.0899703	fcc_A	Pt	-2.52948	-2.52952	0.871973	0.871806	2.0145	2.01387	0.344185	0.341518	3.40149	3.39098	1.53	1.04	9	2.13	2.28	Pt	-2.51016	-2.51024	0.872097	0.872194	2.01544	2.01302	0.340481	0.334285	3.39245	3.3743	1.53	1.04	9	2.13	2.28	Rh	-2.07951	-2.07879	0.793078	0.79211	1.96624	1.96463	0.00304959	-0.00476418	3.42185
A15B1/Pt15Rh/Pt3_fcc_Pt	A15B1	Pt15Rh	Pt3_fcc_Pt	-375.045	-383.047	0.312549	fcc_A	Pt	-2.53067	-2.53069	0.871893	0.871951	2.03074	2.02751	0.326222	0.317373	3.41789	3.39183	1.53	1.04	9	2.13	2.28	Pt	-2.50657	-2.50662	0.872653	0.872528	2.02118	2.02145	0.312115	0.312501	3.40544	3.40497	1.53	1.04	9	2.13	2.28	Pt	-2.52948	-2.52952	0.871973	0.871806	2.0145	2.01387	0.344185	0.341518	3.40149
A15B1/Pt15Rh/Pt3_fcc_Rh	A15B1	Pt15Rh	Pt3_fcc_Rh	-375.045	-383.005	0.355037	fcc_B	Pt	-2.53067	-2.53069	0.871893	0.871951	2.03074	2.02751	0.326222	0.317373	3.41789	3.39183	1.53	1.04	9	2.13	2.28	Pt	-2.58234	-2.5824	0.871015	0.87085	2.03204	2.03189	0.365675	0.364652	3.36925	3.3652	1.53	1.04	9	2.13	2.28	Pt	-2.53067	-2.53069	0.871893	0.871951	2.03074	2.02751	0.326222	0.317373	3.41789
A15B1/Pt15Ru/Pt2Ru1_fcc_Pt	A15B1	Pt15Ru	Pt2Ru1_fcc_Pt	-382.156	-390.753	-0.281869	fcc_A	Pt	-2.58792	-2.58738	0.871387	0.867897	2.03203	2.03303	0.352602	0.350298	3.37337	3.36865	1.53	1.04	9	2.13	2.28	Pt	-2.56316	-2.56284	0.871349	0.867903	2.03433	2.03426	0.346469	0.340087	3.33576	3.32602	1.53	1.04	9	2.13	2.28	Ru	-2.40931	-2.41093	0.666387	0.699276	2.22642	2.21781	-0.172003	-0.118469	2.87036
A15B1/Pt15Ru/Pt3_fcc_Pt	A15B1	Pt15Ru	Pt3_fcc_Pt	-382.156	-390.059	0.41177	fcc_A	Pt	-2.5266	-2.52538	0.87392	0.867483	2.01552	2.01884	0.325778	0.324838	3.4302	3.42636	1.53	1.04	9	2.13	2.28	Pt	-2.51008	-2.51035	0.875286	0.869009	2.01925	2.02303	0.308593	0.311899	3.4407	3.44044	1.53	1.04	9	2.13	2.28	Pt	-2.4971	-2.49553	0.874168	0.867849	2.01859	2.0196	0.316205	0.309116	3.39431
A15B1/Pt15Ru/Pt3_fcc_Ru	A15B1	Pt15Ru	Pt3_fcc_Ru	-382.156	-390.039	0.431502	fcc_B	Pt	-2.54608	-2.54602	0.873672	0.867511	2.0203	2.02436	0.318373	0.319789	3.42747	3.42569	1.53	1.04	9	2.13	2.28	Pt	-2.67246	-2.67579	0.876194	0.86197	2.04702	2.04744	0.387304	0.372055	3.39866	3.31521	1.53	1.04	9	2.13	2.28	Pt	-2.54606	-2.54598	0.873676	0.867509	2.02025	2.02436	0.31832	0.319885	3.42729
A15B1/Pt15W/Pt2W1_fcc_Pt	A15B1	Pt15W	Pt2W1_fcc_Pt	-403.645	-412.148	-0.1886	fcc_A	Pt	-2.66298	-2.66298	0.878405	0.878578	2.02618	2.02483	0.276803	0.274852	3.08139	3.07944	1.53	1.04	9	2.13	2.28	Pt	-2.62257	-2.62258	0.878083	0.878506	2.03665	2.03279	0.269142	0.26233	3.02539	3.01331	1.53	1.04	9	2.13	2.28	W	-3.28411	-3.28411	0.463553	0.463754	2.79456	2.79366	-0.524121	-0.524467	2.17667
A15B1/Pt15W/Pt3_fcc_Pt	A15B1	Pt15W	Pt3_fcc_Pt	-403.645	-411.539	0.420975	fcc_A	Pt	-2.53278	-2.53278	0.878901	0.879156	1.93991	1.9374	0.180719	0.17511	3.12813	3.11706	1.53	1.04	9	2.13	2.28	Pt	-2.41946	-2.41946	0.882608	0.882538	1.92407	1.92504	0.160066	0.162873	3.24424	3.25155	1.53	1.04	9	2.13	2.28	Pt	-2.66296	-2.66296	0.878407	0.878578	2.02617	2.02484	0.276748	0.274827	3.08144
A15B1/Pt15W/Pt3_fcc_W	A15B1	Pt15W	Pt3_fcc_W	-403.645	-411.401	0.559055	fcc_B	Pt	-2.5328	-2.53281	0.878905	0.879155	1.93993	1.93746	0.180656	0.175117	3.12824	3.11725	1.53	1.04	9	2.13	2.28	Pt	-2.82373	-2.82373	0.87613	0.876343	2.04755	2.04521	0.322952	0.318285	3.06066	3.04971	1.53	1.04	9	2.13	2.28	Pt	-2.53278	-2.53278	0.878901	0.879156	1.93991	1.9374	0.180719	0.17511	3.12813
A15B1/Re15Ag/Ag1Re2_fcc_Re	A15B1	Re15Ag	Ag1Re2_fcc_Re	-712.547	-722.341	-1.47887	fcc_A	Re	-2.45908	-2.45902	0.689387	0.691394	2.29978	2.29558	-0.214038	-0.212127	2.27669	2.28308	1.52	1.2	7.834	0.06	1.6	Re	-2.5448	-2.54475	0.694158	0.695826	2.36592	2.36375	-0.138297	-0.134226	2.15939	2.16603	1.52	1.2	7.834	0.06	1.6	Re	-2.49227	-2.49222	0.686149	0.68724	2.32119	2.32027	-0.206543	-0.202779	2.22708
A15B1/Re15Ag/Re3_fcc_Ag	A15B1	Re15Ag	Re3_fcc_Ag	-712.547	-722.122	-1.25975	fcc_B	Re	-2.5448	-2.54475	0.694158	0.695826	2.36592	2.36375	-0.138297	-0.134226	2.15939	2.16603	1.52	1.2	7.834	0.06	1.6	Re	-2.43	-2.42988	0.674646	0.672855	2.28836	2.29515	-0.268209	-0.264261	2.3944	2.3921	1.52	1.2	7.834	0.06	1.6	Re	-2.5448	-2.54475	0.694158	0.695826	2.36592	2.36375	-0.138297	-0.134226	2.15939
A15B1/Re15Ag/Re3_fcc_Re	A15B1	Re15Ag	Re3_fcc_Re	-712.547	-721.958	-1.09587	fcc_A	Re	-2.40817	-2.4081	0.66846	0.670342	2.29158	2.28625	-0.30518	-0.306595	2.43254	2.43692	1.52	1.2	7.834	0.06	1.6	Re	-2.43	-2.42988	0.674646	0.672855	2.28836	2.29515	-0.268209	-0.264261	2.3944	2.3921	1.52	1.2	7.834	0.06	1.6	Re	-2.52757	-2.5275	0.707185	0.708709	2.33996	2.33548	-0.105446	-0.105302	2.22382
A15B1/Re15Au/Au1Re2_fcc_Re	A15B1	Re15Au	Au1Re2_fcc_Re	-717.506	-727.196	-1.37598	fcc_A	Re	-2.50938	-2.50932	0.690769	0.690033	2.32909	2.33187	-0.236532	-0.234117	2.30245	2.30485	1.52	1.2	7.834	0.06	1.6	Re	-2.56754	-2.56747	0.698254	0.697058	2.36196	2.36593	-0.132388	-0.131217	2.16644	2.16613	1.52	1.2	7.834	0.06	1.6	Re	-2.53813	-2.53808	0.686608	0.687989	2.36006	2.35667	-0.223771	-0.22313	2.25418
A15B1/Re15Au/Re3_fcc_Au	A15B1	Re15Au	Re3_fcc_Au	-717.506	-727.028	-1.20796	fcc_B	Re	-2.56754	-2.56747	0.698254	0.697058	2.36196	2.36593	-0.132388	-0.131217	2.16644	2.16613	1.52	1.2	7.834	0.06	1.6	Re	-2.50157	-2.50148	0.676156	0.679199	2.33289	2.32519	-0.31252	-0.312947	2.47546	2.48422	1.52	1.2	7.834	0.06	1.6	Re	-2.56754	-2.56747	0.698254	0.697058	2.36196	2.36593	-0.132388	-0.131217	2.16644
A15B1/Re15Au/Re3_fcc_Re	A15B1	Re15Au	Re3_fcc_Re	-717.506	-726.83	-1.00972	fcc_A	Re	-2.48009	-2.48002	0.668096	0.669312	2.35941	2.35607	-0.368276	-0.369063	2.52547	2.52906	1.52	1.2	7.834	0.06	1.6	Re	-2.50157	-2.50148	0.676156	0.679199	2.33289	2.32519	-0.31252	-0.312947	2.47546	2.48422	1.52	1.2	7.834	0.06	1.6	Re	-2.53261	-2.53257	0.706318	0.709305	2.33477	2.32711	-0.11444	-0.112427	2.2542
A15B1/Re15Co/Co1Re2_fcc_Re	A15B1	Re15Co	Co1Re2_fcc_Re	-735.953	-744.957	-0.689643	fcc_A	Co	-1.72424	-1.72463	0.791874	0.790354	1.55706	1.56555	-0.144601	-0.124444	3.83984	3.83194	1.39	0.76	7.881	0.662	1.88	Re	-2.49674	-2.49692	0.68633	0.685814	2.35262	2.35393	-0.158776	-0.158829	2.18092	2.17996	1.52	1.2	7.834	0.06	1.6	Re	-2.50013	-2.50025	0.694987	0.693749	2.32871	2.33184	-0.149458	-0.149978	2.20173
A15B1/Re15Co/Re3_fcc_Co	A15B1	Re15Co	Re3_fcc_Co	-735.953	-745.021	-0.75355	fcc_B	Re	-2.62168	-2.62174	0.679459	0.678038	2.38942	2.39328	-0.125388	-0.125925	2.08156	2.07914	1.52	1.2	7.834	0.06	1.6	Re	-2.54232	-2.54246	0.686874	0.688252	2.38399	2.37786	-0.158805	-0.162117	2.16764	2.16708	1.52	1.2	7.834	0.06	1.6	Re	-2.54232	-2.54246	0.686874	0.688252	2.38399	2.37786	-0.158805	-0.162117	2.16764
A15B1/Re15Co/Re3_fcc_Re	A15B1	Re15Co	Re3_fcc_Re	-735.953	-745.099	-0.830998	fcc_A	Re	-2.45442	-2.4547	0.705309	0.70446	2.34785	2.34831	-0.143466	-0.146298	2.23721	2.23257	1.52	1.2	7.834	0.06	1.6	Re	-2.49674	-2.49692	0.68633	0.685814	2.35262	2.35393	-0.158776	-0.158829	2.18092	2.17996	1.52	1.2	7.834	0.06	1.6	Re	-2.54232	-2.54246	0.686874	0.688252	2.38399	2.37786	-0.158805	-0.162117	2.16764
A15B1/Re15Cr/Cr1Re2_fcc_Re	A15B1	Re15Cr	Cr1Re2_fcc_Re	-743.503	-753.222	-1.40509	fcc_A	Cr	-1.60018	-1.54465	0.692551	0.342172	1.69604	1.79516	-0.423508	-1.15643	3.44256	4.32605	1.42	0.9	6.767	0.676	1.66	Re	-2.46792	-2.45923	0.70404	0.70718	2.27682	2.27732	-0.15852	-0.129628	2.22227	2.2513	1.52	1.2	7.834	0.06	1.6	Re	-2.43728	-2.42367	0.698212	0.707844	2.27912	2.26763	-0.174941	-0.142783	2.23298
A15B1/Re15Cr/Re3_fcc_Cr	A15B1	Re15Cr	Re3_fcc_Cr	-743.503	-752.822	-1.00457	fcc_B	Re	-2.49372	-2.49676	0.706108	0.699369	2.31398	2.32381	-0.172024	-0.171161	2.21869	2.2216	1.52	1.2	7.834	0.06	1.6	Re	-2.5092	-2.50781	0.701104	0.696646	2.29504	2.30552	-0.121618	-0.123367	2.1579	2.15927	1.52	1.2	7.834	0.06	1.6	Re	-2.49372	-2.49676	0.706108	0.699369	2.31398	2.32381	-0.172024	-0.171161	2.21869
A15B1/Re15Cr/Re3_fcc_Re	A15B1	Re15Cr	Re3_fcc_Re	-743.503	-752.725	-0.907718	fcc_A	Re	-2.47182	-2.46418	0.701536	0.703632	2.26354	2.26556	-0.0900987	-0.0703009	2.16684	2.17691	1.52	1.2	7.834	0.06	1.6	Re	-2.5092	-2.50781	0.701104	0.696646	2.29504	2.30552	-0.121618	-0.123367	2.1579	2.15927	1.52	1.2	7.834	0.06	1.6	Re	-2.49716	-2.49814	0.718996	0.710179	2.28798	2.30829	-0.145179	-0.148504	2.23276
A15B1/Re15Cu/Cu1Re2_fcc_Re	A15B1	Re15Cu	Cu1Re2_fcc_Re	-720.262	-730.05	-1.47276	fcc_A	Re	-2.47624	-2.47613	0.685705	0.68739	2.32311	2.32081	-0.183893	-0.179589	2.21371	2.2219	1.52	1.2	7.834	0.06	1.6	Re	-2.55625	-2.55615	0.692015	0.694124	2.37568	2.37142	-0.146266	-0.142843	2.16693	2.17507	1.52	1.2	7.834	0.06	1.6	Re	-2.47271	-2.47263	0.693063	0.694339	2.30341	2.30307	-0.175452	-0.169995	2.24223
A15B1/Re15Cu/Re3_fcc_Cu	A15B1	Re15Cu	Re3_fcc_Cu	-720.262	-729.69	-1.11295	fcc_B	Re	-2.55625	-2.55615	0.692015	0.694124	2.37568	2.37142	-0.146266	-0.142843	2.16693	2.17507	1.52	1.2	7.834	0.06	1.6	Re	-2.53449	-2.53437	0.675177	0.678618	2.33845	2.32963	-0.175046	-0.173263	2.189	2.19788	1.52	1.2	7.834	0.06	1.6	Re	-2.55625	-2.55615	0.692015	0.694124	2.37568	2.37142	-0.146266	-0.142843	2.16693
A15B1/Re15Cu/Re3_fcc_Re	A15B1	Re15Cu	Re3_fcc_Re	-720.262	-729.422	-0.844837	fcc_A	Re	-2.48528	-2.48516	0.675209	0.677474	2.3161	2.3087	-0.178639	-0.180075	2.20958	2.21407	1.52	1.2	7.834	0.06	1.6	Re	-2.53449	-2.53437	0.675177	0.678618	2.33845	2.32963	-0.175046	-0.173263	2.189	2.19788	1.52	1.2	7.834	0.06	1.6	Re	-2.50917	-2.5091	0.705239	0.707894	2.34433	2.33818	-0.112856	-0.11045	2.24081
A15B1/Re15Fe/Fe1Re2_fcc_Re	A15B1	Re15Fe	Fe1Re2_fcc_Re	-740.248	-749.451	-0.887748	fcc_A	Fe	-1.43714	-1.73621	0.628532	0.767218	1.67424	1.63955	-0.581297	-0.163675	3.74606	3.59659	1.41	0.8	7.902	0.153	1.83	Re	-2.46757	-2.47173	0.688445	0.682433	2.35312	2.3531	-0.148022	-0.158847	2.18307	2.18409	1.52	1.2	7.834	0.06	1.6	Re	-2.47649	-2.481	0.69607	0.690529	2.33784	2.33162	-0.135832	-0.150742	2.19693
A15B1/Re15Fe/Re3_fcc_Re	A15B1	Re15Fe	Re3_fcc_Re	-740.248	-749.456	-0.892895	fcc_A	Re	-2.49178	-2.49842	0.702005	0.695574	2.3558	2.36069	-0.147748	-0.15033	2.19647	2.19446	1.52	1.2	7.834	0.06	1.6	Re	-2.4745	-2.47709	0.700763	0.700295	2.35418	2.3471	-0.135902	-0.140202	2.22189	2.22322	1.52	1.2	7.834	0.06	1.6	Re	-2.48817	-2.49116	0.689752	0.689406	2.38308	2.37588	-0.149863	-0.152695	2.18732
A15B1/Re15Ir/Ir1Re2_fcc_Re	A15B1	Re15Ir	Ir1Re2_fcc_Re	-745.673	-754.158	-0.170681	fcc_A	Ir	-3.1753	-3.1753	0.819876	0.820311	2.28296	2.28046	0.37621	0.375219	2.45703	2.45745	1.5	1.08	8.967	1.564	2.2	Re	-2.5354	-2.53532	0.690556	0.689717	2.39023	2.39373	-0.173037	-0.17096	2.20511	2.2058	1.52	1.2	7.834	0.06	1.6	Re	-2.54803	-2.54797	0.685876	0.684065	2.41078	2.4192	-0.168141	-0.163235	2.18776
A15B1/Re15Ir/Re3_fcc_Ir	A15B1	Re15Ir	Re3_fcc_Ir	-745.673	-754.724	-0.736927	fcc_B	Re	-2.51885	-2.51878	0.68867	0.689916	2.38795	2.38571	-0.135862	-0.133357	2.18366	2.18893	1.52	1.2	7.834	0.06	1.6	Re	-2.58923	-2.58917	0.677575	0.680259	2.43312	2.42563	-0.194169	-0.193621	2.20669	2.21292	1.52	1.2	7.834	0.06	1.6	Re	-2.51885	-2.51878	0.68867	0.689916	2.38795	2.38571	-0.135862	-0.133357	2.18366
A15B1/Re15Ir/Re3_fcc_Re	A15B1	Re15Ir	Re3_fcc_Re	-745.673	-754.729	-0.741463	fcc_A	Re	-2.51885	-2.51878	0.68867	0.689916	2.38795	2.38571	-0.135862	-0.133357	2.18366	2.18893	1.52	1.2	7.834	0.06	1.6	Re	-2.44398	-2.44391	0.700154	0.696827	2.35003	2.36385	-0.14467	-0.137725	2.24638	2.24407	1.52	1.2	7.834	0.06	1.6	Re	-2.54803	-2.54797	0.685876	0.684065	2.41078	2.4192	-0.168141	-0.163235	2.18776
A15B1/Re15Ni/Ni1Re2_fcc_Re	A15B1	Re15Ni	Ni1Re2_fcc_Re	-729.802	-738.791	-0.673744	fcc_A	Ni	-2.01271	-2.01262	0.877703	0.878139	1.43765	1.43432	0.255088	0.245716	4.37464	4.36882	1.38	0.71	7.64	1.16	1.91	Re	-2.49744	-2.49738	0.683926	0.684925	2.34495	2.34088	-0.172334	-0.17432	2.18906	2.18964	1.52	1.2	7.834	0.06	1.6	Re	-2.50829	-2.50826	0.691662	0.691597	2.32414	2.3253	-0.160004	-0.158269	2.20725
A15B1/Re15Ni/Re3_fcc_Ni	A15B1	Re15Ni	Re3_fcc_Ni	-729.802	-739.053	-0.935974	fcc_B	Re	-2.62105	-2.62097	0.675886	0.676832	2.37592	2.37378	-0.146108	-0.144866	2.10155	2.10468	1.52	1.2	7.834	0.06	1.6	Re	-2.56544	-2.56537	0.686968	0.689505	2.38788	2.37867	-0.154064	-0.156967	2.16102	2.16342	1.52	1.2	7.834	0.06	1.6	Re	-2.56544	-2.56537	0.686968	0.689505	2.38788	2.37867	-0.154064	-0.156967	2.16102
A15B1/Re15Ni/Re3_fcc_Re	A15B1	Re15Ni	Re3_fcc_Re	-729.802	-738.949	-0.832	fcc_A	Re	-2.47366	-2.47361	0.704407	0.703956	2.34512	2.34564	-0.140414	-0.141789	2.23962	2.23702	1.52	1.2	7.834	0.06	1.6	Re	-2.49744	-2.49738	0.683926	0.684925	2.34495	2.34088	-0.172334	-0.17432	2.18906	2.18964	1.52	1.2	7.834	0.06	1.6	Re	-2.56544	-2.56537	0.686968	0.689505	2.38788	2.37867	-0.154064	-0.156967	2.16102
A15B1/Re15Os/Os1Re2_fcc_Re	A15B1	Re15Os	Os1Re2_fcc_Re	-753.032	-761.937	-0.589776	fcc_A	Os	-2.77567	-2.77563	0.771188	0.768669	2.29608	2.3086	0.0680283	0.0759143	2.24855	2.25236	1.49	1.13	8.438	1.07766	2.2	Re	-2.48661	-2.48649	0.70596	0.708093	2.34748	2.34292	-0.158266	-0.155878	2.21865	2.22585	1.52	1.2	7.834	0.06	1.6	Re	-2.48146	-2.48135	0.708357	0.708376	2.33881	2.34055	-0.162893	-0.159746	2.22011
A15B1/Re15Os/Re3_fcc_Re	A15B1	Re15Os	Re3_fcc_Re	-753.032	-762.215	-0.868552	fcc_A	Re	-2.53641	-2.53628	0.702646	0.702264	2.3727	2.37697	-0.181479	-0.175831	2.21236	2.21736	1.52	1.2	7.834	0.06	1.6	Re	-2.5201	-2.52	0.700823	0.704997	2.36882	2.35639	-0.166378	-0.167769	2.21099	2.21848	1.52	1.2	7.834	0.06	1.6	Re	-2.45254	-2.45245	0.713775	0.714389	2.30527	2.30427	-0.154994	-0.153498	2.25953
A15B1/Re15Pd/Pd1Re2_fcc_Re	A15B1	Re15Pd	Pd1Re2_fcc_Re	-728.279	-738.006	-1.41241	fcc_A	Re	-2.52339	-2.52333	0.688082	0.688612	2.34043	2.33701	-0.183716	-0.187121	2.21535	2.21324	1.52	1.2	7.834	0.06	1.6	Re	-2.56808	-2.56801	0.690227	0.690539	2.38293	2.38242	-0.138759	-0.138407	2.16144	2.16173	1.52	1.2	7.834	0.06	1.6	Re	-2.53763	-2.53752	0.684759	0.684166	2.36201	2.36271	-0.181123	-0.182631	2.18115
A15B1/Re15Pd/Re3_fcc_Pd	A15B1	Re15Pd	Re3_fcc_Pd	-728.279	-737.612	-1.01857	fcc_B	Re	-2.56808	-2.56801	0.690227	0.690539	2.38293	2.38242	-0.138759	-0.138407	2.16144	2.16173	1.52	1.2	7.834	0.06	1.6	Re	-2.55276	-2.55269	0.674623	0.673564	2.35518	2.35823	-0.207491	-0.207588	2.22452	2.22162	1.52	1.2	7.834	0.06	1.6	Re	-2.56808	-2.56801	0.690227	0.690539	2.38293	2.38242	-0.138759	-0.138407	2.16144
A15B1/Re15Pd/Re3_fcc_Re	A15B1	Re15Pd	Re3_fcc_Re	-728.279	-737.781	-1.18734	fcc_A	Re	-2.53511	-2.53501	0.700661	0.700547	2.3496	2.34893	-0.150188	-0.151612	2.20705	2.20585	1.52	1.2	7.834	0.06	1.6	Re	-2.52339	-2.52333	0.688082	0.688612	2.34043	2.33701	-0.183716	-0.187121	2.21535	2.21324	1.52	1.2	7.834	0.06	1.6	Re	-2.52339	-2.52333	0.688082	0.688612	2.34043	2.33701	-0.183716	-0.187121	2.21535
A15B1/Re15Pt/Pt1Re2_fcc_Re	A15B1	Re15Pt	Pt1Re2_fcc_Re	-734.307	-743.925	-1.30287	fcc_A	Re	-2.56699	-2.56694	0.693302	0.691735	2.37667	2.38187	-0.132881	-0.132229	2.17776	2.17453	1.52	1.2	7.834	0.06	1.6	Re	-2.55609	-2.55608	0.689292	0.691565	2.36929	2.36303	-0.200948	-0.201365	2.24042	2.24393	1.52	1.2	7.834	0.06	1.6	Re	-2.57319	-2.57314	0.686481	0.687129	2.39411	2.39022	-0.19139	-0.194966	2.21427
A15B1/Re15Pt/Re3_fcc_Pt	A15B1	Re15Pt	Re3_fcc_Pt	-734.307	-743.553	-0.931528	fcc_B	Re	-2.56699	-2.56694	0.693302	0.691735	2.37667	2.38187	-0.132881	-0.132229	2.17776	2.17453	1.52	1.2	7.834	0.06	1.6	Re	-2.56699	-2.56694	0.693302	0.691735	2.37667	2.38187	-0.132881	-0.132229	2.17776	2.17453	1.52	1.2	7.834	0.06	1.6	Re	-2.60171	-2.60166	0.675382	0.678707	2.40444	2.39403	-0.241124	-0.244027	2.28652
A15B1/Re15Pt/Re3_fcc_Re	A15B1	Re15Pt	Re3_fcc_Re	-734.307	-743.317	-0.695444	fcc_A	Re	-2.56699	-2.56694	0.693302	0.691735	2.37667	2.38187	-0.132881	-0.132229	2.17776	2.17453	1.52	1.2	7.834	0.06	1.6	Re	-2.47715	-2.4771	0.702972	0.707751	2.34293	2.32388	-0.132581	-0.141661	2.26342	2.26815	1.52	1.2	7.834	0.06	1.6	Re	-2.57319	-2.57314	0.686481	0.687129	2.39411	2.39022	-0.19139	-0.194966	2.21427
A15B1/Re15Rh/Re2Rh1_fcc_Re	A15B1	Re15Rh	Re2Rh1_fcc_Re	-738.581	-748.217	-1.3208	fcc_A	Re	-2.53053	-2.53051	0.690629	0.689752	2.37992	2.38321	-0.143935	-0.142732	2.17301	2.17247	1.52	1.2	7.834	0.06	1.6	Re	-2.52716	-2.52712	0.68461	0.684712	2.38238	2.38332	-0.160819	-0.158857	2.16335	2.1652	1.52	1.2	7.834	0.06	1.6	Re	-2.51502	-2.51501	0.691771	0.689994	2.35367	2.35984	-0.164879	-0.162963	2.19049
A15B1/Re15Rh/Re3_fcc_Re	A15B1	Re15Rh	Re3_fcc_Re	-738.581	-747.56	-0.664235	fcc_A	Re	-2.53624	-2.53622	0.673503	0.672486	2.38167	2.38528	-0.182019	-0.180942	2.16636	2.16539	1.52	1.2	7.834	0.06	1.6	Re	-2.5635	-2.5635	0.674089	0.676269	2.40057	2.39514	-0.169462	-0.168005	2.14952	2.15443	1.52	1.2	7.834	0.06	1.6	Re	-2.50527	-2.50526	0.6998	0.699865	2.35537	2.35605	-0.129924	-0.128541	2.22399
A15B1/Re15Rh/Re3_fcc_Rh	A15B1	Re15Rh	Re3_fcc_Rh	-738.581	-747.676	-0.780398	fcc_B	Re	-2.5635	-2.5635	0.674089	0.676269	2.40057	2.39514	-0.169462	-0.168005	2.14952	2.15443	1.52	1.2	7.834	0.06	1.6	Re	-2.53053	-2.53051	0.690629	0.689752	2.37992	2.38321	-0.143935	-0.142732	2.17301	2.17247	1.52	1.2	7.834	0.06	1.6	Re	-2.53053	-2.53051	0.690629	0.689752	2.37992	2.38321	-0.143935	-0.142732	2.17301
A15B1/Re15Ru/Re2Ru1_fcc_Re	A15B1	Re15Ru	Re2Ru1_fcc_Re	-745.289	-754.244	-0.640306	fcc_A	Re	-2.47393	-2.47384	0.705768	0.704877	2.31866	2.32106	-0.154951	-0.15494	2.20177	2.20022	1.52	1.2	7.834	0.06	1.6	Re	-2.46894	-2.46888	0.70634	0.709233	2.31464	2.30649	-0.15956	-0.160328	2.20472	2.20941	1.52	1.2	7.834	0.06	1.6	Ru	-2.54356	-2.54358	0.77498	0.776004	2.1319	2.12605	0.0443103	0.0384633	2.44314
A15B1/Re15Ru/Re3_fcc_Re	A15B1	Re15Ru	Re3_fcc_Re	-745.289	-754.551	-0.947389	fcc_A	Re	-2.46618	-2.46612	0.71068	0.712315	2.31592	2.31266	-0.155401	-0.153625	2.22205	2.22663	1.52	1.2	7.834	0.06	1.6	Re	-2.46513	-2.46505	0.714228	0.717241	2.30688	2.29696	-0.147347	-0.150227	2.23789	2.24239	1.52	1.2	7.834	0.06	1.6	Re	-2.45892	-2.45884	0.711252	0.712246	2.31448	2.31684	-0.158122	-0.149985	2.22497
A15B1/Re15Ru/Re3_fcc_Ru	A15B1	Re15Ru	Re3_fcc_Ru	-745.289	-754.438	-0.834109	fcc_B	Re	-2.47914	-2.47907	0.709807	0.708281	2.3176	2.32198	-0.154528	-0.154323	2.21351	2.2103	1.52	1.2	7.834	0.06	1.6	Re	-2.50874	-2.50869	0.701379	0.699518	2.33236	2.33979	-0.146766	-0.143084	2.17571	2.17565	1.52	1.2	7.834	0.06	1.6	Re	-2.47917	-2.47908	0.709812	0.708274	2.31763	2.322	-0.154488	-0.154308	2.21343
A15B1/Re15W/Re2W1_fcc_Re	A15B1	Re15W	Re2W1_fcc_Re	-757.457	-767.158	-1.38652	fcc_A	Re	-2.4411	-2.44104	0.697512	0.695894	2.31897	2.32372	-0.140429	-0.140727	2.2417	2.23589	1.52	1.2	7.834	0.06	1.6	Re	-2.44317	-2.44309	0.698943	0.696852	2.31986	2.3266	-0.142298	-0.141468	2.23844	2.23236	1.52	1.2	7.834	0.06	1.6	W	-2.28714	-2.28696	0.649216	0.64824	2.32322	2.32821	-0.294812	-0.291785	2.29707
A15B1/Re15W/Re3_fcc_Re	A15B1	Re15W	Re3_fcc_Re	-757.457	-766.809	-1.0371	fcc_A	Re	-2.46559	-2.46549	0.696783	0.695965	2.34066	2.34061	-0.152002	-0.156177	2.23446	2.22787	1.52	1.2	7.834	0.06	1.6	Re	-2.46336	-2.46329	0.69745	0.697722	2.33395	2.33248	-0.151662	-0.153154	2.23913	2.23756	1.52	1.2	7.834	0.06	1.6	Re	-2.48658	-2.4865	0.694733	0.694052	2.35581	2.35812	-0.135275	-0.135291	2.19248
A15B1/Re15W/Re3_fcc_W	A15B1	Re15W	Re3_fcc_W	-757.457	-767.019	-1.24715	fcc_B	Re	-2.4455	-2.4454	0.697461	0.696481	2.3394	2.34119	-0.15097	-0.152694	2.23536	2.23091	1.52	1.2	7.834	0.06	1.6	Re	-2.39306	-2.393	0.702865	0.700306	2.29575	2.30303	-0.141972	-0.142164	2.25422	2.24656	1.52	1.2	7.834	0.06	1.6	Re	-2.44546	-2.44536	0.69746	0.696477	2.33937	2.34116	-0.150939	-0.152684	2.23529
A15B1/Rh15Ag/Ag1Rh2_fcc_Rh	A15B1	Rh15Ag	Ag1Rh2_fcc_Rh	-418.512	-427.657	-0.830837	fcc_A	Rh	-2.08229	-2.08229	0.796426	0.796549	1.9436	1.94355	0.425883	0.431275	4.02417	4.06547	1.49	0.99	7.459	1.143	2.28	Rh	-2.08229	-2.08229	0.796426	0.796548	1.94361	1.94357	0.425892	0.431374	4.02419	4.06589	1.49	0.99	7.459	1.143	2.28	Rh	-2.18377	-2.18377	0.7933	0.793302	1.97356	1.97545	0.461662	0.471695	3.87816
A15B1/Rh15Ag/Rh3_fcc_Rh	A15B1	Rh15Ag	Rh3_fcc_Rh	-418.512	-427.255	-0.428424	fcc_A	Rh	-2.08229	-2.08229	0.796426	0.796548	1.94361	1.94357	0.425892	0.431374	4.02419	4.06589	1.49	0.99	7.459	1.143	2.28	Rh	-2.18377	-2.18377	0.7933	0.793302	1.97356	1.97545	0.461662	0.471695	3.87816	3.93056	1.49	0.99	7.459	1.143	2.28	Rh	-2.45686	-2.45687	0.788001	0.788135	2.06104	2.06068	0.529655	0.533586	3.54739
A15B1/Rh15Au/Au1Rh2_fcc_Rh	A15B1	Rh15Au	Au1Rh2_fcc_Rh	-421.859	-430.856	-0.682325	fcc_A	Rh	-2.13072	-2.13072	0.793171	0.7932	1.98522	1.98661	0.338035	0.346374	3.94146	3.98431	1.49	0.99	7.459	1.143	2.28	Rh	-2.13075	-2.13075	0.793176	0.793198	1.9852	1.98665	0.337833	0.346272	3.94108	3.98407	1.49	0.99	7.459	1.143	2.28	Rh	-2.20941	-2.20941	0.791522	0.791685	1.99016	1.98996	0.40258	0.407931	3.86272
A15B1/Rh15Au/Rh3_fcc_Rh	A15B1	Rh15Au	Rh3_fcc_Rh	-421.859	-430.616	-0.442204	fcc_A	Rh	-2.13075	-2.13075	0.793176	0.793198	1.9852	1.98665	0.337833	0.346272	3.94108	3.98407	1.49	0.99	7.459	1.143	2.28	Rh	-2.20941	-2.20941	0.791522	0.791685	1.99016	1.98996	0.40258	0.407931	3.86272	3.90333	1.49	0.99	7.459	1.143	2.28	Rh	-2.44351	-2.44351	0.787528	0.787446	2.04348	2.04674	0.513493	0.525922	3.5646
A15B1/Rh15Co/Co1Rh2_fcc_Rh	A15B1	Rh15Co	Co1Rh2_fcc_Rh	-438.343	-447.013	-0.35507	fcc_A	Co	-2.45312	-1.34681	0.94456	0.549543	1.48528	1.54109	1.34773	-0.0549776	8.04663	5.61769	1.39	0.76	7.881	0.662	1.88	Rh	-2.33935	-2.33808	0.805523	0.778074	2.03525	2.05275	0.528669	0.529738	3.77672	3.7728	1.49	0.99	7.459	1.143	2.28	Rh	-2.38317	-2.38634	0.798698	0.783738	2.04448	2.05915	0.52457	0.541198	3.71941
A15B1/Rh15Co/Rh3_fcc_Rh	A15B1	Rh15Co	Rh3_fcc_Rh	-438.343	-446.908	-0.249762	fcc_A	Rh	-2.34955	-2.34711	0.796748	0.78375	2.05695	2.06595	0.50875	0.510392	3.69437	3.73812	1.49	0.99	7.459	1.143	2.28	Rh	-2.39027	-2.40186	0.781304	0.796447	2.04734	2.05746	0.473826	0.545761	3.56265	3.74198	1.49	0.99	7.459	1.143	2.28	Rh	-2.33935	-2.33808	0.805523	0.778074	2.03525	2.05275	0.528669	0.529738	3.77672
A15B1/Rh15Cr/Cr1Rh2_fcc_Rh	A15B1	Rh15Cr	Cr1Rh2_fcc_Rh	-450.334	-459.161	-0.512965	fcc_A	Cr	-1.73263	-1.99094	0.717346	0.186793	1.72608	1.81759	0.0320604	-1.35443	3.96602	5.26318	1.42	0.9	6.767	0.676	1.66	Rh	-2.35229	-2.36984	0.786902	0.811322	1.9749	1.98189	0.344343	0.454265	3.20279	3.36985	1.49	0.99	7.459	1.143	2.28	Rh	-2.4098	-2.42081	0.792868	0.802792	1.98742	1.99638	0.366385	0.444978	3.1737
A15B1/Rh15Cr/Rh3_fcc_Cr	A15B1	Rh15Cr	Rh3_fcc_Cr	-450.334	-458.762	-0.114077	fcc_B	Rh	-2.32294	-2.3275	0.787605	0.807966	1.97055	1.97212	0.313646	0.357477	3.21286	3.32009	1.49	0.99	7.459	1.143	2.28	Rh	-2.49608	-2.50706	0.788905	0.805181	2.02265	2.02675	0.402181	0.463532	3.11671	3.21527	1.49	0.99	7.459	1.143	2.28	Rh	-2.32294	-2.3275	0.787605	0.807966	1.97055	1.97212	0.313646	0.357477	3.21286
A15B1/Rh15Cr/Rh3_fcc_Rh	A15B1	Rh15Cr	Rh3_fcc_Rh	-450.334	-458.953	-0.304574	fcc_A	Rh	-2.39076	-2.38664	0.795468	0.795499	1.9845	1.98504	0.363312	0.356473	3.22322	3.23787	1.49	0.99	7.459	1.143	2.28	Rh	-2.4098	-2.42081	0.792868	0.802792	1.98742	1.99638	0.366385	0.444978	3.1737	3.29823	1.49	0.99	7.459	1.143	2.28	Rh	-2.4098	-2.42081	0.792868	0.802792	1.98742	1.99638	0.366385	0.444978	3.1737
A15B1/Rh15Cu/Cu1Rh2_fcc_Rh	A15B1	Rh15Cu	Cu1Rh2_fcc_Rh	-425.042	-433.328	0.0285247	fcc_A	Cu	-2.09218	-2.09218	0.954877	0.954836	1.21937	1.22264	1.56402	1.59967	10.7816	11.1016	1.41	0.67	7.73	1.24	1.9	Rh	-2.30526	-2.30525	0.793237	0.793238	2.01934	2.0217	0.504306	0.515924	3.72471	3.7844	1.49	0.99	7.459	1.143	2.28	Rh	-2.27263	-2.27263	0.793117	0.793252	2.01437	2.01475	0.498176	0.505459	3.72752
A15B1/Rh15Cu/Rh3_fcc_Cu	A15B1	Rh15Cu	Rh3_fcc_Cu	-425.042	-433.703	-0.34647	fcc_B	Rh	-2.32917	-2.32917	0.790793	0.791035	2.04938	2.04826	0.486576	0.490526	3.62929	3.66738	1.49	0.99	7.459	1.143	2.28	Rh	-2.29736	-2.29737	0.792449	0.792677	2.04608	2.04534	0.503039	0.508219	3.62378	3.66671	1.49	0.99	7.459	1.143	2.28	Rh	-2.32917	-2.32917	0.790793	0.791035	2.04938	2.04826	0.486576	0.490526	3.62929
A15B1/Rh15Cu/Rh3_fcc_Rh	A15B1	Rh15Cu	Rh3_fcc_Rh	-425.042	-433.65	-0.293638	fcc_A	Rh	-2.43424	-2.43424	0.789075	0.789181	2.04565	2.04656	0.498605	0.507248	3.53098	3.5839	1.49	0.99	7.459	1.143	2.28	Rh	-2.27263	-2.27263	0.793117	0.793252	2.01437	2.01475	0.498176	0.505459	3.72752	3.77581	1.49	0.99	7.459	1.143	2.28	Rh	-2.32917	-2.32917	0.790793	0.791035	2.04938	2.04826	0.486576	0.490526	3.62929
A15B1/Rh15Fe/Fe1Rh2_fcc_Rh	A15B1	Rh15Fe	Fe1Rh2_fcc_Rh	-441.892	-453.118	-2.9117	fcc_A	Fe	-1.34101	-1.33787	0.658091	0.657349	1.54331	1.54191	0.11951	0.118327	5.65438	5.71548	1.41	0.8	7.902	0.153	1.83	Rh	-2.39967	-2.4009	0.790784	0.794145	2.04394	2.04563	0.542092	0.559539	3.70794	3.77964	1.49	0.99	7.459	1.143	2.28	Rh	-2.36375	-2.36446	0.79209	0.793805	2.02979	2.03254	0.541489	0.557884	3.75944
A15B1/Rh15Fe/Rh3_fcc_Fe	A15B1	Rh15Fe	Rh3_fcc_Fe	-441.892	-452.937	-2.73065	fcc_B	Rh	-2.35986	-2.36017	0.791739	0.793221	2.05608	2.0586	0.504792	0.518418	3.68946	3.74844	1.49	0.99	7.459	1.143	2.28	Rh	-2.47121	-2.47179	0.790967	0.79274	2.09497	2.09715	0.557253	0.570081	3.59661	3.651	1.49	0.99	7.459	1.143	2.28	Rh	-2.35986	-2.36017	0.791739	0.793221	2.05608	2.0586	0.504792	0.518418	3.68946
A15B1/Rh15Fe/Rh3_fcc_Rh	A15B1	Rh15Fe	Rh3_fcc_Rh	-441.892	-453.103	-2.89662	fcc_A	Rh	-2.37766	-2.37925	0.789996	0.79399	2.05305	2.05535	0.506262	0.526131	3.669	3.74486	1.49	0.99	7.459	1.143	2.28	Rh	-2.39967	-2.4009	0.790784	0.794145	2.04394	2.04563	0.542092	0.559539	3.70794	3.77964	1.49	0.99	7.459	1.143	2.28	Rh	-2.39967	-2.4009	0.790784	0.794145	2.04394	2.04563	0.542092	0.559539	3.70794
A15B1/Rh15Ir/Ir1Rh2_fcc_Rh	A15B1	Rh15Ir	Ir1Rh2_fcc_Rh	-445.959	-454.508	-0.234576	fcc_A	Ir	-2.79818	-2.79815	0.762065	0.762339	2.35404	2.35195	0.449894	0.451526	3.01451	3.03664	1.5	1.08	8.967	1.564	2.2	Rh	-2.41055	-2.41053	0.789084	0.789347	2.08366	2.08128	0.482937	0.483177	3.65319	3.67757	1.49	0.99	7.459	1.143	2.28	Rh	-2.41484	-2.41478	0.788743	0.788974	2.08597	2.08394	0.48636	0.487411	3.65256
A15B1/Rh15Ir/Rh3_fcc_Ir	A15B1	Rh15Ir	Rh3_fcc_Ir	-445.959	-454.526	-0.251896	fcc_B	Rh	-2.41475	-2.41473	0.78991	0.790078	2.08	2.07909	0.469488	0.473004	3.68569	3.71932	1.49	0.99	7.459	1.143	2.28	Rh	-2.36699	-2.36697	0.790029	0.790175	2.03783	2.03758	0.509372	0.514989	3.71702	3.76006	1.49	0.99	7.459	1.143	2.28	Rh	-2.36699	-2.36697	0.790029	0.790175	2.03783	2.03758	0.509372	0.514989	3.71702
A15B1/Rh15Ir/Rh3_fcc_Rh	A15B1	Rh15Ir	Rh3_fcc_Rh	-445.959	-454.554	-0.280082	fcc_A	Rh	-2.33196	-2.33196	0.79011	0.79012	2.04111	2.04301	0.513575	0.524132	3.76177	3.81883	1.49	0.99	7.459	1.143	2.28	Rh	-2.41055	-2.41053	0.789084	0.789347	2.08366	2.08128	0.482937	0.483177	3.65319	3.67757	1.49	0.99	7.459	1.143	2.28	Rh	-2.36699	-2.36697	0.790029	0.790175	2.03783	2.03758	0.509372	0.514989	3.71702
A15B1/Rh15Ni/Ni1Rh2_fcc_Rh	A15B1	Rh15Ni	Ni1Rh2_fcc_Rh	-432.13	-440.736	-0.291387	fcc_A	Ni	-1.68895	-1.39117	0.908302	0.813902	1.39038	1.40417	0.809371	0.454441	7.47012	6.81947	1.38	0.71	7.64	1.16	1.91	Rh	-2.35633	-2.35585	0.796878	0.787614	2.03735	2.03953	0.525668	0.522158	3.74601	3.74054	1.49	0.99	7.459	1.143	2.28	Rh	-2.32418	-2.32008	0.801647	0.782872	2.02673	2.0318	0.526567	0.51074	3.77585
A15B1/Rh15Ni/Rh3_fcc_Ni	A15B1	Rh15Ni	Rh3_fcc_Ni	-432.13	-440.736	-0.29123	fcc_B	Rh	-2.36643	-2.35867	0.805641	0.77745	2.06089	2.06968	0.545883	0.513416	3.689	3.61856	1.49	0.99	7.459	1.143	2.28	Rh	-2.34987	-2.34648	0.798235	0.783705	2.05495	2.05854	0.505729	0.49337	3.70277	3.69156	1.49	0.99	7.459	1.143	2.28	Rh	-2.34987	-2.34648	0.798235	0.783705	2.05495	2.05854	0.505729	0.49337	3.70277
A15B1/Rh15Ni/Rh3_fcc_Rh	A15B1	Rh15Ni	Rh3_fcc_Rh	-432.13	-440.716	-0.271407	fcc_A	Rh	-2.4235	-2.42284	0.792276	0.787155	2.05115	2.05256	0.509003	0.509685	3.61965	3.63138	1.49	0.99	7.459	1.143	2.28	Rh	-2.32418	-2.32008	0.801647	0.782872	2.02673	2.0318	0.526567	0.51074	3.77585	3.7541	1.49	0.99	7.459	1.143	2.28	Rh	-2.34987	-2.34648	0.798235	0.783705	2.05495	2.05854	0.505729	0.49337	3.70277
A15B1/Rh15Os/Os1Rh2_fcc_Rh	A15B1	Rh15Os	Os1Rh2_fcc_Rh	-454.586	-463.368	-0.467678	fcc_A	Os	-2.8579	-2.85795	0.662919	0.662972	2.47417	2.47368	0.0835666	0.0830247	2.32396	2.32319	1.49	1.13	8.438	1.07766	2.2	Rh	-2.44345	-2.44351	0.795236	0.795373	2.0303	2.02883	0.343629	0.340417	3.2172	3.20908	1.49	0.99	7.459	1.143	2.28	Rh	-2.46844	-2.46851	0.794176	0.794297	2.03871	2.03745	0.3563	0.353676	3.20538
A15B1/Rh15Os/Rh3_fcc_Os	A15B1	Rh15Os	Rh3_fcc_Os	-454.586	-463.083	-0.18224	fcc_B	Rh	-2.34419	-2.34429	0.79618	0.796326	1.95691	1.95547	0.345025	0.341558	3.29671	3.28732	1.49	0.99	7.459	1.143	2.28	Rh	-2.47548	-2.47558	0.795965	0.795989	2.03166	2.03192	0.328944	0.329637	3.20406	3.20581	1.49	0.99	7.459	1.143	2.28	Rh	-2.34419	-2.34429	0.79618	0.796326	1.95691	1.95547	0.345025	0.341558	3.29671
A15B1/Rh15Os/Rh3_fcc_Rh	A15B1	Rh15Os	Rh3_fcc_Rh	-454.586	-463.115	-0.214781	fcc_A	Rh	-2.37742	-2.37746	0.795211	0.795173	1.965	1.96626	0.352645	0.356183	3.24204	3.25303	1.49	0.99	7.459	1.143	2.28	Rh	-2.46844	-2.46851	0.794176	0.794297	2.03871	2.03745	0.3563	0.353676	3.20538	3.19889	1.49	0.99	7.459	1.143	2.28	Rh	-2.46844	-2.46851	0.794176	0.794297	2.03871	2.03745	0.3563	0.353676	3.20538
A15B1/Rh15Pd/Pd1Rh2_fcc_Rh	A15B1	Rh15Pd	Pd1Rh2_fcc_Rh	-430.789	-439.252	-0.14875	fcc_A	Pd	-2.44342	-2.44341	0.892968	0.893092	1.79263	1.79357	0.992589	1.00599	5.26992	5.37653	1.52	0.94	8.34	0.56	2.2	Rh	-2.21825	-2.21826	0.793648	0.793748	1.99444	1.99518	0.486751	0.494509	3.84478	3.89356	1.49	0.99	7.459	1.143	2.28	Rh	-2.21826	-2.21827	0.793649	0.793747	1.99443	1.9952	0.486739	0.4945	3.84476
A15B1/Rh15Pd/Rh3_fcc_Rh	A15B1	Rh15Pd	Rh3_fcc_Rh	-430.789	-439.376	-0.27243	fcc_A	Rh	-2.3699	-2.3699	0.791764	0.791865	2.05182	2.05227	0.512664	0.519173	3.71684	3.75952	1.49	0.99	7.459	1.143	2.28	Rh	-2.36781	-2.36782	0.791647	0.791659	2.05296	2.05489	0.509039	0.518761	3.68928	3.74052	1.49	0.99	7.459	1.143	2.28	Rh	-2.43535	-2.43536	0.790225	0.790307	2.0657	2.06643	0.531588	0.538422	3.64279
A15B1/Rh15Pt/Pt1Rh2_fcc_Rh	A15B1	Rh15Pt	Pt1Rh2_fcc_Rh	-435.522	-443.867	-0.0305844	fcc_A	Pt	-2.85389	-2.85389	0.863647	0.863617	2.09701	2.10067	0.821699	0.836841	3.98953	4.07514	1.53	1.04	9	2.13	2.28	Rh	-2.30399	-2.304	0.790137	0.790137	2.05503	2.05724	0.401909	0.412256	3.74055	3.79026	1.49	0.99	7.459	1.143	2.28	Rh	-2.30399	-2.304	0.790139	0.790143	2.05502	2.05725	0.401882	0.412306	3.74051
A15B1/Rh15Pt/Rh3_fcc_Rh	A15B1	Rh15Pt	Rh3_fcc_Rh	-435.522	-444.18	-0.343841	fcc_A	Rh	-2.37471	-2.37473	0.789695	0.789679	2.03943	2.04217	0.496436	0.508795	3.66681	3.72862	1.49	0.99	7.459	1.143	2.28	Rh	-2.34675	-2.34675	0.789436	0.789463	2.05152	2.0534	0.460415	0.470228	3.67727	3.72795	1.49	0.99	7.459	1.143	2.28	Rh	-2.30399	-2.304	0.790139	0.790143	2.05502	2.05725	0.401882	0.412306	3.74051
A15B1/Rh15Re/Re1Rh2_fcc_Rh	A15B1	Rh15Re	Re1Rh2_fcc_Rh	-461.325	-470.213	-0.57367	fcc_A	Re	-2.93492	-2.93502	0.551337	0.551452	2.6262	2.62497	-0.137799	-0.13914	2.15472	2.1529	1.52	1.2	7.834	0.06	1.6	Rh	-2.44496	-2.44503	0.796138	0.796231	2.03835	2.03725	0.360641	0.357763	3.18662	3.17759	1.49	0.99	7.459	1.143	2.28	Rh	-2.50109	-2.50114	0.793964	0.794492	2.05672	2.04954	0.393458	0.377801	3.19922
A15B1/Rh15Re/Rh3_fcc_Re	A15B1	Rh15Re	Rh3_fcc_Re	-461.325	-469.77	-0.130543	fcc_B	Rh	-2.3226	-2.32274	0.796147	0.796773	1.94905	1.94102	0.344026	0.324211	3.30063	3.24722	1.49	0.99	7.459	1.143	2.28	Rh	-2.50295	-2.50302	0.79634	0.79649	2.04605	2.04436	0.365206	0.361503	3.15081	3.14056	1.49	0.99	7.459	1.143	2.28	Rh	-2.3226	-2.32274	0.796147	0.796773	1.94905	1.94102	0.344026	0.324211	3.30063
A15B1/Rh15Re/Rh3_fcc_Rh	A15B1	Rh15Re	Rh3_fcc_Rh	-461.325	-469.872	-0.232911	fcc_A	Rh	-2.38233	-2.38241	0.793668	0.79457	1.97276	1.96021	0.37469	0.344104	3.27443	3.18872	1.49	0.99	7.459	1.143	2.28	Rh	-2.50109	-2.50114	0.793964	0.794492	2.05672	2.04954	0.393458	0.377801	3.19922	3.15678	1.49	0.99	7.459	1.143	2.28	Rh	-2.50109	-2.50114	0.793964	0.794492	2.05672	2.04954	0.393458	0.377801	3.19922
A15B1/Rh15Ru/Rh2Ru1_fcc_Rh	A15B1	Rh15Ru	Rh2Ru1_fcc_Rh	-447.079	-455.831	-0.43741	fcc_A	Rh	-2.41836	-2.41852	0.796441	0.796368	1.99753	1.99949	0.360259	0.365001	3.23473	3.24755	1.49	0.99	7.459	1.143	2.28	Rh	-2.42985	-2.42997	0.795721	0.795699	2.00179	2.00315	0.36866	0.372233	3.23158	3.24238	1.49	0.99	7.459	1.143	2.28	Ru	-2.49235	-2.49237	0.69727	0.697205	2.20593	2.20625	0.11332	0.113698	2.71086
A15B1/Rh15Ru/Rh3_fcc_Rh	A15B1	Rh15Ru	Rh3_fcc_Rh	-447.079	-455.589	-0.195507	fcc_A	Rh	-2.50111	-2.50127	0.795562	0.795879	2.03319	2.02985	0.387717	0.381023	3.19401	3.17781	1.49	0.99	7.459	1.143	2.28	Rh	-2.44135	-2.44155	0.79623	0.796429	2.00325	2.00184	0.369663	0.367003	3.23532	3.22947	1.49	0.99	7.459	1.143	2.28	Rh	-2.29539	-2.29564	0.798015	0.798259	1.95774	1.95629	0.322818	0.320116	3.33371
A15B1/Rh15Ru/Rh3_fcc_Ru	A15B1	Rh15Ru	Rh3_fcc_Ru	-447.079	-455.563	-0.169455	fcc_B	Rh	-2.36236	-2.36258	0.796802	0.796897	1.97075	1.97114	0.347163	0.349002	3.2891	3.29621	1.49	0.99	7.459	1.143	2.28	Rh	-2.44135	-2.44155	0.79623	0.796429	2.00325	2.00184	0.369663	0.367003	3.23532	3.22947	1.49	0.99	7.459	1.143	2.28	Rh	-2.36237	-2.36257	0.796799	0.796904	1.97075	1.97111	0.347158	0.348974	3.28914
A15B1/Rh15W/Rh2W1_fcc_Rh	A15B1	Rh15W	Rh2W1_fcc_Rh	-465.649	-474.512	-0.548541	fcc_A	Rh	-2.41662	-2.41669	0.797649	0.797377	2.05196	2.05617	0.42292	0.431577	3.25118	3.27341	1.49	0.99	7.459	1.143	2.28	Rh	-2.49106	-2.49113	0.795411	0.795014	2.07037	2.07615	0.458748	0.469908	3.26885	3.29723	1.49	0.99	7.459	1.143	2.28	W	-2.95388	-2.95398	0.461083	0.461327	2.76101	2.75885	-0.318049	-0.320076	2.10413
A15B1/Rh15W/Rh3_fcc_Rh	A15B1	Rh15W	Rh3_fcc_Rh	-465.649	-474.173	-0.210036	fcc_A	Rh	-2.56195	-2.56205	0.798322	0.798377	2.1416	2.1413	0.490016	0.48974	3.18588	3.18584	1.49	0.99	7.459	1.143	2.28	Rh	-2.47466	-2.47473	0.798052	0.79776	2.05545	2.05987	0.448313	0.457287	3.21478	3.23885	1.49	0.99	7.459	1.143	2.28	Rh	-2.16948	-2.16957	0.798233	0.798379	1.92501	1.92409	0.328593	0.326973	3.51039
A15B1/Rh15W/Rh3_fcc_W	A15B1	Rh15W	Rh3_fcc_W	-465.649	-474.061	-0.0976286	fcc_B	Rh	-2.29541	-2.2955	0.797522	0.797311	1.95056	1.95425	0.355062	0.36415	3.30831	3.33271	1.49	0.99	7.459	1.143	2.28	Rh	-2.47466	-2.47473	0.798052	0.79776	2.05545	2.05987	0.448313	0.457287	3.21478	3.23885	1.49	0.99	7.459	1.143	2.28	Rh	-2.29541	-2.29553	0.797518	0.797315	1.95058	1.9542	0.355054	0.364003	3.30827
A15B1/Ru15Ag/Ag1Ru2_fcc_Ru	A15B1	Ru15Ag	Ag1Ru2_fcc_Ru	-523.614	-533.496	-1.56707	fcc_A	Ru	-2.28061	-2.28061	0.73845	0.737663	1.92044	1.92292	-0.312771	-0.31035	2.41501	2.41503	1.48	1.05	7.361	1.046	2.2	Ru	-2.28062	-2.28062	0.738449	0.737659	1.92045	1.92294	-0.312798	-0.310376	2.41507	2.41509	1.48	1.05	7.361	1.046	2.2	Ru	-2.40411	-2.40411	0.738515	0.73763	1.98037	1.98306	-0.225589	-0.223809	2.24787
A15B1/Ru15Ag/Ru3_fcc_Ru	A15B1	Ru15Ag	Ru3_fcc_Ru	-523.614	-532.702	-0.772597	fcc_A	Ru	-2.28062	-2.28062	0.738449	0.737659	1.92045	1.92294	-0.312798	-0.310376	2.41507	2.41509	1.48	1.05	7.361	1.046	2.2	Ru	-2.40411	-2.40411	0.738515	0.73763	1.98037	1.98306	-0.225589	-0.223809	2.24787	2.24776	1.48	1.05	7.361	1.046	2.2	Ru	-2.76208	-2.76208	0.741562	0.742085	2.14646	2.14492	-0.0245238	-0.0246316	1.93394
A15B1/Ru15Au/Au1Ru2_fcc_Ru	A15B1	Ru15Au	Au1Ru2_fcc_Ru	-528.028	-537.765	-1.42185	fcc_A	Ru	-2.33512	-2.33513	0.734861	0.736495	1.98382	1.9784	-0.370644	-0.376478	2.49095	2.49079	1.48	1.05	7.361	1.046	2.2	Ru	-2.33511	-2.33511	0.734859	0.736492	1.98381	1.97839	-0.370658	-0.376494	2.491	2.49085	1.48	1.05	7.361	1.046	2.2	Ru	-2.43329	-2.43329	0.735735	0.737052	2.01098	2.00652	-0.264765	-0.268622	2.31922
A15B1/Ru15Au/Ru3_fcc_Ru	A15B1	Ru15Au	Ru3_fcc_Ru	-528.028	-537.127	-0.783797	fcc_A	Ru	-2.33511	-2.33511	0.734859	0.736492	1.98381	1.97839	-0.370658	-0.376494	2.491	2.49085	1.48	1.05	7.361	1.046	2.2	Ru	-2.43329	-2.43329	0.735735	0.737052	2.01098	2.00652	-0.264765	-0.268622	2.31922	2.31866	1.48	1.05	7.361	1.046	2.2	Ru	-2.72522	-2.72521	0.740454	0.740686	2.12947	2.12833	-0.0442916	-0.0452335	1.97685
A15B1/Ru15Co/Co1Ru2_fcc_Ru	A15B1	Ru15Co	Co1Ru2_fcc_Ru	-544.825	-553.839	-0.698993	fcc_A	Co	-2.10128	-1.43596	0.900965	0.655471	1.38982	1.45349	0.0121017	-0.786642	3.38765	3.74794	1.39	0.76	7.881	0.662	1.88	Ru	-2.55336	-2.56944	0.742924	0.727315	2.03153	2.0444	-0.0648393	-0.0546884	2.03005	2.02477	1.48	1.05	7.361	1.046	2.2	Ru	-2.55335	-2.56943	0.742924	0.727315	2.03152	2.04439	-0.0648338	-0.0546787	2.03005
A15B1/Ru15Co/Ru3_fcc_Ru	A15B1	Ru15Co	Ru3_fcc_Ru	-544.825	-553.799	-0.659532	fcc_A	Ru	-2.60736	-2.60656	0.73429	0.73617	2.077	2.08244	-0.0995228	-0.0873999	2.02968	2.03843	1.48	1.05	7.361	1.046	2.2	Ru	-2.62589	-2.62291	0.736378	0.736168	2.09238	2.09935	-0.086896	-0.0799204	2.01695	2.02604	1.48	1.05	7.361	1.046	2.2	Ru	-2.55906	-2.57134	0.738507	0.729473	2.0361	2.04726	-0.100342	-0.0836495	2.06303
A15B1/Ru15Cr/Cr1Ru2_fcc_Ru	A15B1	Ru15Cr	Cr1Ru2_fcc_Ru	-555.391	-564.67	-0.964623	fcc_A	Cr	-1.80159	-1.82221	0.662741	0.322154	1.69713	1.80463	-0.534846	-1.27267	2.89863	4.00934	1.42	0.9	6.767	0.676	1.66	Ru	-2.57734	-2.5779	0.726261	0.744017	2.06719	2.06625	-0.0784937	-0.0143394	2.04896	2.10218	1.48	1.05	7.361	1.046	2.2	Ru	-2.56537	-2.56476	0.725633	0.74792	2.07425	2.0695	-0.0839782	-0.0138173	2.03722
A15B1/Ru15Cr/Ru3_fcc_Ru	A15B1	Ru15Cr	Ru3_fcc_Ru	-555.391	-564.409	-0.70392	fcc_A	Ru	-2.59819	-2.59735	0.733898	0.732425	2.08345	2.09079	-0.0811477	-0.0736292	2.04463	2.05609	1.48	1.05	7.361	1.046	2.2	Ru	-2.57825	-2.57595	0.733953	0.733212	2.08438	2.09004	-0.0834638	-0.07964	2.04317	2.05372	1.48	1.05	7.361	1.046	2.2	Ru	-2.60936	-2.60871	0.735699	0.730071	2.07841	2.08512	-0.0661296	-0.0701034	2.03674
A15B1/Ru15Cu/Cu1Ru2_fcc_Ru	A15B1	Ru15Cu	Cu1Ru2_fcc_Ru	-530.778	-539.473	-0.380841	fcc_A	Cu	-2.56081	-2.56081	0.956944	0.956914	1.15388	1.15445	0.872637	0.876621	5.52865	5.54965	1.41	0.67	7.73	1.24	1.9	Ru	-2.49029	-2.49029	0.725325	0.72522	2.07056	2.07073	-0.0801736	-0.0803916	2.14907	2.14859	1.48	1.05	7.361	1.046	2.2	Ru	-2.52987	-2.52987	0.724041	0.724192	2.07184	2.07102	-0.0662578	-0.0672337	2.13246
A15B1/Ru15Cu/Ru3_fcc_Ru	A15B1	Ru15Cu	Ru3_fcc_Ru	-530.778	-539.696	-0.604095	fcc_A	Ru	-2.58225	-2.58225	0.724379	0.723779	2.12449	2.12715	-0.0658195	-0.0636218	2.09036	2.09289	1.48	1.05	7.361	1.046	2.2	Ru	-2.70993	-2.70993	0.726071	0.725797	2.19194	2.19361	-0.00168575	0.000203926	2.01644	2.0199	1.48	1.05	7.361	1.046	2.2	Ru	-2.62514	-2.62515	0.723113	0.723196	2.11753	2.11714	-0.047596	-0.0477877	2.07575
A15B1/Ru15Fe/Fe1Ru2_fcc_Ru	A15B1	Ru15Fe	Fe1Ru2_fcc_Ru	-550.245	-559.226	-0.666584	fcc_A	Fe	-2.64342	-1.52704	0.931106	0.397791	1.40552	1.52669	0.507374	-1.18712	3.5987	4.28307	1.41	0.8	7.902	0.153	1.83	Ru	-2.53117	-2.57141	0.746849	0.730117	2.03147	2.05111	-0.0971439	-0.0172084	2.04712	2.03444	1.48	1.05	7.361	1.046	2.2	Ru	-2.53115	-2.57137	0.746846	0.730114	2.03147	2.0511	-0.0971443	-0.0171961	2.04711
A15B1/Ru15Fe/Ru3_fcc_Ru	A15B1	Ru15Fe	Ru3_fcc_Ru	-550.245	-559.2	-0.64064	fcc_A	Ru	-2.59895	-2.60093	0.741279	0.731407	2.07845	2.08877	-0.0898341	-0.0938898	2.03198	2.04022	1.48	1.05	7.361	1.046	2.2	Ru	-2.65032	-2.65102	0.745636	0.730282	2.09533	2.10694	-0.062484	-0.0742791	2.00303	2.00313	1.48	1.05	7.361	1.046	2.2	Ru	-2.61788	-2.61517	0.732791	0.736706	2.07815	2.08648	-0.0967279	-0.0741886	2.03018
A15B1/Ru15Ir/Ir1Ru2_fcc_Ru	A15B1	Ru15Ir	Ir1Ru2_fcc_Ru	-553.354	-562.211	-0.542872	fcc_A	Ir	-2.91284	-2.91283	0.80354	0.801704	2.13334	2.14149	0.153721	0.15801	1.99991	2.00515	1.5	1.08	8.967	1.564	2.2	Ru	-2.55936	-2.55935	0.734431	0.73354	2.0778	2.0816	-0.130256	-0.126969	2.07991	2.08288	1.48	1.05	7.361	1.046	2.2	Ru	-2.56887	-2.56887	0.734078	0.73305	2.08203	2.08588	-0.124267	-0.121643	2.07581
A15B1/Ru15Ir/Ru3_fcc_Ir	A15B1	Ru15Ir	Ru3_fcc_Ir	-553.354	-562.461	-0.792176	fcc_B	Ru	-2.57282	-2.57282	0.732996	0.732938	2.06993	2.07046	-0.0847475	-0.0839488	2.04577	2.0469	1.48	1.05	7.361	1.046	2.2	Ru	-2.57282	-2.57282	0.732996	0.732938	2.06993	2.07046	-0.0847475	-0.0839488	2.04577	2.0469	1.48	1.05	7.361	1.046	2.2	Ru	-2.54077	-2.54078	0.733759	0.733794	2.07567	2.07527	-0.156392	-0.157051	2.1335
A15B1/Ru15Ir/Ru3_fcc_Ru	A15B1	Ru15Ir	Ru3_fcc_Ru	-553.354	-562.485	-0.816561	fcc_A	Ru	-2.54002	-2.54003	0.733945	0.733801	2.09117	2.09202	-0.19032	-0.18919	2.15456	2.15574	1.48	1.05	7.361	1.046	2.2	Ru	-2.54077	-2.54078	0.733759	0.733794	2.07567	2.07527	-0.156392	-0.157051	2.1335	2.13278	1.48	1.05	7.361	1.046	2.2	Ru	-2.57306	-2.57306	0.736774	0.73545	2.07786	2.08243	-0.092746	-0.0904278	2.05697
A15B1/Ru15Ni/Ni1Ru2_fcc_Ru	A15B1	Ru15Ni	Ni1Ru2_fcc_Ru	-539.098	-548.012	-0.599803	fcc_A	Ni	-1.74256	-1.74217	0.880915	0.880722	1.29984	1.30068	-0.261435	-0.258292	3.68637	3.69032	1.38	0.71	7.64	1.16	1.91	Ru	-2.53561	-2.53559	0.736555	0.73594	2.03029	2.03263	-0.105329	-0.103646	2.06298	2.06423	1.48	1.05	7.361	1.046	2.2	Ru	-2.56109	-2.56108	0.733639	0.733033	2.02889	2.03135	-0.0990494	-0.0970916	2.06456
A15B1/Ru15Ni/Ru3_fcc_Ru	A15B1	Ru15Ni	Ru3_fcc_Ru	-539.098	-548.037	-0.624149	fcc_A	Ru	-2.592	-2.59198	0.736332	0.735207	2.0726	2.07726	-0.104964	-0.101345	2.03883	2.04208	1.48	1.05	7.361	1.046	2.2	Ru	-2.64814	-2.64813	0.739286	0.73908	2.10507	2.10633	-0.0714582	-0.0700534	1.98948	1.99124	1.48	1.05	7.361	1.046	2.2	Ru	-2.62588	-2.62589	0.733465	0.732891	2.07013	2.07264	-0.0907041	-0.0886936	2.03731
A15B1/Ru15Os/Os1Ru2_fcc_Ru	A15B1	Ru15Os	Os1Ru2_fcc_Ru	-561.379	-570.428	-0.734934	fcc_A	Os	-2.91991	-2.91991	0.708696	0.706639	2.30257	2.31057	-0.035557	-0.0330222	1.85713	1.86007	1.49	1.13	8.438	1.07766	2.2	Ru	-2.61247	-2.61247	0.73446	0.733001	2.10347	2.10954	-0.0949759	-0.0904627	2.06305	2.06683	1.48	1.05	7.361	1.046	2.2	Ru	-2.6033	-2.6033	0.734479	0.732943	2.09968	2.10571	-0.0966685	-0.0926255	2.07136
A15B1/Ru15Os/Ru3_fcc_Os	A15B1	Ru15Os	Ru3_fcc_Os	-561.379	-570.472	-0.778296	fcc_B	Ru	-2.56464	-2.56464	0.732796	0.732258	2.072	2.07417	-0.083768	-0.0822119	2.05699	2.05827	1.48	1.05	7.361	1.046	2.2	Ru	-2.599	-2.599	0.733676	0.733003	2.1099	2.11251	-0.11177	-0.110023	2.10922	2.11024	1.48	1.05	7.361	1.046	2.2	Ru	-2.56464	-2.56464	0.732796	0.732258	2.072	2.07417	-0.083768	-0.0822119	2.05699
A15B1/Ru15Os/Ru3_fcc_Ru	A15B1	Ru15Os	Ru3_fcc_Ru	-561.379	-570.479	-0.785267	fcc_A	Ru	-2.55166	-2.55166	0.731983	0.731309	2.05181	2.05451	-0.0894114	-0.0874265	2.07881	2.08035	1.48	1.05	7.361	1.046	2.2	Ru	-2.6033	-2.6033	0.734479	0.732943	2.09968	2.10571	-0.0966685	-0.0926255	2.07136	2.07421	1.48	1.05	7.361	1.046	2.2	Ru	-2.56464	-2.56464	0.732796	0.732258	2.072	2.07417	-0.083768	-0.0822119	2.05699
A15B1/Ru15Pd/Pd1Ru2_fcc_Ru	A15B1	Ru15Pd	Pd1Ru2_fcc_Ru	-537.435	-547.197	-1.44766	fcc_A	Ru	-2.38196	-2.38217	0.733834	0.733572	1.97717	1.97826	-0.215398	-0.214272	2.17558	2.17632	1.48	1.05	7.361	1.046	2.2	Ru	-2.38195	-2.38216	0.73383	0.733573	1.97717	1.97825	-0.215391	-0.214271	2.17555	2.17632	1.48	1.05	7.361	1.046	2.2	Ru	-2.48133	-2.48151	0.735933	0.734725	2.01777	2.02243	-0.16475	-0.160828	2.11064
A15B1/Ru15Pd/Ru3_fcc_Ru	A15B1	Ru15Pd	Ru3_fcc_Ru	-537.435	-546.516	-0.766839	fcc_A	Ru	-2.38195	-2.38216	0.73383	0.733573	1.97717	1.97825	-0.215391	-0.214271	2.17555	2.17632	1.48	1.05	7.361	1.046	2.2	Ru	-2.48133	-2.48151	0.735933	0.734725	2.01777	2.02243	-0.16475	-0.160828	2.11064	2.11352	1.48	1.05	7.361	1.046	2.2	Ru	-2.67652	-2.6767	0.739401	0.738944	2.12531	2.12747	-0.0574237	-0.0557725	1.97368
A15B1/Ru15Pt/Pt1Ru2_fcc_Ru	A15B1	Ru15Pt	Pt1Ru2_fcc_Ru	-542.891	-551.6	-0.394092	fcc_A	Pt	-3.14051	-3.14051	0.888888	0.888381	1.91714	1.92053	0.480349	0.483915	2.42275	2.43074	1.53	1.04	9	2.13	2.28	Ru	-2.44067	-2.44067	0.73357	0.733448	2.03852	2.03925	-0.272378	-0.271257	2.25393	2.255	1.48	1.05	7.361	1.046	2.2	Ru	-2.44067	-2.44067	0.733569	0.733446	2.03852	2.03925	-0.272361	-0.271236	2.25389
A15B1/Ru15Pt/Ru3_fcc_Ru	A15B1	Ru15Pt	Ru3_fcc_Ru	-542.891	-552.003	-0.797414	fcc_A	Ru	-2.44067	-2.44067	0.733569	0.733446	2.03852	2.03925	-0.272361	-0.271236	2.25389	2.25497	1.48	1.05	7.361	1.046	2.2	Ru	-2.49574	-2.49575	0.734547	0.732965	2.04328	2.04941	-0.20537	-0.199794	2.18475	2.18826	1.48	1.05	7.361	1.046	2.2	Ru	-2.638	-2.63801	0.738248	0.73741	2.10657	2.11008	-0.0760138	-0.0734645	2.01866
A15B1/Ru15Re/Re1Ru2_fcc_Ru	A15B1	Ru15Re	Re1Ru2_fcc_Ru	-567.146	-576.281	-0.820446	fcc_A	Re	-2.84136	-2.84136	0.653999	0.652174	2.32925	2.33106	-0.189492	-0.193741	1.84802	1.84648	1.52	1.2	7.834	0.06	1.6	Ru	-2.62144	-2.62145	0.748722	0.7496	2.06703	2.06394	-0.0881395	-0.0895689	2.05476	2.05522	1.48	1.05	7.361	1.046	2.2	Ru	-2.61856	-2.61857	0.749458	0.750425	2.0616	2.05802	-0.0835741	-0.0854991	2.06694
A15B1/Ru15Re/Ru3_fcc_Re	A15B1	Ru15Re	Ru3_fcc_Re	-567.146	-576.083	-0.621853	fcc_B	Ru	-2.57523	-2.57524	0.743182	0.744584	2.04046	2.03594	-0.0923501	-0.0940816	2.05603	2.05689	1.48	1.05	7.361	1.046	2.2	Ru	-2.63407	-2.63408	0.754627	0.75288	2.06243	2.06814	-0.0799714	-0.0770604	2.09906	2.10086	1.48	1.05	7.361	1.046	2.2	Ru	-2.57523	-2.57524	0.743182	0.744584	2.04046	2.03594	-0.0923501	-0.0940816	2.05603
A15B1/Ru15Re/Ru3_fcc_Ru	A15B1	Ru15Re	Ru3_fcc_Ru	-567.146	-576.177	-0.716052	fcc_A	Ru	-2.54673	-2.54675	0.738691	0.740142	2.0177	2.01237	-0.101929	-0.105127	2.07352	2.07328	1.48	1.05	7.361	1.046	2.2	Ru	-2.61856	-2.61857	0.749458	0.750425	2.0616	2.05802	-0.0835741	-0.0854991	2.06694	2.06697	1.48	1.05	7.361	1.046	2.2	Ru	-2.57523	-2.57524	0.743182	0.744584	2.04046	2.03594	-0.0923501	-0.0940816	2.05603
A15B1/Ru15Rh/Rh1Ru2_fcc_Ru	A15B1	Ru15Rh	Rh1Ru2_fcc_Ru	-546.678	-555.657	-0.664783	fcc_A	Rh	-2.53332	-2.53332	0.82412	0.823781	1.87623	1.87803	0.0915353	0.0938016	2.25098	2.25414	1.49	0.99	7.459	1.143	2.28	Ru	-2.48057	-2.48057	0.733606	0.732896	2.02889	2.03138	-0.144894	-0.143247	2.08537	2.08634	1.48	1.05	7.361	1.046	2.2	Ru	-2.48057	-2.48058	0.733605	0.732894	2.02889	2.03138	-0.144888	-0.143237	2.08535
A15B1/Ru15Rh/Ru3_fcc_Ru	A15B1	Ru15Rh	Ru3_fcc_Ru	-546.678	-555.778	-0.785399	fcc_A	Ru	-2.48057	-2.48058	0.733605	0.732894	2.02889	2.03138	-0.144888	-0.143237	2.08535	2.08633	1.48	1.05	7.361	1.046	2.2	Ru	-2.52493	-2.52494	0.733975	0.733268	2.04994	2.05225	-0.121281	-0.120153	2.06884	2.06916	1.48	1.05	7.361	1.046	2.2	Ru	-2.6053	-2.6053	0.737811	0.73767	2.10207	2.10276	-0.0789476	-0.0783183	2.01105
A15B1/Ru15W/Ru2W1_fcc_Ru	A15B1	Ru15W	Ru2W1_fcc_Ru	-570.113	-579.336	-0.908376	fcc_A	Ru	-2.59359	-2.59359	0.747205	0.746467	2.06432	2.06645	-0.0658799	-0.0655361	2.07619	2.07514	1.48	1.05	7.361	1.046	2.2	Ru	-2.60326	-2.60327	0.746558	0.746206	2.06398	2.06478	-0.0513071	-0.0516554	2.08347	2.08212	1.48	1.05	7.361	1.046	2.2	W	-2.7282	-2.72821	0.603675	0.602087	2.39856	2.40048	-0.266287	-0.269734	1.85985
A15B1/Ru15W/Ru3_fcc_Ru	A15B1	Ru15W	Ru3_fcc_Ru	-570.113	-579.134	-0.706248	fcc_A	Ru	-2.58728	-2.58728	0.738084	0.738116	2.0648	2.06434	-0.0827833	-0.0835972	2.03956	2.03836	1.48	1.05	7.361	1.046	2.2	Ru	-2.56261	-2.56262	0.735649	0.735421	2.05426	2.05485	-0.0964322	-0.0964638	2.04825	2.04772	1.48	1.05	7.361	1.046	2.2	Ru	-2.62652	-2.62652	0.73527	0.734395	2.05735	2.06021	-0.0795139	-0.0784024	2.04628
A15B1/Ru15W/Ru3_fcc_W	A15B1	Ru15W	Ru3_fcc_W	-570.113	-578.95	-0.522674	fcc_B	Ru	-2.58277	-2.58279	0.738946	0.738338	2.05349	2.05527	-0.0813003	-0.0809578	2.06319	2.0624	1.48	1.05	7.361	1.046	2.2	Ru	-2.61161	-2.61162	0.751757	0.751237	2.0505	2.052	-0.0318487	-0.0317406	2.11042	2.10917	1.48	1.05	7.361	1.046	2.2	Ru	-2.58278	-2.58279	0.738949	0.738337	2.05348	2.05528	-0.0812984	-0.0809505	2.06318
A15B1/W15Ag/W3_fcc_Ag	A15B1	W15Ag	W3_fcc_Ag	-724.67	-735.159	-2.17435	fcc_B	W	-2.03563	-2.03565	0.67126	0.670789	1.95488	1.95481	-0.37927	-0.381388	2.63334	2.63113	1.56	1.27	7.864	0.816	2.36	W	-2.03563	-2.03565	0.67126	0.670789	1.95488	1.95481	-0.37927	-0.381388	2.63334	2.63113	1.56	1.27	7.864	0.816	2.36	W	-2.14454	-2.14454	0.68562	0.684399	2.00392	2.00592	-0.3065	-0.307606	2.46491
A15B1/W15Ag/W3_fcc_W	A15B1	W15Ag	W3_fcc_W	-724.67	-736.354	-3.36983	fcc_A	W	-2.23333	-2.23334	0.695681	0.691711	2.02557	2.03499	-0.117583	-0.118838	2.17489	2.16561	1.56	1.27	7.864	0.816	2.36	W	-2.14454	-2.14454	0.68562	0.684399	2.00392	2.00592	-0.3065	-0.307606	2.46491	2.46097	1.56	1.27	7.864	0.816	2.36	W	-2.17323	-2.17324	0.694612	0.693323	1.96387	1.96691	-0.138052	-0.138266	2.27135
A15B1/W15Cr/Cr1W2_fcc_W	A15B1	W15Cr	Cr1W2_fcc_W	-756.046	-769.97	-5.60901	fcc_A	Cr	-1.55457	-1.55013	0.557852	0.548236	1.63241	1.63578	-0.576874	-0.598312	2.99317	3.00644	1.42	0.9	6.767	0.676	1.66	W	-2.19969	-2.19979	0.673109	0.669879	2.0122	2.02094	-0.155722	-0.15629	2.17799	2.16847	1.56	1.27	7.864	0.816	2.36	W	-2.15695	-2.15551	0.656443	0.655009	2.02455	2.02826	-0.17963	-0.178416	2.1896
A15B1/W15Cr/W3_fcc_Cr	A15B1	W15Cr	W3_fcc_Cr	-756.046	-766.286	-1.92533	fcc_B	W	-2.18054	-2.18315	0.663794	0.658163	2.04144	2.05053	-0.217053	-0.219803	2.21142	2.20246	1.56	1.27	7.864	0.816	2.36	W	-2.22591	-2.22677	0.653072	0.65004	2.06922	2.0731	-0.154549	-0.159583	2.10372	2.09686	1.56	1.27	7.864	0.816	2.36	W	-2.18054	-2.18315	0.663794	0.658163	2.04144	2.05053	-0.217053	-0.219803	2.21142
A15B1/W15Cr/W3_fcc_W	A15B1	W15Cr	W3_fcc_W	-756.046	-769.797	-5.43593	fcc_A	W	-2.18054	-2.18315	0.663794	0.658163	2.04144	2.05053	-0.217053	-0.219803	2.21142	2.20246	1.56	1.27	7.864	0.816	2.36	W	-2.12049	-2.1231	0.652524	0.647124	2.03	2.04001	-0.238912	-0.238651	2.22043	2.21288	1.56	1.27	7.864	0.816	2.36
A15B1/W15Cu/Cu1W2_fcc_W	A15B1	W15Cu	Cu1W2_fcc_W	-745.85	-755.744	-1.57914	fcc_A	Cu	-2.74697	-2.74708	0.958115	0.958383	1.11529	1.11236	1.42549	1.41604	6.75917	6.72743	1.41	0.67	7.73	1.24	1.9	W	-2.38748	-2.38753	0.644046	0.644418	2.12369	2.12284	-0.183602	-0.183415	2.15234	2.15297	1.56	1.27	7.864	0.816	2.36	W	-2.23331	-2.23339	0.642094	0.643102	2.07843	2.07611	-0.260856	-0.260816	2.25506
A15B1/W15Os/W3_fcc_W	A15B1	W15Os	W3_fcc_W	-777.808	-787.987	-1.86389	fcc_A	W	-2.4709	-2.47079	0.677615	0.677153	2.10934	2.11062	-0.109587	-0.109473	2.14967	2.14902	1.56	1.27	7.864	0.816	2.36	W	-2.47142	-2.47135	0.677153	0.677679	2.11487	2.11395	-0.10672	-0.105847	2.14067	2.14243	1.56	1.27	7.864	0.816	2.36	W	-2.47088	-2.47075	0.677613	0.677154	2.1093	2.11057	-0.109512	-0.109408	2.14951
A15B1/W15Pt/Pt1W2_fcc_W	A15B1	W15Pt	Pt1W2_fcc_W	-758.681	-769.035	-2.0395	fcc_A	W	-2.46717	-2.46717	0.675168	0.674028	2.11047	2.11367	-0.113868	-0.113768	2.12825	2.12614	1.56	1.27	7.864	0.816	2.36	W	-2.34659	-2.34661	0.651745	0.652719	2.13706	2.13544	-0.378513	-0.377845	2.30673	2.30793	1.56	1.27	7.864	0.816	2.36	W	-2.48369	-2.48368	0.702469	0.702287	2.1018	2.10252	-0.0602867	-0.0599384	2.15843
A15B1/W15Re/W3_fcc_W	A15B1	W15Re	W3_fcc_W	-783.667	-793.866	-1.8834	fcc_A	W	-2.45645	-2.45637	0.69803	0.69917	2.0627	2.06419	-0.100986	-0.0939665	2.19616	2.20274	1.56	1.27	7.864	0.816	2.36	W	-2.45794	-2.45789	0.700101	0.700962	2.05511	2.0543	-0.10278	-0.100648	2.19802	2.20088	1.56	1.27	7.864	0.816	2.36	W	-2.45644	-2.4564	0.69803	0.699168	2.06271	2.06421	-0.101011	-0.0939948	2.19622
A15B1/W15Rh/Rh1W2_fcc_W	A15B1	W15Rh	Rh1W2_fcc_W	-762.81	-773.116	-1.9909	fcc_A	W	-2.48833	-2.48829	0.675767	0.674138	2.11992	2.12473	-0.105218	-0.104746	2.12363	2.12095	1.56	1.27	7.864	0.816	2.36	W	-2.31421	-2.31417	0.646841	0.648473	2.07557	2.07176	-0.285461	-0.285655	2.16901	2.17054	1.56	1.27	7.864	0.816	2.36	W	-2.49831	-2.49826	0.695286	0.694817	2.11488	2.11743	-0.0672894	-0.0653267	2.11595
A1B0/Ag/Ag3_fcc_Ag	A1B0	Ag	Ag3_fcc_Ag	-163.151	-168.408	3.05832	fcc_A	Ag	-4.03601	-4.03601	0.968613	0.968664	1.53962	1.5381	3.24702	3.24524	17.8906	17.889	1.59	0.89	7.58	1.3	1.93	Ag	-4.03601	-4.03601	0.968613	0.968664	1.53962	1.5381	3.24702	3.24524	17.8906	17.889	1.59	0.89	7.58	1.3	1.93	Ag	-4.03601	-4.03601	0.968613	0.968664	1.53962	1.5381	3.24702	3.24524	17.8906
A1B0/Au/Au3_fcc_Au	A1B0	Au	Au3_fcc_Au	-195.172	-200.942	2.54508	fcc_A	Au	-3.45302	-3.45302	0.952219	0.952304	1.77848	1.77675	1.69279	1.68953	8.61116	8.60322	1.59	1.01	9.23	2.31	2.54	Au	-3.45302	-3.45302	0.952219	0.952304	1.77848	1.77675	1.69279	1.68953	8.61116	8.60322	1.59	1.01	9.23	2.31	2.54	Au	-3.45302	-3.45302	0.952219	0.952304	1.77848	1.77675	1.69279	1.68953	8.61116
A1B0/Co/Co3_fcc_Co	A1B0	Co	Co3_fcc_Co	-427.258	-435.617	-0.0440852	fcc_A	Co	-2.3633	-1.57291	0.935268	0.576761	1.85528	1.94028	1.87852	0.882979	9.80424	5.67383	1.39	0.76	7.881	0.662	1.88	Co	-2.3633	-1.57291	0.935268	0.576761	1.85528	1.94028	1.87852	0.882979	9.80424	5.67383	1.39	0.76	7.881	0.662	1.88	Co	-2.3633	-1.57291	0.935268	0.576761	1.85528	1.94028	1.87852	0.882979	9.80424
A1B0/Cr/Cr3_fcc_Cr	A1B0	Cr	Cr3_fcc_Cr	-551.198	-563.13	-3.6174	fcc_A	Cr	-1.3655	-1.37553	0.673114	0.677712	1.33307	1.32773	-0.411801	-0.414414	2.59095	2.53382	1.42	0.9	6.767	0.676	1.66	Cr	-1.36549	-1.37555	0.673108	0.677713	1.33306	1.32775	-0.411841	-0.41438	2.591	2.53376	1.42	0.9	6.767	0.676	1.66	Cr	-1.3655	-1.37553	0.673114	0.677712	1.33307	1.32773	-0.411801	-0.414414	2.59095
A1B0/Cu/Cu3_fcc_Cu	A1B0	Cu	Cu3_fcc_Cu	-223.884	-230.675	1.52398	fcc_A	Cu	-2.42498	-2.42498	0.943233	0.943843	1.77772	1.78426	3.11745	3.34074	16.0481	19.7269	1.41	0.67	7.73	1.24	1.9	Cu	-2.42498	-2.42498	0.943233	0.943843	1.77772	1.78426	3.11745	3.34074	16.0481	19.7269	1.41	0.67	7.73	1.24	1.9	Cu	-2.42498	-2.42498	0.943233	0.943843	1.77772	1.78426	3.11745	3.34074	16.0481
A1B0/Fe/Fe3_fcc_Fe	A1B0	Fe	Fe3_fcc_Fe	-492.111	-501.625	-1.1995	fcc_A	Fe	-2.1081	-1.2957	0.892953	0.414002	1.80333	1.93143	1.51756	0.452047	7.93251	4.63423	1.41	0.8	7.902	0.153	1.83	Fe	-2.1081	-1.2957	0.892953	0.414002	1.80333	1.93143	1.51756	0.452047	7.93251	4.63423	1.41	0.8	7.902	0.153	1.83	Fe	-2.1081	-1.2957	0.892953	0.414002	1.80333	1.93143	1.51756	0.452047	7.93251
A1B0/Ir/Ir3_fcc_Ir	A1B0	Ir	Ir3_fcc_Ir	-537.299	-545.591	0.022557	fcc_A	Ir	-3.00919	-3.00916	0.764677	0.765295	2.47712	2.47168	0.125978	0.120534	2.67333	2.67108	1.5	1.08	8.967	1.564	2.2	Ir	-3.00919	-3.00916	0.764677	0.765295	2.47712	2.47168	0.125978	0.120534	2.67333	2.67108	1.5	1.08	8.967	1.564	2.2	Ir	-3.00919	-3.00916	0.764677	0.765295	2.47712	2.47168	0.125978	0.120534	2.67333
A1B0/Ni/Ni3_fcc_Ni	A1B0	Ni	Ni3_fcc_Ni	-329.169	-337.684	-0.200895	fcc_A	Ni	-1.87824	-1.47606	0.930223	0.780642	1.68828	1.72967	2.04063	1.61203	10.96	8.83011	1.38	0.71	7.64	1.16	1.91	Ni	-1.87824	-1.47606	0.930223	0.780642	1.68828	1.72967	2.04063	1.61203	10.96	8.83011	1.38	0.71	7.64	1.16	1.91	Ni	-1.87824	-1.47606	0.930223	0.780642	1.68828	1.72967	2.04063	1.61203	10.96
A1B0/Os/Os3_fcc_Os	A1B0	Os	Os3_fcc_Os	-674.767	-683.72	-0.638198	fcc_A	Os	-3.0297	-3.02969	0.720587	0.721463	2.46869	2.46511	-0.133716	-0.135339	2.15361	2.15349	1.49	1.13	8.438	1.07766	2.2	Os	-3.0297	-3.02969	0.720587	0.721463	2.46869	2.46511	-0.133716	-0.135339	2.15361	2.15349	1.49	1.13	8.438	1.07766	2.2	Os	-3.0297	-3.02969	0.720587	0.721463	2.46869	2.46511	-0.133716	-0.135339	2.15361
A1B0/Pd/Pd3_fcc_Pd	A1B0	Pd	Pd3_fcc_Pd	-316.015	-324.109	0.22098	fcc_A	Pd	-1.93191	-1.86524	0.916877	0.852662	1.93045	1.92964	1.80225	1.6994	8.89658	8.42173	1.52	0.94	8.34	0.56	2.2	Pd	-1.93191	-1.86524	0.916877	0.852662	1.93045	1.92964	1.80225	1.6994	8.89658	8.42173	1.52	0.94	8.34	0.56	2.2	Pd	-1.93191	-1.86524	0.916877	0.852662	1.93045	1.92964	1.80225	1.6994	8.89658
A1B0/Pt/Pt3_fcc_Pt	A1B0	Pt	Pt3_fcc_Pt	-370.721	-378.692	0.344192	fcc_A	Pt	-2.5119	-2.5119	0.872456	0.872392	2.01893	2.01986	0.303012	0.305396	3.34448	3.35104	1.53	1.04	9	2.13	2.28	Pt	-2.5119	-2.5119	0.872456	0.872392	2.01893	2.01986	0.303012	0.305396	3.34448	3.35104	1.53	1.04	9	2.13	2.28	Pt	-2.5119	-2.5119	0.872456	0.872392	2.01893	2.01986	0.303012	0.305396	3.34448
A1B0/Re/Re3_fcc_Re	A1B0	Re	Re3_fcc_Re	-756.672	-766.065	-1.07786	fcc_A	Re	-2.44172	-2.44164	0.714832	0.717327	2.29826	2.29109	-0.155138	-0.155896	2.24023	2.24573	1.52	1.2	7.834	0.06	1.6	Re	-2.44172	-2.44164	0.714832	0.717327	2.29826	2.29109	-0.155138	-0.155896	2.24023	2.24573	1.52	1.2	7.834	0.06	1.6	Re	-2.44172	-2.44164	0.714832	0.717327	2.29826	2.29109	-0.155138	-0.155896	2.24023
A1B0/Rh/Rh3_fcc_Rh	A1B0	Rh	Rh3_fcc_Rh	-439.628	-448.196	-0.252879	fcc_A	Rh	-2.37322	-2.37323	0.792444	0.79276	2.01042	2.00528	0.436326	0.42356	3.51566	3.47807	1.49	0.99	7.459	1.143	2.28	Rh	-2.37322	-2.37323	0.792444	0.79276	2.01042	2.00528	0.436326	0.42356	3.51566	3.47807	1.49	0.99	7.459	1.143	2.28	Rh	-2.37322	-2.37323	0.792444	0.79276	2.01042	2.00528	0.436326	0.42356	3.51566
A1B0/Ru/Ru3_fcc_Ru	A1B0	Ru	Ru3_fcc_Ru	-553.626	-562.709	-0.769151	fcc_A	Ru	-2.57123	-2.57123	0.7411	0.740444	2.04556	2.04557	-0.0960601	-0.09959	2.04341	2.0373	1.48	1.05	7.361	1.046	2.2	Ru	-2.57123	-2.57123	0.7411	0.740444	2.04556	2.04557	-0.0960601	-0.09959	2.04341	2.0373	1.48	1.05	7.361	1.046	2.2	Ru	-2.57123	-2.57123	0.7411	0.740444	2.04556	2.04557	-0.0960601	-0.09959	2.04341
A1B0/W/W3_fcc_W	A1B0	W	W3_fcc_W	-763.783	-775.282	-3.18402	fcc_A	W	-1.9219	-1.92203	0.674477	0.674059	1.89656	1.89774	-0.277382	-0.27684	2.36015	2.35911	1.56	1.27	7.864	0.816	2.36	W	-1.9219	-1.92203	0.674477	0.674059	1.89656	1.89774	-0.277382	-0.27684	2.36015	2.35911	1.56	1.27	7.864	0.816	2.36	W	-1.9219	-1.92203	0.674477	0.674059	1.89656	1.89774	-0.277382	-0.27684	2.36015
A1B1/AgAu/Ag1Au2_fcc_Ag	A1B1	AgAu	Ag1Au2_fcc_Ag	-182.991	-188.738	2.56704	fcc_B	Ag	-3.98945	-3.98946	0.968307	0.968285	1.56398	1.56474	2.73255	2.73459	14.7706	14.7827	1.59	0.89	7.58	1.3	1.93	Au	-3.58195	-3.58195	0.953503	0.953528	1.74692	1.74641	2.08748	2.08685	10.4618	10.4619	1.59	1.01	9.23	2.31	2.54	Au	-3.58195	-3.58195	0.953503	0.953528	1.74692	1.74641	2.08748	2.08685	10.4618
A1B1/AgAu/Ag2Au1_fcc_Au	A1B1	AgAu	Ag2Au1_fcc_Au	-182.991	-188.388	2.91705	fcc_B	Ag	-3.98945	-3.98946	0.968307	0.968285	1.56398	1.56474	2.73255	2.73459	14.7706	14.7827	1.59	0.89	7.58	1.3	1.93	Ag	-3.98945	-3.98946	0.968307	0.968285	1.56398	1.56474	2.73255	2.73459	14.7706	14.7827	1.59	0.89	7.58	1.3	1.93	Au	-3.58195	-3.58195	0.953503	0.953528	1.74692	1.74641	2.08748	2.08685	10.4618
A1B1/AgOs/Ag1Os2_fcc_Ag	A1B1	AgOs	Ag1Os2_fcc_Ag	-375.234	-384.453	-0.904812	fcc_B	Os	-2.72535	-2.72539	0.683458	0.683657	2.36975	2.36758	0.0431868	0.0403086	2.36529	2.36076	1.49	1.13	8.438	1.07766	2.2	Os	-2.72535	-2.72539	0.683458	0.683657	2.36975	2.36758	0.0431868	0.0403086	2.36529	2.36076	1.49	1.13	8.438	1.07766	2.2
A1B1/AgOs/Ag2Os1_fcc_Os	A1B1	AgOs	Ag2Os1_fcc_Os	-375.234	-385.992	-2.44305	fcc_B	Os	-2.72535	-2.72539	0.683458	0.683657	2.36975	2.36758	0.0431868	0.0403086	2.36529	2.36076	1.49	1.13	8.438	1.07766	2.2
A1B1/AgPt/Ag1Pt2_fcc_Ag	A1B1	AgPt	Ag1Pt2_fcc_Ag	-264.342	-272.224	0.433543	fcc_B	Pt	-1.98727	-1.98727	0.881827	0.881843	1.95196	1.95156	0.851804	0.850646	5.34882	5.34483	1.53	1.04	9	2.13	2.28	Pt	-1.98727	-1.98727	0.881827	0.881843	1.95196	1.95156	0.851804	0.850646	5.34882	5.34483	1.53	1.04	9	2.13	2.28
A1B1/AgPt/Ag2Pt1_fcc_Pt	A1B1	AgPt	Ag2Pt1_fcc_Pt	-264.342	-270.769	1.88833	fcc_B	Ag	-3.56151	-3.56151	0.966489	0.966502	1.61444	1.61397	2.56476	2.56349	13.0347	13.0266	1.59	0.89	7.58	1.3	1.93	Ag	-3.56151	-3.56151	0.966489	0.966502	1.61444	1.61397	2.56476	2.56349	13.0347	13.0266	1.59	0.89	7.58	1.3	1.93	Pt	-1.98727	-1.98727	0.881827	0.881843	1.95196	1.95156	0.851804	0.850646	5.34882
A1B1/AgW/Ag1W2_fcc_Ag	A1B1	AgW	Ag1W2_fcc_Ag	-434.004	-443.994	-1.67579	fcc_B	W	-1.96324	-1.96324	0.603519	0.604598	2.17046	2.16542	-0.411049	-0.416224	2.64066	2.64266	1.56	1.27	7.864	0.816	2.36	W	-1.96324	-1.96324	0.603519	0.604598	2.17046	2.16542	-0.411049	-0.416224	2.64066	2.64266	1.56	1.27	7.864	0.816	2.36
A1B1/AgW/Ag2W1_fcc_W	A1B1	AgW	Ag2W1_fcc_W	-434.004	-442.23	0.088629	fcc_B	W	-1.96324	-1.96324	0.603519	0.604598	2.17046	2.16542	-0.411049	-0.416224	2.64066	2.64266	1.56	1.27	7.864	0.816	2.36
A1B1/CoAg/Ag1Co2_fcc_Ag	A1B1	CoAg	Ag1Co2_fcc_Ag	-268.096	-276.618	-0.207615	fcc_B	Co	-2.17764	-1.08455	0.949499	0.5741	1.46441	1.5286	1.75777	0.478188	11.5745	7.48677	1.39	0.76	7.881	0.662	1.88	Co	-2.17764	-1.08455	0.949499	0.5741	1.46441	1.5286	1.75777	0.478188	11.5745	7.48677	1.39	0.76	7.881	0.662	1.88
A1B1/CoAg/Ag2Co1_fcc_Co	A1B1	CoAg	Ag2Co1_fcc_Co	-268.096	-275.154	1.25595	fcc_B	Ag	-4.12354	-4.14128	0.964731	0.95888	1.73281	1.78295	2.94732	2.97241	14.901	14.4751	1.59	0.89	7.58	1.3	1.93	Ag	-4.12354	-4.14128	0.964731	0.95888	1.73281	1.78295	2.94732	2.97241	14.901	14.4751	1.59	0.89	7.58	1.3	1.93	Co	-2.17764	-1.08455	0.949499	0.5741	1.46441	1.5286	1.75777	0.478188	11.5745
A1B1/CoAu/Au1Co2_fcc_Au	A1B1	CoAu	Au1Co2_fcc_Au	-296.983	-304.91	0.38746	fcc_B	Co	-2.25458	-1.12329	0.950355	0.566116	1.51452	1.58555	1.30964	0.0189733	10.1593	7.34001	1.39	0.76	7.881	0.662	1.88	Co	-2.25458	-1.12329	0.950355	0.566116	1.51452	1.58555	1.30964	0.0189733	10.1593	7.34001	1.39	0.76	7.881	0.662	1.88
A1B1/CoAu/Au2Co1_fcc_Co	A1B1	CoAu	Au2Co1_fcc_Co	-296.983	-303.842	1.45511	fcc_B	Au	-3.8118	-3.84424	0.950716	0.935696	1.9737	2.02143	1.98407	2.03672	8.99918	8.74407	1.59	1.01	9.23	2.31	2.54	Au	-3.8118	-3.84424	0.950716	0.935696	1.9737	2.02143	1.98407	2.03672	8.99918	8.74407	1.59	1.01	9.23	2.31	2.54	Co	-2.25458	-1.12329	0.950355	0.566116	1.51452	1.58555	1.30964	0.0189733	10.1593
A1B1/CoCu/Co1Cu2_fcc_Co	A1B1	CoCu	Co1Cu2_fcc_Co	-314.79	-322.437	0.667116	fcc_B	Co	-2.2607	-1.30825	0.928152	0.569927	1.89037	1.89307	2.23856	1.18091	10.9066	7.14078	1.39	0.76	7.881	0.662	1.88	Cu	-2.56211	-2.53928	0.951998	0.936145	1.65812	1.67839	3.00172	2.97456	16.286	15.6783	1.41	0.67	7.73	1.24	1.9	Cu	-2.56211	-2.53928	0.951998	0.936145	1.65812	1.67839	3.00172	2.97456	16.286
A1B1/CoCu/Co2Cu1_fcc_Cu	A1B1	CoCu	Co2Cu1_fcc_Cu	-314.79	-323.269	-0.164194	fcc_B	Co	-2.2607	-1.30825	0.928152	0.569927	1.89037	1.89307	2.23856	1.18091	10.9066	7.14078	1.39	0.76	7.881	0.662	1.88	Co	-2.2607	-1.30825	0.928152	0.569927	1.89037	1.89307	2.23856	1.18091	10.9066	7.14078	1.39	0.76	7.881	0.662	1.88	Cu	-2.56211	-2.53928	0.951998	0.936145	1.65812	1.67839	3.00172	2.97456	16.286
A1B1/CoIr/Co1Ir2_fcc_Co	A1B1	CoIr	Co1Ir2_fcc_Co	-480.339	-489.079	-0.425186	fcc_B	Co	-2.28645	-1.4819	0.911113	0.589656	1.72083	1.78701	0.987711	-0.00857081	7.07	5.30139	1.39	0.76	7.881	0.662	1.88	Ir	-2.80409	-2.92339	0.797777	0.733672	2.52393	2.57453	0.642486	0.649143	3.63946	3.37712	1.5	1.08	8.967	1.564	2.2	Ir	-2.80409	-2.92339	0.797777	0.733672	2.52393	2.57453	0.642486	0.649143	3.63946
A1B1/CoIr/Co2Ir1_fcc_Ir	A1B1	CoIr	Co2Ir1_fcc_Ir	-480.339	-488.868	-0.21347	fcc_B	Co	-2.28645	-1.4819	0.911113	0.589656	1.72083	1.78701	0.987711	-0.00857081	7.07	5.30139	1.39	0.76	7.881	0.662	1.88	Co	-2.28645	-1.4819	0.911113	0.589656	1.72083	1.78701	0.987711	-0.00857081	7.07	5.30139	1.39	0.76	7.881	0.662	1.88	Ir	-2.80409	-2.92339	0.797777	0.733672	2.52393	2.57453	0.642486	0.649143	3.63946
A1B1/CoNi/Co1Ni2_fcc_Co	A1B1	CoNi	Co1Ni2_fcc_Co	-378.085	-386.417	-0.0168519	fcc_B	Co	-2.42804	-1.48247	0.939258	0.560646	1.80944	1.8609	2.1707	1.02393	10.9643	6.49204	1.39	0.76	7.881	0.662	1.88	Ni	-2.05304	-1.65552	0.93571	0.781413	1.71143	1.76665	1.99966	1.56901	11.0216	8.34466	1.38	0.71	7.64	1.16	1.91	Ni	-2.05304	-1.65552	0.93571	0.781413	1.71143	1.76665	1.99966	1.56901	11.0216
A1B1/CoNi/Co2Ni1_fcc_Ni	A1B1	CoNi	Co2Ni1_fcc_Ni	-378.085	-386.602	-0.202358	fcc_B	Co	-2.42804	-1.48247	0.939258	0.560646	1.80944	1.8609	2.1707	1.02393	10.9643	6.49204	1.39	0.76	7.881	0.662	1.88	Co	-2.42804	-1.48247	0.939258	0.560646	1.80944	1.8609	2.1707	1.02393	10.9643	6.49204	1.39	0.76	7.881	0.662	1.88	Ni	-2.05304	-1.65552	0.93571	0.781413	1.71143	1.76665	1.99966	1.56901	11.0216
A1B1/CoOs/Co1Os2_fcc_Co	A1B1	CoOs	Co1Os2_fcc_Co	-545.314	-554.262	-0.633058	fcc_B	Co	-2.00321	-1.68994	0.831013	0.698524	1.71944	1.76405	0.151179	-0.214629	4.24754	4.07035	1.39	0.76	7.881	0.662	1.88	Os	-2.96462	-3.01773	0.683967	0.678142	2.53136	2.54957	0.110846	0.151139	2.34982	2.32084	1.49	1.13	8.438	1.07766	2.2	Os	-2.96462	-3.01773	0.683967	0.678142	2.53136	2.54957	0.110846	0.151139	2.34982
A1B1/CoOs/Co2Os1_fcc_Os	A1B1	CoOs	Co2Os1_fcc_Os	-545.314	-553.933	-0.304802	fcc_B	Co	-2.00321	-1.68994	0.831013	0.698524	1.71944	1.76405	0.151179	-0.214629	4.24754	4.07035	1.39	0.76	7.881	0.662	1.88	Co	-2.00321	-1.68994	0.831013	0.698524	1.71944	1.76405	0.151179	-0.214629	4.24754	4.07035	1.39	0.76	7.881	0.662	1.88	Os	-2.96462	-3.01773	0.683967	0.678142	2.53136	2.54957	0.110846	0.151139	2.34982
A1B1/CoPd/Co1Pd2_fcc_Co	A1B1	CoPd	Co1Pd2_fcc_Co	-367.854	-375.602	0.566541	fcc_B	Co	-2.39717	-1.23644	0.95411	0.540583	1.62527	1.67513	2.15489	0.766416	12.4187	7.414	1.39	0.76	7.881	0.662	1.88	Pd	-2.59686	-2.60309	0.926535	0.851083	2.08106	2.13427	1.71514	1.67933	7.90155	7.14647	1.52	0.94	8.34	0.56	2.2	Pd	-2.59686	-2.60309	0.926535	0.851083	2.08106	2.13427	1.71514	1.67933	7.90155
A1B1/CoPd/Co2Pd1_fcc_Pd	A1B1	CoPd	Co2Pd1_fcc_Pd	-367.854	-376.163	0.0057162	fcc_B	Co	-2.39717	-1.23644	0.95411	0.540583	1.62527	1.67513	2.15489	0.766416	12.4187	7.414	1.39	0.76	7.881	0.662	1.88	Co	-2.39717	-1.23644	0.95411	0.540583	1.62527	1.67513	2.15489	0.766416	12.4187	7.414	1.39	0.76	7.881	0.662	1.88	Pd	-2.59686	-2.60309	0.926535	0.851083	2.08106	2.13427	1.71514	1.67933	7.90155
A1B1/CoPt/Co1Pt2_fcc_Co	A1B1	CoPt	Co1Pt2_fcc_Co	-404.293	-412.131	0.477074	fcc_B	Co	-2.41191	-1.30393	0.953897	0.548917	1.54839	1.6342	1.18653	-0.114051	8.63936	6.03397	1.39	0.76	7.881	0.662	1.88	Pt	-2.8894	-2.97414	0.915033	0.829975	2.18837	2.25831	0.937201	0.960768	4.74324	4.29071	1.53	1.04	9	2.13	2.28	Pt	-2.8894	-2.97414	0.915033	0.829975	2.18837	2.25831	0.937201	0.960768	4.74324
A1B1/CoPt/Co2Pt1_fcc_Pt	A1B1	CoPt	Co2Pt1_fcc_Pt	-404.293	-412.461	0.146698	fcc_B	Co	-2.41191	-1.30393	0.953897	0.548917	1.54839	1.6342	1.18653	-0.114051	8.63936	6.03397	1.39	0.76	7.881	0.662	1.88	Co	-2.41191	-1.30393	0.953897	0.548917	1.54839	1.6342	1.18653	-0.114051	8.63936	6.03397	1.39	0.76	7.881	0.662	1.88	Pt	-2.8894	-2.97414	0.915033	0.829975	2.18837	2.25831	0.937201	0.960768	4.74324
A1B1/CoRe/Co1Re2_fcc_Co	A1B1	CoRe	Co1Re2_fcc_Co	-589.677	-599.198	-1.20667	fcc_B	Co	-1.8442	-1.74884	0.796618	0.756671	1.68958	1.70037	0.060155	-0.0657927	3.66327	3.5523	1.39	0.76	7.881	0.662	1.88	Re	-2.73916	-2.77471	0.609724	0.595202	2.5258	2.54112	-0.117488	-0.116425	2.02092	1.97895	1.52	1.2	7.834	0.06	1.6	Re	-2.73916	-2.77471	0.609724	0.595202	2.5258	2.54112	-0.117488	-0.116425	2.02092
A1B1/CoRe/Co2Re1_fcc_Re	A1B1	CoRe	Co2Re1_fcc_Re	-589.677	-598.307	-0.315032	fcc_B	Co	-1.8442	-1.74884	0.796618	0.756671	1.68958	1.70037	0.060155	-0.0657927	3.66327	3.5523	1.39	0.76	7.881	0.662	1.88	Co	-1.8442	-1.74884	0.796618	0.756671	1.68958	1.70037	0.060155	-0.0657927	3.66327	3.5523	1.39	0.76	7.881	0.662	1.88	Re	-2.73916	-2.77471	0.609724	0.595202	2.5258	2.54112	-0.117488	-0.116425	2.02092
A1B1/CoRh/Co1Rh2_fcc_Co	A1B1	CoRh	Co1Rh2_fcc_Co	-431.017	-439.533	-0.201414	fcc_B	Co	-2.42607	-1.41829	0.947909	0.55299	1.58461	1.6789	1.51097	0.337689	8.77065	5.35888	1.39	0.76	7.881	0.662	1.88	Rh	-2.34142	-2.37305	0.882302	0.71386	2.11919	2.20968	0.913273	0.802089	4.83603	3.95484	1.49	0.99	7.459	1.143	2.28	Rh	-2.34142	-2.37305	0.882302	0.71386	2.11919	2.20968	0.913273	0.802089	4.83603
A1B1/CoRh/Co2Rh1_fcc_Rh	A1B1	CoRh	Co2Rh1_fcc_Rh	-431.017	-439.538	-0.206849	fcc_B	Co	-2.42607	-1.41829	0.947909	0.55299	1.58461	1.6789	1.51097	0.337689	8.77065	5.35888	1.39	0.76	7.881	0.662	1.88	Co	-2.42607	-1.41829	0.947909	0.55299	1.58461	1.6789	1.51097	0.337689	8.77065	5.35888	1.39	0.76	7.881	0.662	1.88	Rh	-2.34142	-2.37305	0.882302	0.71386	2.11919	2.20968	0.913273	0.802089	4.83603
A1B1/CoRu/Co1Ru2_fcc_Co	A1B1	CoRu	Co1Ru2_fcc_Co	-483.918	-492.913	-0.68056	fcc_B	Co	-2.17497	-1.5237	0.893845	0.629996	1.56319	1.64102	0.595048	-0.14682	4.79959	4.00609	1.39	0.76	7.881	0.662	1.88	Ru	-2.55378	-2.64118	0.737716	0.683599	2.20521	2.27527	0.240577	0.313677	2.68702	2.60631	1.48	1.05	7.361	1.046	2.2	Ru	-2.55378	-2.64118	0.737716	0.683599	2.20521	2.27527	0.240577	0.313677	2.68702
A1B1/CoRu/Co2Ru1_fcc_Ru	A1B1	CoRu	Co2Ru1_fcc_Ru	-483.918	-492.731	-0.498807	fcc_B	Co	-2.17497	-1.5237	0.893845	0.629996	1.56319	1.64102	0.595048	-0.14682	4.79959	4.00609	1.39	0.76	7.881	0.662	1.88	Co	-2.17497	-1.5237	0.893845	0.629996	1.56319	1.64102	0.595048	-0.14682	4.79959	4.00609	1.39	0.76	7.881	0.662	1.88	Ru	-2.55378	-2.64118	0.737716	0.683599	2.20521	2.27527	0.240577	0.313677	2.68702
A1B1/CoW/Co1W2_fcc_Co	A1B1	CoW	Co1W2_fcc_Co	-604.213	-614.281	-1.75369	fcc_B	Co	-1.62747	-1.63094	0.792477	0.794083	1.56298	1.55971	0.135866	0.132681	3.55699	3.55204	1.39	0.76	7.881	0.662	1.88	W	-2.39701	-2.39696	0.571716	0.57221	2.36271	2.3585	-0.19021	-0.193891	1.99251	1.99061	1.56	1.27	7.864	0.816	2.36	W	-2.39701	-2.39696	0.571716	0.57221	2.36271	2.3585	-0.19021	-0.193891	1.99251
A1B1/CoW/Co2W1_fcc_W	A1B1	CoW	Co2W1_fcc_W	-604.213	-613.503	-0.975647	fcc_B	Co	-1.62747	-1.63094	0.792477	0.794083	1.56298	1.55971	0.135866	0.132681	3.55699	3.55204	1.39	0.76	7.881	0.662	1.88	Co	-1.62747	-1.63094	0.792477	0.794083	1.56298	1.55971	0.135866	0.132681	3.55699	3.55204	1.39	0.76	7.881	0.662	1.88	W	-2.39701	-2.39696	0.571716	0.57221	2.36271	2.3585	-0.19021	-0.193891	1.99251
A1B1/CrCo/Co1Cr2_fcc_Co	A1B1	CrCo	Co1Cr2_fcc_Co	-495.976	-505.751	-1.46057	fcc_B	Co	-1.7264	-1.78257	0.756528	0.782572	1.71016	1.68029	0.711484	0.730326	4.28342	4.42348	1.39	0.76	7.881	0.662	1.88	Cr	-1.73014	-1.73535	0.455025	0.493835	2.05669	2.01762	-0.0675945	-0.0409804	3.03896	3.123	1.42	0.9	6.767	0.676	1.66	Cr	-1.73014	-1.73535	0.455025	0.493835	2.05669	2.01762	-0.0675945	-0.0409804	3.03896
A1B1/CrCo/Co2Cr1_fcc_Cr	A1B1	CrCo	Co2Cr1_fcc_Cr	-495.976	-505.933	-1.64285	fcc_B	Co	-1.7264	-1.78257	0.756528	0.782572	1.71016	1.68029	0.711484	0.730326	4.28342	4.42348	1.39	0.76	7.881	0.662	1.88	Co	-1.7264	-1.78257	0.756528	0.782572	1.71016	1.68029	0.711484	0.730326	4.28342	4.42348	1.39	0.76	7.881	0.662	1.88	Cr	-1.73014	-1.73535	0.455025	0.493835	2.05669	2.01762	-0.0675945	-0.0409804	3.03896
A1B1/CrCu/Cr1Cu2_fcc_Cr	A1B1	CrCu	Cr1Cu2_fcc_Cr	-380.689	-396.113	-7.10901	fcc_B	Cr	-1.57538	-1.62135	0.414318	0.542037	2.16658	2.19049	0.0148101	0.680709	3.31913	6.67389	1.42	0.9	6.767	0.676	1.66	Cu	-2.62499	-2.62272	0.946325	0.950306	1.47512	1.45313	2.62408	2.80641	13.9388	18.2771	1.41	0.67	7.73	1.24	1.9	Cu	-2.62499	-2.62272	0.946325	0.950306	1.47512	1.45313	2.62408	2.80641	13.9388
A1B1/CrCu/Cr2Cu1_fcc_Cu	A1B1	CrCu	Cr2Cu1_fcc_Cu	-380.689	-391.025	-2.02116	fcc_B	Cr	-1.57538	-1.62135	0.414318	0.542037	2.16658	2.19049	0.0148101	0.680709	3.31913	6.67389	1.42	0.9	6.767	0.676	1.66	Cr	-1.57538	-1.62135	0.414318	0.542037	2.16658	2.19049	0.0148101	0.680709	3.31913	6.67389	1.42	0.9	6.767	0.676	1.66	Cu	-2.62499	-2.62272	0.946325	0.950306	1.47512	1.45313	2.62408	2.80641	13.9388
A1B1/CrFe/Cr1Fe2_fcc_Cr	A1B1	CrFe	Cr1Fe2_fcc_Cr	-530.015	-539.925	-1.59531	fcc_B	Cr	-1.80709	-1.72041	0.57549	0.371196	2.0863	2.04787	0.281513	-0.333462	2.99322	3.09134	1.42	0.9	6.767	0.676	1.66	Fe	-1.51182	-2.07923	0.515608	0.818055	1.86956	1.77749	0.126891	0.985144	3.3382	4.55071	1.41	0.8	7.902	0.153	1.83	Fe	-1.51182	-2.07923	0.515608	0.818055	1.86956	1.77749	0.126891	0.985144	3.3382
A1B1/CrFe/Cr2Fe1_fcc_Fe	A1B1	CrFe	Cr2Fe1_fcc_Fe	-530.015	-540.23	-1.89978	fcc_B	Cr	-1.80709	-1.72041	0.57549	0.371196	2.0863	2.04787	0.281513	-0.333462	2.99322	3.09134	1.42	0.9	6.767	0.676	1.66	Cr	-1.80709	-1.72041	0.57549	0.371196	2.0863	2.04787	0.281513	-0.333462	2.99322	3.09134	1.42	0.9	6.767	0.676	1.66	Fe	-1.51182	-2.07923	0.515608	0.818055	1.86956	1.77749	0.126891	0.985144	3.3382
A1B1/CrIr/Cr1Ir2_fcc_Cr	A1B1	CrIr	Cr1Ir2_fcc_Cr	-567.72	-577.022	-0.987929	fcc_B	Cr	-1.80323	-1.88896	0.663244	0.265692	1.87236	1.96687	-0.384965	-1.23733	3.40012	4.52517	1.42	0.9	6.767	0.676	1.66	Ir	-2.97323	-2.99124	0.783501	0.796242	2.31794	2.34439	0.39058	0.538865	2.4609	2.70017	1.5	1.08	8.967	1.564	2.2	Ir	-2.97323	-2.99124	0.783501	0.796242	2.31794	2.34439	0.39058	0.538865	2.4609
A1B1/CrIr/Cr2Ir1_fcc_Ir	A1B1	CrIr	Cr2Ir1_fcc_Ir	-567.72	-577.924	-1.88905	fcc_B	Cr	-1.80323	-1.88896	0.663244	0.265692	1.87236	1.96687	-0.384965	-1.23733	3.40012	4.52517	1.42	0.9	6.767	0.676	1.66	Cr	-1.80323	-1.88896	0.663244	0.265692	1.87236	1.96687	-0.384965	-1.23733	3.40012	4.52517	1.42	0.9	6.767	0.676	1.66	Ir	-2.97323	-2.99124	0.783501	0.796242	2.31794	2.34439	0.39058	0.538865	2.4609
A1B1/CrNi/Cr1Ni2_fcc_Cr	A1B1	CrNi	Cr1Ni2_fcc_Cr	-447.973	-461.421	-5.13381	fcc_B	Cr	-1.66976	-1.57299	0.558129	0.379025	1.98604	2.01451	0.264714	-0.023351	3.58105	4.24947	1.42	0.9	6.767	0.676	1.66	Ni	-1.92318	-1.94296	0.862358	0.865919	1.57558	1.59616	1.21317	1.503	6.32016	8.76925	1.38	0.71	7.64	1.16	1.91	Ni	-1.92318	-1.94296	0.862358	0.865919	1.57558	1.59616	1.21317	1.503	6.32016
A1B1/CrNi/Cr2Ni1_fcc_Ni	A1B1	CrNi	Cr2Ni1_fcc_Ni	-447.973	-457.743	-1.45593	fcc_B	Cr	-1.66976	-1.57299	0.558129	0.379025	1.98604	2.01451	0.264714	-0.023351	3.58105	4.24947	1.42	0.9	6.767	0.676	1.66	Cr	-1.66976	-1.57299	0.558129	0.379025	1.98604	2.01451	0.264714	-0.023351	3.58105	4.24947	1.42	0.9	6.767	0.676	1.66	Ni	-1.92318	-1.94296	0.862358	0.865919	1.57558	1.59616	1.21317	1.503	6.32016
A1B1/CrOs/Cr1Os2_fcc_Cr	A1B1	CrOs	Cr1Os2_fcc_Cr	-626.3	-635.425	-0.810827	fcc_B	Cr	-1.72339	-1.7121	0.544051	0.437441	1.96403	1.99237	-0.612992	-0.821215	3.0612	3.31096	1.42	0.9	6.767	0.676	1.66	Os	-2.75061	-2.74141	0.709037	0.720615	2.35078	2.36416	0.136285	0.200115	2.06811	2.12591	1.49	1.13	8.438	1.07766	2.2	Os	-2.75061	-2.74141	0.709037	0.720615	2.35078	2.36416	0.136285	0.200115	2.06811
A1B1/CrOs/Cr2Os1_fcc_Os	A1B1	CrOs	Cr2Os1_fcc_Os	-626.3	-635.599	-0.984599	fcc_B	Cr	-1.72339	-1.7121	0.544051	0.437441	1.96403	1.99237	-0.612992	-0.821215	3.0612	3.31096	1.42	0.9	6.767	0.676	1.66	Cr	-1.72339	-1.7121	0.544051	0.437441	1.96403	1.99237	-0.612992	-0.821215	3.0612	3.31096	1.42	0.9	6.767	0.676	1.66	Os	-2.75061	-2.74141	0.709037	0.720615	2.35078	2.36416	0.136285	0.200115	2.06811
A1B1/CrPd/Cr1Pd2_fcc_Cr	A1B1	CrPd	Cr1Pd2_fcc_Cr	-442	-451.033	-0.719002	fcc_B	Cr	-1.45162	-2.171	0.81428	0.088358	1.65652	1.75592	0.355702	-1.26112	5.18586	5.89473	1.42	0.9	6.767	0.676	1.66	Pd	-2.90364	-2.96672	0.907308	0.885171	1.87677	1.96645	1.24483	1.71569	5.22895	6.07724	1.52	0.94	8.34	0.56	2.2	Pd	-2.90364	-2.96672	0.907308	0.885171	1.87677	1.96645	1.24483	1.71569	5.22895
A1B1/CrPd/Cr2Pd1_fcc_Pd	A1B1	CrPd	Cr2Pd1_fcc_Pd	-442	-452.017	-1.70232	fcc_B	Cr	-1.45162	-2.171	0.81428	0.088358	1.65652	1.75592	0.355702	-1.26112	5.18586	5.89473	1.42	0.9	6.767	0.676	1.66	Cr	-1.45162	-2.171	0.81428	0.088358	1.65652	1.75592	0.355702	-1.26112	5.18586	5.89473	1.42	0.9	6.767	0.676	1.66	Pd	-2.90364	-2.96672	0.907308	0.885171	1.87677	1.96645	1.24483	1.71569	5.22895
A1B1/CrPt/Cr1Pt2_fcc_Cr	A1B1	CrPt	Cr1Pt2_fcc_Cr	-485.664	-495.451	-1.47246	fcc_B	Cr	-1.57678	-2.32578	0.795815	0.121679	1.67692	1.8378	-0.407798	-1.76912	4.31861	6.81751	1.42	0.9	6.767	0.676	1.66	Pt	-3.31945	-3.38891	0.877	0.876366	2.10454	2.19042	0.698469	1.12286	3.23674	4.09426	1.53	1.04	9	2.13	2.28	Pt	-3.31945	-3.38891	0.877	0.876366	2.10454	2.19042	0.698469	1.12286	3.23674
A1B1/CrPt/Cr2Pt1_fcc_Pt	A1B1	CrPt	Cr2Pt1_fcc_Pt	-485.664	-495.552	-1.57365	fcc_B	Cr	-1.57678	-2.32578	0.795815	0.121679	1.67692	1.8378	-0.407798	-1.76912	4.31861	6.81751	1.42	0.9	6.767	0.676	1.66	Cr	-1.57678	-2.32578	0.795815	0.121679	1.67692	1.8378	-0.407798	-1.76912	4.31861	6.81751	1.42	0.9	6.767	0.676	1.66	Pt	-3.31945	-3.38891	0.877	0.876366	2.10454	2.19042	0.698469	1.12286	3.23674
A1B1/CrRh/Cr1Rh2_fcc_Cr	A1B1	CrRh	Cr1Rh2_fcc_Cr	-511.447	-521.837	-2.0753	fcc_B	Cr	-1.77969	-1.80839	0.705982	0.220954	1.71541	1.82331	-0.177008	-1.18498	3.22966	4.40063	1.42	0.9	6.767	0.676	1.66	Rh	-2.65381	-2.69629	0.806128	0.822522	1.99728	2.04116	0.466204	0.801539	2.66208	3.17186	1.49	0.99	7.459	1.143	2.28	Rh	-2.65381	-2.69629	0.806128	0.822522	1.99728	2.04116	0.466204	0.801539	2.66208
A1B1/CrRh/Cr2Rh1_fcc_Rh	A1B1	CrRh	Cr2Rh1_fcc_Rh	-511.447	-521.548	-1.78675	fcc_B	Cr	-1.77969	-1.80839	0.705982	0.220954	1.71541	1.82331	-0.177008	-1.18498	3.22966	4.40063	1.42	0.9	6.767	0.676	1.66	Cr	-1.77969	-1.80839	0.705982	0.220954	1.71541	1.82331	-0.177008	-1.18498	3.22966	4.40063	1.42	0.9	6.767	0.676	1.66	Rh	-2.65381	-2.69629	0.806128	0.822522	1.99728	2.04116	0.466204	0.801539	2.66208
A1B1/CrRu/Cr1Ru2_fcc_Cr	A1B1	CrRu	Cr1Ru2_fcc_Cr	-563.384	-572.622	-0.924239	fcc_B	Cr	-1.67204	-1.68897	0.456746	0.527004	1.88272	1.87648	-0.749248	-0.57005	2.90037	2.72632	1.42	0.9	6.767	0.676	1.66	Ru	-2.48871	-2.49341	0.738915	0.736914	2.07145	2.09187	0.258258	0.270069	2.12845	2.14497	1.48	1.05	7.361	1.046	2.2	Ru	-2.48871	-2.49341	0.738915	0.736914	2.07145	2.09187	0.258258	0.270069	2.12845
A1B1/CrRu/Cr2Ru1_fcc_Ru	A1B1	CrRu	Cr2Ru1_fcc_Ru	-563.384	-573.246	-1.54796	fcc_B	Cr	-1.67204	-1.68897	0.456746	0.527004	1.88272	1.87648	-0.749248	-0.57005	2.90037	2.72632	1.42	0.9	6.767	0.676	1.66	Cr	-1.67204	-1.68897	0.456746	0.527004	1.88272	1.87648	-0.749248	-0.57005	2.90037	2.72632	1.42	0.9	6.767	0.676	1.66	Ru	-2.48871	-2.49341	0.738915	0.736914	2.07145	2.09187	0.258258	0.270069	2.12845
A1B1/CuAg/Ag1Cu2_fcc_Ag	A1B1	CuAg	Ag1Cu2_fcc_Ag	-187.816	-194.563	1.56708	fcc_B	Cu	-2.22334	-2.22335	0.957585	0.9575	1.37747	1.38105	2.86852	2.88383	18.7629	18.8591	1.41	0.67	7.73	1.24	1.9	Cu	-2.22334	-2.22335	0.957585	0.9575	1.37747	1.38105	2.86852	2.88383	18.7629	18.8591	1.41	0.67	7.73	1.24	1.9
A1B1/CuAg/Ag2Cu1_fcc_Cu	A1B1	CuAg	Ag2Cu1_fcc_Cu	-187.816	-193.649	2.48196	fcc_B	Ag	-4.21	-4.21	0.955954	0.955961	1.92774	1.92888	3.20376	3.20846	15.2346	15.2806	1.59	0.89	7.58	1.3	1.93	Ag	-4.21	-4.21	0.955954	0.955961	1.92774	1.92888	3.20376	3.20846	15.2346	15.2806	1.59	0.89	7.58	1.3	1.93	Cu	-2.22334	-2.22335	0.957585	0.9575	1.37747	1.38105	2.86852	2.88383	18.7629
A1B1/CuAu/Au1Cu2_fcc_Au	A1B1	CuAu	Au1Cu2_fcc_Au	-213.441	-219.905	1.85119	fcc_B	Au	-3.81098	-3.81098	0.940509	0.94058	2.10892	2.10849	2.29793	2.30171	9.92287	9.96231	1.59	1.01	9.23	2.31	2.54	Cu	-2.20532	-2.20532	0.956132	0.956263	1.4097	1.40656	2.23709	2.22929	15.7622	15.7786	1.41	0.67	7.73	1.24	1.9	Cu	-2.20532	-2.20532	0.956132	0.956263	1.4097	1.40656	2.23709	2.22929	15.7622
A1B1/CuAu/Au2Cu1_fcc_Cu	A1B1	CuAu	Au2Cu1_fcc_Cu	-213.441	-219.511	2.24528	fcc_B	Au	-3.81098	-3.81098	0.940509	0.94058	2.10892	2.10849	2.29793	2.30171	9.92287	9.96231	1.59	1.01	9.23	2.31	2.54	Au	-3.81098	-3.81098	0.940509	0.94058	2.10892	2.10849	2.29793	2.30171	9.92287	9.96231	1.59	1.01	9.23	2.31	2.54	Cu	-2.20532	-2.20532	0.956132	0.956263	1.4097	1.40656	2.23709	2.22929	15.7622
A1B1/CuIr/Cu1Ir2_fcc_Cu	A1B1	CuIr	Cu1Ir2_fcc_Cu	-366.951	-375.798	-0.532366	fcc_B	Cu	-2.38711	-2.37614	0.948778	0.944114	1.49134	1.49446	2.17311	2.17848	13.3622	13.2897	1.41	0.67	7.73	1.24	1.9	Ir	-2.4534	-2.45974	0.7826	0.751404	2.55121	2.5561	0.795937	0.759701	4.08718	4.0067	1.5	1.08	8.967	1.564	2.2	Ir	-2.4534	-2.45974	0.7826	0.751404	2.55121	2.5561	0.795937	0.759701	4.08718
A1B1/CuIr/Cu2Ir1_fcc_Ir	A1B1	CuIr	Cu2Ir1_fcc_Ir	-366.951	-374.49	0.775468	fcc_B	Cu	-2.38711	-2.37614	0.948778	0.944114	1.49134	1.49446	2.17311	2.17848	13.3622	13.2897	1.41	0.67	7.73	1.24	1.9	Cu	-2.38711	-2.37614	0.948778	0.944114	1.49134	1.49446	2.17311	2.17848	13.3622	13.2897	1.41	0.67	7.73	1.24	1.9	Ir	-2.4534	-2.45974	0.7826	0.751404	2.55121	2.5561	0.795937	0.759701	4.08718
A1B1/CuOs/Cu1Os2_fcc_Cu	A1B1	CuOs	Cu1Os2_fcc_Cu	-424.695	-433.79	-0.78087	fcc_B	Cu	-2.57982	-2.57872	0.949659	0.949318	1.3856	1.38273	1.87757	1.90646	11.6847	12.1555	1.41	0.67	7.73	1.24	1.9	Os	-2.87774	-2.88708	0.675617	0.668193	2.69762	2.69069	0.306442	0.308077	2.73387	2.79666	1.49	1.13	8.438	1.07766	2.2	Os	-2.87774	-2.88708	0.675617	0.668193	2.69762	2.69069	0.306442	0.308077	2.73387
A1B1/CuOs/Cu2Os1_fcc_Os	A1B1	CuOs	Cu2Os1_fcc_Os	-424.695	-432.566	0.443554	fcc_B	Cu	-2.57982	-2.57872	0.949659	0.949318	1.3856	1.38273	1.87757	1.90646	11.6847	12.1555	1.41	0.67	7.73	1.24	1.9	Cu	-2.57982	-2.57872	0.949659	0.949318	1.3856	1.38273	1.87757	1.90646	11.6847	12.1555	1.41	0.67	7.73	1.24	1.9	Os	-2.87774	-2.88708	0.675617	0.668193	2.69762	2.69069	0.306442	0.308077	2.73387
A1B1/CuPd/Cu1Pd2_fcc_Cu	A1B1	CuPd	Cu1Pd2_fcc_Cu	-276.964	-284.206	1.07325	fcc_B	Cu	-1.82342	-1.82341	0.950653	0.950668	1.53299	1.55103	2.95663	3.09105	17.5017	18.9324	1.41	0.67	7.73	1.24	1.9	Pd	-1.94111	-1.94112	0.89073	0.890999	2.18316	2.20017	1.93073	2.00743	8.22703	8.81083	1.52	0.94	8.34	0.56	2.2	Pd	-1.94111	-1.94112	0.89073	0.890999	2.18316	2.20017	1.93073	2.00743	8.22703
A1B1/CuPd/Cu2Pd1_fcc_Pd	A1B1	CuPd	Cu2Pd1_fcc_Pd	-276.964	-284.21	1.06923	fcc_B	Cu	-1.82342	-1.82341	0.950653	0.950668	1.53299	1.55103	2.95663	3.09105	17.5017	18.9324	1.41	0.67	7.73	1.24	1.9	Cu	-1.82342	-1.82341	0.950653	0.950668	1.53299	1.55103	2.95663	3.09105	17.5017	18.9324	1.41	0.67	7.73	1.24	1.9	Pd	-1.94111	-1.94112	0.89073	0.890999	2.18316	2.20017	1.93073	2.00743	8.22703
A1B1/CuPt/Cu1Pt2_fcc_Cu	A1B1	CuPt	Cu1Pt2_fcc_Cu	-304.912	-312.734	0.492658	fcc_B	Cu	-1.98172	-1.98171	0.949337	0.949344	1.47071	1.47028	2.18916	2.18659	13.7974	13.7787	1.41	0.67	7.73	1.24	1.9	Pt	-2.29388	-2.29388	0.869521	0.869476	2.31566	2.31594	1.25308	1.25241	5.56957	5.56349	1.53	1.04	9	2.13	2.28	Pt	-2.29388	-2.29388	0.869521	0.869476	2.31566	2.31594	1.25308	1.25241	5.56957
A1B1/CuPt/Cu2Pt1_fcc_Pt	A1B1	CuPt	Cu2Pt1_fcc_Pt	-304.912	-312.034	1.1923	fcc_B	Cu	-1.98172	-1.98171	0.949337	0.949344	1.47071	1.47028	2.18916	2.18659	13.7974	13.7787	1.41	0.67	7.73	1.24	1.9	Cu	-1.98172	-1.98171	0.949337	0.949344	1.47071	1.47028	2.18916	2.18659	13.7974	13.7787	1.41	0.67	7.73	1.24	1.9	Pt	-2.29388	-2.29388	0.869521	0.869476	2.31566	2.31594	1.25308	1.25241	5.56957
A1B1/CuRe/Cu1Re2_fcc_Cu	A1B1	CuRe	Cu1Re2_fcc_Cu	-470.257	-479.582	-1.00953	fcc_B	Re	-2.62489	-2.62491	0.588608	0.588618	2.63609	2.63384	-0.0461395	-0.0515477	2.24871	2.23508	1.52	1.2	7.834	0.06	1.6	Re	-2.62489	-2.62491	0.588608	0.588618	2.63609	2.63384	-0.0461395	-0.0515477	2.24871	2.23508	1.52	1.2	7.834	0.06	1.6
A1B1/CuRe/Cu2Re1_fcc_Re	A1B1	CuRe	Cu2Re1_fcc_Re	-470.257	-478.104	0.468122	fcc_B	Cu	-2.77828	-2.77828	0.949373	0.949392	1.35355	1.35153	1.68696	1.67011	9.34858	9.2079	1.41	0.67	7.73	1.24	1.9	Cu	-2.77828	-2.77828	0.949373	0.949392	1.35355	1.35153	1.68696	1.67011	9.34858	9.2079	1.41	0.67	7.73	1.24	1.9	Re	-2.62489	-2.62491	0.588608	0.588618	2.63609	2.63384	-0.0461395	-0.0515477	2.24871
A1B1/CuRh/Cu1Rh2_fcc_Cu	A1B1	CuRh	Cu1Rh2_fcc_Cu	-324.966	-333.566	-0.285124	fcc_B	Cu	-2.24054	-2.22567	0.953188	0.946398	1.42147	1.42725	2.54675	2.57643	15.3921	15.6116	1.41	0.67	7.73	1.24	1.9	Rh	-1.99918	-1.96584	0.821759	0.766469	2.19845	2.20716	1.14235	1.0759	5.52088	5.3925	1.49	0.99	7.459	1.143	2.28	Rh	-1.99918	-1.96584	0.821759	0.766469	2.19845	2.20716	1.14235	1.0759	5.52088
A1B1/CuRh/Cu2Rh1_fcc_Rh	A1B1	CuRh	Cu2Rh1_fcc_Rh	-324.966	-332.484	0.796528	fcc_B	Cu	-2.24054	-2.22567	0.953188	0.946398	1.42147	1.42725	2.54675	2.57643	15.3921	15.6116	1.41	0.67	7.73	1.24	1.9	Cu	-2.24054	-2.22567	0.953188	0.946398	1.42147	1.42725	2.54675	2.57643	15.3921	15.6116	1.41	0.67	7.73	1.24	1.9	Rh	-1.99918	-1.96584	0.821759	0.766469	2.19845	2.20716	1.14235	1.0759	5.52088
A1B1/CuRu/Cu1Ru2_fcc_Cu	A1B1	CuRu	Cu1Ru2_fcc_Cu	-372.69	-381.393	-0.388315	fcc_B	Cu	-2.46485	-2.46521	0.952861	0.952649	1.32742	1.32642	2.09559	2.1018	12.6297	12.6963	1.41	0.67	7.73	1.24	1.9	Ru	-2.48124	-2.48635	0.706436	0.696445	2.37016	2.36804	0.457316	0.448935	3.23577	3.23059	1.48	1.05	7.361	1.046	2.2	Ru	-2.48124	-2.48635	0.706436	0.696445	2.37016	2.36804	0.457316	0.448935	3.23577
A1B1/CuRu/Cu2Ru1_fcc_Ru	A1B1	CuRu	Cu2Ru1_fcc_Ru	-372.69	-380.374	0.629892	fcc_B	Cu	-2.46485	-2.46521	0.952861	0.952649	1.32742	1.32642	2.09559	2.1018	12.6297	12.6963	1.41	0.67	7.73	1.24	1.9	Cu	-2.46485	-2.46521	0.952861	0.952649	1.32742	1.32642	2.09559	2.1018	12.6297	12.6963	1.41	0.67	7.73	1.24	1.9	Ru	-2.48124	-2.48635	0.706436	0.696445	2.37016	2.36804	0.457316	0.448935	3.23577
A1B1/CuW/Cu1W2_fcc_Cu	A1B1	CuW	Cu1W2_fcc_Cu	-483.279	-493.037	-1.44287	fcc_B	W	-2.16448	-2.16448	0.549697	0.550215	2.44844	2.44675	-0.229561	-0.22719	2.21342	2.22517	1.56	1.27	7.864	0.816	2.36	W	-2.16448	-2.16448	0.549697	0.550215	2.44844	2.44675	-0.229561	-0.22719	2.21342	2.22517	1.56	1.27	7.864	0.816	2.36
A1B1/CuW/Cu2W1_fcc_W	A1B1	CuW	Cu2W1_fcc_W	-483.279	-491.908	-0.313754	fcc_B	Cu	-2.82722	-2.82723	0.949646	0.949997	1.28717	1.28139	1.82861	1.81309	8.70288	8.65167	1.41	0.67	7.73	1.24	1.9	Cu	-2.82722	-2.82723	0.949646	0.949997	1.28717	1.28139	1.82861	1.81309	8.70288	8.65167	1.41	0.67	7.73	1.24	1.9	W	-2.16448	-2.16448	0.549697	0.550215	2.44844	2.44675	-0.229561	-0.22719	2.21342
A1B1/FeAg/Ag1Fe2_fcc_Ag	A1B1	FeAg	Ag1Fe2_fcc_Ag	-309.234	-317.893	-0.344267	fcc_B	Fe	-2.49625	-0.978238	0.952896	0.345585	1.48246	1.5681	1.96421	-0.0024718	12.0451	6.91075	1.41	0.8	7.902	0.153	1.83	Fe	-2.49625	-0.978238	0.952896	0.345585	1.48246	1.5681	1.96421	-0.0024718	12.0451	6.91075	1.41	0.8	7.902	0.153	1.83
A1B1/FeAg/Ag2Fe1_fcc_Fe	A1B1	FeAg	Ag2Fe1_fcc_Fe	-309.234	-316.596	0.952425	fcc_B	Fe	-2.49625	-0.978238	0.952896	0.345585	1.48246	1.5681	1.96421	-0.0024718	12.0451	6.91075	1.41	0.8	7.902	0.153	1.83
A1B1/FeAu/Au1Fe2_fcc_Au	A1B1	FeAu	Au1Fe2_fcc_Au	-341.37	-349.371	0.312777	fcc_B	Fe	-2.63461	-1.14496	0.953305	0.336586	1.5434	1.6431	1.50797	-0.424741	10.3451	7.1435	1.41	0.8	7.902	0.153	1.83	Fe	-2.63461	-1.14496	0.953305	0.336586	1.5434	1.6431	1.50797	-0.424741	10.3451	7.1435	1.41	0.8	7.902	0.153	1.83
A1B1/FeAu/Au2Fe1_fcc_Fe	A1B1	FeAu	Au2Fe1_fcc_Fe	-341.37	-348.438	1.24624	fcc_B	Au	-4.00101	-4.06308	0.953675	0.929959	1.92811	2.02001	1.99965	2.17856	9.08086	9.20532	1.59	1.01	9.23	2.31	2.54	Au	-4.00101	-4.06308	0.953675	0.929959	1.92811	2.02001	1.99965	2.17856	9.08086	9.20532	1.59	1.01	9.23	2.31	2.54	Fe	-2.63461	-1.14496	0.953305	0.336586	1.5434	1.6431	1.50797	-0.424741	10.3451
A1B1/FeCu/Cu1Fe2_fcc_Cu	A1B1	FeCu	Cu1Fe2_fcc_Cu	-354.047	-362.759	-0.396726	fcc_B	Cu	-2.7281	-2.69128	0.956977	0.928296	1.60293	1.66776	3.0522	3.1762	16.85	17.2383	1.41	0.67	7.73	1.24	1.9	Fe	-2.43784	-1.21169	0.927581	0.353331	1.93158	1.95548	2.23474	0.769106	10.3783	6.3448	1.41	0.8	7.902	0.153	1.83	Fe	-2.43784	-1.21169	0.927581	0.353331	1.93158	1.95548	2.23474	0.769106	10.3783
A1B1/FeCu/Cu2Fe1_fcc_Fe	A1B1	FeCu	Cu2Fe1_fcc_Fe	-354.047	-362.012	0.350438	fcc_B	Cu	-2.7281	-2.69128	0.956977	0.928296	1.60293	1.66776	3.0522	3.1762	16.85	17.2383	1.41	0.67	7.73	1.24	1.9	Cu	-2.7281	-2.69128	0.956977	0.928296	1.60293	1.66776	3.0522	3.1762	16.85	17.2383	1.41	0.67	7.73	1.24	1.9	Fe	-2.43784	-1.21169	0.927581	0.353331	1.93158	1.95548	2.23474	0.769106	10.3783
A1B1/FeIr/Fe1Ir2_fcc_Fe	A1B1	FeIr	Fe1Ir2_fcc_Fe	-523.572	-532.367	-0.480693	fcc_B	Fe	-2.60284	-1.51287	0.924689	0.363409	1.68856	1.80941	1.01188	-0.565653	6.27631	4.79524	1.41	0.8	7.902	0.153	1.83	Ir	-2.70407	-2.85671	0.79947	0.751577	2.40135	2.487	0.464271	0.638581	3.25324	3.13753	1.5	1.08	8.967	1.564	2.2	Ir	-2.70407	-2.85671	0.79947	0.751577	2.40135	2.487	0.464271	0.638581	3.25324
A1B1/FeIr/Fe2Ir1_fcc_Ir	A1B1	FeIr	Fe2Ir1_fcc_Ir	-523.572	-532.26	-0.374051	fcc_B	Fe	-2.60284	-1.51287	0.924689	0.363409	1.68856	1.80941	1.01188	-0.565653	6.27631	4.79524	1.41	0.8	7.902	0.153	1.83	Fe	-2.60284	-1.51287	0.924689	0.363409	1.68856	1.80941	1.01188	-0.565653	6.27631	4.79524	1.41	0.8	7.902	0.153	1.83	Ir	-2.70407	-2.85671	0.79947	0.751577	2.40135	2.487	0.464271	0.638581	3.25324
A1B1/FeNi/Fe1Ni2_fcc_Fe	A1B1	FeNi	Fe1Ni2_fcc_Fe	-419.365	-427.962	-0.28275	fcc_B	Fe	-2.51293	-1.38094	0.935265	0.350167	1.8641	1.92382	2.18304	0.553167	10.3956	5.16829	1.41	0.8	7.902	0.153	1.83	Ni	-1.94303	-1.60626	0.93401	0.787228	1.64556	1.73208	1.92592	1.65028	10.912	8.21151	1.38	0.71	7.64	1.16	1.91	Ni	-1.94303	-1.60626	0.93401	0.787228	1.64556	1.73208	1.92592	1.65028	10.912
A1B1/FeNi/Fe2Ni1_fcc_Ni	A1B1	FeNi	Fe2Ni1_fcc_Ni	-419.365	-428.129	-0.449086	fcc_B	Fe	-2.51293	-1.38094	0.935265	0.350167	1.8641	1.92382	2.18304	0.553167	10.3956	5.16829	1.41	0.8	7.902	0.153	1.83	Fe	-2.51293	-1.38094	0.935265	0.350167	1.8641	1.92382	2.18304	0.553167	10.3956	5.16829	1.41	0.8	7.902	0.153	1.83	Ni	-1.94303	-1.60626	0.93401	0.787228	1.64556	1.73208	1.92592	1.65028	10.912
A1B1/FeOs/Fe1Os2_fcc_Fe	A1B1	FeOs	Fe1Os2_fcc_Fe	-585.39		593.704	fcc_B	Fe	-2.319	-1.66313	0.843879	0.477137	1.834	1.9305	0.375288	-0.596242	4.04492	3.85685	1.41	0.8	7.902	0.153	1.83	Os	-3.01249	-3.061	0.669828	0.696065	2.58659	2.61558	0.106826	0.266383	2.30773	2.32283	1.49	1.13	8.438	1.07766	2.2	Os	-3.01249	-3.061	0.669828	0.696065	2.58659	2.61558	0.106826	0.266383	2.30773
A1B1/FeOs/Fe2Os1_fcc_Os	A1B1	FeOs	Fe2Os1_fcc_Os	-585.39	-593.932	-0.227455	fcc_B	Fe	-2.319	-1.66313	0.843879	0.477137	1.834	1.9305	0.375288	-0.596242	4.04492	3.85685	1.41	0.8	7.902	0.153	1.83	Fe	-2.319	-1.66313	0.843879	0.477137	1.834	1.9305	0.375288	-0.596242	4.04492	3.85685	1.41	0.8	7.902	0.153	1.83	Os	-3.01249	-3.061	0.669828	0.696065	2.58659	2.61558	0.106826	0.266383	2.30773
A1B1/FePd/Fe1Pd2_fcc_Fe	A1B1	FePd	Fe1Pd2_fcc_Fe	-413.683	-421.57	0.427577	fcc_B	Fe	-2.67292	-1.23295	0.952959	0.320455	1.67219	1.72421	2.26949	0.26261	12.1912	6.2516	1.41	0.8	7.902	0.153	1.83	Pd	-2.62181	-2.65768	0.92742	0.855108	2.01071	2.08494	1.68483	1.75002	7.87803	7.1893	1.52	0.94	8.34	0.56	2.2	Pd	-2.62181	-2.65768	0.92742	0.855108	2.01071	2.08494	1.68483	1.75002	7.87803
A1B1/FePd/Fe2Pd1_fcc_Pd	A1B1	FePd	Fe2Pd1_fcc_Pd	-413.683	-422.063	-0.0651095	fcc_B	Fe	-2.67292	-1.23295	0.952959	0.320455	1.67219	1.72421	2.26949	0.26261	12.1912	6.2516	1.41	0.8	7.902	0.153	1.83	Fe	-2.67292	-1.23295	0.952959	0.320455	1.67219	1.72421	2.26949	0.26261	12.1912	6.2516	1.41	0.8	7.902	0.153	1.83	Pd	-2.62181	-2.65768	0.92742	0.855108	2.01071	2.08494	1.68483	1.75002	7.87803
A1B1/FePt/Fe1Pt2_fcc_Fe	A1B1	FePt	Fe1Pt2_fcc_Fe	-451.145	-459.075	0.384185	fcc_B	Fe	-2.82448	-1.44	0.957979	0.315779	1.5854	1.68731	1.52212	-0.499967	9.02986	5.77888	1.41	0.8	7.902	0.153	1.83	Pt	-2.84963	-2.96326	0.917866	0.83151	2.13073	2.22287	0.906537	1.05161	4.72158	4.32482	1.53	1.04	9	2.13	2.28	Pt	-2.84963	-2.96326	0.917866	0.83151	2.13073	2.22287	0.906537	1.05161	4.72158
A1B1/FePt/Fe2Pt1_fcc_Pt	A1B1	FePt	Fe2Pt1_fcc_Pt	-451.145	-459.488	-0.0284424	fcc_B	Fe	-2.82448	-1.44	0.957979	0.315779	1.5854	1.68731	1.52212	-0.499967	9.02986	5.77888	1.41	0.8	7.902	0.153	1.83	Fe	-2.82448	-1.44	0.957979	0.315779	1.5854	1.68731	1.52212	-0.499967	9.02986	5.77888	1.41	0.8	7.902	0.153	1.83	Pt	-2.84963	-2.96326	0.917866	0.83151	2.13073	2.22287	0.906537	1.05161	4.72158
A1B1/FeRe/Fe1Re2_fcc_Fe	A1B1	FeRe	Fe1Re2_fcc_Fe	-626.993	-636.178	-0.870449	fcc_B	Fe	-2.18431	-1.56047	0.84362	0.513016	1.70638	1.80511	0.307531	-0.615293	3.53905	3.4356	1.41	0.8	7.902	0.153	1.83	Re	-2.75867	-2.75206	0.605846	0.639023	2.51311	2.52074	-0.13604	-0.0153308	1.95175	1.93309	1.52	1.2	7.834	0.06	1.6	Re	-2.75867	-2.75206	0.605846	0.639023	2.51311	2.52074	-0.13604	-0.0153308	1.95175
A1B1/FeRe/Fe2Re1_fcc_Re	A1B1	FeRe	Fe2Re1_fcc_Re	-626.993	-635.761	-0.452967	fcc_B	Fe	-2.18431	-1.56047	0.84362	0.513016	1.70638	1.80511	0.307531	-0.615293	3.53905	3.4356	1.41	0.8	7.902	0.153	1.83	Fe	-2.18431	-1.56047	0.84362	0.513016	1.70638	1.80511	0.307531	-0.615293	3.53905	3.4356	1.41	0.8	7.902	0.153	1.83	Re	-2.75867	-2.75206	0.605846	0.639023	2.51311	2.52074	-0.13604	-0.0153308	1.95175
A1B1/FeRh/Fe1Rh2_fcc_Fe	A1B1	FeRh	Fe1Rh2_fcc_Fe	-473.554	-482.281	-0.412024	fcc_B	Fe	-2.63569	-1.37506	0.947686	0.338291	1.56158	1.6816	1.49566	-0.28384	7.78431	4.50991	1.41	0.8	7.902	0.153	1.83	Rh	-2.19808	-2.27844	0.860551	0.752342	2.00557	2.1106	0.670417	0.818927	4.19664	3.65299	1.49	0.99	7.459	1.143	2.28	Rh	-2.19808	-2.27844	0.860551	0.752342	2.00557	2.1106	0.670417	0.818927	4.19664
A1B1/FeRh/Fe2Rh1_fcc_Rh	A1B1	FeRh	Fe2Rh1_fcc_Rh	-473.554	-482.359	-0.489972	fcc_B	Fe	-2.63569	-1.37506	0.947686	0.338291	1.56158	1.6816	1.49566	-0.28384	7.78431	4.50991	1.41	0.8	7.902	0.153	1.83	Fe	-2.63569	-1.37506	0.947686	0.338291	1.56158	1.6816	1.49566	-0.28384	7.78431	4.50991	1.41	0.8	7.902	0.153	1.83	Rh	-2.19808	-2.27844	0.860551	0.752342	2.00557	2.1106	0.670417	0.818927	4.19664
A1B1/FeRu/Fe1Ru2_fcc_Fe	A1B1	FeRu	Fe1Ru2_fcc_Fe	-523.144	-532.246	-0.787545	fcc_B	Fe	-2.39879	-1.41873	0.899753	0.4084	1.58908	1.71105	0.819589	-0.544029	4.82362	3.92828	1.41	0.8	7.902	0.153	1.83	Ru	-2.43372	-2.54069	0.708274	0.717939	2.17786	2.25437	0.161041	0.443846	2.63259	2.65242	1.48	1.05	7.361	1.046	2.2	Ru	-2.43372	-2.54069	0.708274	0.717939	2.17786	2.25437	0.161041	0.443846	2.63259
A1B1/FeRu/Fe2Ru1_fcc_Ru	A1B1	FeRu	Fe2Ru1_fcc_Ru	-523.144	-532.155	-0.696595	fcc_B	Fe	-2.39879	-1.41873	0.899753	0.4084	1.58908	1.71105	0.819589	-0.544029	4.82362	3.92828	1.41	0.8	7.902	0.153	1.83	Fe	-2.39879	-1.41873	0.899753	0.4084	1.58908	1.71105	0.819589	-0.544029	4.82362	3.92828	1.41	0.8	7.902	0.153	1.83	Ru	-2.43372	-2.54069	0.708274	0.717939	2.17786	2.25437	0.161041	0.443846	2.63259
A1B1/FeW/Fe1W2_fcc_Fe	A1B1	FeW	Fe1W2_fcc_Fe	-636.153	-646.186	-1.71872	fcc_B	Fe	-2.12482	-1.30938	0.877304	0.483707	1.55364	1.66166	0.734008	-0.452566	4.16161	3.33807	1.41	0.8	7.902	0.153	1.83	W	-2.36825	-2.32559	0.545063	0.589577	2.4111	2.40573	-0.212274	-0.0681352	1.95243	1.90586	1.56	1.27	7.864	0.816	2.36	W	-2.36825	-2.32559	0.545063	0.589577	2.4111	2.40573	-0.212274	-0.0681352	1.95243
A1B1/FeW/Fe2W1_fcc_W	A1B1	FeW	Fe2W1_fcc_W	-636.153	-645.845	-1.37718	fcc_B	Fe	-2.12482	-1.30938	0.877304	0.483707	1.55364	1.66166	0.734008	-0.452566	4.16161	3.33807	1.41	0.8	7.902	0.153	1.83	Fe	-2.12482	-1.30938	0.877304	0.483707	1.55364	1.66166	0.734008	-0.452566	4.16161	3.33807	1.41	0.8	7.902	0.153	1.83	W	-2.36825	-2.32559	0.545063	0.589577	2.4111	2.40573	-0.212274	-0.0681352	1.95243
A1B1/IrAu/Au1Ir2_fcc_Au	A1B1	IrAu	Au1Ir2_fcc_Au	-337.915	-346.522	-0.29232	fcc_B	Ir	-2.32249	-2.32247	0.769282	0.76957	2.23199	2.22823	0.249118	0.242207	3.36285	3.35065	1.5	1.08	8.967	1.564	2.2	Ir	-2.32249	-2.32247	0.769282	0.76957	2.23199	2.22823	0.249118	0.242207	3.36285	3.35065	1.5	1.08	8.967	1.564	2.2
A1B1/IrAu/Au2Ir1_fcc_Ir	A1B1	IrAu	Au2Ir1_fcc_Ir	-337.915	-345.34	0.888987	fcc_B	Au	-3.45557	-3.45557	0.945901	0.946176	1.82475	1.81895	1.52687	1.51397	7.16495	7.11219	1.59	1.01	9.23	2.31	2.54	Au	-3.45557	-3.45557	0.945901	0.946176	1.82475	1.81895	1.52687	1.51397	7.16495	7.11219	1.59	1.01	9.23	2.31	2.54	Ir	-2.32249	-2.32247	0.769282	0.76957	2.23199	2.22823	0.249118	0.242207	3.36285
A1B1/IrPt/Ir1Pt2_fcc_Ir	A1B1	IrPt	Ir1Pt2_fcc_Ir	-447.903	-455.911	0.306871	fcc_B	Ir	-2.58489	-2.58491	0.769309	0.769833	2.34474	2.34001	0.0603121	0.0541204	2.89731	2.89415	1.5	1.08	8.967	1.564	2.2	Pt	-2.88463	-2.88463	0.865295	0.865745	2.17541	2.17065	0.426294	0.419753	3.29753	3.29116	1.53	1.04	9	2.13	2.28	Pt	-2.88463	-2.88463	0.865295	0.865745	2.17541	2.17065	0.426294	0.419753	3.29753
A1B1/IrPt/Ir2Pt1_fcc_Pt	A1B1	IrPt	Ir2Pt1_fcc_Pt	-447.903	-456.41	-0.192725	fcc_B	Ir	-2.58489	-2.58491	0.769309	0.769833	2.34474	2.34001	0.0603121	0.0541204	2.89731	2.89415	1.5	1.08	8.967	1.564	2.2	Ir	-2.58489	-2.58491	0.769309	0.769833	2.34474	2.34001	0.0603121	0.0541204	2.89731	2.89415	1.5	1.08	8.967	1.564	2.2	Pt	-2.88463	-2.88463	0.865295	0.865745	2.17541	2.17065	0.426294	0.419753	3.29753
A1B1/NiAg/Ag1Ni2_fcc_Ag	A1B1	NiAg	Ag1Ni2_fcc_Ag	-229.688	-238.075	-0.0731714	fcc_B	Ni	-1.28795	-0.91379	0.926934	0.807282	1.4399	1.44408	1.67905	1.21596	12.5117	11.0451	1.38	0.71	7.64	1.16	1.91	Ni	-1.28795	-0.91379	0.926934	0.807282	1.4399	1.44408	1.67905	1.21596	12.5117	11.0451	1.38	0.71	7.64	1.16	1.91
A1B1/NiAg/Ag2Ni1_fcc_Ni	A1B1	NiAg	Ag2Ni1_fcc_Ni	-229.688	-236.454	1.54833	fcc_B	Ag	-3.96329	-3.96992	0.958862	0.955933	1.88335	1.88666	3.10116	3.09097	14.8602	14.6851	1.59	0.89	7.58	1.3	1.93	Ag	-3.96329	-3.96992	0.958862	0.955933	1.88335	1.88666	3.10116	3.09097	14.8602	14.6851	1.59	0.89	7.58	1.3	1.93	Ni	-1.28795	-0.91379	0.926934	0.807282	1.4399	1.44408	1.67905	1.21596	12.5117
A1B1/NiAu/Au1Ni2_fcc_Au	A1B1	NiAu	Au1Ni2_fcc_Au	-256.75	-264.631	0.433463	fcc_B	Au	-3.58408	-3.59929	0.944722	0.936099	2.06759	2.08598	2.25063	2.25697	9.77232	9.64889	1.59	1.01	9.23	2.31	2.54	Ni	-1.37123	-0.97638	0.926356	0.798675	1.51764	1.53347	1.12527	0.675657	10.5897	9.54342	1.38	0.71	7.64	1.16	1.91	Ni	-1.37123	-0.97638	0.926356	0.798675	1.51764	1.53347	1.12527	0.675657	10.5897
A1B1/NiAu/Au2Ni1_fcc_Ni	A1B1	NiAu	Au2Ni1_fcc_Ni	-256.75	-263.628	1.43734	fcc_B	Au	-3.58408	-3.59929	0.944722	0.936099	2.06759	2.08598	2.25063	2.25697	9.77232	9.64889	1.59	1.01	9.23	2.31	2.54	Au	-3.58408	-3.59929	0.944722	0.936099	2.06759	2.08598	2.25063	2.25697	9.77232	9.64889	1.59	1.01	9.23	2.31	2.54	Ni	-1.37123	-0.97638	0.926356	0.798675	1.51764	1.53347	1.12527	0.675657	10.5897
A1B1/NiCu/Cu1Ni2_fcc_Cu	A1B1	NiCu	Cu1Ni2_fcc_Cu	-273.555	-281.919	-0.0491714	fcc_B	Cu	-2.32364	-2.31598	0.945183	0.939854	1.73632	1.77787	3.05676	3.14428	15.839	16.5373	1.41	0.67	7.73	1.24	1.9	Ni	-1.38051	-1.16218	0.893971	0.821722	1.83887	1.86661	2.13304	2.02358	10.7213	10.5623	1.38	0.71	7.64	1.16	1.91	Ni	-1.38051	-1.16218	0.893971	0.821722	1.83887	1.86661	2.13304	2.02358	10.7213
A1B1/NiCu/Cu2Ni1_fcc_Ni	A1B1	NiCu	Cu2Ni1_fcc_Ni	-273.555	-281.03	0.839377	fcc_B	Cu	-2.32364	-2.31598	0.945183	0.939854	1.73632	1.77787	3.05676	3.14428	15.839	16.5373	1.41	0.67	7.73	1.24	1.9	Cu	-2.32364	-2.31598	0.945183	0.939854	1.73632	1.77787	3.05676	3.14428	15.839	16.5373	1.41	0.67	7.73	1.24	1.9	Ni	-1.38051	-1.16218	0.893971	0.821722	1.83887	1.86661	2.13304	2.02358	10.7213
A1B1/NiIr/Ir1Ni2_fcc_Ir	A1B1	NiIr	Ir1Ni2_fcc_Ir	-431.636	-439.957	-0.00674593	fcc_B	Ir	-2.69287	-2.69285	0.76657	0.767458	2.49122	2.49324	0.631356	0.671689	3.58541	3.85322	1.5	1.08	8.967	1.564	2.2	Ni	-1.66656	-1.66663	0.857934	0.858407	1.61781	1.62112	0.610171	0.692005	6.85384	7.65301	1.38	0.71	7.64	1.16	1.91	Ni	-1.66656	-1.66663	0.857934	0.858407	1.61781	1.62112	0.610171	0.692005	6.85384
A1B1/NiIr/Ir2Ni1_fcc_Ni	A1B1	NiIr	Ir2Ni1_fcc_Ni	-431.636	-440.413	-0.463119	fcc_B	Ir	-2.69287	-2.69285	0.76657	0.767458	2.49122	2.49324	0.631356	0.671689	3.58541	3.85322	1.5	1.08	8.967	1.564	2.2	Ir	-2.69287	-2.69285	0.76657	0.767458	2.49122	2.49324	0.631356	0.671689	3.58541	3.85322	1.5	1.08	8.967	1.564	2.2	Ni	-1.66656	-1.66663	0.857934	0.858407	1.61781	1.62112	0.610171	0.692005	6.85384
A1B1/NiOs/Ni1Os2_fcc_Ni	A1B1	NiOs	Ni1Os2_fcc_Ni	-495.841	-504.699	-0.543359	fcc_B	Ni	-1.88466	-1.88465	0.862393	0.862754	1.60105	1.5981	0.374022	0.374756	5.33726	5.42418	1.38	0.71	7.64	1.16	1.91	Os	-2.93691	-2.9369	0.675352	0.676894	2.60722	2.59513	0.212477	0.209963	2.53433	2.56468	1.49	1.13	8.438	1.07766	2.2	Os	-2.93691	-2.9369	0.675352	0.676894	2.60722	2.59513	0.212477	0.209963	2.53433
A1B1/NiOs/Ni2Os1_fcc_Os	A1B1	NiOs	Ni2Os1_fcc_Os	-495.841	-504.231	-0.0755737	fcc_B	Ni	-1.88466	-1.88465	0.862393	0.862754	1.60105	1.5981	0.374022	0.374756	5.33726	5.42418	1.38	0.71	7.64	1.16	1.91	Ni	-1.88466	-1.88465	0.862393	0.862754	1.60105	1.5981	0.374022	0.374756	5.33726	5.42418	1.38	0.71	7.64	1.16	1.91	Os	-2.93691	-2.9369	0.675352	0.676894	2.60722	2.59513	0.212477	0.209963	2.53433
A1B1/NiPd/Ni1Pd2_fcc_Ni	A1B1	NiPd	Ni1Pd2_fcc_Ni	-321.409	-329.313	0.410609	fcc_B	Ni	-1.68351	-1.14455	0.942459	0.772813	1.51863	1.54746	1.95136	1.36093	12.3874	9.93056	1.38	0.71	7.64	1.16	1.91	Pd	-2.31502	-2.29728	0.916909	0.861859	2.0516	2.08912	1.7795	1.73251	7.98935	7.52407	1.52	0.94	8.34	0.56	2.2	Pd	-2.31502	-2.29728	0.916909	0.861859	2.0516	2.08912	1.7795	1.73251	7.98935
A1B1/NiPd/Ni2Pd1_fcc_Pd	A1B1	NiPd	Ni2Pd1_fcc_Pd	-321.409	-329.771	-0.0471774	fcc_B	Ni	-1.68351	-1.14455	0.942459	0.772813	1.51863	1.54746	1.95136	1.36093	12.3874	9.93056	1.38	0.71	7.64	1.16	1.91	Ni	-1.68351	-1.14455	0.942459	0.772813	1.51863	1.54746	1.95136	1.36093	12.3874	9.93056	1.38	0.71	7.64	1.16	1.91	Pd	-2.31502	-2.29728	0.916909	0.861859	2.0516	2.08912	1.7795	1.73251	7.98935
A1B1/NiPt/Ni1Pt2_fcc_Ni	A1B1	NiPt	Ni1Pt2_fcc_Ni	-356.024	-364.031	0.307249	fcc_B	Ni	-1.71549	-1.25968	0.934823	0.783268	1.47476	1.5202	0.84065	0.415165	8.49457	7.455	1.38	0.71	7.64	1.16	1.91	Pt	-2.69565	-2.7258	0.902722	0.839544	2.16662	2.22255	0.99598	1.00285	4.8389	4.66931	1.53	1.04	9	2.13	2.28	Pt	-2.69565	-2.7258	0.902722	0.839544	2.16662	2.22255	0.99598	1.00285	4.8389
A1B1/NiPt/Ni2Pt1_fcc_Pt	A1B1	NiPt	Ni2Pt1_fcc_Pt	-356.024	-364.221	0.117574	fcc_B	Ni	-1.71549	-1.25968	0.934823	0.783268	1.47476	1.5202	0.84065	0.415165	8.49457	7.455	1.38	0.71	7.64	1.16	1.91	Ni	-1.71549	-1.25968	0.934823	0.783268	1.47476	1.5202	0.84065	0.415165	8.49457	7.455	1.38	0.71	7.64	1.16	1.91	Pt	-2.69565	-2.7258	0.902722	0.839544	2.16662	2.22255	0.99598	1.00285	4.8389
A1B1/NiRe/Ni1Re2_fcc_Ni	A1B1	NiRe	Ni1Re2_fcc_Ni	-540.731	-550.053	-1.00731	fcc_B	Ni	-1.95263	-1.95261	0.871256	0.871289	1.50428	1.50258	0.267446	0.259835	4.2864	4.2697	1.38	0.71	7.64	1.16	1.91	Re	-2.64819	-2.64832	0.613042	0.613795	2.4783	2.47203	-0.145008	-0.149621	2.05935	2.0599	1.52	1.2	7.834	0.06	1.6	Re	-2.64819	-2.64832	0.613042	0.613795	2.4783	2.47203	-0.145008	-0.149621	2.05935
A1B1/NiRe/Ni2Re1_fcc_Re	A1B1	NiRe	Ni2Re1_fcc_Re	-540.731	-549.187	-0.14072	fcc_B	Ni	-1.95263	-1.95261	0.871256	0.871289	1.50428	1.50258	0.267446	0.259835	4.2864	4.2697	1.38	0.71	7.64	1.16	1.91	Ni	-1.95263	-1.95261	0.871256	0.871289	1.50428	1.50258	0.267446	0.259835	4.2864	4.2697	1.38	0.71	7.64	1.16	1.91	Re	-2.64819	-2.64832	0.613042	0.613795	2.4783	2.47203	-0.145008	-0.149621	2.05935
A1B1/NiRh/Ni1Rh2_fcc_Ni	A1B1	NiRh	Ni1Rh2_fcc_Ni	-382.326	-391.057	-0.416626	fcc_B	Ni	-1.91733	-1.47024	0.935691	0.781646	1.4925	1.53183	1.32565	0.856129	8.93333	7.09246	1.38	0.71	7.64	1.16	1.91	Rh	-2.26935	-2.24273	0.862673	0.727901	2.11393	2.15233	0.980725	0.804952	4.94672	4.2432	1.49	0.99	7.459	1.143	2.28	Rh	-2.26935	-2.24273	0.862673	0.727901	2.11393	2.15233	0.980725	0.804952	4.94672
A1B1/NiRh/Ni2Rh1_fcc_Rh	A1B1	NiRh	Ni2Rh1_fcc_Rh	-382.326	-390.799	-0.159242	fcc_B	Ni	-1.91733	-1.47024	0.935691	0.781646	1.4925	1.53183	1.32565	0.856129	8.93333	7.09246	1.38	0.71	7.64	1.16	1.91	Ni	-1.91733	-1.47024	0.935691	0.781646	1.4925	1.53183	1.32565	0.856129	8.93333	7.09246	1.38	0.71	7.64	1.16	1.91	Rh	-2.26935	-2.24273	0.862673	0.727901	2.11393	2.15233	0.980725	0.804952	4.94672
A1B1/NiRu/Ni1Ru2_fcc_Ni	A1B1	NiRu	Ni1Ru2_fcc_Ni	-436.653	-445.512	-0.544667	fcc_B	Ni	-1.74925	-1.74922	0.86507	0.865437	1.5021	1.49659	0.61424	0.596487	5.77321	5.76237	1.38	0.71	7.64	1.16	1.91	Ru	-2.54881	-2.54881	0.702416	0.703182	2.31381	2.3053	0.402942	0.395253	2.97937	2.98071	1.48	1.05	7.361	1.046	2.2	Ru	-2.54881	-2.54881	0.702416	0.703182	2.31381	2.3053	0.402942	0.395253	2.97937
A1B1/NiRu/Ni2Ru1_fcc_Ru	A1B1	NiRu	Ni2Ru1_fcc_Ru	-436.653	-445.263	-0.295565	fcc_B	Ni	-1.74925	-1.74922	0.86507	0.865437	1.5021	1.49659	0.61424	0.596487	5.77321	5.76237	1.38	0.71	7.64	1.16	1.91	Ni	-1.74925	-1.74922	0.86507	0.865437	1.5021	1.49659	0.61424	0.596487	5.77321	5.76237	1.38	0.71	7.64	1.16	1.91	Ru	-2.54881	-2.54881	0.702416	0.703182	2.31381	2.3053	0.402942	0.395253	2.97937
A1B1/NiW/Ni1W2_fcc_Ni	A1B1	NiW	Ni1W2_fcc_Ni	-557.186	-566.869	-1.36804	fcc_B	Ni	-1.99921	-1.99924	0.878161	0.878242	1.45166	1.45086	0.587801	0.585305	4.38136	4.3749	1.38	0.71	7.64	1.16	1.91	W	-2.38759	-2.38755	0.566175	0.566267	2.36768	2.36793	-0.244901	-0.244643	2.06773	2.06671	1.56	1.27	7.864	0.816	2.36	W	-2.38759	-2.38755	0.566175	0.566267	2.36768	2.36793	-0.244901	-0.244643	2.06773
A1B1/NiW/Ni2W1_fcc_W	A1B1	NiW	Ni2W1_fcc_W	-557.186	-565.955	-0.454763	fcc_B	Ni	-1.99921	-1.99924	0.878161	0.878242	1.45166	1.45086	0.587801	0.585305	4.38136	4.3749	1.38	0.71	7.64	1.16	1.91	Ni	-1.99921	-1.99924	0.878161	0.878242	1.45166	1.45086	0.587801	0.585305	4.38136	4.3749	1.38	0.71	7.64	1.16	1.91	W	-2.38759	-2.38755	0.566175	0.566267	2.36768	2.36793	-0.244901	-0.244643	2.06773
A1B1/OsIr/Ir1Os2_fcc_Ir	A1B1	OsIr	Ir1Os2_fcc_Ir	-606.973	-615.753	-0.464929	fcc_B	Ir	-3.18841	-3.18841	0.78185	0.782477	2.4691	2.46418	0.0945382	0.0895188	2.28094	2.27394	1.5	1.08	8.967	1.564	2.2	Os	-2.9131	-2.91311	0.685349	0.685312	2.49348	2.49274	-0.250174	-0.251934	2.24784	2.24527	1.49	1.13	8.438	1.07766	2.2	Os	-2.9131	-2.91311	0.685349	0.685312	2.49348	2.49274	-0.250174	-0.251934	2.24784
A1B1/OsIr/Ir2Os1_fcc_Os	A1B1	OsIr	Ir2Os1_fcc_Os	-606.973	-615.334	-0.0458907	fcc_B	Ir	-3.18841	-3.18841	0.78185	0.782477	2.4691	2.46418	0.0945382	0.0895188	2.28094	2.27394	1.5	1.08	8.967	1.564	2.2	Ir	-3.18841	-3.18841	0.78185	0.782477	2.4691	2.46418	0.0945382	0.0895188	2.28094	2.27394	1.5	1.08	8.967	1.564	2.2	Os	-2.9131	-2.91311	0.685349	0.685312	2.49348	2.49274	-0.250174	-0.251934	2.24784
A1B1/OsPt/Os1Pt2_fcc_Os	A1B1	OsPt	Os1Pt2_fcc_Os	-513.167	-521.354	0.127599	fcc_B	Os	-2.75946	-2.75946	0.682194	0.682229	2.43503	2.4323	-0.288415	-0.294883	2.38518	2.37469	1.49	1.13	8.438	1.07766	2.2	Pt	-3.24496	-3.24495	0.869278	0.869507	2.1896	2.18588	0.368207	0.3604	2.79012	2.76764	1.53	1.04	9	2.13	2.28	Pt	-3.24496	-3.24495	0.869278	0.869507	2.1896	2.18588	0.368207	0.3604	2.79012
A1B1/OsPt/Os2Pt1_fcc_Pt	A1B1	OsPt	Os2Pt1_fcc_Pt	-513.167	-522.009	-0.527506	fcc_B	Os	-2.75946	-2.75946	0.682194	0.682229	2.43503	2.4323	-0.288415	-0.294883	2.38518	2.37469	1.49	1.13	8.438	1.07766	2.2	Os	-2.75946	-2.75946	0.682194	0.682229	2.43503	2.4323	-0.288415	-0.294883	2.38518	2.37469	1.49	1.13	8.438	1.07766	2.2	Pt	-3.24496	-3.24495	0.869278	0.869507	2.1896	2.18588	0.368207	0.3604	2.79012
A1B1/PdAg/Ag1Pd2_fcc_Ag	A1B1	PdAg	Ag1Pd2_fcc_Ag	-242.441	-249.462	1.29357	fcc_B	Pd	-1.65072	-1.65072	0.903479	0.903738	1.80377	1.7985	1.61737	1.60766	8.9242	8.90946	1.52	0.94	8.34	0.56	2.2	Pd	-1.65072	-1.65072	0.903479	0.903738	1.80377	1.7985	1.61737	1.60766	8.9242	8.90946	1.52	0.94	8.34	0.56	2.2
A1B1/PdAg/Ag2Pd1_fcc_Pd	A1B1	PdAg	Ag2Pd1_fcc_Pd	-242.441	-248.484	2.27153	fcc_B	Ag	-3.56271	-3.56271	0.962471	0.962738	1.75637	1.74784	3.21502	3.20779	16.3843	16.3695	1.59	0.89	7.58	1.3	1.93	Ag	-3.56271	-3.56271	0.962471	0.962738	1.75637	1.74784	3.21502	3.20779	16.3843	16.3695	1.59	0.89	7.58	1.3	1.93	Pd	-1.65072	-1.65072	0.903479	0.903738	1.80377	1.7985	1.61737	1.60766	8.9242
A1B1/PdAu/Au1Pd2_fcc_Au	A1B1	PdAu	Au1Pd2_fcc_Au	-260.648	-267.753	1.20983	fcc_B	Au	-3.10084	-3.10084	0.945786	0.945885	1.93562	1.93264	2.16484	2.15942	9.951	9.92396	1.59	1.01	9.23	2.31	2.54	Pd	-1.6815	-1.68151	0.896003	0.896092	1.84383	1.84178	1.21771	1.21215	7.54367	7.5267	1.52	0.94	8.34	0.56	2.2	Pd	-1.6815	-1.68151	0.896003	0.896092	1.84383	1.84178	1.21771	1.21215	7.54367
A1B1/PdAu/Au2Pd1_fcc_Pd	A1B1	PdAu	Au2Pd1_fcc_Pd	-260.648	-267.132	1.83121	fcc_B	Au	-3.10084	-3.10084	0.945786	0.945885	1.93562	1.93264	2.16484	2.15942	9.951	9.92396	1.59	1.01	9.23	2.31	2.54	Au	-3.10084	-3.10084	0.945786	0.945885	1.93562	1.93264	2.16484	2.15942	9.951	9.92396	1.59	1.01	9.23	2.31	2.54	Pd	-1.6815	-1.68151	0.896003	0.896092	1.84383	1.84178	1.21771	1.21215	7.54367
A1B1/PdIr/Ir1Pd2_fcc_Ir	A1B1	PdIr	Ir1Pd2_fcc_Ir	-416.098	-424.115	0.29778	fcc_B	Ir	-2.45382	-2.45382	0.761436	0.761645	2.3655	2.3723	0.500118	0.534974	3.61666	3.80634	1.5	1.08	8.967	1.564	2.2	Pd	-2.45352	-2.45352	0.884568	0.885021	1.97307	1.97188	0.990397	1.01229	5.60189	5.81691	1.52	0.94	8.34	0.56	2.2	Pd	-2.45352	-2.45352	0.884568	0.885021	1.97307	1.97188	0.990397	1.01229	5.60189
A1B1/PdIr/Ir2Pd1_fcc_Pd	A1B1	PdIr	Ir2Pd1_fcc_Pd	-416.098	-424.834	-0.421123	fcc_B	Ir	-2.45382	-2.45382	0.761436	0.761645	2.3655	2.3723	0.500118	0.534974	3.61666	3.80634	1.5	1.08	8.967	1.564	2.2	Ir	-2.45382	-2.45382	0.761436	0.761645	2.3655	2.3723	0.500118	0.534974	3.61666	3.80634	1.5	1.08	8.967	1.564	2.2	Pd	-2.45352	-2.45352	0.884568	0.885021	1.97307	1.97188	0.990397	1.01229	5.60189
A1B1/PdOs/Os1Pd2_fcc_Os	A1B1	PdOs	Os1Pd2_fcc_Os	-478.287	-486.422	0.179559	fcc_B	Os	-2.77183	-2.77183	0.667378	0.668524	2.56132	2.55091	0.113677	0.105098	2.48496	2.48269	1.49	1.13	8.438	1.07766	2.2	Pd	-2.69563	-2.69563	0.891238	0.891454	1.9264	1.92468	0.698648	0.699593	4.26004	4.28761	1.52	0.94	8.34	0.56	2.2	Pd	-2.69563	-2.69563	0.891238	0.891454	1.9264	1.92468	0.698648	0.699593	4.26004
A1B1/PdOs/Os2Pd1_fcc_Pd	A1B1	PdOs	Os2Pd1_fcc_Pd	-478.287	-487.245	-0.643463	fcc_B	Os	-2.77183	-2.77183	0.667378	0.668524	2.56132	2.55091	0.113677	0.105098	2.48496	2.48269	1.49	1.13	8.438	1.07766	2.2	Os	-2.77183	-2.77183	0.667378	0.668524	2.56132	2.55091	0.113677	0.105098	2.48496	2.48269	1.49	1.13	8.438	1.07766	2.2
A1B1/PdPt/Pd1Pt2_fcc_Pd	A1B1	PdPt	Pd1Pt2_fcc_Pd	-345.049	-353.199	0.165251	fcc_B	Pd	-2.03742	-2.03742	0.88809	0.888786	1.84754	1.83382	0.970552	0.933069	6.05648	5.94054	1.52	0.94	8.34	0.56	2.2	Pt	-2.38052	-2.38052	0.863732	0.864371	2.07694	2.06493	0.896682	0.871496	4.80607	4.72586	1.53	1.04	9	2.13	2.28	Pt	-2.38052	-2.38052	0.863732	0.864371	2.07694	2.06493	0.896682	0.871496	4.80607
A1B1/PdPt/Pd2Pt1_fcc_Pt	A1B1	PdPt	Pd2Pt1_fcc_Pt	-345.049	-353.006	0.357757	fcc_B	Pd	-2.03742	-2.03742	0.88809	0.888786	1.84754	1.83382	0.970552	0.933069	6.05648	5.94054	1.52	0.94	8.34	0.56	2.2	Pd	-2.03742	-2.03742	0.88809	0.888786	1.84754	1.83382	0.970552	0.933069	6.05648	5.94054	1.52	0.94	8.34	0.56	2.2	Pt	-2.38052	-2.38052	0.863732	0.864371	2.07694	2.06493	0.896682	0.871496	4.80607
A1B1/PdRe/Pd1Re2_fcc_Pd	A1B1	PdRe	Pd1Re2_fcc_Pd	-525.099	-534.828	-1.41427	fcc_B	Pd	-2.88615	-2.88614	0.900248	0.900369	1.84165	1.83948	0.598019	0.591724	3.39121	3.3672	1.52	0.94	8.34	0.56	2.2	Re	-2.50704	-2.50704	0.599838	0.599382	2.45425	2.45446	-0.277319	-0.279998	2.12799	2.1228	1.52	1.2	7.834	0.06	1.6	Re	-2.50704	-2.50704	0.599838	0.599382	2.45425	2.45446	-0.277319	-0.279998	2.12799
A1B1/PdRe/Pd2Re1_fcc_Re	A1B1	PdRe	Pd2Re1_fcc_Re	-525.099	-533.326	0.0873342	fcc_B	Pd	-2.88615	-2.88614	0.900248	0.900369	1.84165	1.83948	0.598019	0.591724	3.39121	3.3672	1.52	0.94	8.34	0.56	2.2	Pd	-2.88615	-2.88614	0.900248	0.900369	1.84165	1.83948	0.598019	0.591724	3.39121	3.3672	1.52	0.94	8.34	0.56	2.2	Re	-2.50704	-2.50704	0.599838	0.599382	2.45425	2.45446	-0.277319	-0.279998	2.12799
A1B1/PdW/Pd1W2_fcc_Pd	A1B1	PdW	Pd1W2_fcc_Pd	-547.072	-556.826	-1.43992	fcc_B	W	-2.308	-2.30799	0.54793	0.546598	2.34479	2.34564	-0.465739	-0.470146	2.34679	2.34373	1.56	1.27	7.864	0.816	2.36	W	-2.308	-2.30799	0.54793	0.546598	2.34479	2.34564	-0.465739	-0.470146	2.34679	2.34373	1.56	1.27	7.864	0.816	2.36
A1B1/PdW/Pd2W1_fcc_W	A1B1	PdW	Pd2W1_fcc_W	-547.072	-555.753	-0.366297	fcc_B	Pd	-3.139	-3.13901	0.9026	0.902545	1.81708	1.81659	0.900189	0.89749	3.77749	3.76488	1.52	0.94	8.34	0.56	2.2	Pd	-3.139	-3.13901	0.9026	0.902545	1.81708	1.81659	0.900189	0.89749	3.77749	3.76488	1.52	0.94	8.34	0.56	2.2	W	-2.308	-2.30799	0.54793	0.546598	2.34479	2.34564	-0.465739	-0.470146	2.34679
A1B1/PtAu/Au1Pt2_fcc_Au	A1B1	PtAu	Au1Pt2_fcc_Au	-278.061	-285.71	0.665617	fcc_B	Au	-3.23459	-3.23459	0.947392	0.94713	1.84295	1.84859	1.54426	1.55634	7.265	7.31328	1.59	1.01	9.23	2.31	2.54	Pt	-2.09356	-2.09356	0.874967	0.874688	2.00363	2.00783	0.553634	0.563305	4.58766	4.60879	1.53	1.04	9	2.13	2.28	Pt	-2.09356	-2.09356	0.874967	0.874688	2.00363	2.00783	0.553634	0.563305	4.58766
A1B1/PtAu/Au2Pt1_fcc_Pt	A1B1	PtAu	Au2Pt1_fcc_Pt	-278.061	-284.746	1.62955	fcc_B	Au	-3.23459	-3.23459	0.947392	0.94713	1.84295	1.84859	1.54426	1.55634	7.265	7.31328	1.59	1.01	9.23	2.31	2.54	Au	-3.23459	-3.23459	0.947392	0.94713	1.84295	1.84859	1.54426	1.55634	7.265	7.31328	1.59	1.01	9.23	2.31	2.54	Pt	-2.09356	-2.09356	0.874967	0.874688	2.00363	2.00783	0.553634	0.563305	4.58766
A1B1/ReAu/Au1Re2_fcc_Au	A1B1	ReAu	Au1Re2_fcc_Au	-442.837	-453.505	-2.3535	fcc_B	Re	-2.55254	-2.55254	0.611474	0.612162	2.48858	2.4859	-0.287182	-0.288398	2.28657	2.28655	1.52	1.2	7.834	0.06	1.6	Re	-2.55254	-2.55254	0.611474	0.612162	2.48858	2.4859	-0.287182	-0.288398	2.28657	2.28655	1.52	1.2	7.834	0.06	1.6
A1B1/ReAu/Au2Re1_fcc_Re	A1B1	ReAu	Au2Re1_fcc_Re	-442.837	-450.391	0.760209	fcc_B	Re	-2.55254	-2.55254	0.611474	0.612162	2.48858	2.4859	-0.287182	-0.288398	2.28657	2.28655	1.52	1.2	7.834	0.06	1.6
A1B1/ReIr/Ir1Re2_fcc_Ir	A1B1	ReIr	Ir1Re2_fcc_Ir	-656.995	-666.15	-0.840352	fcc_B	Ir	-3.20757	-3.20759	0.808349	0.808785	2.3893	2.38788	0.203242	0.203965	2.34657	2.3509	1.5	1.08	8.967	1.564	2.2	Re	-2.8472	-2.8472	0.621333	0.620911	2.5563	2.55787	-0.380202	-0.379472	2.23457	2.23464	1.52	1.2	7.834	0.06	1.6	Re	-2.8472	-2.8472	0.621333	0.620911	2.5563	2.55787	-0.380202	-0.379472	2.23457
A1B1/ReIr/Ir2Re1_fcc_Re	A1B1	ReIr	Ir2Re1_fcc_Re	-656.995	-665.265	0.0442354	fcc_B	Ir	-3.20757	-3.20759	0.808349	0.808785	2.3893	2.38788	0.203242	0.203965	2.34657	2.3509	1.5	1.08	8.967	1.564	2.2	Ir	-3.20757	-3.20759	0.808349	0.808785	2.3893	2.38788	0.203242	0.203965	2.34657	2.3509	1.5	1.08	8.967	1.564	2.2	Re	-2.8472	-2.8472	0.621333	0.620911	2.5563	2.55787	-0.380202	-0.379472	2.23457
A1B1/ReOs/Os1Re2_fcc_Os	A1B1	ReOs	Os1Re2_fcc_Os	-720.938	-730.003	-0.749978	fcc_B	Os	-2.99878	-2.99871	0.759583	0.759747	2.36263	2.3634	0.00177471	0.00411029	2.25698	2.26078	1.49	1.13	8.438	1.07766	2.2	Re	-2.92913	-2.92903	0.675052	0.675246	2.50089	2.50206	-0.229861	-0.227288	2.14263	2.14473	1.52	1.2	7.834	0.06	1.6	Re	-2.92913	-2.92903	0.675052	0.675246	2.50089	2.50206	-0.229861	-0.227288	2.14263
A1B1/ReOs/Os2Re1_fcc_Re	A1B1	ReOs	Os2Re1_fcc_Re	-720.938	-729.496	-0.243753	fcc_B	Os	-2.99878	-2.99871	0.759583	0.759747	2.36263	2.3634	0.00177471	0.00411029	2.25698	2.26078	1.49	1.13	8.438	1.07766	2.2	Os	-2.99878	-2.99871	0.759583	0.759747	2.36263	2.3634	0.00177471	0.00411029	2.25698	2.26078	1.49	1.13	8.438	1.07766	2.2	Re	-2.92913	-2.92903	0.675052	0.675246	2.50089	2.50206	-0.229861	-0.227288	2.14263
A1B1/RePt/Pt1Re2_fcc_Pt	A1B1	RePt	Pt1Re2_fcc_Pt	-564.745	-574.132	-1.07264	fcc_B	Pt	-3.53208	-3.53209	0.890465	0.890729	2.11651	2.1154	0.397923	0.398286	2.66229	2.66792	1.53	1.04	9	2.13	2.28	Re	-2.72902	-2.72902	0.642137	0.644318	2.39781	2.39592	-0.511307	-0.506187	2.40115	2.40746	1.52	1.2	7.834	0.06	1.6	Re	-2.72902	-2.72902	0.642137	0.644318	2.39781	2.39592	-0.511307	-0.506187	2.40115
A1B1/RePt/Pt2Re1_fcc_Re	A1B1	RePt	Pt2Re1_fcc_Re	-564.745	-572.646	0.413616	fcc_B	Pt	-3.53208	-3.53209	0.890465	0.890729	2.11651	2.1154	0.397923	0.398286	2.66229	2.66792	1.53	1.04	9	2.13	2.28	Pt	-3.53208	-3.53209	0.890465	0.890729	2.11651	2.1154	0.397923	0.398286	2.66229	2.66792	1.53	1.04	9	2.13	2.28	Re	-2.72902	-2.72902	0.642137	0.644318	2.39781	2.39592	-0.511307	-0.506187	2.40115
A1B1/RhAg/Ag1Rh2_fcc_Ag	A1B1	RhAg	Ag1Rh2_fcc_Ag	-282.823	-291.451	-0.313866	fcc_B	Rh	-1.87204	-1.76203	0.864633	0.740888	1.82659	1.84796	0.706176	0.496397	5.28239	4.73332	1.49	0.99	7.459	1.143	2.28	Rh	-1.87204	-1.76203	0.864633	0.740888	1.82659	1.84796	0.706176	0.496397	5.28239	4.73332	1.49	0.99	7.459	1.143	2.28
A1B1/RhAg/Ag2Rh1_fcc_Rh	A1B1	RhAg	Ag2Rh1_fcc_Rh	-282.823	-289.723	1.4141	fcc_B	Ag	-3.75307	-3.76243	0.96986	0.965854	1.55169	1.56593	2.73208	2.75383	14.2397	14.066	1.59	0.89	7.58	1.3	1.93	Ag	-3.75307	-3.76243	0.96986	0.965854	1.55169	1.56593	2.73208	2.75383	14.2397	14.066	1.59	0.89	7.58	1.3	1.93	Rh	-1.87204	-1.76203	0.864633	0.740888	1.82659	1.84796	0.706176	0.496397	5.28239
A1B1/RhAu/Au1Rh2_fcc_Au	A1B1	RhAu	Au1Rh2_fcc_Au	-304.783	-313.187	-0.0889491	fcc_B	Rh	-1.85461	-1.7565	0.849373	0.741192	1.90575	1.9316	0.388831	0.227995	4.83906	4.55401	1.49	0.99	7.459	1.143	2.28	Rh	-1.85461	-1.7565	0.849373	0.741192	1.90575	1.9316	0.388831	0.227995	4.83906	4.55401	1.49	0.99	7.459	1.143	2.28
A1B1/RhAu/Au2Rh1_fcc_Rh	A1B1	RhAu	Au2Rh1_fcc_Rh	-304.783	-311.895	1.20262	fcc_B	Au	-3.40733	-3.41956	0.951916	0.943394	1.79933	1.81779	1.6671	1.71064	7.64142	7.64054	1.59	1.01	9.23	2.31	2.54	Au	-3.40733	-3.41956	0.951916	0.943394	1.79933	1.81779	1.6671	1.71064	7.64142	7.64054	1.59	1.01	9.23	2.31	2.54	Rh	-1.85461	-1.7565	0.849373	0.741192	1.90575	1.9316	0.388831	0.227995	4.83906
A1B1/RhIr/Ir1Rh2_fcc_Ir	A1B1	RhIr	Ir1Rh2_fcc_Ir	-489.145	-497.529	-0.069881	fcc_B	Ir	-2.76002	-2.76002	0.762289	0.762533	2.37966	2.37982	0.334643	0.342528	3.01151	3.05843	1.5	1.08	8.967	1.564	2.2	Rh	-2.5903	-2.5903	0.785169	0.785557	2.19102	2.18748	0.323671	0.321661	3.37793	3.39639	1.49	0.99	7.459	1.143	2.28	Rh	-2.5903	-2.5903	0.785169	0.785557	2.19102	2.18748	0.323671	0.321661	3.37793
A1B1/RhIr/Ir2Rh1_fcc_Rh	A1B1	RhIr	Ir2Rh1_fcc_Rh	-489.145	-497.742	-0.282772	fcc_B	Ir	-2.76002	-2.76002	0.762289	0.762533	2.37966	2.37982	0.334643	0.342528	3.01151	3.05843	1.5	1.08	8.967	1.564	2.2	Ir	-2.76002	-2.76002	0.762289	0.762533	2.37966	2.37982	0.334643	0.342528	3.01151	3.05843	1.5	1.08	8.967	1.564	2.2	Rh	-2.5903	-2.5903	0.785169	0.785557	2.19102	2.18748	0.323671	0.321661	3.37793
A1B1/RhOs/Os1Rh2_fcc_Os	A1B1	RhOs	Os1Rh2_fcc_Os	-555.758	-564.135	-0.0624015	fcc_B	Os	-2.79803	-2.79808	0.686314	0.685957	2.35719	2.35947	-0.180871	-0.178423	2.13567	2.13818	1.49	1.13	8.438	1.07766	2.2	Rh	-2.83804	-2.83807	0.804576	0.804261	2.14602	2.14855	0.123814	0.12737	2.50468	2.51017	1.49	0.99	7.459	1.143	2.28	Rh	-2.83804	-2.83807	0.804576	0.804261	2.14602	2.14855	0.123814	0.12737	2.50468
A1B1/RhOs/Os2Rh1_fcc_Rh	A1B1	RhOs	Os2Rh1_fcc_Rh	-555.758	-564.689	-0.616251	fcc_B	Os	-2.79803	-2.79808	0.686314	0.685957	2.35719	2.35947	-0.180871	-0.178423	2.13567	2.13818	1.49	1.13	8.438	1.07766	2.2	Os	-2.79803	-2.79808	0.686314	0.685957	2.35719	2.35947	-0.180871	-0.178423	2.13567	2.13818	1.49	1.13	8.438	1.07766	2.2	Rh	-2.83804	-2.83807	0.804576	0.804261	2.14602	2.14855	0.123814	0.12737	2.50468
A1B1/RhPd/Pd1Rh2_fcc_Pd	A1B1	RhPd	Pd1Rh2_fcc_Pd	-371.364	-380.16	-0.481642	fcc_B	Pd	-2.27787	-2.27411	0.891259	0.886232	1.86177	1.85635	1.30024	1.2804	6.60599	6.50707	1.52	0.94	8.34	0.56	2.2	Rh	-2.01502	-2.0026	0.795212	0.780613	2.01518	2.01204	0.783777	0.74629	4.91328	4.80763	1.49	0.99	7.459	1.143	2.28	Rh	-2.01502	-2.0026	0.795212	0.780613	2.01518	2.01204	0.783777	0.74629	4.91328
A1B1/RhPd/Pd2Rh1_fcc_Rh	A1B1	RhPd	Pd2Rh1_fcc_Rh	-371.364	-379.72	-0.0414471	fcc_B	Pd	-2.27787	-2.27411	0.891259	0.886232	1.86177	1.85635	1.30024	1.2804	6.60599	6.50707	1.52	0.94	8.34	0.56	2.2	Pd	-2.27787	-2.27411	0.891259	0.886232	1.86177	1.85635	1.30024	1.2804	6.60599	6.50707	1.52	0.94	8.34	0.56	2.2	Rh	-2.01502	-2.0026	0.795212	0.780613	2.01518	2.01204	0.783777	0.74629	4.91328
A1B1/RhPt/Pt1Rh2_fcc_Pt	A1B1	RhPt	Pt1Rh2_fcc_Pt	-405.826	-414.424	-0.282694	fcc_B	Pt	-2.72612	-2.72704	0.865783	0.864405	2.06185	2.06258	0.611503	0.612027	3.6549	3.65049	1.53	1.04	9	2.13	2.28	Rh	-2.15717	-2.15555	0.791415	0.788114	2.01629	2.01657	0.156474	0.149932	3.57941	3.56464	1.49	0.99	7.459	1.143	2.28	Rh	-2.15717	-2.15555	0.791415	0.788114	2.01629	2.01657	0.156474	0.149932	3.57941
A1B1/RhPt/Pt2Rh1_fcc_Rh	A1B1	RhPt	Pt2Rh1_fcc_Rh	-405.826	-414.088	0.0532592	fcc_B	Pt	-2.72612	-2.72704	0.865783	0.864405	2.06185	2.06258	0.611503	0.612027	3.6549	3.65049	1.53	1.04	9	2.13	2.28	Pt	-2.72612	-2.72704	0.865783	0.864405	2.06185	2.06258	0.611503	0.612027	3.6549	3.65049	1.53	1.04	9	2.13	2.28	Rh	-2.15717	-2.15555	0.791415	0.788114	2.01629	2.01657	0.156474	0.149932	3.57941
A1B1/RhRe/Re1Rh2_fcc_Re	A1B1	RhRe	Re1Rh2_fcc_Re	-603.505	-611.87	-0.0502715	fcc_B	Re	-2.66846	-2.66847	0.620321	0.620648	2.40575	2.40278	-0.307866	-0.311122	2.10106	2.09974	1.52	1.2	7.834	0.06	1.6	Rh	-2.85629	-2.85644	0.822711	0.82283	2.09225	2.08975	0.241229	0.236117	2.51477	2.50349	1.49	0.99	7.459	1.143	2.28	Rh	-2.85629	-2.85644	0.822711	0.82283	2.09225	2.08975	0.241229	0.236117	2.51477
A1B1/RhRe/Re2Rh1_fcc_Rh	A1B1	RhRe	Re2Rh1_fcc_Rh	-603.505	-612.933	-1.11275	fcc_B	Re	-2.66846	-2.66847	0.620321	0.620648	2.40575	2.40278	-0.307866	-0.311122	2.10106	2.09974	1.52	1.2	7.834	0.06	1.6	Re	-2.66846	-2.66847	0.620321	0.620648	2.40575	2.40278	-0.307866	-0.311122	2.10106	2.09974	1.52	1.2	7.834	0.06	1.6	Rh	-2.85629	-2.85644	0.822711	0.82283	2.09225	2.08975	0.241229	0.236117	2.51477
A1B1/RhW/Rh1W2_fcc_Rh	A1B1	RhW	Rh1W2_fcc_Rh	-624.453	-634.402	-1.63448	fcc_B	Rh	-2.65193	-2.65194	0.842055	0.842038	1.92216	1.92189	0.395256	0.39438	2.74109	2.73868	1.49	0.99	7.459	1.143	2.28	W	-2.36891	-2.36894	0.590812	0.590176	2.3163	2.31686	-0.400529	-0.402144	2.14515	2.14431	1.56	1.27	7.864	0.816	2.36	W	-2.36891	-2.36894	0.590812	0.590176	2.3163	2.31686	-0.400529	-0.402144	2.14515
A1B1/RhW/Rh2W1_fcc_W	A1B1	RhW	Rh2W1_fcc_W	-624.453	-633.225	-0.456582	fcc_B	Rh	-2.65193	-2.65194	0.842055	0.842038	1.92216	1.92189	0.395256	0.39438	2.74109	2.73868	1.49	0.99	7.459	1.143	2.28	Rh	-2.65193	-2.65194	0.842055	0.842038	1.92216	1.92189	0.395256	0.39438	2.74109	2.73868	1.49	0.99	7.459	1.143	2.28	W	-2.36891	-2.36894	0.590812	0.590176	2.3163	2.31686	-0.400529	-0.402144	2.14515
A1B1/RuIr/Ir1Ru2_fcc_Ir	A1B1	RuIr	Ir1Ru2_fcc_Ir	-549.214	-558.033	-0.50427	fcc_B	Ir	-2.98485	-2.98485	0.784208	0.784607	2.28291	2.2797	0.127513	0.123531	2.23302	2.2258	1.5	1.08	8.967	1.564	2.2	Ru	-2.55178	-2.55178	0.71202	0.712095	2.21204	2.21153	-0.243303	-0.243995	2.40246	2.40199	1.48	1.05	7.361	1.046	2.2	Ru	-2.55178	-2.55178	0.71202	0.712095	2.21204	2.21153	-0.243303	-0.243995	2.40246
A1B1/RuIr/Ir2Ru1_fcc_Ru	A1B1	RuIr	Ir2Ru1_fcc_Ru	-549.214	-557.797	-0.268223	fcc_B	Ir	-2.98485	-2.98485	0.784208	0.784607	2.28291	2.2797	0.127513	0.123531	2.23302	2.2258	1.5	1.08	8.967	1.564	2.2	Ir	-2.98485	-2.98485	0.784208	0.784607	2.28291	2.2797	0.127513	0.123531	2.23302	2.2258	1.5	1.08	8.967	1.564	2.2	Ru	-2.55178	-2.55178	0.71202	0.712095	2.21204	2.21153	-0.243303	-0.243995	2.40246
A1B1/RuOs/Os1Ru2_fcc_Os	A1B1	RuOs	Os1Ru2_fcc_Os	-615.072	-623.947	-0.561173	fcc_B	Os	-2.92446	-2.92446	0.710795	0.711604	2.3539	2.34971	-0.0851158	-0.0877723	2.03713	2.03574	1.49	1.13	8.438	1.07766	2.2	Ru	-2.71981	-2.7198	0.738238	0.739903	2.25853	2.25106	-0.135076	-0.140487	2.21677	2.2157	1.48	1.05	7.361	1.046	2.2	Ru	-2.71981	-2.7198	0.738238	0.739903	2.25853	2.25106	-0.135076	-0.140487	2.21677
A1B1/RuOs/Os2Ru1_fcc_Ru	A1B1	RuOs	Os2Ru1_fcc_Ru	-615.072	-624.147	-0.760414	fcc_B	Os	-2.92446	-2.92446	0.710795	0.711604	2.3539	2.34971	-0.0851158	-0.0877723	2.03713	2.03574	1.49	1.13	8.438	1.07766	2.2	Os	-2.92446	-2.92446	0.710795	0.711604	2.3539	2.34971	-0.0851158	-0.0877723	2.03713	2.03574	1.49	1.13	8.438	1.07766	2.2	Ru	-2.71981	-2.7198	0.738238	0.739903	2.25853	2.25106	-0.135076	-0.140487	2.21677
A1B1/RuPd/Pd1Ru2_fcc_Pd	A1B1	RuPd	Pd1Ru2_fcc_Pd	-422.928	-431.825	-0.581892	fcc_B	Pd	-2.53097	-2.53098	0.894293	0.894257	1.81217	1.81753	0.934496	0.96479	4.88237	5.07794	1.52	0.94	8.34	0.56	2.2	Ru	-2.4101	-2.41009	0.694214	0.694253	2.24842	2.25012	0.253897	0.262121	2.92558	2.96317	1.48	1.05	7.361	1.046	2.2	Ru	-2.4101	-2.41009	0.694214	0.694253	2.24842	2.25012	0.253897	0.262121	2.92558
A1B1/RuPd/Pd2Ru1_fcc_Ru	A1B1	RuPd	Pd2Ru1_fcc_Ru	-422.928	-431.192	0.0502757	fcc_B	Pd	-2.53097	-2.53098	0.894293	0.894257	1.81217	1.81753	0.934496	0.96479	4.88237	5.07794	1.52	0.94	8.34	0.56	2.2	Pd	-2.53097	-2.53098	0.894293	0.894257	1.81217	1.81753	0.934496	0.96479	4.88237	5.07794	1.52	0.94	8.34	0.56	2.2	Ru	-2.4101	-2.41009	0.694214	0.694253	2.24842	2.25012	0.253897	0.262121	2.92558
A1B1/RuPt/Pt1Ru2_fcc_Pt	A1B1	RuPt	Pt1Ru2_fcc_Pt	-460.404	-469.253	-0.534291	fcc_B	Pt	-3.11206	-3.11231	0.871758	0.871294	2.04743	2.04897	0.459926	0.461325	2.84939	2.84918	1.53	1.04	9	2.13	2.28	Ru	-2.36676	-2.36677	0.707197	0.70569	2.13296	2.13368	-0.311875	-0.314469	2.68347	2.67908	1.48	1.05	7.361	1.046	2.2	Ru	-2.36676	-2.36677	0.707197	0.70569	2.13296	2.13368	-0.311875	-0.314469	2.68347
A1B1/RuPt/Pt2Ru1_fcc_Ru	A1B1	RuPt	Pt2Ru1_fcc_Ru	-460.404	-468.69	0.0286473	fcc_B	Pt	-3.11206	-3.11231	0.871758	0.871294	2.04743	2.04897	0.459926	0.461325	2.84939	2.84918	1.53	1.04	9	2.13	2.28	Pt	-3.11206	-3.11231	0.871758	0.871294	2.04743	2.04897	0.459926	0.461325	2.84939	2.84918	1.53	1.04	9	2.13	2.28	Ru	-2.36676	-2.36677	0.707197	0.70569	2.13296	2.13368	-0.311875	-0.314469	2.68347
A1B1/RuRe/Re1Ru2_fcc_Re	A1B1	RuRe	Re1Ru2_fcc_Re	-660.138	-668.559	-0.106865	fcc_B	Re	-2.77723	-2.77712	0.681191	0.68062	2.34379	2.34423	-0.17466	-0.176831	2.02059	2.01733	1.52	1.2	7.834	0.06	1.6	Ru	-2.67153	-2.67149	0.776373	0.77589	2.1214	2.12146	-0.00098823	-0.00395528	2.31541	2.30815	1.48	1.05	7.361	1.046	2.2	Ru	-2.67153	-2.67149	0.776373	0.77589	2.1214	2.12146	-0.00098823	-0.00395528	2.31541
A1B1/RuRe/Re2Ru1_fcc_Ru	A1B1	RuRe	Re2Ru1_fcc_Ru	-660.138	-669.278	-0.82569	fcc_B	Re	-2.77723	-2.77712	0.681191	0.68062	2.34379	2.34423	-0.17466	-0.176831	2.02059	2.01733	1.52	1.2	7.834	0.06	1.6	Re	-2.77723	-2.77712	0.681191	0.68062	2.34379	2.34423	-0.17466	-0.176831	2.02059	2.01733	1.52	1.2	7.834	0.06	1.6	Ru	-2.67153	-2.67149	0.776373	0.77589	2.1214	2.12146	-0.00098823	-0.00395528	2.31541
A1B1/RuRh/Rh1Ru2_fcc_Rh	A1B1	RuRh	Rh1Ru2_fcc_Rh	-496.562	-505.526	-0.648788	fcc_B	Rh	-2.62629	-2.62629	0.805941	0.805984	1.98188	1.9816	0.208609	0.208288	2.4767	2.4764	1.49	0.99	7.459	1.143	2.28	Ru	-2.42615	-2.42616	0.712645	0.71269	2.05645	2.05622	-0.142298	-0.142483	2.25393	2.25413	1.48	1.05	7.361	1.046	2.2	Ru	-2.42615	-2.42616	0.712645	0.71269	2.05645	2.05622	-0.142298	-0.142483	2.25393
A1B1/RuRh/Rh2Ru1_fcc_Ru	A1B1	RuRh	Rh2Ru1_fcc_Ru	-496.562	-505.153	-0.276526	fcc_B	Rh	-2.62629	-2.62629	0.805941	0.805984	1.98188	1.9816	0.208609	0.208288	2.4767	2.4764	1.49	0.99	7.459	1.143	2.28	Rh	-2.62629	-2.62629	0.805941	0.805984	1.98188	1.9816	0.208609	0.208288	2.4767	2.4764	1.49	0.99	7.459	1.143	2.28	Ru	-2.42615	-2.42616	0.712645	0.71269	2.05645	2.05622	-0.142298	-0.142483	2.25393
A1B1/RuW/Ru1W2_fcc_Ru	A1B1	RuW	Ru1W2_fcc_Ru	-674.436	-684.333	-1.58271	fcc_B	Ru	-2.34364	-2.34365	0.784147	0.783755	1.93647	1.93681	0.114497	0.112446	2.47199	2.46588	1.48	1.05	7.361	1.046	2.2	W	-2.38642	-2.38642	0.624242	0.62343	2.26295	2.26304	-0.257703	-0.260876	2.01358	2.01132	1.56	1.27	7.864	0.816	2.36	W	-2.38642	-2.38642	0.624242	0.62343	2.26295	2.26304	-0.257703	-0.260876	2.01358
A1B1/RuW/Ru2W1_fcc_W	A1B1	RuW	Ru2W1_fcc_W	-674.436	-683.776	-1.02496	fcc_B	Ru	-2.34364	-2.34365	0.784147	0.783755	1.93647	1.93681	0.114497	0.112446	2.47199	2.46588	1.48	1.05	7.361	1.046	2.2	Ru	-2.34364	-2.34365	0.784147	0.783755	1.93647	1.93681	0.114497	0.112446	2.47199	2.46588	1.48	1.05	7.361	1.046	2.2	W	-2.38642	-2.38642	0.624242	0.62343	2.26295	2.26304	-0.257703	-0.260876	2.01358
A1B1/WAu/Au1W2_fcc_Au	A1B1	WAu	Au1W2_fcc_Au	-466.728	-476.531	-1.48784	fcc_B	W	-2.19982	-2.19984	0.59374	0.591152	2.27558	2.28004	-0.678335	-0.678093	2.96604	2.9617	1.56	1.27	7.864	0.816	2.36	W	-2.19982	-2.19984	0.59374	0.591152	2.27558	2.28004	-0.678335	-0.678093	2.96604	2.9617	1.56	1.27	7.864	0.816	2.36
A1B1/WAu/Au2W1_fcc_W	A1B1	WAu	Au2W1_fcc_W	-466.728	-474.563	0.479624	fcc_B	W	-2.19982	-2.19984	0.59374	0.591152	2.27558	2.28004	-0.678335	-0.678093	2.96604	2.9617	1.56	1.27	7.864	0.816	2.36
A1B1/WIr/Ir1W2_fcc_Ir	A1B1	WIr	Ir1W2_fcc_Ir	-680.881	-690.519	-1.32363	fcc_B	Ir	-2.95103	-2.95104	0.831165	0.830989	2.19873	2.19899	0.330419	0.329337	2.56544	2.56131	1.5	1.08	8.967	1.564	2.2	W	-2.55979	-2.55979	0.59273	0.591648	2.50553	2.50806	-0.47045	-0.470646	2.25849	2.25807	1.56	1.27	7.864	0.816	2.36	W	-2.55979	-2.55979	0.59273	0.591648	2.50553	2.50806	-0.47045	-0.470646	2.25849
A1B1/WIr/Ir2W1_fcc_W	A1B1	WIr	Ir2W1_fcc_W	-680.881	-689.43	-0.234222	fcc_B	Ir	-2.95103	-2.95104	0.831165	0.830989	2.19873	2.19899	0.330419	0.329337	2.56544	2.56131	1.5	1.08	8.967	1.564	2.2	Ir	-2.95103	-2.95104	0.831165	0.830989	2.19873	2.19899	0.330419	0.329337	2.56544	2.56131	1.5	1.08	8.967	1.564	2.2	W	-2.55979	-2.55979	0.59273	0.591648	2.50553	2.50806	-0.47045	-0.470646	2.25849
A1B1/WOs/Os1W2_fcc_Os	A1B1	WOs	Os1W2_fcc_Os	-736.677	-746.297	-1.30457	fcc_B	Os	-2.64091	-2.64091	0.769772	0.769206	2.16388	2.16636	0.0812014	0.0825067	2.40205	2.40113	1.49	1.13	8.438	1.07766	2.2	W	-2.49643	-2.4964	0.620256	0.621483	2.42262	2.41994	-0.338447	-0.337691	2.16456	2.16559	1.56	1.27	7.864	0.816	2.36	W	-2.49643	-2.4964	0.620256	0.621483	2.42262	2.41994	-0.338447	-0.337691	2.16456
A1B1/WOs/Os2W1_fcc_W	A1B1	WOs	Os2W1_fcc_W	-736.677	-745.823	-0.831124	fcc_B	Os	-2.64091	-2.64091	0.769772	0.769206	2.16388	2.16636	0.0812014	0.0825067	2.40205	2.40113	1.49	1.13	8.438	1.07766	2.2	Os	-2.64091	-2.64091	0.769772	0.769206	2.16388	2.16636	0.0812014	0.0825067	2.40205	2.40113	1.49	1.13	8.438	1.07766	2.2	W	-2.49643	-2.4964	0.620256	0.621483	2.42262	2.41994	-0.338447	-0.337691	2.16456
A1B1/WPt/Pt1W2_fcc_Pt	A1B1	WPt	Pt1W2_fcc_Pt	-592.009	-601.525	-1.20232	fcc_B	Pt	-3.54721	-3.54718	0.89579	0.895273	2.04028	2.04412	0.625051	0.628387	3.06046	3.06463	1.53	1.04	9	2.13	2.28	W	-2.56564	-2.56561	0.591369	0.591568	2.41006	2.40967	-0.620969	-0.620972	2.54896	2.54895	1.56	1.27	7.864	0.816	2.36	W	-2.56564	-2.56561	0.591369	0.591568	2.41006	2.40967	-0.620969	-0.620972	2.54896
A1B1/WPt/Pt2W1_fcc_W	A1B1	WPt	Pt2W1_fcc_W	-592.009	-600.291	0.031925	fcc_B	W	-2.56564	-2.56561	0.591369	0.591568	2.41006	2.40967	-0.620969	-0.620972	2.54896	2.54895	1.56	1.27	7.864	0.816	2.36
A1B1/WRe/Re1W2_fcc_Re	A1B1	WRe	Re1W2_fcc_Re	-764.162	-774.14	-1.66393	fcc_B	Re	-2.23826	-2.23824	0.69718	0.696535	2.08592	2.08774	-0.116138	-0.115618	2.31976	2.31909	1.52	1.2	7.834	0.06	1.6	W	-2.2198	-2.2197	0.633404	0.635088	2.21236	2.20537	-0.267806	-0.272293	2.24583	2.24699	1.56	1.27	7.864	0.816	2.36	W	-2.2198	-2.2197	0.633404	0.635088	2.21236	2.20537	-0.267806	-0.272293	2.24583
A1B1/WRe/Re2W1_fcc_W	A1B1	WRe	Re2W1_fcc_W	-764.162	-774.135	-1.65844	fcc_B	Re	-2.23826	-2.23824	0.69718	0.696535	2.08592	2.08774	-0.116138	-0.115618	2.31976	2.31909	1.52	1.2	7.834	0.06	1.6	Re	-2.23826	-2.23824	0.69718	0.696535	2.08592	2.08774	-0.116138	-0.115618	2.31976	2.31909	1.52	1.2	7.834	0.06	1.6	W	-2.2198	-2.2197	0.633404	0.635088	2.21236	2.20537	-0.267806	-0.272293	2.24583
A3B1/Ag3Au/Ag2Au1_fcc_Ag	A3B1	Ag3Au	Ag2Au1_fcc_Ag	-174.001	-179.467	2.84806	fcc_A	Ag	-4.01485	-4.01485	0.968293	0.968393	1.55709	1.55432	2.97717	2.97338	16.1749	16.1692	1.59	0.89	7.58	1.3	1.93	Ag	-4.01485	-4.01485	0.968293	0.968393	1.55709	1.55432	2.97717	2.97338	16.1749	16.1692	1.59	0.89	7.58	1.3	1.93	Au	-3.5722	-3.5722	0.955459	0.955446	1.70998	1.71047	2.33424	2.33555	11.8255
A3B1/Ag3Au/Ag3_fcc_Au	A3B1	Ag3Au	Ag3_fcc_Au	-174.001	-179.111	3.20451	fcc_B	Ag	-4.01484	-4.01484	0.96829	0.968391	1.55714	1.55433	2.97716	2.97328	16.1742	16.1681	1.59	0.89	7.58	1.3	1.93	Ag	-4.01485	-4.01485	0.968293	0.968393	1.55709	1.55432	2.97717	2.97338	16.1749	16.1692	1.59	0.89	7.58	1.3	1.93	Ag	-4.01485	-4.01485	0.968293	0.968393	1.55709	1.55432	2.97717	2.97338	16.1749
A3B1/Ag3Co/Ag2Co1_fcc_Ag	A3B1	Ag3Co	Ag2Co1_fcc_Ag	-206.689	-214.408	0.594808	fcc_A	Co	-1.91648	-0.589163	0.948909	0.568312	1.34529	1.35633	2.06998	0.425659	14.5982	10.6438	1.39	0.76	7.881	0.662	1.88
A3B1/Ag3Co/Ag3_fcc_Co	A3B1	Ag3Co	Ag3_fcc_Co	-206.689	-212.019	2.98383	fcc_B	Ag	-4.00947	-4.02192	0.964289	0.961971	1.66619	1.69503	3.1436	3.15722	16.2852	16.0583	1.59	0.89	7.58	1.3	1.93	Ag	-4.00947	-4.02192	0.964289	0.961971	1.66619	1.69503	3.1436	3.15722	16.2852	16.0583	1.59	0.89	7.58	1.3	1.93	Ag	-4.00946	-4.02191	0.964285	0.961968	1.66624	1.69506	3.14344	3.15715	16.2834
A3B1/Ag3Cr/Ag2Cr1_fcc_Ag	A3B1	Ag3Cr	Ag2Cr1_fcc_Ag	-253.084	-260.995	0.404098	fcc_A	Cr	-1.07233	-2.79403	0.888733	0.0333398	1.38995	1.46381	0.456834	-1.95134	8.70559	12.0408	1.42	0.9	6.767	0.676	1.66
A3B1/Ag3Cr/Ag3_fcc_Cr	A3B1	Ag3Cr	Ag3_fcc_Cr	-253.084	-258.462	2.93619	fcc_B	Ag	-4.12325	-4.13855	0.974731	0.962321	1.43456	1.51079	3.04941	3.39351	16.1026	17.5415	1.59	0.89	7.58	1.3	1.93	Ag	-4.12325	-4.13853	0.974725	0.962318	1.43463	1.51081	3.04932	3.39339	16.1009	17.5402	1.59	0.89	7.58	1.3	1.93	Ag	-4.12325	-4.13855	0.974731	0.962321	1.43456	1.51079	3.04941	3.39351	16.1026
A3B1/Ag3Cu/Ag2Cu1_fcc_Ag	A3B1	Ag3Cu	Ag2Cu1_fcc_Ag	-174.217	-180.18	2.35105	fcc_A	Ag	-4.11291	-4.11292	0.962843	0.962837	1.72412	1.72404	3.21528	3.21439	16.5009	16.4917	1.59	0.89	7.58	1.3	1.93	Ag	-4.1129	-4.11291	0.96283	0.962827	1.7243	1.72416	3.21504	3.21413	16.4975	16.4885	1.59	0.89	7.58	1.3	1.93	Cu	-2.12589	-2.12589	0.963095	0.9631	1.22101	1.22071	2.70147	2.69925	20.1152
A3B1/Ag3Cu/Ag3_fcc_Cu	A3B1	Ag3Cu	Ag3_fcc_Cu	-174.217	-179.344	3.18756	fcc_B	Ag	-4.11291	-4.11292	0.962843	0.962837	1.72412	1.72404	3.21528	3.21439	16.5009	16.4917	1.59	0.89	7.58	1.3	1.93	Ag	-4.11291	-4.11292	0.962843	0.962837	1.72412	1.72404	3.21528	3.21439	16.5009	16.4917	1.59	0.89	7.58	1.3	1.93	Ag	-4.1129	-4.11291	0.96283	0.962827	1.7243	1.72416	3.21504	3.21413	16.4975
A3B1/Ag3Fe/Ag2Fe1_fcc_Ag	A3B1	Ag3Fe	Ag2Fe1_fcc_Ag	-227.048	-234.978	0.385079	fcc_A	Fe	-2.65654	-0.715724	0.958525	0.327441	1.41415	1.43654	2.42932	-0.0166809	14.8789	8.80274	1.41	0.8	7.902	0.153	1.83
A3B1/Ag3Fe/Ag3_fcc_Fe	A3B1	Ag3Fe	Ag3_fcc_Fe	-227.048	-232.674	2.68848	fcc_B	Ag	-4.16303	-4.18208	0.966893	0.960661	1.615	1.66601	3.16001	3.23765	16.6028	16.4897	1.59	0.89	7.58	1.3	1.93	Ag	-4.16303	-4.18208	0.966893	0.960661	1.615	1.66601	3.16001	3.23765	16.6028	16.4897	1.59	0.89	7.58	1.3	1.93	Ag	-4.16302	-4.18206	0.966885	0.960669	1.61516	1.66589	3.15991	3.23766	16.6006
A3B1/Ag3Ir/Ag2Ir1_fcc_Ag	A3B1	Ag3Ir	Ag2Ir1_fcc_Ag	-231.301	-239.365	0.250675	fcc_A	Ir	-1.29889	-1.29885	0.796054	0.795903	1.97801	1.97971	0.417935	0.421422	5.42455	5.42554	1.5	1.08	8.967	1.564	2.2
A3B1/Ag3Ir/Ag3_fcc_Ir	A3B1	Ag3Ir	Ag3_fcc_Ir	-231.301	-236.399	3.21617	fcc_B	Ag	-3.66017	-3.66017	0.963012	0.962983	1.66585	1.66659	2.87355	2.87424	14.4891	14.4894	1.59	0.89	7.58	1.3	1.93	Ag	-3.66017	-3.66017	0.963012	0.962983	1.66585	1.66659	2.87355	2.87424	14.4891	14.4894	1.59	0.89	7.58	1.3	1.93	Ag	-3.66018	-3.66019	0.963014	0.962977	1.66574	1.66665	2.87341	2.87433	14.4884
A3B1/Ag3Ni/Ag2Ni1_fcc_Ag	A3B1	Ag3Ni	Ag2Ni1_fcc_Ag	-193.815	-200.853	1.27679	fcc_A	Ag	-3.91296	-3.91285	0.963847	0.96372	1.69666	1.69734	3.14037	3.14195	16.0795	16.0856	1.59	0.89	7.58	1.3	1.93	Ag	-3.91296	-3.91285	0.963847	0.96372	1.69666	1.69734	3.14037	3.14195	16.0795	16.0856	1.59	0.89	7.58	1.3	1.93	Ni	-0.715664	-0.689552	0.887691	0.880477	1.27543	1.27619	0.985881	0.955604	13.0598
A3B1/Ag3Ni/Ag3_fcc_Ni	A3B1	Ag3Ni	Ag3_fcc_Ni	-193.815	-199.021	3.10878	fcc_B	Ag	-3.91296	-3.91285	0.963847	0.96372	1.69666	1.69734	3.14037	3.14195	16.0795	16.0856	1.59	0.89	7.58	1.3	1.93	Ag	-3.91296	-3.91285	0.963847	0.96372	1.69666	1.69734	3.14037	3.14195	16.0795	16.0856	1.59	0.89	7.58	1.3	1.93	Ag	-3.91295	-3.91284	0.963843	0.963722	1.69667	1.69724	3.1403	3.14172	16.0787
A3B1/Ag3Os/Ag2Os1_fcc_Ag	A3B1	Ag3Os	Ag2Os1_fcc_Ag	-243.15	-253.157	-1.69264	fcc_A	Os	-1.21977	-1.21967	0.684994	0.685701	2.03464	2.02454	0.0350811	0.0109005	4.83336	4.82518	1.49	1.13	8.438	1.07766	2.2
A3B1/Ag3Os/Ag3_fcc_Os	A3B1	Ag3Os	Ag3_fcc_Os	-243.15	-248.602	2.86278	fcc_B	Ag	-3.80946	-3.80946	0.962121	0.962475	1.63946	1.62908	2.774	2.75716	13.7473	13.6692	1.59	0.89	7.58	1.3	1.93	Ag	-3.80946	-3.80946	0.962121	0.962475	1.63946	1.62908	2.774	2.75716	13.7473	13.6692	1.59	0.89	7.58	1.3	1.93	Ag	-3.80946	-3.80947	0.962121	0.962468	1.63941	1.62926	2.77388	2.7573	13.747
A3B1/Ag3Pd/Ag2Pd1_fcc_Ag	A3B1	Ag3Pd	Ag2Pd1_fcc_Ag	-204.956	-211.068	2.20321	fcc_A	Ag	-3.70371	-3.70371	0.966056	0.966043	1.64983	1.65023	3.19695	3.19744	16.8113	16.8132	1.59	0.89	7.58	1.3	1.93	Ag	-3.70371	-3.70371	0.966056	0.966043	1.64983	1.65023	3.19695	3.19744	16.8113	16.8132	1.59	0.89	7.58	1.3	1.93	Pd	-1.6617	-1.66171	0.912902	0.912924	1.70013	1.69972	1.39432	1.39335	8.90464
A3B1/Ag3Pd/Ag3_fcc_Pd	A3B1	Ag3Pd	Ag3_fcc_Pd	-204.956	-210.241	3.02978	fcc_B	Ag	-3.70371	-3.70371	0.966056	0.966043	1.64983	1.65023	3.19695	3.19744	16.8113	16.8132	1.59	0.89	7.58	1.3	1.93	Ag	-3.70371	-3.70371	0.966056	0.966043	1.64983	1.65023	3.19695	3.19744	16.8113	16.8132	1.59	0.89	7.58	1.3	1.93	Ag	-3.70371	-3.70371	0.966062	0.966038	1.6497	1.65034	3.19697	3.19754	16.8123
A3B1/Ag3Pt/Ag2Pt1_fcc_Ag	A3B1	Ag3Pt	Ag2Pt1_fcc_Ag	-214.099	-220.788	1.62534	fcc_A	Ag	-3.66997	-3.66997	0.967106	0.967009	1.59626	1.59935	2.85391	2.86009	14.7553	14.7887	1.59	0.89	7.58	1.3	1.93	Ag	-3.66997	-3.66997	0.967106	0.967009	1.59626	1.59935	2.85391	2.86009	14.7553	14.7887	1.59	0.89	7.58	1.3	1.93	Pt	-1.75201	-1.75201	0.899727	0.899474	1.81063	1.81509	0.864891	0.876908	6.60888
A3B1/Ag3Pt/Ag3_fcc_Pt	A3B1	Ag3Pt	Ag3_fcc_Pt	-214.099	-219.283	3.1303	fcc_B	Ag	-3.66997	-3.66997	0.967106	0.967009	1.59626	1.59935	2.85391	2.86009	14.7553	14.7887	1.59	0.89	7.58	1.3	1.93	Ag	-3.66997	-3.66997	0.967106	0.967009	1.59626	1.59935	2.85391	2.86009	14.7553	14.7887	1.59	0.89	7.58	1.3	1.93	Ag	-3.66997	-3.66997	0.967098	0.966999	1.59633	1.5995	2.8537	2.86003	14.7529
A3B1/Ag3Re/Ag2Re1_fcc_Ag	A3B1	Ag3Re	Ag2Re1_fcc_Ag	-252.248	-265.273	-4.71076	fcc_A	Re	-1.17276	-1.15529	0.586686	0.566288	1.88138	1.89259	-0.522643	-0.545285	4.80128	4.79603	1.52	1.2	7.834	0.06	1.6
A3B1/Ag3Re/Ag3_fcc_Re	A3B1	Ag3Re	Ag3_fcc_Re	-252.248	-257.985	2.57714	fcc_B	Ag	-3.97822	-3.98117	0.966474	0.964701	1.47733	1.48057	2.4753	2.50267	11.7934	11.8782	1.59	0.89	7.58	1.3	1.93	Ag	-3.9782	-3.98117	0.966466	0.964708	1.47743	1.48043	2.47525	2.50257	11.7922	11.8779	1.59	0.89	7.58	1.3	1.93	Ag	-3.97822	-3.98117	0.966474	0.964701	1.47733	1.48057	2.4753	2.50267	11.7934
A3B1/Ag3Rh/Ag2Rh1_fcc_Ag	A3B1	Ag3Rh	Ag2Rh1_fcc_Ag	-218.76	-226.283	0.791569	fcc_A	Rh	-1.14372	-1.00095	0.860803	0.775549	1.77817	1.78661	0.74905	0.582784	6.92286	6.65139	1.49	0.99	7.459	1.143	2.28
A3B1/Ag3Rh/Ag3_fcc_Rh	A3B1	Ag3Rh	Ag3_fcc_Rh	-218.76	-223.906	3.16835	fcc_B	Ag	-3.65054	-3.65358	0.967464	0.964595	1.61929	1.62549	3.0725	3.08094	16.0253	15.9777	1.59	0.89	7.58	1.3	1.93	Ag	-3.65054	-3.65358	0.967464	0.964595	1.61929	1.62549	3.0725	3.08094	16.0253	15.9777	1.59	0.89	7.58	1.3	1.93	Ag	-3.65054	-3.65359	0.967465	0.964597	1.6193	1.62552	3.07251	3.08104	16.0254
A3B1/Ag3Ru/Ag2Ru1_fcc_Ag	A3B1	Ag3Ru	Ag2Ru1_fcc_Ag	-228.122	-236.685	-0.248363	fcc_A	Ru	-1.52928	-1.0334	0.872168	0.535534	1.8408	1.85375	0.690545	-0.0479003	6.26549	5.63702	1.48	1.05	7.361	1.046	2.2
A3B1/Ag3Ru/Ag3_fcc_Ru	A3B1	Ag3Ru	Ag3_fcc_Ru	-228.122	-232.923	3.51403	fcc_B	Ag	-3.82103	-3.83269	0.96881	0.963037	1.57188	1.57177	2.9058	2.91997	15.0316	14.8519	1.59	0.89	7.58	1.3	1.93	Ag	-3.82103	-3.83269	0.96881	0.963037	1.57188	1.57177	2.9058	2.91997	15.0316	14.8519	1.59	0.89	7.58	1.3	1.93	Ag	-3.82102	-3.83269	0.968806	0.963048	1.57193	1.5716	2.90577	2.92001	15.0311
A3B1/Ag3W/Ag2W1_fcc_Ag	A3B1	Ag3W	Ag2W1_fcc_Ag	-261.024	-270.98	-1.6406	fcc_A	W	-1.47184	-2.54293	0.771431	0.157536	1.94925	1.95888	-0.495792	-1.40583	4.12335	5.75267	1.56	1.27	7.864	0.816	2.36
A3B1/Ag3W/Ag3_fcc_W	A3B1	Ag3W	Ag3_fcc_W	-261.024	-266.541	2.79844	fcc_B	Ag	-4.16612	-4.18262	0.974042	0.961037	1.41165	1.43265	2.31374	2.63874	10.6278	12.1238	1.59	0.89	7.58	1.3	1.93	Ag	-4.16612	-4.18262	0.974042	0.961037	1.41165	1.43265	2.31374	2.63874	10.6278	12.1238	1.59	0.89	7.58	1.3	1.93	Ag	-4.1661	-4.18262	0.97404	0.961039	1.41169	1.43257	2.31381	2.63853	10.6278
A3B1/Au3Ag/Ag1Au2_fcc_Au	A3B1	Au3Ag	Ag1Au2_fcc_Au	-190.075	-195.68	2.70967	fcc_A	Ag	-3.89949	-3.89949	0.968155	0.968182	1.56976	1.569	2.51901	2.51739	13.6087	13.6028	1.59	0.89	7.58	1.3	1.93	Au	-3.53288	-3.53288	0.952738	0.95268	1.77206	1.77354	1.88112	1.88462	9.43706	9.4524	1.59	1.01	9.23	2.31	2.54	Au	-3.53288	-3.53288	0.95273	0.952682	1.7722	1.77349	1.88134	1.88445	9.43736
A3B1/Au3Ag/Au3_fcc_Ag	A3B1	Au3Ag	Au3_fcc_Ag	-190.075	-195.989	2.40081	fcc_B	Au	-3.53288	-3.53288	0.952738	0.95268	1.77206	1.77354	1.88112	1.88462	9.43706	9.4524	1.59	1.01	9.23	2.31	2.54	Au	-3.53288	-3.53288	0.95273	0.952682	1.7722	1.77349	1.88134	1.88445	9.43736	9.45142	1.59	1.01	9.23	2.31	2.54	Au	-3.53288	-3.53288	0.952738	0.95268	1.77206	1.77354	1.88112	1.88462	9.43706
A3B1/Au3Co/Au2Co1_fcc_Au	A3B1	Au3Co	Au2Co1_fcc_Au	-238.393	-247.198	-0.490081	fcc_A	Au	-3.59851	-3.61339	0.948416	0.941524	1.90203	1.9289	1.91244	1.95172	9.03439	9.01472	1.59	1.01	9.23	2.31	2.54	Au	-3.59853	-3.61342	0.948415	0.941519	1.90218	1.92892	1.9125	1.95154	9.03459	9.0139	1.59	1.01	9.23	2.31	2.54	Co	-2.02412	-0.715429	0.949353	0.559813	1.40824	1.44147	1.30157	-0.210846	11.3407
A3B1/Au3Co/Au3_fcc_Co	A3B1	Au3Co	Au3_fcc_Co	-238.393	-244.303	2.40457	fcc_B	Au	-3.59851	-3.61339	0.948416	0.941524	1.90203	1.9289	1.91244	1.95172	9.03439	9.01472	1.59	1.01	9.23	2.31	2.54	Au	-3.59851	-3.61339	0.948416	0.941524	1.90203	1.9289	1.91244	1.95172	9.03439	9.01472	1.59	1.01	9.23	2.31	2.54	Au	-3.59853	-3.61342	0.948415	0.941519	1.90218	1.92892	1.9125	1.95154	9.03459
A3B1/Au3Cr/Au2Cr1_fcc_Au	A3B1	Au3Cr	Au2Cr1_fcc_Au	-290.743	-298.266	0.79131	fcc_A	Cr	-1.03875	-2.99817	0.863425	0.0450017	1.50529	1.60541	-0.105623	-2.26488	7.12674	11.6505	1.42	0.9	6.767	0.676	1.66
A3B1/Au3Cr/Au3_fcc_Cr	A3B1	Au3Cr	Au3_fcc_Cr	-290.743	-296.648	2.40962	fcc_B	Au	-3.55171	-3.58718	0.960798	0.942486	1.69474	1.76124	1.68597	1.99819	7.98944	8.98497	1.59	1.01	9.23	2.31	2.54	Au	-3.55173	-3.58719	0.96079	0.942484	1.69485	1.76128	1.68616	1.99831	7.99004	8.98553	1.59	1.01	9.23	2.31	2.54	Au	-3.55171	-3.58718	0.960798	0.942486	1.69474	1.76124	1.68597	1.99819	7.98944
A3B1/Au3Cu/Au2Cu1_fcc_Au	A3B1	Au3Cu	Au2Cu1_fcc_Au	-204.244	-210.358	2.20044	fcc_A	Au	-3.66919	-3.66919	0.946094	0.946074	1.94465	1.94492	1.96759	1.96744	9.2448	9.241	1.59	1.01	9.23	2.31	2.54	Au	-3.66919	-3.66919	0.946094	0.946074	1.94465	1.94492	1.96759	1.96744	9.2448	9.241	1.59	1.01	9.23	2.31	2.54	Cu	-2.13227	-2.13227	0.961237	0.961174	1.25858	1.26026	1.88308	1.89182	16.0213
A3B1/Au3Cu/Au3_fcc_Cu	A3B1	Au3Cu	Au3_fcc_Cu	-204.244	-209.95	2.60811	fcc_B	Au	-3.66919	-3.66919	0.946094	0.946074	1.94465	1.94492	1.96759	1.96744	9.2448	9.241	1.59	1.01	9.23	2.31	2.54	Au	-3.66919	-3.66919	0.946094	0.946074	1.94465	1.94492	1.96759	1.96744	9.2448	9.241	1.59	1.01	9.23	2.31	2.54	Au	-3.6692	-3.6692	0.946094	0.946074	1.94471	1.94498	1.96763	1.96746	9.24515
A3B1/Au3Fe/Au2Fe1_fcc_Au	A3B1	Au3Fe	Au2Fe1_fcc_Au	-263.197	-270.256	1.25612	fcc_A	Fe	-2.77153	-0.993938	0.956784	0.327775	1.50177	1.56677	1.61048	-0.689881	10.8524	7.81386	1.41	0.8	7.902	0.153	1.83
A3B1/Au3Fe/Au3_fcc_Fe	A3B1	Au3Fe	Au3_fcc_Fe	-263.197	-269.216	2.29536	fcc_B	Au	-3.69541	-3.72039	0.951722	0.942284	1.85036	1.88645	1.88698	1.9807	9.07859	9.14495	1.59	1.01	9.23	2.31	2.54	Au	-3.69541	-3.72039	0.951722	0.942284	1.85036	1.88645	1.88698	1.9807	9.07859	9.14495	1.59	1.01	9.23	2.31	2.54	Au	-3.6954	-3.72039	0.951723	0.942284	1.85034	1.88643	1.88687	1.98068	9.07818
A3B1/Au3Ir/Au2Ir1_fcc_Au	A3B1	Au3Ir	Au2Ir1_fcc_Au	-259.622	-267.204	0.732271	fcc_A	Ir	-1.65908	-1.65913	0.78203	0.781904	2.1513	2.15309	0.11918	0.12312	4.21103	4.21529	1.5	1.08	8.967	1.564	2.2
A3B1/Au3Ir/Au3_fcc_Ir	A3B1	Au3Ir	Au3_fcc_Ir	-259.622	-265.413	2.52406	fcc_B	Au	-3.31456	-3.31457	0.945682	0.945539	1.87623	1.87954	1.66551	1.67219	7.84232	7.86942	1.59	1.01	9.23	2.31	2.54	Au	-3.31456	-3.31457	0.945682	0.945539	1.87623	1.87954	1.66551	1.67219	7.84232	7.86942	1.59	1.01	9.23	2.31	2.54	Au	-3.31456	-3.31457	0.945682	0.94554	1.8762	1.87948	1.66547	1.67214	7.84194
A3B1/Au3Ni/Au2Ni1_fcc_Au	A3B1	Au3Ni	Au2Ni1_fcc_Au	-224.789	-231.649	1.45523	fcc_A	Au	-3.38891	-3.39088	0.947519	0.944998	1.93069	1.93973	1.87427	1.88804	8.77293	8.79195	1.59	1.01	9.23	2.31	2.54	Au	-3.38891	-3.39088	0.947519	0.944998	1.93069	1.93973	1.87427	1.88804	8.77293	8.79195	1.59	1.01	9.23	2.31	2.54	Ni	-1.06566	-0.70502	0.924257	0.820846	1.33388	1.34659	0.667174	0.243894	11.2049
A3B1/Au3Ni/Au3_fcc_Ni	A3B1	Au3Ni	Au3_fcc_Ni	-224.789	-230.408	2.6954	fcc_B	Au	-3.38891	-3.39088	0.947519	0.944998	1.93069	1.93973	1.87427	1.88804	8.77293	8.79195	1.59	1.01	9.23	2.31	2.54	Au	-3.38891	-3.39088	0.947519	0.944998	1.93069	1.93973	1.87427	1.88804	8.77293	8.79195	1.59	1.01	9.23	2.31	2.54	Au	-3.3889	-3.39091	0.947519	0.945001	1.93069	1.93975	1.8743	1.88809	8.77274
A3B1/Au3Os/Au2Os1_fcc_Au	A3B1	Au3Os	Au2Os1_fcc_Au	-276.83	-285.647	-0.502521	fcc_A	Os	-1.63236	-1.54753	0.751679	0.581336	2.22763	2.24233	-0.100079	-0.354147	3.83637	3.89002	1.49	1.13	8.438	1.07766	2.2
A3B1/Au3Os/Au3_fcc_Os	A3B1	Au3Os	Au3_fcc_Os	-276.83	-282.799	2.34588	fcc_B	Au	-3.47617	-3.48158	0.94535	0.94239	1.84182	1.84322	1.57621	1.59296	7.33282	7.36294	1.59	1.01	9.23	2.31	2.54	Au	-3.47617	-3.48158	0.94535	0.94239	1.84182	1.84322	1.57621	1.59296	7.33282	7.36294	1.59	1.01	9.23	2.31	2.54	Au	-3.47617	-3.48159	0.94535	0.942403	1.84183	1.8431	1.57616	1.59286	7.33296
A3B1/Au3Pd/Au2Pd1_fcc_Au	A3B1	Au3Pd	Au2Pd1_fcc_Au	-230.215	-236.613	1.91664	fcc_A	Au	-3.10585	-3.10585	0.949484	0.949284	1.86453	1.86905	1.92408	1.93131	9.20034	9.22235	1.59	1.01	9.23	2.31	2.54	Au	-3.10584	-3.10584	0.949479	0.949281	1.86463	1.8691	1.92423	1.93143	9.20044	9.22256	1.59	1.01	9.23	2.31	2.54	Pd	-1.61988	-1.61989	0.903073	0.902849	1.77191	1.77579	0.863517	0.874246	6.96553
A3B1/Au3Pd/Au3_fcc_Pd	A3B1	Au3Pd	Au3_fcc_Pd	-230.215	-236.106	2.42301	fcc_B	Au	-3.10585	-3.10585	0.949484	0.949284	1.86453	1.86905	1.92408	1.93131	9.20034	9.22235	1.59	1.01	9.23	2.31	2.54	Au	-3.10585	-3.10585	0.949484	0.949284	1.86453	1.86905	1.92408	1.93131	9.20034	9.22235	1.59	1.01	9.23	2.31	2.54	Au	-3.10584	-3.10584	0.949479	0.949281	1.86463	1.8691	1.92423	1.93143	9.20044
A3B1/Au3Pt/Au2Pt1_fcc_Au	A3B1	Au3Pt	Au2Pt1_fcc_Au	-236.527	-243.412	1.43021	fcc_A	Au	-3.11509	-3.11509	0.950057	0.950087	1.81938	1.81865	1.63193	1.6302	7.87677	7.86921	1.59	1.01	9.23	2.31	2.54	Au	-3.1151	-3.11511	0.950056	0.950085	1.81935	1.81865	1.63188	1.63018	7.87683	7.86925	1.59	1.01	9.23	2.31	2.54	Pt	-1.82479	-1.82479	0.884637	0.884683	1.95575	1.95499	0.486377	0.484263	4.97989
A3B1/Au3Pt/Au3_fcc_Pt	A3B1	Au3Pt	Au3_fcc_Pt	-236.527	-242.384	2.45738	fcc_B	Au	-3.11509	-3.11509	0.950057	0.950087	1.81938	1.81865	1.63193	1.6302	7.87677	7.86921	1.59	1.01	9.23	2.31	2.54	Au	-3.11509	-3.11509	0.950057	0.950087	1.81938	1.81865	1.63193	1.6302	7.87677	7.86921	1.59	1.01	9.23	2.31	2.54	Au	-3.1151	-3.11511	0.950056	0.950085	1.81935	1.81865	1.63188	1.63018	7.87683
A3B1/Au3Re/Au2Re1_fcc_Au	A3B1	Au3Re	Au2Re1_fcc_Au	-291.205	-301.826	-2.30643	fcc_A	Re	-1.90669	-2.20797	0.816037	0.291833	2.18084	2.22351	-0.256337	-0.939081	3.58385	4.28271	1.52	1.2	7.834	0.06	1.6
A3B1/Au3Re/Au3_fcc_Re	A3B1	Au3Re	Au3_fcc_Re	-291.205	-298.149	1.37133	fcc_B	Au	-3.69853	-3.7375	0.963176	0.936232	1.721	1.74484	1.25033	1.46009	6.01992	6.50529	1.59	1.01	9.23	2.31	2.54	Au	-3.69853	-3.7375	0.963176	0.936232	1.721	1.74484	1.25033	1.46009	6.01992	6.50529	1.59	1.01	9.23	2.31	2.54	Au	-3.69854	-3.73748	0.963175	0.936234	1.72103	1.74479	1.25042	1.46011	6.02021
A3B1/Au3Rh/Au2Rh1_fcc_Au	A3B1	Au3Rh	Au2Rh1_fcc_Au	-247.691	-255.051	0.954686	fcc_A	Au	-3.23261	-3.23257	0.947977	0.947931	1.84213	1.84261	1.80043	1.80133	8.54915	8.5521	1.59	1.01	9.23	2.31	2.54	Au	-3.23259	-3.23258	0.947982	0.947941	1.84209	1.84256	1.80034	1.80131	8.549	8.5523	1.59	1.01	9.23	2.31	2.54	Rh	-1.35049	-1.34988	0.80209	0.801802	1.91203	1.91164	0.236723	0.234828	5.2788
A3B1/Au3Rh/Au3_fcc_Rh	A3B1	Au3Rh	Au3_fcc_Rh	-247.691	-253.547	2.45895	fcc_B	Au	-3.23261	-3.23257	0.947977	0.947931	1.84213	1.84261	1.80043	1.80133	8.54915	8.5521	1.59	1.01	9.23	2.31	2.54	Au	-3.23261	-3.23257	0.947977	0.947931	1.84213	1.84261	1.80043	1.80133	8.54915	8.5521	1.59	1.01	9.23	2.31	2.54	Au	-3.23259	-3.23258	0.947982	0.947941	1.84209	1.84256	1.80034	1.80131	8.549
A3B1/Au3Ru/Au2Ru1_fcc_Au	A3B1	Au3Ru	Au2Ru1_fcc_Au	-261.078	-269.276	0.116458	fcc_A	Ru	-1.36272	-1.29733	0.726604	0.66921	2.02661	2.03799	-0.136745	-0.22123	4.51001	4.50351	1.48	1.05	7.361	1.046	2.2
A3B1/Au3Ru/Au3_fcc_Ru	A3B1	Au3Ru	Au3_fcc_Ru	-261.078	-267.834	1.559	fcc_B	Au	-3.39952	-3.40645	0.950429	0.943401	1.79183	1.7956	1.68434	1.70249	7.97407	7.96751	1.59	1.01	9.23	2.31	2.54	Au	-3.39952	-3.40645	0.950429	0.943401	1.79183	1.7956	1.68434	1.70249	7.97407	7.96751	1.59	1.01	9.23	2.31	2.54	Au	-3.3995	-3.40648	0.950429	0.943393	1.79194	1.79569	1.68471	1.70244	7.97591
A3B1/Au3W/Au2W1_fcc_Au	A3B1	Au3W	Au2W1_fcc_Au	-303.916	N.A	#VALUE!	fcc_A	N/A	N/A		N/A		N/A		N/A		N/A		N/A	N/A	N/A	N/A	N/A	N/A	N/A		N/A		N/A		N/A		N/A		N/A	N/A	N/A	N/A	N/A	N/A	N/A		N/A		N/A		N/A		N/A
A3B1/Au3W/Au3_fcc_W	A3B1	Au3W	Au3_fcc_W	-303.916	-311.15	1.08015	fcc_B	Au	-3.82825	-3.85775	0.959937	0.939581	1.70596	1.72341	1.26217	1.47116	5.48717	6.17167	1.59	1.01	9.23	2.31	2.54	Au	-3.82825	-3.85775	0.959937	0.939581	1.70596	1.72341	1.26217	1.47116	5.48717	6.17167	1.59	1.01	9.23	2.31	2.54	Au	-3.82827	-3.85774	0.959944	0.939576	1.70594	1.72345	1.26217	1.47134	5.48755
A3B1/Co3Ag/Ag1Co2_fcc_Co	A3B1	Co3Ag	Ag1Co2_fcc_Co	-340.574	-349.471	-0.582895	fcc_A	Co	-2.40538	-1.40241	0.948565	0.566816	1.64318	1.72175	1.83979	0.649329	10.9487	6.62398	1.39	0.76	7.881	0.662	1.88	Co	-2.40538	-1.40241	0.948565	0.566816	1.64318	1.72175	1.83979	0.649329	10.9487	6.62398	1.39	0.76	7.881	0.662	1.88	Co	-2.40538	-1.40243	0.948558	0.566816	1.64326	1.72188	1.83979	0.649409	10.9481
A3B1/Co3Ag/Co3_fcc_Ag	A3B1	Co3Ag	Co3_fcc_Ag	-340.574	-349.267	-0.378044	fcc_B	Co	-2.40538	-1.40243	0.948558	0.566816	1.64326	1.72188	1.83979	0.649409	10.9481	6.625	1.39	0.76	7.881	0.662	1.88	Co	-2.40538	-1.40241	0.948565	0.566816	1.64318	1.72175	1.83979	0.649329	10.9487	6.62398	1.39	0.76	7.881	0.662	1.88	Co	-2.40538	-1.40241	0.948565	0.566816	1.64318	1.72175	1.83979	0.649329	10.9487
A3B1/Co3Au/Au1Co2_fcc_Co	A3B1	Co3Au	Au1Co2_fcc_Co	-360.054	-368.565	-0.196811	fcc_A	Co	-2.41562	-1.42304	0.947462	0.562729	1.6918	1.77655	1.61001	0.447266	10.0958	6.44948	1.39	0.76	7.881	0.662	1.88	Co	-2.41562	-1.42304	0.947462	0.562729	1.6918	1.77655	1.61001	0.447266	10.0958	6.44948	1.39	0.76	7.881	0.662	1.88	Co	-2.41562	-1.42307	0.947467	0.562732	1.69174	1.77659	1.60979	0.447081	10.0953
A3B1/Co3Au/Co3_fcc_Au	A3B1	Co3Au	Co3_fcc_Au	-360.054	-368.566	-0.197587	fcc_B	Co	-2.41562	-1.42304	0.947462	0.562729	1.6918	1.77655	1.61001	0.447266	10.0958	6.44948	1.39	0.76	7.881	0.662	1.88	Co	-2.41562	-1.42307	0.947467	0.562732	1.69174	1.77659	1.60979	0.447081	10.0953	6.4496	1.39	0.76	7.881	0.662	1.88	Co	-2.41562	-1.42304	0.947462	0.562729	1.6918	1.77655	1.61001	0.447266	10.0958
A3B1/Co3Cr/Co2Cr1_fcc_Co	A3B1	Co3Cr	Co2Cr1_fcc_Co	-462.105	-471.285	-0.865299	fcc_A	Co	-2.27971	-1.61857	0.89466	0.626372	1.72072	1.73968	1.50588	0.473171	7.11146	4.65073	1.39	0.76	7.881	0.662	1.88	Co	-2.27969	-1.61856	0.894661	0.626372	1.72066	1.73968	1.50575	0.47335	7.11095	4.65093	1.39	0.76	7.881	0.662	1.88	Cr	-2.23266	-2.09795	0.202138	0.703141	2.04877	2.02419	-0.525826	0.787244	4.26072
A3B1/Co3Cr/Co3_fcc_Cr	A3B1	Co3Cr	Co3_fcc_Cr	-462.105	-470.908	-0.488619	fcc_B	Co	-2.27971	-1.61857	0.89466	0.626372	1.72072	1.73968	1.50588	0.473171	7.11146	4.65073	1.39	0.76	7.881	0.662	1.88	Co	-2.27969	-1.61856	0.894661	0.626372	1.72066	1.73968	1.50575	0.47335	7.11095	4.65093	1.39	0.76	7.881	0.662	1.88	Co	-2.27971	-1.61857	0.89466	0.626372	1.72072	1.73968	1.50588	0.473171	7.11146
A3B1/Co3Cu/Co2Cu1_fcc_Co	A3B1	Co3Cu	Co2Cu1_fcc_Co	-368.907	-377.791	-0.569337	fcc_A	Co	-2.40886	-1.47075	0.936366	0.566567	1.86853	1.90451	2.20255	1.1053	11.0379	6.73956	1.39	0.76	7.881	0.662	1.88	Co	-2.40886	-1.47072	0.93637	0.566563	1.86864	1.90458	2.20284	1.10549	11.0391	6.73969	1.39	0.76	7.881	0.662	1.88	Co	-2.40886	-1.47075	0.936366	0.566567	1.86853	1.90451	2.20255	1.1053	11.0379
A3B1/Co3Cu/Co3_fcc_Cu	A3B1	Co3Cu	Co3_fcc_Cu	-368.907	-377.657	-0.436133	fcc_B	Co	-2.40886	-1.47072	0.93637	0.566563	1.86864	1.90458	2.20284	1.10549	11.0391	6.73969	1.39	0.76	7.881	0.662	1.88	Co	-2.40886	-1.47075	0.936366	0.566567	1.86853	1.90451	2.20255	1.1053	11.0379	6.73956	1.39	0.76	7.881	0.662	1.88	Co	-2.40886	-1.47075	0.936366	0.566567	1.86853	1.90451	2.20255	1.1053	11.0379
A3B1/Co3Fe/Co2Fe1_fcc_Co	A3B1	Co3Fe	Co2Fe1_fcc_Co	-445.193	-453.977	-0.469427	fcc_A	Co	-2.17651	-1.34349	0.938989	0.577431	1.67586	1.79032	1.80092	0.857343	9.79744	5.5212	1.39	0.76	7.881	0.662	1.88	Co	-2.17651	-1.34349	0.938989	0.577431	1.67586	1.79032	1.80092	0.857343	9.79744	5.5212	1.39	0.76	7.881	0.662	1.88	Fe	-2.37588	-1.33941	0.937107	0.360876	1.78248	1.89176	1.94113	0.363754	9.67417
A3B1/Co3Fe/Co3_fcc_Fe	A3B1	Co3Fe	Co3_fcc_Fe	-445.193	-454.066	-0.558463	fcc_B	Co	-2.17648	-1.34351	0.938995	0.577439	1.67579	1.79026	1.80106	0.857128	9.79778	5.52078	1.39	0.76	7.881	0.662	1.88	Co	-2.17651	-1.34349	0.938989	0.577431	1.67586	1.79032	1.80092	0.857343	9.79744	5.5212	1.39	0.76	7.881	0.662	1.88	Co	-2.17651	-1.34349	0.938989	0.577431	1.67586	1.79032	1.80092	0.857343	9.79744
A3B1/Co3Ir/Co2Ir1_fcc_Co	A3B1	Co3Ir	Co2Ir1_fcc_Co	-453.213	-461.775	-0.247056	fcc_A	Co	-2.37655	-1.5024	0.933391	0.568032	1.76012	1.84079	1.58036	0.559068	8.99156	6.02308	1.39	0.76	7.881	0.662	1.88	Co	-2.37655	-1.5024	0.933391	0.568032	1.76012	1.84079	1.58036	0.559068	8.99156	6.02308	1.39	0.76	7.881	0.662	1.88	Ir	-2.597	-2.80893	0.858492	0.696511	2.43631	2.55037	0.910652	0.920908	4.3181
A3B1/Co3Ir/Co3_fcc_Ir	A3B1	Co3Ir	Co3_fcc_Ir	-453.213	-461.581	-0.0532385	fcc_B	Co	-2.37652	-1.50244	0.933387	0.568031	1.76009	1.84079	1.58038	0.558795	8.99137	6.02059	1.39	0.76	7.881	0.662	1.88	Co	-2.37655	-1.5024	0.933391	0.568032	1.76012	1.84079	1.58036	0.559068	8.99156	6.02308	1.39	0.76	7.881	0.662	1.88	Co	-2.37655	-1.5024	0.933391	0.568032	1.76012	1.84079	1.58036	0.559068	8.99156
A3B1/Co3Ni/Co2Ni1_fcc_Co	A3B1	Co3Ni	Co2Ni1_fcc_Co	-402.676	-411.12	-0.129636	fcc_A	Co	-2.35016	-1.4781	0.936446	0.566564	1.81717	1.89715	2.06997	1.02946	10.5934	6.41478	1.39	0.76	7.881	0.662	1.88	Co	-2.35016	-1.4781	0.936446	0.566564	1.81717	1.89715	2.06997	1.02946	10.5934	6.41478	1.39	0.76	7.881	0.662	1.88	Ni	-2.02101	-1.6634	0.934431	0.780149	1.71414	1.79468	1.96121	1.61157	10.9586
A3B1/Co3Ni/Co3_fcc_Ni	A3B1	Co3Ni	Co3_fcc_Ni	-402.676	-411.254	-0.263556	fcc_B	Co	-2.35016	-1.47808	0.936455	0.566563	1.81711	1.89719	2.06987	1.02966	10.5931	6.41516	1.39	0.76	7.881	0.662	1.88	Co	-2.35016	-1.4781	0.936446	0.566564	1.81717	1.89715	2.06997	1.02946	10.5934	6.41478	1.39	0.76	7.881	0.662	1.88	Co	-2.35016	-1.4781	0.936446	0.566564	1.81717	1.89715	2.06997	1.02946	10.5934
A3B1/Co3Os/Co2Os1_fcc_Co	A3B1	Co3Os	Co2Os1_fcc_Co	-480.913	-489.97	-0.742367	fcc_A	Co	-2.20941	-1.5802	0.895653	0.62445	1.71094	1.80196	0.923479	0.229047	6.03631	4.54481	1.39	0.76	7.881	0.662	1.88	Co	-2.20941	-1.5802	0.895653	0.62445	1.71094	1.80196	0.923479	0.229047	6.03631	4.54481	1.39	0.76	7.881	0.662	1.88	Os	-2.5237	-2.81157	0.74391	0.614432	2.51889	2.61337	0.454028	0.466487	3.00308
A3B1/Co3Os/Co3_fcc_Os	A3B1	Co3Os	Co3_fcc_Os	-480.913	-489.376	-0.148351	fcc_B	Co	-2.20941	-1.5802	0.895653	0.62445	1.71094	1.80196	0.923479	0.229047	6.03631	4.54481	1.39	0.76	7.881	0.662	1.88	Co	-2.20941	-1.5802	0.895653	0.62445	1.71094	1.80196	0.923479	0.229047	6.03631	4.54481	1.39	0.76	7.881	0.662	1.88	Co	-2.20942	-1.58024	0.895658	0.624452	1.71086	1.80204	0.923251	0.229053	6.03584
A3B1/Co3Pd/Co2Pd1_fcc_Co	A3B1	Co3Pd	Co2Pd1_fcc_Co	-396.088	-404.925	-0.523024	fcc_A	Co	-2.30976	-1.34314	0.944092	0.563338	1.72467	1.8002	1.98066	0.81061	10.9847	6.48428	1.39	0.76	7.881	0.662	1.88	Co	-2.30974	-1.34311	0.944084	0.563332	1.72472	1.80021	1.98096	0.810832	10.9856	6.48415	1.39	0.76	7.881	0.662	1.88	Co	-2.30976	-1.34314	0.944092	0.563338	1.72467	1.8002	1.98066	0.81061	10.9847
A3B1/Co3Pd/Co3_fcc_Pd	A3B1	Co3Pd	Co3_fcc_Pd	-396.088	-404.678	-0.275506	fcc_B	Co	-2.30974	-1.34311	0.944084	0.563332	1.72472	1.80021	1.98096	0.810832	10.9856	6.48415	1.39	0.76	7.881	0.662	1.88	Co	-2.30976	-1.34314	0.944092	0.563338	1.72467	1.8002	1.98066	0.81061	10.9847	6.48428	1.39	0.76	7.881	0.662	1.88	Co	-2.30976	-1.34314	0.944092	0.563338	1.72467	1.8002	1.98066	0.81061	10.9847
A3B1/Co3Pt/Co2Pt1_fcc_Co	A3B1	Co3Pt	Co2Pt1_fcc_Co	-416.933	-425.055	0.192904	fcc_A	Co	-2.35818	-1.41179	0.945154	0.563134	1.6806	1.76749	1.51553	0.381687	9.20015	5.87215	1.39	0.76	7.881	0.662	1.88	Co	-2.35818	-1.41179	0.945154	0.563134	1.6806	1.76749	1.51553	0.381687	9.20015	5.87215	1.39	0.76	7.881	0.662	1.88	Pt	-3.0084	-3.13114	0.917142	0.826772	2.24888	2.33368	1.3138	1.36227	5.62476
A3B1/Co3Pt/Co3_fcc_Pt	A3B1	Co3Pt	Co3_fcc_Pt	-416.933	-425.327	-0.0790358	fcc_B	Co	-2.35817	-1.41183	0.945156	0.563143	1.68058	1.7676	1.5155	0.38141	9.20013	5.87396	1.39	0.76	7.881	0.662	1.88	Co	-2.35818	-1.41179	0.945154	0.563134	1.6806	1.76749	1.51553	0.381687	9.20015	5.87215	1.39	0.76	7.881	0.662	1.88	Co	-2.35818	-1.41179	0.945154	0.563134	1.6806	1.76749	1.51553	0.381687	9.20015
A3B1/Co3Re/Co2Re1_fcc_Co	A3B1	Co3Re	Co2Re1_fcc_Co	-504.66	-513.902	-0.927775	fcc_A	Co	-2.00649	-1.76356	0.821147	0.715053	1.75129	1.78182	0.481505	0.151222	4.49491	4.02994	1.39	0.76	7.881	0.662	1.88	Co	-2.00649	-1.76356	0.821147	0.715053	1.75129	1.78182	0.481505	0.151222	4.49491	4.02994	1.39	0.76	7.881	0.662	1.88	Re	-2.94212	-2.9413	0.541446	0.586616	2.61095	2.62214	0.142154	0.24796	2.42814
A3B1/Co3Re/Co3_fcc_Re	A3B1	Co3Re	Co3_fcc_Re	-504.66	-512.77	0.204351	fcc_B	Co	-2.00649	-1.76356	0.821147	0.715053	1.75129	1.78182	0.481505	0.151222	4.49491	4.02994	1.39	0.76	7.881	0.662	1.88	Co	-2.00649	-1.76356	0.821147	0.715053	1.75129	1.78182	0.481505	0.151222	4.49491	4.02994	1.39	0.76	7.881	0.662	1.88	Co	-2.00646	-1.76357	0.821147	0.715051	1.75128	1.78182	0.48162	0.151158	4.49523
A3B1/Co3Rh/Co2Rh1_fcc_Co	A3B1	Co3Rh	Co2Rh1_fcc_Co	-428.84	-437.287	-0.131973	fcc_A	Co	-2.3744	-1.41934	0.948564	0.559659	1.66996	1.76985	1.77147	0.647066	9.93006	5.73367	1.39	0.76	7.881	0.662	1.88	Co	-2.3744	-1.41934	0.948564	0.559659	1.66996	1.76985	1.77147	0.647066	9.93006	5.73367	1.39	0.76	7.881	0.662	1.88	Rh	-2.34619	-2.39566	0.89755	0.704494	2.21545	2.32363	1.19751	1.06732	5.65541
A3B1/Co3Rh/Co3_fcc_Rh	A3B1	Co3Rh	Co3_fcc_Rh	-428.84	-437.354	-0.199407	fcc_B	Co	-2.37442	-1.41931	0.948561	0.559658	1.66995	1.76987	1.77127	0.647319	9.92928	5.73369	1.39	0.76	7.881	0.662	1.88	Co	-2.3744	-1.41934	0.948564	0.559659	1.66996	1.76985	1.77147	0.647066	9.93006	5.73367	1.39	0.76	7.881	0.662	1.88	Co	-2.3744	-1.41934	0.948564	0.559659	1.66996	1.76985	1.77147	0.647066	9.93006
A3B1/Co3Ru/Co2Ru1_fcc_Co	A3B1	Co3Ru	Co2Ru1_fcc_Co	-451.93	-460.754	-0.50934	fcc_A	Co	-2.27953	-1.49969	0.923791	0.592194	1.6154	1.72116	1.18426	0.307049	6.91182	4.35897	1.39	0.76	7.881	0.662	1.88	Co	-2.27953	-1.49969	0.923791	0.592194	1.6154	1.72116	1.18426	0.307049	6.91182	4.35897	1.39	0.76	7.881	0.662	1.88	Ru	-2.26924	-2.44724	0.802695	0.620789	2.26893	2.37111	0.561493	0.488408	3.55748
A3B1/Co3Ru/Co3_fcc_Ru	A3B1	Co3Ru	Co3_fcc_Ru	-451.93	-460.434	-0.190086	fcc_B	Co	-2.27952	-1.49962	0.923799	0.592192	1.61537	1.72103	1.18446	0.307152	6.91287	4.35802	1.39	0.76	7.881	0.662	1.88	Co	-2.27953	-1.49969	0.923791	0.592194	1.6154	1.72116	1.18426	0.307049	6.91182	4.35897	1.39	0.76	7.881	0.662	1.88	Co	-2.27953	-1.49969	0.923791	0.592194	1.6154	1.72116	1.18426	0.307049	6.91182
A3B1/Co3W/Co2W1_fcc_Co	A3B1	Co3W	Co2W1_fcc_Co	-518.861	-528.178	-1.00264	fcc_A	Co	-1.89053	-1.61125	0.835336	0.710012	1.7085	1.74558	0.569177	0.181447	4.30484	3.78139	1.39	0.76	7.881	0.662	1.88	Co	-1.89053	-1.61125	0.835336	0.710012	1.7085	1.74558	0.569177	0.181447	4.30484	3.78139	1.39	0.76	7.881	0.662	1.88	W	-2.94455	-2.83354	0.451532	0.519338	2.70503	2.70293	-0.115282	0.0333441	2.15262
A3B1/Co3W/Co3_fcc_W	A3B1	Co3W	Co3_fcc_W	-518.861	-527.602	-0.426595	fcc_B	Co	-1.89053	-1.61125	0.835336	0.710012	1.7085	1.74558	0.569177	0.181447	4.30484	3.78139	1.39	0.76	7.881	0.662	1.88	Co	-1.89053	-1.61125	0.835336	0.710012	1.7085	1.74558	0.569177	0.181447	4.30484	3.78139	1.39	0.76	7.881	0.662	1.88	Co	-1.89051	-1.61125	0.835338	0.710009	1.70849	1.74558	0.569309	0.181323	4.30482
A3B1/Cr3Au/Au1Cr2_fcc_Cr	A3B1	Cr3Au	Au1Cr2_fcc_Cr	-459.389	-472.636	-4.93301	fcc_A	Cr	-1.75317	-1.71489	0.529014	0.460391	2.01765	2.02988	-0.385203	-0.452236	3.06669	3.10487	1.42	0.9	6.767	0.676	1.66	Cr	-1.75323	-1.71487	0.529011	0.460388	2.0177	2.02988	-0.385257	-0.452146	3.06673	3.10452	1.42	0.9	6.767	0.676	1.66	Cr	-1.75323	-1.71487	0.529011	0.460388	2.0177	2.02988	-0.385257	-0.452146	3.06673
A3B1/Cr3Au/Cr3_fcc_Au	A3B1	Cr3Au	Cr3_fcc_Au	-459.389	-469.083	-1.37947	fcc_B	Cr	-1.75323	-1.71487	0.529011	0.460388	2.0177	2.02988	-0.385257	-0.452146	3.06673	3.10452	1.42	0.9	6.767	0.676	1.66	Cr	-1.75317	-1.71489	0.529014	0.460391	2.01765	2.02988	-0.385203	-0.452236	3.06669	3.10487	1.42	0.9	6.767	0.676	1.66	Cr	-1.75323	-1.71487	0.529011	0.460388	2.0177	2.02988	-0.385257	-0.452146	3.06673
A3B1/Cr3Co/Co1Cr2_fcc_Cr	A3B1	Cr3Co	Co1Cr2_fcc_Cr	-526.032	-536.565	-2.21805	fcc_A	Co	-1.70794	-1.70549	0.771768	0.771777	1.60558	1.59191	0.795903	0.75302	4.01631	3.87447	1.39	0.76	7.881	0.662	1.88	Cr	-1.54218	-1.54357	0.477734	0.480467	1.93279	1.91807	-0.0708027	-0.0989815	2.77156	2.72578	1.42	0.9	6.767	0.676	1.66	Cr	-1.54219	-1.5436	0.477728	0.480468	1.93283	1.9181	-0.0708582	-0.0990533	2.77174
A3B1/Cr3Co/Cr3_fcc_Co	A3B1	Cr3Co	Cr3_fcc_Co	-526.032	-536.204	-1.85715	fcc_B	Cr	-1.54219	-1.5436	0.477728	0.480468	1.93283	1.9181	-0.0708582	-0.0990533	2.77174	2.72604	1.42	0.9	6.767	0.676	1.66	Cr	-1.54219	-1.5436	0.477728	0.480468	1.93283	1.9181	-0.0708582	-0.0990533	2.77174	2.72604	1.42	0.9	6.767	0.676	1.66	Cr	-1.54218	-1.54357	0.477734	0.480467	1.93279	1.91807	-0.0708027	-0.0989815	2.77156
A3B1/Cr3Cu/Cr2Cu1_fcc_Cr	A3B1	Cr3Cu	Cr2Cu1_fcc_Cr	-466.135	-477.035	-2.5857	fcc_A	Cr	-1.45631	-1.48719	0.455552	0.500983	1.96386	1.932	-0.122734	-0.0721483	3.10287	3.10329	1.42	0.9	6.767	0.676	1.66	Cr	-1.45634	-1.48715	0.455559	0.500979	1.96386	1.93201	-0.122783	-0.0719064	3.10286	3.10411	1.42	0.9	6.767	0.676	1.66	Cr	-1.45634	-1.48715	0.455559	0.500979	1.96386	1.93201	-0.122783	-0.0719064	3.10286
A3B1/Cr3Cu/Cr3_fcc_Cu	A3B1	Cr3Cu	Cr3_fcc_Cu	-466.135	-477.025	-2.57556	fcc_B	Cr	-1.45634	-1.48715	0.455559	0.500979	1.96386	1.93201	-0.122783	-0.0719064	3.10286	3.10411	1.42	0.9	6.767	0.676	1.66	Cr	-1.45631	-1.48719	0.455552	0.500983	1.96386	1.932	-0.122734	-0.0721483	3.10287	3.10329	1.42	0.9	6.767	0.676	1.66	Cr	-1.45634	-1.48715	0.455559	0.500979	1.96386	1.93201	-0.122783	-0.0719064	3.10286
A3B1/Cr3Fe/Cr2Fe1_fcc_Cr	A3B1	Cr3Fe	Cr2Fe1_fcc_Cr	-541.893	-552.639	-2.43172	fcc_A	Cr	-1.49424	-1.5874	0.421439	0.531986	1.93619	1.91926	-0.160246	0.0570397	2.77146	2.69761	1.42	0.9	6.767	0.676	1.66	Cr	-1.49428	-1.5874	0.421439	0.531991	1.93625	1.91924	-0.160223	0.0570517	2.77159	2.69756	1.42	0.9	6.767	0.676	1.66	Fe	-2.05731	-1.4042	0.825394	0.508515	1.70102	1.7346	1.11221	0.0216144	4.34201
A3B1/Cr3Fe/Cr3_fcc_Fe	A3B1	Cr3Fe	Cr3_fcc_Fe	-541.893	-551.784	-1.57597	fcc_B	Cr	-1.49424	-1.5874	0.421439	0.531986	1.93619	1.91926	-0.160246	0.0570397	2.77146	2.69761	1.42	0.9	6.767	0.676	1.66	Cr	-1.49428	-1.5874	0.421439	0.531991	1.93625	1.91924	-0.160223	0.0570517	2.77159	2.69756	1.42	0.9	6.767	0.676	1.66	Cr	-1.49424	-1.5874	0.421439	0.531986	1.93619	1.91926	-0.160246	0.0570397	2.77146
A3B1/Cr3Ir/Cr2Ir1_fcc_Cr	A3B1	Cr3Ir	Cr2Ir1_fcc_Cr	-564.753	-575.759	-2.69159	fcc_A	Cr	-1.58747	-1.53789	0.522372	0.431721	1.91817	1.93655	-0.443136	-0.611779	3.11378	3.26924	1.42	0.9	6.767	0.676	1.66	Cr	-1.58741	-1.53791	0.522364	0.431726	1.91813	1.93657	-0.443192	-0.611916	3.11399	3.26959	1.42	0.9	6.767	0.676	1.66	Cr	-1.58741	-1.53791	0.522364	0.431726	1.91813	1.93657	-0.443192	-0.611916	3.11399
A3B1/Cr3Ir/Cr3_fcc_Ir	A3B1	Cr3Ir	Cr3_fcc_Ir	-564.753	-574.786	-1.7188	fcc_B	Cr	-1.58741	-1.53791	0.522364	0.431726	1.91813	1.93657	-0.443192	-0.611916	3.11399	3.26959	1.42	0.9	6.767	0.676	1.66	Cr	-1.58747	-1.53789	0.522372	0.431721	1.91817	1.93655	-0.443136	-0.611779	3.11378	3.26924	1.42	0.9	6.767	0.676	1.66	Cr	-1.58741	-1.53791	0.522364	0.431726	1.91813	1.93657	-0.443192	-0.611916	3.11399
A3B1/Cr3Ni/Cr2Ni1_fcc_Cr	A3B1	Cr3Ni	Cr2Ni1_fcc_Cr	-502.65	-513.375	-2.41025	fcc_A	Cr	-1.53822	-1.51678	0.498703	0.462602	1.91493	1.91154	-0.104345	-0.18018	2.81495	2.80094	1.42	0.9	6.767	0.676	1.66	Cr	-1.53819	-1.51677	0.498698	0.462603	1.91489	1.91152	-0.1043	-0.180141	2.81476	2.8007	1.42	0.9	6.767	0.676	1.66	Ni	-2.01206	-2.00393	0.868532	0.86356	1.48202	1.48161	1.18732	1.19821	5.1146
A3B1/Cr3Ni/Cr3_fcc_Ni	A3B1	Cr3Ni	Cr3_fcc_Ni	-502.65	-512.971	-2.00557	fcc_B	Cr	-1.53822	-1.51678	0.498703	0.462602	1.91493	1.91154	-0.104345	-0.18018	2.81495	2.80094	1.42	0.9	6.767	0.676	1.66	Cr	-1.53819	-1.51677	0.498698	0.462603	1.91489	1.91152	-0.1043	-0.180141	2.81476	2.8007	1.42	0.9	6.767	0.676	1.66	Cr	-1.53822	-1.51678	0.498703	0.462602	1.91493	1.91154	-0.104345	-0.18018	2.81495
A3B1/Cr3Os/Cr2Os1_fcc_Cr	A3B1	Cr3Os	Cr2Os1_fcc_Cr	-591.702	-602.127	-2.11026	fcc_A	Cr	-1.54672	-1.54686	0.480424	0.481716	1.87326	1.86596	-0.463386	-0.474729	2.90506	2.9105	1.42	0.9	6.767	0.676	1.66	Cr	-1.54672	-1.54686	0.480424	0.481716	1.87326	1.86596	-0.463386	-0.474729	2.90506	2.9105	1.42	0.9	6.767	0.676	1.66	Os	-2.58532	-2.58532	0.706261	0.705656	2.23663	2.24277	0.4331	0.440326	2.09553
A3B1/Cr3Os/Cr3_fcc_Os	A3B1	Cr3Os	Cr3_fcc_Os	-591.702	-601.838	-1.82109	fcc_B	Cr	-1.54672	-1.54686	0.480424	0.481716	1.87326	1.86596	-0.463386	-0.474729	2.90506	2.9105	1.42	0.9	6.767	0.676	1.66	Cr	-1.5467	-1.54682	0.480424	0.481713	1.87325	1.86591	-0.463324	-0.474714	2.90504	2.91045	1.42	0.9	6.767	0.676	1.66	Cr	-1.54672	-1.54686	0.480424	0.481716	1.87326	1.86596	-0.463386	-0.474729	2.90506
A3B1/Cr3Pd/Cr2Pd1_fcc_Cr	A3B1	Cr3Pd	Cr2Pd1_fcc_Cr	-494.362	-505.969	-3.29269	fcc_A	Cr	-1.64252	-1.51373	0.580284	0.378931	1.89936	1.93353	-0.130479	-0.481531	3.03622	3.15148	1.42	0.9	6.767	0.676	1.66	Cr	-1.64253	-1.51375	0.580291	0.378935	1.89935	1.93353	-0.130398	-0.48159	3.0361	3.15145	1.42	0.9	6.767	0.676	1.66	Cr	-1.64253	-1.51375	0.580291	0.378935	1.89935	1.93353	-0.130398	-0.48159	3.0361
A3B1/Cr3Pd/Cr3_fcc_Pd	A3B1	Cr3Pd	Cr3_fcc_Pd	-494.362	-505.837	-3.16032	fcc_B	Cr	-1.64253	-1.51375	0.580291	0.378935	1.89935	1.93353	-0.130398	-0.48159	3.0361	3.15145	1.42	0.9	6.767	0.676	1.66	Cr	-1.64252	-1.51373	0.580284	0.378931	1.89936	1.93353	-0.130479	-0.481531	3.03622	3.15148	1.42	0.9	6.767	0.676	1.66	Cr	-1.64253	-1.51375	0.580291	0.378935	1.89935	1.93353	-0.130398	-0.48159	3.0361
A3B1/Cr3Pt/Cr2Pt1_fcc_Cr	A3B1	Cr3Pt	Cr2Pt1_fcc_Cr	-522.485	-534.507	-3.70761	fcc_A	Cr	-1.50163	-1.57518	0.3953	0.56415	1.90122	1.86806	-0.889678	-0.504347	3.88802	3.45539	1.42	0.9	6.767	0.676	1.66	Cr	-1.50173	-1.57522	0.395303	0.564154	1.90133	1.86807	-0.889882	-0.504623	3.88885	3.45581	1.42	0.9	6.767	0.676	1.66	Cr	-1.50173	-1.57522	0.395303	0.564154	1.90133	1.86807	-0.889882	-0.504623	3.88885
A3B1/Cr3Pt/Cr3_fcc_Pt	A3B1	Cr3Pt	Cr3_fcc_Pt	-522.485	-532.995	-2.19553	fcc_B	Cr	-1.50173	-1.57522	0.395303	0.564154	1.90133	1.86807	-0.889882	-0.504623	3.88885	3.45581	1.42	0.9	6.767	0.676	1.66	Cr	-1.50163	-1.57518	0.3953	0.56415	1.90122	1.86806	-0.889678	-0.504347	3.88802	3.45539	1.42	0.9	6.767	0.676	1.66	Cr	-1.50173	-1.57522	0.395303	0.564154	1.90133	1.86807	-0.889882	-0.504623	3.88885
A3B1/Cr3Re/Cr2Re1_fcc_Cr	A3B1	Cr3Re	Cr2Re1_fcc_Cr	-603.731	-615.706	-3.66085	fcc_A	Cr	-1.42415	-1.42474	0.495166	0.499369	1.79144	1.76918	-0.395107	-0.433691	2.74025	2.72965	1.42	0.9	6.767	0.676	1.66	Cr	-1.42418	-1.42474	0.49517	0.499371	1.79146	1.76918	-0.395121	-0.433734	2.74028	2.72974	1.42	0.9	6.767	0.676	1.66	Cr	-1.42418	-1.42474	0.49517	0.499371	1.79146	1.76918	-0.395121	-0.433734	2.74028
A3B1/Cr3Re/Cr3_fcc_Re	A3B1	Cr3Re	Cr3_fcc_Re	-603.731	-614.449	-2.40351	fcc_B	Cr	-1.42418	-1.42474	0.49517	0.499371	1.79146	1.76918	-0.395121	-0.433734	2.74028	2.72974	1.42	0.9	6.767	0.676	1.66	Cr	-1.42415	-1.42474	0.495166	0.499369	1.79144	1.76918	-0.395107	-0.433691	2.74025	2.72965	1.42	0.9	6.767	0.676	1.66	Cr	-1.42418	-1.42474	0.49517	0.499371	1.79146	1.76918	-0.395121	-0.433734	2.74028
A3B1/Cr3Rh/Cr2Rh1_fcc_Cr	A3B1	Cr3Rh	Cr2Rh1_fcc_Cr	-533.418	-545.529	-3.79583	fcc_A	Cr	-1.51964	-1.49187	0.500453	0.460363	1.86748	1.87509	-0.385635	-0.449289	2.91392	2.96623	1.42	0.9	6.767	0.676	1.66	Cr	-1.51966	-1.49186	0.500453	0.46036	1.86751	1.87507	-0.385701	-0.44932	2.91408	2.96616	1.42	0.9	6.767	0.676	1.66	Cr	-1.51966	-1.49186	0.500453	0.46036	1.86751	1.87507	-0.385701	-0.44932	2.91408
A3B1/Cr3Rh/Cr3_fcc_Rh	A3B1	Cr3Rh	Cr3_fcc_Rh	-533.418	-543.814	-2.08061	fcc_B	Cr	-1.51966	-1.49186	0.500453	0.46036	1.86751	1.87507	-0.385701	-0.44932	2.91408	2.96616	1.42	0.9	6.767	0.676	1.66	Cr	-1.51964	-1.49187	0.500453	0.460363	1.86748	1.87509	-0.385635	-0.449289	2.91392	2.96623	1.42	0.9	6.767	0.676	1.66	Cr	-1.51966	-1.49186	0.500453	0.46036	1.86751	1.87507	-0.385701	-0.44932	2.91408
A3B1/Cr3Ru/Cr2Ru1_fcc_Cr	A3B1	Cr3Ru	Cr2Ru1_fcc_Cr	-558.911	-570.344	-3.11927	fcc_A	Cr	-1.5016	-1.50192	0.483101	0.483981	1.81589	1.81091	-0.408347	-0.418369	2.72663	2.71905	1.42	0.9	6.767	0.676	1.66	Cr	-1.50158	-1.50193	0.483098	0.483979	1.81588	1.81092	-0.40833	-0.418308	2.72652	2.71894	1.42	0.9	6.767	0.676	1.66	Cr	-1.50158	-1.50193	0.483098	0.483979	1.81588	1.81092	-0.40833	-0.418308	2.72652
A3B1/Cr3Ru/Cr3_fcc_Ru	A3B1	Cr3Ru	Cr3_fcc_Ru	-558.911	-569.224	-1.9993	fcc_B	Cr	-1.50158	-1.50193	0.483098	0.483979	1.81588	1.81092	-0.40833	-0.418308	2.72652	2.71894	1.42	0.9	6.767	0.676	1.66	Cr	-1.5016	-1.50192	0.483101	0.483981	1.81589	1.81091	-0.408347	-0.418369	2.72663	2.71905	1.42	0.9	6.767	0.676	1.66	Cr	-1.50158	-1.50193	0.483098	0.483979	1.81588	1.81092	-0.40833	-0.418308	2.72652
A3B1/Cr3W/Cr2W1_fcc_Cr	A3B1	Cr3W	Cr2W1_fcc_Cr	-602.768	-617.987	-6.9045	fcc_A	Cr	-1.56311	-1.41892	0.623792	0.395074	1.71027	1.7477	-0.0699249	-0.45923	2.61233	2.72961	1.42	0.9	6.767	0.676	1.66	Cr	-1.56311	-1.41892	0.623792	0.395074	1.71027	1.7477	-0.0699249	-0.45923	2.61233	2.72961	1.42	0.9	6.767	0.676	1.66	W	-2.34591	-2.26715	0.590591	0.596215	2.36423	2.33419	0.0127329	0.156911	1.65306
A3B1/Cr3W/Cr3_fcc_W	A3B1	Cr3W	Cr3_fcc_W	-602.768	-615.081	-3.99803	fcc_B	Cr	-1.56311	-1.41892	0.623792	0.395074	1.71027	1.7477	-0.0699249	-0.45923	2.61233	2.72961	1.42	0.9	6.767	0.676	1.66	Cr	-1.56312	-1.41895	0.623791	0.39507	1.71028	1.74773	-0.0699666	-0.459316	2.6124	2.72989	1.42	0.9	6.767	0.676	1.66	Cr	-1.56311	-1.41892	0.623792	0.395074	1.71027	1.7477	-0.0699249	-0.45923	2.61233
A3B1/Cu3Ag/Ag1Cu2_fcc_Cu	A3B1	Cu3Ag	Ag1Cu2_fcc_Cu	-204.085	-211.028	1.37171	fcc_A	Cu	-2.31074	-2.31072	0.951064	0.951546	1.55841	1.54721	3.02099	3.02265	17.3752	17.6105	1.41	0.67	7.73	1.24	1.9	Cu	-2.31074	-2.31072	0.951064	0.951546	1.55841	1.54721	3.02099	3.02265	17.3752	17.6105	1.41	0.67	7.73	1.24	1.9	Cu	-2.31072	-2.31071	0.951078	0.951553	1.55807	1.54706	3.02074	3.02241	17.3768
A3B1/Cu3Ag/Cu3_fcc_Ag	A3B1	Cu3Ag	Cu3_fcc_Ag	-204.085	-211.089	1.31018	fcc_B	Cu	-2.31074	-2.31072	0.951064	0.951546	1.55841	1.54721	3.02099	3.02265	17.3752	17.6105	1.41	0.67	7.73	1.24	1.9	Cu	-2.31072	-2.31071	0.951078	0.951553	1.55807	1.54706	3.02074	3.02241	17.3768	17.6087	1.41	0.67	7.73	1.24	1.9	Cu	-2.31074	-2.31072	0.951064	0.951546	1.55841	1.54721	3.02099	3.02265	17.3752
A3B1/Cu3Au/Au1Cu2_fcc_Cu	A3B1	Cu3Au	Au1Cu2_fcc_Cu	-219.967	-226.25	2.03179	fcc_A	Au	-4.02824	-4.02824	0.931501	0.931919	2.36185	2.35366	2.49114	2.49642	9.97099	10.0441	1.59	1.01	9.23	2.31	2.54	Cu	-2.3729	-2.3729	0.950117	0.950443	1.59029	1.58243	2.76234	2.75701	16.1874	16.2808	1.41	0.67	7.73	1.24	1.9	Cu	-2.37293	-2.37293	0.950115	0.950441	1.59032	1.5825	2.76187	2.75676	16.1863
A3B1/Cu3Au/Cu3_fcc_Au	A3B1	Cu3Au	Cu3_fcc_Au	-219.967	-226.663	1.61872	fcc_B	Cu	-2.3729	-2.3729	0.950117	0.950443	1.59029	1.58243	2.76234	2.75701	16.1874	16.2808	1.41	0.67	7.73	1.24	1.9	Cu	-2.37293	-2.37293	0.950115	0.950441	1.59032	1.5825	2.76187	2.75676	16.1863	16.2817	1.41	0.67	7.73	1.24	1.9	Cu	-2.3729	-2.3729	0.950117	0.950443	1.59029	1.58243	2.76234	2.75701	16.1874
A3B1/Cu3Co/Co1Cu2_fcc_Cu	A3B1	Cu3Co	Co1Cu2_fcc_Cu	-263.247	-271.417	0.143798	fcc_A	Co	-1.92886	-0.868301	0.914193	0.582564	1.96535	1.91926	2.41602	1.41027	11.227	8.12878	1.39	0.76	7.881	0.662	1.88	Cu	-2.42717	-2.41753	0.945561	0.938041	1.75581	1.76798	3.13541	3.14874	16.3386	16.4175	1.41	0.67	7.73	1.24	1.9	Cu	-2.42715	-2.41751	0.945568	0.938039	1.75577	1.76803	3.13583	3.14879	16.3422
A3B1/Cu3Co/Cu3_fcc_Co	A3B1	Cu3Co	Cu3_fcc_Co	-263.247	-270.205	1.35585	fcc_B	Cu	-2.42717	-2.41753	0.945561	0.938041	1.75581	1.76798	3.13541	3.14874	16.3386	16.4175	1.41	0.67	7.73	1.24	1.9	Cu	-2.42715	-2.41751	0.945568	0.938039	1.75577	1.76803	3.13583	3.14879	16.3422	16.4167	1.41	0.67	7.73	1.24	1.9	Cu	-2.42717	-2.41753	0.945561	0.938041	1.75581	1.76798	3.13541	3.14874	16.3386
A3B1/Cu3Cr/Cr1Cu2_fcc_Cu	A3B1	Cu3Cr	Cr1Cu2_fcc_Cu	-300.323	-308.743	-0.105151	fcc_A	Cr	-1.28502	-2.35455	0.829705	0.0663391	1.96293	1.94155	1.29468	-0.523854	6.46811	5.49855	1.42	0.9	6.767	0.676	1.66	Cu	-2.57807	-2.54354	0.959494	0.937304	1.48019	1.52135	3.0014	3.23412	16.4571	17.2062	1.41	0.67	7.73	1.24	1.9	Cu	-2.57806	-2.54354	0.959498	0.937303	1.48017	1.5214	3.00144	3.2342	16.4575
A3B1/Cu3Cr/Cu3_fcc_Cr	A3B1	Cu3Cr	Cu3_fcc_Cr	-300.323	-307.453	1.18477	fcc_B	Cu	-2.57807	-2.54354	0.959494	0.937304	1.48019	1.52135	3.0014	3.23412	16.4571	17.2062	1.41	0.67	7.73	1.24	1.9	Cu	-2.57806	-2.54354	0.959498	0.937303	1.48017	1.5214	3.00144	3.2342	16.4575	17.2065	1.41	0.67	7.73	1.24	1.9	Cu	-2.57807	-2.54354	0.959494	0.937304	1.48019	1.52135	3.0014	3.23412	16.4571
A3B1/Cu3Fe/Cu2Fe1_fcc_Cu	A3B1	Cu3Fe	Cu2Fe1_fcc_Cu	-281.282	-289.451	0.145413	fcc_A	Cu	-2.61071	-2.58878	0.950157	0.932551	1.71039	1.72848	3.15772	3.18458	16.7743	16.8035	1.41	0.67	7.73	1.24	1.9	Cu	-2.61071	-2.58878	0.950157	0.932551	1.71039	1.72848	3.15772	3.18458	16.7743	16.8035	1.41	0.67	7.73	1.24	1.9	Fe	-2.67883	-1.0918	0.925618	0.324729	2.05666	1.94861	2.6746	0.997848	11.7948
A3B1/Cu3Fe/Cu3_fcc_Fe	A3B1	Cu3Fe	Cu3_fcc_Fe	-281.282	-288.351	1.2454	fcc_B	Cu	-2.61072	-2.58879	0.950154	0.932551	1.7105	1.72851	3.15785	3.18443	16.7743	16.8032	1.41	0.67	7.73	1.24	1.9	Cu	-2.61071	-2.58878	0.950157	0.932551	1.71039	1.72848	3.15772	3.18458	16.7743	16.8035	1.41	0.67	7.73	1.24	1.9	Cu	-2.61071	-2.58878	0.950157	0.932551	1.71039	1.72848	3.15772	3.18458	16.7743
A3B1/Cu3Ir/Cu2Ir1_fcc_Cu	A3B1	Cu3Ir	Cu2Ir1_fcc_Cu	-294.358	-302.386	0.287154	fcc_A	Cu	-2.17049	-2.17048	0.943295	0.943705	1.65537	1.65373	2.79851	2.84753	15.303	15.9478	1.41	0.67	7.73	1.24	1.9	Cu	-2.17047	-2.17047	0.943282	0.943707	1.65565	1.65365	2.79893	2.84756	15.3032	15.9484	1.41	0.67	7.73	1.24	1.9	Ir	-1.91537	-1.9154	0.776877	0.777776	2.60934	2.61156	1.09868	1.13631	4.73005
A3B1/Cu3Ir/Cu3_fcc_Ir	A3B1	Cu3Ir	Cu3_fcc_Ir	-294.358	-301.064	1.60922	fcc_B	Cu	-2.17047	-2.17047	0.943282	0.943707	1.65565	1.65365	2.79893	2.84756	15.3032	15.9484	1.41	0.67	7.73	1.24	1.9	Cu	-2.17049	-2.17048	0.943295	0.943705	1.65537	1.65373	2.79851	2.84753	15.303	15.9478	1.41	0.67	7.73	1.24	1.9	Cu	-2.17047	-2.17047	0.943282	0.943707	1.65565	1.65365	2.79893	2.84756	15.3032
A3B1/Cu3Ni/Cu2Ni1_fcc_Cu	A3B1	Cu3Ni	Cu2Ni1_fcc_Cu	-249.143	-256.77	0.687998	fcc_A	Cu	-2.29363	-2.29362	0.943002	0.943557	1.76845	1.75974	3.10452	3.13452	15.9498	16.4055	1.41	0.67	7.73	1.24	1.9	Cu	-2.29365	-2.29364	0.943012	0.943559	1.76845	1.75988	3.10466	3.13461	15.9518	16.406	1.41	0.67	7.73	1.24	1.9	Ni	-1.07458	-1.07467	0.863716	0.864718	1.85156	1.83716	1.98734	1.99987	10.203
A3B1/Cu3Ni/Cu3_fcc_Ni	A3B1	Cu3Ni	Cu3_fcc_Ni	-249.143	-255.983	1.47532	fcc_B	Cu	-2.29363	-2.29362	0.943002	0.943557	1.76845	1.75974	3.10452	3.13452	15.9498	16.4055	1.41	0.67	7.73	1.24	1.9	Cu	-2.29365	-2.29364	0.943012	0.943559	1.76845	1.75988	3.10466	3.13461	15.9518	16.406	1.41	0.67	7.73	1.24	1.9	Cu	-2.29363	-2.29362	0.943002	0.943557	1.76845	1.75974	3.10452	3.13452	15.9498
A3B1/Cu3Os/Cu2Os1_fcc_Cu	A3B1	Cu3Os	Cu2Os1_fcc_Cu	-311.851	-320.855	-0.689436	fcc_A	Cu	-2.36968	-2.36995	0.941237	0.942062	1.63992	1.63118	2.72673	2.77467	14.7294	15.4965	1.41	0.67	7.73	1.24	1.9	Cu	-2.36968	-2.36995	0.941237	0.942062	1.63992	1.63118	2.72673	2.77467	14.7294	15.4965	1.41	0.67	7.73	1.24	1.9	Os	-1.80094	-1.80127	0.672444	0.675441	2.65245	2.64957	0.732313	0.765425	3.91468
A3B1/Cu3Os/Cu3_fcc_Os	A3B1	Cu3Os	Cu3_fcc_Os	-311.851	-318.813	1.35322	fcc_B	Cu	-2.36968	-2.36995	0.941237	0.942062	1.63992	1.63118	2.72673	2.77467	14.7294	15.4965	1.41	0.67	7.73	1.24	1.9	Cu	-2.36968	-2.36995	0.941235	0.942061	1.64	1.63121	2.72676	2.77445	14.7302	15.4966	1.41	0.67	7.73	1.24	1.9	Cu	-2.36968	-2.36995	0.941237	0.942062	1.63992	1.63118	2.72673	2.77467	14.7294
A3B1/Cu3Pd/Cu2Pd1_fcc_Cu	A3B1	Cu3Pd	Cu2Pd1_fcc_Cu	-253.305	-260.25	1.36963	fcc_A	Cu	-2.06153	-2.06153	0.947865	0.948285	1.64383	1.63845	3.07216	3.1048	16.9385	17.4436	1.41	0.67	7.73	1.24	1.9	Cu	-2.06153	-2.06153	0.947865	0.948285	1.64383	1.63845	3.07216	3.1048	16.9385	17.4436	1.41	0.67	7.73	1.24	1.9	Pd	-2.21262	-2.21262	0.887171	0.888047	2.31714	2.30597	1.91827	1.93187	7.72216
A3B1/Cu3Pd/Cu3_fcc_Pd	A3B1	Cu3Pd	Cu3_fcc_Pd	-253.305	-260.295	1.32508	fcc_B	Cu	-2.06153	-2.06153	0.947865	0.948285	1.64383	1.63845	3.07216	3.1048	16.9385	17.4436	1.41	0.67	7.73	1.24	1.9	Cu	-2.06153	-2.06153	0.947863	0.948285	1.64379	1.6384	3.07187	3.10455	16.9367	17.4419	1.41	0.67	7.73	1.24	1.9	Cu	-2.06153	-2.06153	0.947865	0.948285	1.64383	1.63845	3.07216	3.1048	16.9385
A3B1/Cu3Pt/Cu2Pt1_fcc_Cu	A3B1	Cu3Pt	Cu2Pt1_fcc_Cu	-268.723	-275.91	1.1277	fcc_A	Cu	-2.10184	-2.10184	0.947803	0.948062	1.61135	1.61556	2.72169	2.78867	15.3124	16.0869	1.41	0.67	7.73	1.24	1.9	Cu	-2.10184	-2.10184	0.947803	0.948062	1.61135	1.61556	2.72169	2.78867	15.3124	16.0869	1.41	0.67	7.73	1.24	1.9	Pt	-2.39639	-2.39638	0.872393	0.873222	2.46264	2.46455	1.54417	1.58702	6.09808
A3B1/Cu3Pt/Cu3_fcc_Pt	A3B1	Cu3Pt	Cu3_fcc_Pt	-268.723	-275.514	1.52453	fcc_B	Cu	-2.10184	-2.10184	0.947803	0.948062	1.61135	1.61556	2.72169	2.78867	15.3124	16.0869	1.41	0.67	7.73	1.24	1.9	Cu	-2.10184	-2.10184	0.947803	0.948062	1.61135	1.61556	2.72169	2.78867	15.3124	16.0869	1.41	0.67	7.73	1.24	1.9	Cu	-2.10184	-2.10184	0.947796	0.948058	1.61149	1.61551	2.72179	2.78819	15.312
A3B1/Cu3Re/Cu2Re1_fcc_Cu	A3B1	Cu3Re	Cu2Re1_fcc_Cu	-323.638	-333.225	-1.27172	fcc_A	Cu	-2.58811	-2.56576	0.948796	0.937899	1.53472	1.53667	2.49672	2.52131	13.5199	13.394	1.41	0.67	7.73	1.24	1.9	Cu	-2.58811	-2.56576	0.948796	0.937895	1.53471	1.5367	2.49686	2.52094	13.5214	13.3925	1.41	0.67	7.73	1.24	1.9	Re	-1.7984	-1.91039	0.692495	0.435346	2.57061	2.56099	0.524862	0.184909	3.51077
A3B1/Cu3Re/Cu3_fcc_Re	A3B1	Cu3Re	Cu3_fcc_Re	-323.638	-330.759	1.19402	fcc_B	Cu	-2.58811	-2.56576	0.948796	0.937899	1.53472	1.53667	2.49672	2.52131	13.5199	13.394	1.41	0.67	7.73	1.24	1.9	Cu	-2.58811	-2.56576	0.948796	0.937899	1.53472	1.53667	2.49672	2.52131	13.5199	13.394	1.41	0.67	7.73	1.24	1.9	Cu	-2.58811	-2.56576	0.948796	0.937895	1.53471	1.5367	2.49686	2.52094	13.5214
A3B1/Cu3Rh/Cu2Rh1_fcc_Cu	A3B1	Cu3Rh	Cu2Rh1_fcc_Cu	-275.016	-282.909	0.420898	fcc_A	Cu	-2.08842	-2.08843	0.94534	0.945562	1.62254	1.63052	3.00363	3.08879	16.5086	17.4856	1.41	0.67	7.73	1.24	1.9	Cu	-2.08844	-2.08845	0.94534	0.945566	1.62261	1.63033	3.00335	3.0876	16.5071	17.4759	1.41	0.67	7.73	1.24	1.9	Rh	-1.63566	-1.63563	0.794951	0.795801	2.38718	2.38796	1.31126	1.35021	5.64719
A3B1/Cu3Rh/Cu3_fcc_Rh	A3B1	Cu3Rh	Cu3_fcc_Rh	-275.016	-281.958	1.37203	fcc_B	Cu	-2.08844	-2.08845	0.94534	0.945566	1.62261	1.63033	3.00335	3.0876	16.5071	17.4759	1.41	0.67	7.73	1.24	1.9	Cu	-2.08842	-2.08843	0.94534	0.945562	1.62254	1.63052	3.00363	3.08879	16.5086	17.4856	1.41	0.67	7.73	1.24	1.9	Cu	-2.08842	-2.08843	0.94534	0.945562	1.62254	1.63052	3.00363	3.08879	16.5086
A3B1/Cu3Ru/Cu2Ru1_fcc_Cu	A3B1	Cu3Ru	Cu2Ru1_fcc_Cu	-289.716	-298.319	-0.288924	fcc_A	Cu	-2.28495	-2.28496	0.945351	0.945721	1.58746	1.5893	2.89639	2.96568	15.9139	16.7818	1.41	0.67	7.73	1.24	1.9	Cu	-2.28495	-2.28496	0.945351	0.945721	1.58746	1.5893	2.89639	2.96568	15.9139	16.7818	1.41	0.67	7.73	1.24	1.9	Ru	-1.57172	-1.57164	0.703049	0.70406	2.4718	2.47186	0.925064	0.959533	4.55667
A3B1/Cu3Ru/Cu3_fcc_Ru	A3B1	Cu3Ru	Cu3_fcc_Ru	-289.716	-296.718	1.31216	fcc_B	Cu	-2.28495	-2.28496	0.945351	0.945721	1.58746	1.5893	2.89639	2.96568	15.9139	16.7818	1.41	0.67	7.73	1.24	1.9	Cu	-2.28495	-2.28496	0.945351	0.945721	1.58746	1.5893	2.89639	2.96568	15.9139	16.7818	1.41	0.67	7.73	1.24	1.9	Cu	-2.28493	-2.28494	0.945356	0.945723	1.58739	1.5891	2.89639	2.96554	15.9146
A3B1/Cu3W/Cu2W1_fcc_Cu	A3B1	Cu3W	Cu2W1_fcc_Cu	-330.508	N.A	#VALUE!	fcc_A	Cu	-2.71034	-2.68794	0.949568	0.941041	1.47246	1.44116	2.44525	2.4472	12.8031	12.5859	1.41	0.67	7.73	1.24	1.9	Cu	-2.71036	-2.68796	0.949577	0.941039	1.47234	1.44118	2.44483	2.44721	12.8032	12.5867	1.41	0.67	7.73	1.24	1.9	W	-1.82914	-2.44137	0.637913	0.289425	2.61806	2.5559	0.24526	-0.21205	2.92283
A3B1/Cu3W/Cu3_fcc_W	A3B1	Cu3W	Cu3_fcc_W	-330.508	-338.943	-0.120567	fcc_B	Cu	-2.71036	-2.68796	0.949577	0.941039	1.47234	1.44118	2.44483	2.44721	12.8032	12.5867	1.41	0.67	7.73	1.24	1.9	Cu	-2.71034	-2.68794	0.949568	0.941041	1.47246	1.44116	2.44525	2.4472	12.8031	12.5859	1.41	0.67	7.73	1.24	1.9	Cu	-2.71034	-2.68794	0.949568	0.941041	1.47246	1.44116	2.44525	2.4472	12.8031
A3B1/Fe3Ag/Ag1Fe2_fcc_Fe	A3B1	Fe3Ag	Ag1Fe2_fcc_Fe	-397.402	-407.032	-1.31521	fcc_A	Fe	-2.31014	-1.05685	0.947624	0.356666	1.55337	1.67116	1.6254	-0.0482093	9.83607	5.36043	1.41	0.8	7.902	0.153	1.83	Fe	-2.31014	-1.05685	0.947624	0.356666	1.55337	1.67116	1.6254	-0.0482093	9.83607	5.36043	1.41	0.8	7.902	0.153	1.83	Fe	-2.31012	-1.05689	0.94763	0.356666	1.55324	1.67111	1.62523	-0.0485833	9.83612
A3B1/Fe3Ag/Fe3_fcc_Ag	A3B1	Fe3Ag	Fe3_fcc_Ag	-397.402	-406.944	-1.2272	fcc_B	Fe	-2.31014	-1.05685	0.947624	0.356666	1.55337	1.67116	1.6254	-0.0482093	9.83607	5.36043	1.41	0.8	7.902	0.153	1.83	Fe	-2.31012	-1.05689	0.94763	0.356666	1.55324	1.67111	1.62523	-0.0485833	9.83612	5.36069	1.41	0.8	7.902	0.153	1.83	Fe	-2.31014	-1.05685	0.947624	0.356666	1.55337	1.67116	1.6254	-0.0482093	9.83607
A3B1/Fe3Au/Au1Fe2_fcc_Fe	A3B1	Fe3Au	Au1Fe2_fcc_Fe	-418.361	-427.513	-0.837981	fcc_A	Fe	-2.39189	-1.12616	0.948343	0.348495	1.59526	1.7173	1.44902	-0.240967	9.35612	5.71062	1.41	0.8	7.902	0.153	1.83	Fe	-2.39189	-1.12616	0.948343	0.348495	1.59526	1.7173	1.44902	-0.240967	9.35612	5.71062	1.41	0.8	7.902	0.153	1.83	Fe	-2.39187	-1.12613	0.948334	0.348494	1.59527	1.71726	1.44911	-0.240935	9.35604
A3B1/Fe3Au/Fe3_fcc_Au	A3B1	Fe3Au	Fe3_fcc_Au	-418.361	-427.621	-0.945665	fcc_B	Fe	-2.39189	-1.12616	0.948343	0.348495	1.59526	1.7173	1.44902	-0.240967	9.35612	5.71062	1.41	0.8	7.902	0.153	1.83	Fe	-2.39187	-1.12613	0.948334	0.348494	1.59527	1.71726	1.44911	-0.240935	9.35604	5.71012	1.41	0.8	7.902	0.153	1.83	Fe	-2.39189	-1.12616	0.948343	0.348495	1.59526	1.7173	1.44902	-0.240967	9.35612
A3B1/Fe3Co/Co1Fe2_fcc_Fe	A3B1	Fe3Co	Co1Fe2_fcc_Fe	-476.98	-482.839	2.45545	fcc_A	Co	-1.97575	-1.21534	0.932846	0.587994	1.62436	1.73564	1.6985	0.891379	9.52412	5.1985	1.39	0.76	7.881	0.662	1.88	Fe	-2.24366	-1.14891	0.935929	0.360216	1.70597	1.80166	1.97459	0.414039	10.004	4.5035	1.41	0.8	7.902	0.153	1.83	Fe	-2.24366	-1.14885	0.935924	0.360214	1.70602	1.80161	1.97458	0.414109	10.0041
A3B1/Fe3Co/Fe3_fcc_Co	A3B1	Fe3Co	Fe3_fcc_Co	-476.98	-486.322	-1.02778	fcc_B	Fe	-2.24366	-1.14891	0.935929	0.360216	1.70597	1.80166	1.97459	0.414039	10.004	4.5035	1.41	0.8	7.902	0.153	1.83	Fe	-2.24366	-1.14885	0.935924	0.360214	1.70602	1.80161	1.97458	0.414109	10.0041	4.50316	1.41	0.8	7.902	0.153	1.83	Fe	-2.24366	-1.14891	0.935929	0.360216	1.70597	1.80166	1.97459	0.414039	10.004
A3B1/Fe3Cr/Cr1Fe2_fcc_Fe	A3B1	Fe3Cr	Cr1Fe2_fcc_Fe	-517.746	-527.199	-1.13809	fcc_A	Cr	-1.98017	-2.08369	0.718674	0.193739	1.96868	1.95654	0.854857	-0.78835	3.76899	4.3124	1.42	0.9	6.767	0.676	1.66	Fe	-1.33947	-2.27785	0.41574	0.900054	1.77892	1.69423	-0.0144808	1.4344	3.58242	6.35952	1.41	0.8	7.902	0.153	1.83	Fe	-1.33947	-2.27785	0.41574	0.900054	1.77892	1.69423	-0.0144808	1.4344	3.58242
A3B1/Fe3Cr/Fe3_fcc_Cr	A3B1	Fe3Cr	Fe3_fcc_Cr	-517.746	-524.372	1.68844	fcc_B	Fe	-1.33947	-2.27785	0.41574	0.900054	1.77892	1.69423	-0.0144808	1.4344	3.58242	6.35952	1.41	0.8	7.902	0.153	1.83	Fe	-1.33947	-2.27785	0.41574	0.900054	1.77892	1.69423	-0.0144808	1.4344	3.58242	6.35952	1.41	0.8	7.902	0.153	1.83	Fe	-1.3395	-2.27783	0.415739	0.900048	1.77896	1.69422	-0.014551	1.43444	3.58253
A3B1/Fe3Cu/Cu1Fe2_fcc_Fe	A3B1	Fe3Cu	Cu1Fe2_fcc_Fe	-423.955	-433.389	-1.12004	fcc_A	Fe	-2.31391	-1.17034	0.934672	0.362986	1.78139	1.86524	2.00622	0.501301	9.92277	5.15313	1.41	0.8	7.902	0.153	1.83	Fe	-2.31389	-1.1703	0.93468	0.362985	1.78127	1.86514	2.00624	0.501286	9.92346	5.15222	1.41	0.8	7.902	0.153	1.83	Fe	-2.31391	-1.17034	0.934672	0.362986	1.78139	1.86524	2.00622	0.501301	9.92277
A3B1/Fe3Cu/Fe3_fcc_Cu	A3B1	Fe3Cu	Fe3_fcc_Cu	-423.955	-433.304	-1.03522	fcc_B	Fe	-2.31391	-1.17034	0.934672	0.362986	1.78139	1.86524	2.00622	0.501301	9.92277	5.15313	1.41	0.8	7.902	0.153	1.83	Fe	-2.31391	-1.17034	0.934672	0.362986	1.78139	1.86524	2.00622	0.501301	9.92277	5.15313	1.41	0.8	7.902	0.153	1.83	Fe	-2.31389	-1.1703	0.93468	0.362985	1.78127	1.86514	2.00624	0.501286	9.92346
A3B1/Fe3Ir/Fe2Ir1_fcc_Fe	A3B1	Fe3Ir	Fe2Ir1_fcc_Fe	-510.062	-519.144	-0.766668	fcc_A	Fe	-2.30434	-1.27344	0.914902	0.38298	1.71456	1.82179	1.35125	-0.121042	7.60912	4.49401	1.41	0.8	7.902	0.153	1.83	Fe	-2.30438	-1.27344	0.914891	0.382984	1.71476	1.82175	1.35145	-0.121108	7.60941	4.4939	1.41	0.8	7.902	0.153	1.83	Ir	-2.55584	-2.77465	0.813908	0.743803	2.33862	2.46466	0.753114	0.996264	3.77677
A3B1/Fe3Ir/Fe3_fcc_Ir	A3B1	Fe3Ir	Fe3_fcc_Ir	-510.062	-519.027	-0.649888	fcc_B	Fe	-2.30434	-1.27344	0.914902	0.38298	1.71456	1.82179	1.35125	-0.121042	7.60912	4.49401	1.41	0.8	7.902	0.153	1.83	Fe	-2.30434	-1.27344	0.914902	0.38298	1.71456	1.82179	1.35125	-0.121042	7.60912	4.49401	1.41	0.8	7.902	0.153	1.83	Fe	-2.30438	-1.27344	0.914891	0.382984	1.71476	1.82175	1.35145	-0.121108	7.60941
A3B1/Fe3Ni/Fe2Ni1_fcc_Fe	A3B1	Fe3Ni	Fe2Ni1_fcc_Fe	-456.385	-465.427	-0.727878	fcc_A	Fe	-2.29101	-1.16585	0.936977	0.364411	1.70977	1.82111	1.95526	0.427622	9.82691	4.68613	1.41	0.8	7.902	0.153	1.83	Fe	-2.29099	-1.16583	0.936985	0.36441	1.70972	1.82106	1.95535	0.42744	9.82768	4.68598	1.41	0.8	7.902	0.153	1.83	Ni	-1.91895	-1.58955	0.939213	0.78959	1.52332	1.63598	1.7363	1.57727	10.358
A3B1/Fe3Ni/Fe3_fcc_Ni	A3B1	Fe3Ni	Fe3_fcc_Ni	-456.385	-465.547	-0.847956	fcc_B	Fe	-2.29101	-1.16585	0.936977	0.364411	1.70977	1.82111	1.95526	0.427622	9.82691	4.68613	1.41	0.8	7.902	0.153	1.83	Fe	-2.29101	-1.16585	0.936977	0.364411	1.70977	1.82111	1.95526	0.427622	9.82691	4.68613	1.41	0.8	7.902	0.153	1.83	Fe	-2.29099	-1.16583	0.936985	0.36441	1.70972	1.82106	1.95535	0.42744	9.82768
A3B1/Fe3Os/Fe2Os1_fcc_Fe	A3B1	Fe3Os	Fe2Os1_fcc_Fe	-540.888	-549.923	-0.719772	fcc_A	Fe	-2.39607	-1.61564	0.875638	0.430765	1.86898	1.95927	1.03247	-0.16067	5.72413	4.17842	1.41	0.8	7.902	0.153	1.83	Fe	-2.39605	-1.61561	0.875634	0.430766	1.869	1.9593	1.03273	-0.160134	5.72423	4.17891	1.41	0.8	7.902	0.153	1.83	Os	-2.91024	-2.99191	0.657547	0.69207	2.69706	2.71899	0.438547	0.632861	2.69428
A3B1/Fe3Os/Fe3_fcc_Os	A3B1	Fe3Os	Fe3_fcc_Os	-540.888	-549.269	-0.0664731	fcc_B	Fe	-2.39607	-1.61564	0.875638	0.430765	1.86898	1.95927	1.03247	-0.16067	5.72413	4.17842	1.41	0.8	7.902	0.153	1.83	Fe	-2.39607	-1.61564	0.875638	0.430765	1.86898	1.95927	1.03247	-0.16067	5.72413	4.17842	1.41	0.8	7.902	0.153	1.83	Fe	-2.39605	-1.61561	0.875634	0.430766	1.869	1.9593	1.03273	-0.160134	5.72423
A3B1/Fe3Pd/Fe2Pd1_fcc_Fe	A3B1	Fe3Pd	Fe2Pd1_fcc_Fe	-452.684	-461.702	-0.703486	fcc_A	Fe	-2.35728	-1.12067	0.945514	0.348491	1.62041	1.71744	1.84115	0.113167	10.087	4.98891	1.41	0.8	7.902	0.153	1.83	Fe	-2.35729	-1.12075	0.945513	0.348498	1.62043	1.71746	1.84087	0.112831	10.0857	4.98869	1.41	0.8	7.902	0.153	1.83	Fe	-2.35728	-1.12067	0.945514	0.348491	1.62041	1.71744	1.84115	0.113167	10.087
A3B1/Fe3Pd/Fe3_fcc_Pd	A3B1	Fe3Pd	Fe3_fcc_Pd	-452.684	-461.853	-0.854311	fcc_B	Fe	-2.35729	-1.12075	0.945513	0.348498	1.62043	1.71746	1.84087	0.112831	10.0857	4.98869	1.41	0.8	7.902	0.153	1.83	Fe	-2.35728	-1.12067	0.945514	0.348491	1.62041	1.71744	1.84115	0.113167	10.087	4.98891	1.41	0.8	7.902	0.153	1.83	Fe	-2.35728	-1.12067	0.945514	0.348491	1.62041	1.71744	1.84115	0.113167	10.087
A3B1/Fe3Pt/Fe2Pt1_fcc_Fe	A3B1	Fe3Pt	Fe2Pt1_fcc_Fe	-474.851	-482.81	0.355024	fcc_A	Fe	-2.38048	-1.16696	0.947376	0.34992	1.56986	1.72905	1.35504	-0.188782	8.25468	4.96643	1.41	0.8	7.902	0.153	1.83	Fe	-2.38047	-1.16702	0.947371	0.349925	1.56987	1.72904	1.35527	-0.189482	8.25528	4.96724	1.41	0.8	7.902	0.153	1.83	Fe	-2.38048	-1.16696	0.947376	0.34992	1.56986	1.72905	1.35504	-0.188782	8.25468
A3B1/Fe3Pt/Fe3_fcc_Pt	A3B1	Fe3Pt	Fe3_fcc_Pt	-474.851	-483.907	-0.741484	fcc_B	Fe	-2.38047	-1.16702	0.947371	0.349925	1.56987	1.72904	1.35527	-0.189482	8.25528	4.96724	1.41	0.8	7.902	0.153	1.83	Fe	-2.38048	-1.16696	0.947376	0.34992	1.56986	1.72905	1.35504	-0.188782	8.25468	4.96643	1.41	0.8	7.902	0.153	1.83	Fe	-2.38048	-1.16696	0.947376	0.34992	1.56986	1.72905	1.35504	-0.188782	8.25468
A3B1/Fe3Re/Fe2Re1_fcc_Fe	A3B1	Fe3Re	Fe2Re1_fcc_Fe	-561.353	-570.597	-0.929118	fcc_A	Fe	-2.18477	-1.59913	0.827048	0.499927	1.85011	1.92343	0.721719	-0.175579	4.54394	3.65084	1.41	0.8	7.902	0.153	1.83	Fe	-2.18477	-1.59913	0.827048	0.499927	1.85011	1.92343	0.721719	-0.175579	4.54394	3.65084	1.41	0.8	7.902	0.153	1.83	Re	-2.92323	-2.85536	0.524526	0.620285	2.73396	2.7299	0.103587	0.356019	2.26394
A3B1/Fe3Re/Fe3_fcc_Re	A3B1	Fe3Re	Fe3_fcc_Re	-561.353	-569.958	-0.290478	fcc_B	Fe	-2.18477	-1.59913	0.827048	0.499927	1.85011	1.92343	0.721719	-0.175579	4.54394	3.65084	1.41	0.8	7.902	0.153	1.83	Fe	-2.18477	-1.59913	0.827048	0.499927	1.85011	1.92343	0.721719	-0.175579	4.54394	3.65084	1.41	0.8	7.902	0.153	1.83	Fe	-2.18475	-1.59914	0.82705	0.499932	1.85013	1.92351	0.721863	-0.175425	4.54415
A3B1/Fe3Rh/Fe2Rh1_fcc_Fe	A3B1	Fe3Rh	Fe2Rh1_fcc_Fe	-483.553	-492.927	-1.05943	fcc_A	Fe	-2.33673	-1.12348	0.943439	0.353497	1.54968	1.69813	1.60314	0.067807	8.64518	4.48394	1.41	0.8	7.902	0.153	1.83	Fe	-2.33673	-1.12348	0.943439	0.353497	1.54968	1.69813	1.60314	0.067807	8.64518	4.48394	1.41	0.8	7.902	0.153	1.83	Rh	-2.13843	-2.24299	0.880322	0.74065	2.00296	2.1495	0.865867	1.07247	4.6863
A3B1/Fe3Rh/Fe3_fcc_Rh	A3B1	Fe3Rh	Fe3_fcc_Rh	-483.553	-492.822	-0.954525	fcc_B	Fe	-2.33673	-1.12348	0.943439	0.353497	1.54968	1.69813	1.60314	0.067807	8.64518	4.48394	1.41	0.8	7.902	0.153	1.83	Fe	-2.33673	-1.12348	0.943439	0.353497	1.54968	1.69813	1.60314	0.067807	8.64518	4.48394	1.41	0.8	7.902	0.153	1.83	Fe	-2.33674	-1.12353	0.943442	0.353499	1.54971	1.69819	1.60311	0.0676623	8.64573
A3B1/Fe3Ru/Fe2Ru1_fcc_Fe	A3B1	Fe3Ru	Fe2Ru1_fcc_Fe	-509.562	-518.526	-0.649683	fcc_A	Fe	-2.41469	-1.53221	0.894865	0.41524	1.77499	1.85272	1.20067	-0.156648	6.16867	3.90234	1.41	0.8	7.902	0.153	1.83	Fe	-2.4147	-1.53219	0.894864	0.415234	1.775	1.85271	1.20063	-0.156704	6.16862	3.90226	1.41	0.8	7.902	0.153	1.83	Ru	-2.63917	-2.74427	0.711338	0.712371	2.45504	2.4691	0.54692	0.681183	3.04195
A3B1/Fe3Ru/Fe3_fcc_Ru	A3B1	Fe3Ru	Fe3_fcc_Ru	-509.562	-518.532	-0.655177	fcc_B	Fe	-2.41469	-1.53221	0.894865	0.41524	1.77499	1.85272	1.20067	-0.156648	6.16867	3.90234	1.41	0.8	7.902	0.153	1.83	Fe	-2.4147	-1.53219	0.894864	0.415234	1.775	1.85271	1.20063	-0.156704	6.16862	3.90226	1.41	0.8	7.902	0.153	1.83	Fe	-2.4147	-1.53219	0.894864	0.415234	1.775	1.85271	1.20063	-0.156704	6.16862
A3B1/Fe3W/Fe2W1_fcc_Fe	A3B1	Fe3W	Fe2W1_fcc_Fe	-569.297	-578.857	-1.24599	fcc_A	Fe	-2.06837	-1.381	0.853628	0.482687	1.67096	1.7875	0.675708	-0.278421	4.02461	3.17255	1.41	0.8	7.902	0.153	1.83	Fe	-2.06838	-1.38105	0.853626	0.482687	1.671	1.78754	0.675611	-0.278618	4.02465	3.17305	1.41	0.8	7.902	0.153	1.83	W	-2.75924	-2.49065	0.436026	0.569629	2.5836	2.59656	-0.309677	0.0883002	2.04461
A3B1/Fe3W/Fe3_fcc_W	A3B1	Fe3W	Fe3_fcc_W	-569.297	-578.772	-1.16112	fcc_B	Fe	-2.06838	-1.38105	0.853626	0.482687	1.671	1.78754	0.675611	-0.278618	4.02465	3.17305	1.41	0.8	7.902	0.153	1.83	Fe	-2.06837	-1.381	0.853628	0.482687	1.67096	1.7875	0.675708	-0.278421	4.02461	3.17255	1.41	0.8	7.902	0.153	1.83	Fe	-2.06837	-1.381	0.853628	0.482687	1.67096	1.7875	0.675708	-0.278421	4.02461
A3B1/Ir3Ag/Ag1Ir2_fcc_Ir	A3B1	Ir3Ag	Ag1Ir2_fcc_Ir	-416.932	-426.514	-1.26753	fcc_A	Ir	-2.44047	-2.44633	0.786733	0.745977	2.30771	2.31574	0.30254	0.254153	3.30519	3.23032	1.5	1.08	8.967	1.564	2.2	Ir	-2.44047	-2.44633	0.786733	0.745977	2.30771	2.31574	0.30254	0.254153	3.30519	3.23032	1.5	1.08	8.967	1.564	2.2	Ir	-2.44046	-2.44628	0.786719	0.745976	2.30779	2.31569	0.30266	0.254194	3.30528
A3B1/Ir3Ag/Ir3_fcc_Ag	A3B1	Ir3Ag	Ir3_fcc_Ag	-416.932	-426.089	-0.842949	fcc_B	Ir	-2.44047	-2.44633	0.786733	0.745977	2.30771	2.31574	0.30254	0.254153	3.30519	3.23032	1.5	1.08	8.967	1.564	2.2	Ir	-2.44046	-2.44628	0.786719	0.745976	2.30779	2.31569	0.30266	0.254194	3.30528	3.23038	1.5	1.08	8.967	1.564	2.2	Ir	-2.44047	-2.44633	0.786733	0.745977	2.30771	2.31574	0.30254	0.254153	3.30519
A3B1/Ir3Au/Au1Ir2_fcc_Ir	A3B1	Ir3Au	Au1Ir2_fcc_Ir	-428.25	-437.554	-0.989303	fcc_A	Ir	-2.507	-2.52476	0.789212	0.738323	2.34984	2.36158	0.189214	0.140691	3.22946	3.14321	1.5	1.08	8.967	1.564	2.2	Ir	-2.507	-2.52476	0.789212	0.738323	2.34984	2.36158	0.189214	0.140691	3.22946	3.14321	1.5	1.08	8.967	1.564	2.2	Ir	-2.50697	-2.52476	0.789208	0.738316	2.34984	2.36157	0.189283	0.140698	3.22937
A3B1/Ir3Au/Ir3_fcc_Au	A3B1	Ir3Au	Ir3_fcc_Au	-428.25	-437.32	-0.755454	fcc_B	Ir	-2.507	-2.52476	0.789212	0.738323	2.34984	2.36158	0.189214	0.140691	3.22946	3.14321	1.5	1.08	8.967	1.564	2.2	Ir	-2.50697	-2.52476	0.789208	0.738316	2.34984	2.36157	0.189283	0.140698	3.22937	3.14316	1.5	1.08	8.967	1.564	2.2	Ir	-2.507	-2.52476	0.789212	0.738323	2.34984	2.36158	0.189214	0.140691	3.22946
A3B1/Ir3Co/Co1Ir2_fcc_Ir	A3B1	Ir3Co	Co1Ir2_fcc_Ir	-507.248	-516.749	-1.1863	fcc_A	Co	-2.28664	-1.41251	0.913461	0.583628	1.62574	1.6927	0.673658	-0.36626	6.26352	5.42526	1.39	0.76	7.881	0.662	1.88	Ir	-2.83317	-2.89752	0.77754	0.747698	2.52902	2.56206	0.382715	0.405027	3.11086	3.05942	1.5	1.08	8.967	1.564	2.2	Ir	-2.83318	-2.8975	0.777535	0.747695	2.52906	2.56201	0.382764	0.405009	3.11089
A3B1/Ir3Co/Ir3_fcc_Co	A3B1	Ir3Co	Ir3_fcc_Co	-507.248	-516.938	-1.37529	fcc_B	Ir	-2.83317	-2.89752	0.77754	0.747698	2.52902	2.56206	0.382715	0.405027	3.11086	3.05942	1.5	1.08	8.967	1.564	2.2	Ir	-2.83318	-2.8975	0.777535	0.747695	2.52906	2.56201	0.382764	0.405009	3.11089	3.05921	1.5	1.08	8.967	1.564	2.2	Ir	-2.83317	-2.89752	0.77754	0.747698	2.52902	2.56206	0.382715	0.405027	3.11086
A3B1/Ir3Cr/Cr1Ir2_fcc_Ir	A3B1	Ir3Cr	Cr1Ir2_fcc_Ir	-559.656	-568.38	-0.409142	fcc_A	Cr	-1.79149	-2.1837	0.708477	0.199935	1.8788	1.98694	-0.318901	-1.52161	3.80525	5.63168	1.42	0.9	6.767	0.676	1.66	Ir	-2.9135	-2.90701	0.754617	0.79983	2.44572	2.46034	0.206033	0.364621	2.55677	2.73547	1.5	1.08	8.967	1.564	2.2	Ir	-2.91352	-2.90705	0.754617	0.799829	2.44575	2.46039	0.206011	0.364533	2.55697
A3B1/Ir3Cr/Ir3_fcc_Cr	A3B1	Ir3Cr	Ir3_fcc_Cr	-559.656	-568.179	-0.208194	fcc_B	Ir	-2.91352	-2.90705	0.754617	0.799829	2.44575	2.46039	0.206011	0.364533	2.55697	2.73553	1.5	1.08	8.967	1.564	2.2	Ir	-2.91352	-2.90705	0.754617	0.799829	2.44575	2.46039	0.206011	0.364533	2.55697	2.73553	1.5	1.08	8.967	1.564	2.2	Ir	-2.9135	-2.90701	0.754617	0.79983	2.44572	2.46034	0.206033	0.364621	2.55677
A3B1/Ir3Cu/Cu1Ir2_fcc_Ir	A3B1	Ir3Cu	Cu1Ir2_fcc_Ir	-448.029	-456.412	-0.0687713	fcc_A	Cu	-2.32622	-2.31558	0.950219	0.945737	1.38296	1.38118	1.41192	1.39238	10.2429	10.0155	1.41	0.67	7.73	1.24	1.9	Ir	-2.60283	-2.61604	0.782307	0.747333	2.49262	2.49131	0.489227	0.437332	3.41199	3.3101	1.5	1.08	8.967	1.564	2.2	Ir	-2.60278	-2.61606	0.782297	0.747329	2.49263	2.49127	0.489314	0.437123	3.41194
A3B1/Ir3Cu/Ir3_fcc_Cu	A3B1	Ir3Cu	Ir3_fcc_Cu	-448.029	-457.138	-0.794987	fcc_B	Ir	-2.60278	-2.61606	0.782297	0.747329	2.49263	2.49127	0.489314	0.437123	3.41194	3.30985	1.5	1.08	8.967	1.564	2.2	Ir	-2.60283	-2.61604	0.782307	0.747333	2.49262	2.49131	0.489227	0.437332	3.41199	3.3101	1.5	1.08	8.967	1.564	2.2	Ir	-2.60278	-2.61606	0.782297	0.747329	2.49263	2.49127	0.489314	0.437123	3.41194
A3B1/Ir3Fe/Fe1Ir2_fcc_Ir	A3B1	Ir3Fe	Fe1Ir2_fcc_Ir	-531.935	-540.386	-0.136883	fcc_A	Fe	-2.8171	-1.68125	0.932181	0.338962	1.65014	1.75915	0.886686	-0.904676	5.73639	5.26094	1.41	0.8	7.902	0.153	1.83	Ir	-2.84954	-2.91429	0.767535	0.767834	2.47478	2.51926	0.246469	0.358683	2.83177	2.83986	1.5	1.08	8.967	1.564	2.2	Ir	-2.84948	-2.91432	0.767537	0.767835	2.47472	2.51925	0.246477	0.358581	2.83169
A3B1/Ir3Fe/Ir3_fcc_Fe	A3B1	Ir3Fe	Ir3_fcc_Fe	-531.935	-540.65	-0.400177	fcc_B	Ir	-2.84954	-2.91429	0.767535	0.767834	2.47478	2.51926	0.246469	0.358683	2.83177	2.83986	1.5	1.08	8.967	1.564	2.2	Ir	-2.84948	-2.91432	0.767537	0.767835	2.47472	2.51925	0.246477	0.358581	2.83169	2.83924	1.5	1.08	8.967	1.564	2.2	Ir	-2.84954	-2.91429	0.767535	0.767834	2.47478	2.51926	0.246469	0.358683	2.83177
A3B1/Ir3Ni/Ir2Ni1_fcc_Ir	A3B1	Ir3Ni	Ir2Ni1_fcc_Ir	-481.396	-489.899	-0.188548	fcc_A	Ir	-2.73439	-2.79369	0.798661	0.72499	2.47492	2.50894	0.407883	0.361754	3.20294	3.06139	1.5	1.08	8.967	1.564	2.2	Ir	-2.73436	-2.79363	0.798663	0.724992	2.47492	2.50885	0.408026	0.361818	3.20307	3.06121	1.5	1.08	8.967	1.564	2.2	Ni	-2.02726	-1.64592	0.921678	0.788231	1.51639	1.55735	0.539508	0.164837	6.68141
A3B1/Ir3Ni/Ir3_fcc_Ni	A3B1	Ir3Ni	Ir3_fcc_Ni	-481.396	-490.331	-0.620437	fcc_B	Ir	-2.73439	-2.79369	0.798661	0.72499	2.47492	2.50894	0.407883	0.361754	3.20294	3.06139	1.5	1.08	8.967	1.564	2.2	Ir	-2.73439	-2.79369	0.798661	0.72499	2.47492	2.50894	0.407883	0.361754	3.20294	3.06139	1.5	1.08	8.967	1.564	2.2	Ir	-2.73436	-2.79363	0.798663	0.724992	2.47492	2.50885	0.408026	0.361818	3.20307
A3B1/Ir3Os/Ir2Os1_fcc_Ir	A3B1	Ir3Os	Ir2Os1_fcc_Ir	-572.064	-580.665	-0.285948	fcc_A	Ir	-3.11646	-3.11647	0.773404	0.774118	2.45855	2.45411	0.0831845	0.0811702	2.40035	2.40725	1.5	1.08	8.967	1.564	2.2	Ir	-3.11648	-3.1165	0.773402	0.774118	2.45857	2.45412	0.0831592	0.0811246	2.40036	2.40719	1.5	1.08	8.967	1.564	2.2	Os	-2.7562	-2.75623	0.674306	0.675827	2.48453	2.47564	-0.277498	-0.285223	2.44284
A3B1/Ir3Os/Ir3_fcc_Os	A3B1	Ir3Os	Ir3_fcc_Os	-572.064	-580.025	0.353853	fcc_B	Ir	-3.11646	-3.11647	0.773404	0.774118	2.45855	2.45411	0.0831845	0.0811702	2.40035	2.40725	1.5	1.08	8.967	1.564	2.2	Ir	-3.11646	-3.11647	0.773404	0.774118	2.45855	2.45411	0.0831845	0.0811702	2.40035	2.40725	1.5	1.08	8.967	1.564	2.2	Ir	-3.11648	-3.1165	0.773402	0.774118	2.45857	2.45412	0.0831592	0.0811246	2.40036
A3B1/Ir3Pd/Ir2Pd1_fcc_Ir	A3B1	Ir3Pd	Ir2Pd1_fcc_Ir	-471.627	-480.114	-0.172604	fcc_A	Ir	-2.6589	-2.6589	0.758178	0.758791	2.41413	2.41235	0.320064	0.329785	3.18555	3.26117	1.5	1.08	8.967	1.564	2.2	Ir	-2.6589	-2.6589	0.758178	0.758791	2.41413	2.41235	0.320064	0.329785	3.18555	3.26117	1.5	1.08	8.967	1.564	2.2	Pd	-2.8166	-2.81661	0.877515	0.877853	2.03524	2.03537	0.749669	0.7668	4.46482
A3B1/Ir3Pd/Ir3_fcc_Pd	A3B1	Ir3Pd	Ir3_fcc_Pd	-471.627	-480.677	-0.735887	fcc_B	Ir	-2.65889	-2.65885	0.758187	0.758787	2.41402	2.41223	0.32	0.329687	3.18534	3.26066	1.5	1.08	8.967	1.564	2.2	Ir	-2.6589	-2.6589	0.758178	0.758791	2.41413	2.41235	0.320064	0.329785	3.18555	3.26117	1.5	1.08	8.967	1.564	2.2	Ir	-2.6589	-2.6589	0.758178	0.758791	2.41413	2.41235	0.320064	0.329785	3.18555
A3B1/Ir3Pt/Ir2Pt1_fcc_Ir	A3B1	Ir3Pt	Ir2Pt1_fcc_Ir	-490	-498.296	0.0183263	fcc_A	Ir	-2.77758	-2.77758	0.762822	0.763142	2.4235	2.42071	0.108783	0.105944	2.8667	2.86748	1.5	1.08	8.967	1.564	2.2	Ir	-2.77758	-2.77758	0.762822	0.763142	2.4235	2.42071	0.108783	0.105944	2.8667	2.86748	1.5	1.08	8.967	1.564	2.2	Pt	-3.22136	-3.22135	0.85597	0.856231	2.28924	2.28637	0.516467	0.51327	3.22734
A3B1/Ir3Pt/Ir3_fcc_Pt	A3B1	Ir3Pt	Ir3_fcc_Pt	-490	-498.873	-0.558994	fcc_B	Ir	-2.7776	-2.7776	0.762824	0.763143	2.42354	2.42076	0.108861	0.106049	2.86672	2.86756	1.5	1.08	8.967	1.564	2.2	Ir	-2.77758	-2.77758	0.762822	0.763142	2.4235	2.42071	0.108783	0.105944	2.8667	2.86748	1.5	1.08	8.967	1.564	2.2	Ir	-2.77758	-2.77758	0.762822	0.763142	2.4235	2.42071	0.108783	0.105944	2.8667
A3B1/Ir3Re/Ir2Re1_fcc_Ir	A3B1	Ir3Re	Ir2Re1_fcc_Ir	-598.82	-607.607	-0.472563	fcc_A	Ir	-3.19024	-3.19028	0.785419	0.784119	2.41937	2.42661	0.0885291	0.092502	2.32085	2.31795	1.5	1.08	8.967	1.564	2.2	Ir	-3.19022	-3.19025	0.785416	0.784117	2.41934	2.42659	0.0885177	0.0924885	2.32084	2.31786	1.5	1.08	8.967	1.564	2.2	Re	-2.83142	-2.83148	0.574799	0.573337	2.46968	2.47367	-0.562444	-0.562692	2.45528
A3B1/Ir3Re/Ir3_fcc_Re	A3B1	Ir3Re	Ir3_fcc_Re	-598.82	-606.3	0.834539	fcc_B	Ir	-3.19024	-3.19028	0.785419	0.784119	2.41937	2.42661	0.0885291	0.092502	2.32085	2.31795	1.5	1.08	8.967	1.564	2.2	Ir	-3.19024	-3.19028	0.785419	0.784119	2.41937	2.42661	0.0885291	0.092502	2.32085	2.31795	1.5	1.08	8.967	1.564	2.2	Ir	-3.19022	-3.19025	0.785416	0.784117	2.41934	2.42659	0.0885177	0.0924885	2.32084
A3B1/Ir3Rh/Ir2Rh1_fcc_Ir	A3B1	Ir3Rh	Ir2Rh1_fcc_Ir	-513.47	-521.8	-0.0156718	fcc_A	Ir	-2.89035	-2.89039	0.760863	0.76229	2.45254	2.43712	0.254572	0.236635	2.88665	2.87097	1.5	1.08	8.967	1.564	2.2	Ir	-2.89043	-2.89047	0.760871	0.762298	2.45254	2.43718	0.254399	0.236556	2.88664	2.87112	1.5	1.08	8.967	1.564	2.2	Rh	-2.70931	-2.70933	0.78344	0.784602	2.24823	2.23442	0.233326	0.210432	3.22807
A3B1/Ir3Rh/Ir3_fcc_Rh	A3B1	Ir3Rh	Ir3_fcc_Rh	-513.47	-522.02	-0.235333	fcc_B	Ir	-2.89035	-2.89039	0.760863	0.76229	2.45254	2.43712	0.254572	0.236635	2.88665	2.87097	1.5	1.08	8.967	1.564	2.2	Ir	-2.89035	-2.89039	0.760863	0.76229	2.45254	2.43712	0.254572	0.236635	2.88665	2.87097	1.5	1.08	8.967	1.564	2.2	Ir	-2.89043	-2.89047	0.760871	0.762298	2.45254	2.43718	0.254399	0.236556	2.88664
A3B1/Ir3Ru/Ir2Ru1_fcc_Ir	A3B1	Ir3Ru	Ir2Ru1_fcc_Ir	-544.369	-552.991	-0.308156	fcc_A	Ir	-2.96035	-2.96035	0.773644	0.77358	2.37445	2.37485	0.102239	0.102567	2.41975	2.41995	1.5	1.08	8.967	1.564	2.2	Ir	-2.96034	-2.96034	0.773634	0.773576	2.37445	2.37481	0.102284	0.102584	2.41964	2.41982	1.5	1.08	8.967	1.564	2.2	Ru	-2.50852	-2.50851	0.702025	0.702046	2.29424	2.29406	-0.263018	-0.263311	2.60612
A3B1/Ir3Ru/Ir3_fcc_Ru	A3B1	Ir3Ru	Ir3_fcc_Ru	-544.369	-552.704	-0.0202874	fcc_B	Ir	-2.96035	-2.96035	0.773644	0.77358	2.37445	2.37485	0.102239	0.102567	2.41975	2.41995	1.5	1.08	8.967	1.564	2.2	Ir	-2.96035	-2.96035	0.773644	0.77358	2.37445	2.37485	0.102239	0.102567	2.41975	2.41995	1.5	1.08	8.967	1.564	2.2	Ir	-2.96034	-2.96034	0.773634	0.773576	2.37445	2.37481	0.102284	0.102584	2.41964
A3B1/Ir3W/Ir2W1_fcc_Ir	A3B1	Ir3W	Ir2W1_fcc_Ir	-619.46	-628.341	-0.566452	fcc_A	Ir	-3.09657	-3.09664	0.796217	0.79629	2.38986	2.38805	0.137262	0.134264	2.36156	2.35621	1.5	1.08	8.967	1.564	2.2	Ir	-3.09657	-3.09664	0.796217	0.79629	2.38986	2.38805	0.137262	0.134264	2.36156	2.35621	1.5	1.08	8.967	1.564	2.2	W	-3.10563	-3.10565	0.499627	0.497843	2.64353	2.64686	-0.649759	-0.650973	2.32112
A3B1/Ir3W/Ir3_fcc_W	A3B1	Ir3W	Ir3_fcc_W	-619.46	-626.729	1.04562	fcc_B	Ir	-3.09657	-3.09664	0.796217	0.79629	2.38986	2.38805	0.137262	0.134264	2.36156	2.35621	1.5	1.08	8.967	1.564	2.2	Ir	-3.09657	-3.09664	0.796217	0.79629	2.38986	2.38805	0.137262	0.134264	2.36156	2.35621	1.5	1.08	8.967	1.564	2.2	Ir	-3.0966	-3.09664	0.79621	0.796287	2.3899	2.38806	0.137251	0.134232	2.36156
A3B1/Ni3Ag/Ag1Ni2_fcc_Ni	A3B1	Ni3Ag	Ag1Ni2_fcc_Ni	-274.699	-283.692	-0.67814	fcc_A	Ni	-1.53156	-1.14488	0.925382	0.801571	1.61151	1.6215	1.94654	1.48742	11.7962	9.96059	1.38	0.71	7.64	1.16	1.91	Ni	-1.53156	-1.14488	0.925382	0.801571	1.61151	1.6215	1.94654	1.48742	11.7962	9.96059	1.38	0.71	7.64	1.16	1.91	Ni	-1.53156	-1.14487	0.925383	0.801568	1.61147	1.62146	1.94624	1.48741	11.7953
A3B1/Ni3Ag/Ni3_fcc_Ag	A3B1	Ni3Ag	Ni3_fcc_Ag	-274.699	-283.622	-0.608126	fcc_B	Ni	-1.53156	-1.14488	0.925382	0.801571	1.61151	1.6215	1.94654	1.48742	11.7962	9.96059	1.38	0.71	7.64	1.16	1.91	Ni	-1.53156	-1.14487	0.925383	0.801568	1.61147	1.62146	1.94624	1.48741	11.7953	9.96078	1.38	0.71	7.64	1.16	1.91	Ni	-1.53156	-1.14488	0.925382	0.801571	1.61151	1.6215	1.94654	1.48742	11.7962
A3B1/Ni3Au/Au1Ni2_fcc_Ni	A3B1	Ni3Au	Au1Ni2_fcc_Ni	-291.302	-299.06	0.555828	fcc_A	Au	-3.79676	-3.8225	0.938307	0.926834	2.28133	2.31702	2.42546	2.42329	9.8374	9.60199	1.59	1.01	9.23	2.31	2.54	Ni	-1.61702	-1.20926	0.92623	0.78952	1.64519	1.67128	1.70108	1.26085	11.0456	9.42497	1.38	0.71	7.64	1.16	1.91	Ni	-1.61703	-1.20927	0.926229	0.789518	1.64527	1.67134	1.70138	1.26103	11.0462
A3B1/Ni3Au/Ni3_fcc_Au	A3B1	Ni3Au	Ni3_fcc_Au	-291.302	-300.002	-0.385289	fcc_B	Ni	-1.61702	-1.20926	0.92623	0.78952	1.64519	1.67128	1.70108	1.26085	11.0456	9.42497	1.38	0.71	7.64	1.16	1.91	Ni	-1.61703	-1.20927	0.926229	0.789518	1.64527	1.67134	1.70138	1.26103	11.0462	9.42521	1.38	0.71	7.64	1.16	1.91	Ni	-1.61702	-1.20926	0.92623	0.78952	1.64519	1.67128	1.70108	1.26085	11.0456
A3B1/Ni3Co/Co1Ni2_fcc_Ni	A3B1	Ni3Co	Co1Ni2_fcc_Ni	-353.309	-361.829	-0.205539	fcc_A	Co	-2.48446	-1.45449	0.941484	0.550701	1.79144	1.83241	2.28984	1.08703	11.4024	6.85724	1.39	0.76	7.881	0.662	1.88	Ni	-2.03103	-1.61268	0.935527	0.780207	1.69964	1.74941	2.01983	1.57893	11.0109	8.51989	1.38	0.71	7.64	1.16	1.91	Ni	-2.03104	-1.6127	0.935508	0.780201	1.69989	1.74951	2.02004	1.57884	11.01
A3B1/Ni3Co/Ni3_fcc_Co	A3B1	Ni3Co	Ni3_fcc_Co	-353.309	-361.472	0.151983	fcc_B	Ni	-2.03103	-1.61268	0.935527	0.780207	1.69964	1.74941	2.01983	1.57893	11.0109	8.51989	1.38	0.71	7.64	1.16	1.91	Ni	-2.03104	-1.6127	0.935508	0.780201	1.69989	1.74951	2.02004	1.57884	11.01	8.51954	1.38	0.71	7.64	1.16	1.91	Ni	-2.03103	-1.61268	0.935527	0.780207	1.69964	1.74941	2.01983	1.57893	11.0109
A3B1/Ni3Cr/Cr1Ni2_fcc_Ni	A3B1	Ni3Cr	Cr1Ni2_fcc_Ni	-391.643	-400.689	-0.731154	fcc_A	Cr	-1.60524	-1.97233	0.737831	0.15087	2.02039	2.08506	1.17489	-0.00553236	6.03014	6.63593	1.42	0.9	6.767	0.676	1.66	Ni	-1.6265	-1.77349	0.840081	0.882216	1.63273	1.74932	1.41254	2.47298	8.23282	17.3366	1.38	0.71	7.64	1.16	1.91	Ni	-1.62649	-1.77349	0.84008	0.882213	1.63278	1.74965	1.41274	2.47449	8.23334
A3B1/Ni3Cr/Ni3_fcc_Cr	A3B1	Ni3Cr	Ni3_fcc_Cr	-391.643	-400.138	-0.179988	fcc_B	Ni	-1.6265	-1.77349	0.840081	0.882216	1.63273	1.74932	1.41254	2.47298	8.23282	17.3366	1.38	0.71	7.64	1.16	1.91	Ni	-1.6265	-1.77349	0.840081	0.882216	1.63273	1.74932	1.41254	2.47298	8.23282	17.3366	1.38	0.71	7.64	1.16	1.91	Ni	-1.62649	-1.77349	0.84008	0.882213	1.63278	1.74965	1.41274	2.47449	8.23334
A3B1/Ni3Cu/Cu1Ni2_fcc_Ni	A3B1	Ni3Cu	Cu1Ni2_fcc_Ni	-300.822	-308.911	0.225737	fcc_A	Cu	-2.30167	-2.29547	0.946283	0.939379	1.70474	1.72192	3.00244	3.00722	15.7968	15.7255	1.41	0.67	7.73	1.24	1.9	Ni	-1.60717	-1.28348	0.911208	0.794099	1.82424	1.83488	2.2148	1.89878	11.1532	9.90014	1.38	0.71	7.64	1.16	1.91	Ni	-1.60717	-1.28355	0.911202	0.794098	1.82429	1.83488	2.21477	1.89805	11.1523
A3B1/Ni3Cu/Ni3_fcc_Cu	A3B1	Ni3Cu	Ni3_fcc_Cu	-300.822	-309.599	-0.461756	fcc_B	Ni	-1.60717	-1.28348	0.911208	0.794099	1.82424	1.83488	2.2148	1.89878	11.1532	9.90014	1.38	0.71	7.64	1.16	1.91	Ni	-1.60717	-1.28355	0.911202	0.794098	1.82429	1.83488	2.21477	1.89805	11.1523	9.89627	1.38	0.71	7.64	1.16	1.91	Ni	-1.60717	-1.28348	0.911208	0.794099	1.82424	1.83488	2.2148	1.89878	11.1532
A3B1/Ni3Fe/Fe1Ni2_fcc_Ni	A3B1	Ni3Fe	Fe1Ni2_fcc_Ni	-377.945	-386.401	-0.142025	fcc_A	Fe	-2.82374	-1.62239	0.941254	0.333292	1.90214	1.94067	2.37927	0.630184	11.04	5.50777	1.41	0.8	7.902	0.153	1.83	Ni	-1.91362	-1.54564	0.933144	0.789762	1.66607	1.73917	1.92149	1.5974	10.8448	8.4454	1.38	0.71	7.64	1.16	1.91	Ni	-1.91362	-1.54566	0.93314	0.78976	1.66612	1.73919	1.92161	1.59736	10.8448
A3B1/Ni3Fe/Ni3_fcc_Fe	A3B1	Ni3Fe	Ni3_fcc_Fe	-377.945	-386.198	0.0611309	fcc_B	Ni	-1.91362	-1.54564	0.933144	0.789762	1.66607	1.73917	1.92149	1.5974	10.8448	8.4454	1.38	0.71	7.64	1.16	1.91	Ni	-1.91362	-1.54566	0.93314	0.78976	1.66612	1.73919	1.92161	1.59736	10.8448	8.44513	1.38	0.71	7.64	1.16	1.91	Ni	-1.91362	-1.54564	0.933144	0.789762	1.66607	1.73917	1.92149	1.5974	10.8448
A3B1/Ni3Ir/Ir1Ni2_fcc_Ni	A3B1	Ni3Ir	Ir1Ni2_fcc_Ni	-379.244	-388.033	-0.47507	fcc_A	Ir	-2.45195	-2.53283	0.835754	0.709381	2.39671	2.44756	0.983972	0.875341	4.4402	3.98537	1.5	1.08	8.967	1.564	2.2	Ni	-1.87789	-1.5414	0.917011	0.791087	1.64649	1.67836	1.46018	1.09709	9.22111	7.74119	1.38	0.71	7.64	1.16	1.91	Ni	-1.87787	-1.54137	0.917011	0.791096	1.64646	1.67825	1.46064	1.09745	9.22209
A3B1/Ni3Ir/Ni3_fcc_Ir	A3B1	Ni3Ir	Ni3_fcc_Ir	-379.244	-387.447	0.111245	fcc_B	Ni	-1.87789	-1.5414	0.917011	0.791087	1.64649	1.67836	1.46018	1.09709	9.22111	7.74119	1.38	0.71	7.64	1.16	1.91	Ni	-1.87787	-1.54137	0.917011	0.791096	1.64646	1.67825	1.46064	1.09745	9.22209	7.74158	1.38	0.71	7.64	1.16	1.91	Ni	-1.87789	-1.5414	0.917011	0.791087	1.64649	1.67836	1.46018	1.09709	9.22111
A3B1/Ni3Os/Ni2Os1_fcc_Ni	A3B1	Ni3Os	Ni2Os1_fcc_Ni	-406.957	-416.003	-0.731447	fcc_A	Ni	-1.97561	-1.7963	0.894539	0.826156	1.63932	1.64979	1.13269	0.927706	7.54433	6.62266	1.38	0.71	7.64	1.16	1.91	Ni	-1.97561	-1.7963	0.894539	0.826156	1.63932	1.64979	1.13269	0.927706	7.54433	6.62266	1.38	0.71	7.64	1.16	1.91	Os	-2.39953	-2.53124	0.755393	0.591551	2.47022	2.49745	0.630296	0.430041	3.49425
A3B1/Ni3Os/Ni3_fcc_Os	A3B1	Ni3Os	Ni3_fcc_Os	-406.957	-414.64	0.631725	fcc_B	Ni	-1.97561	-1.7963	0.894539	0.826156	1.63932	1.64979	1.13269	0.927706	7.54433	6.62266	1.38	0.71	7.64	1.16	1.91	Ni	-1.9756	-1.79626	0.894545	0.826152	1.63924	1.64976	1.13249	0.928172	7.54329	6.62256	1.38	0.71	7.64	1.16	1.91	Ni	-1.97561	-1.7963	0.894539	0.826156	1.63932	1.64979	1.13269	0.927706	7.54433
A3B1/Ni3Pd/Ni2Pd1_fcc_Ni	A3B1	Ni3Pd	Ni2Pd1_fcc_Ni	-324.615	-332.787	0.142614	fcc_A	Ni	-1.78989	-1.30391	0.938871	0.776897	1.59687	1.63746	1.97386	1.469	11.6585	9.35218	1.38	0.71	7.64	1.16	1.91	Ni	-1.78989	-1.30391	0.938871	0.776897	1.59687	1.63746	1.97386	1.469	11.6585	9.35218	1.38	0.71	7.64	1.16	1.91	Pd	-2.55634	-2.55434	0.91499	0.858379	2.15204	2.21212	1.85841	1.83202	7.83636
A3B1/Ni3Pd/Ni3_fcc_Pd	A3B1	Ni3Pd	Ni3_fcc_Pd	-324.615	-333.251	-0.321228	fcc_B	Ni	-1.78987	-1.30393	0.938877	0.7769	1.59679	1.63751	1.97396	1.46891	11.6594	9.35223	1.38	0.71	7.64	1.16	1.91	Ni	-1.78989	-1.30391	0.938871	0.776897	1.59687	1.63746	1.97386	1.469	11.6585	9.35218	1.38	0.71	7.64	1.16	1.91	Ni	-1.78989	-1.30391	0.938871	0.776897	1.59687	1.63746	1.97386	1.469	11.6585
A3B1/Ni3Pt/Ni2Pt1_fcc_Ni	A3B1	Ni3Pt	Ni2Pt1_fcc_Ni	-344.348	-352.544	0.118914	fcc_A	Ni	-1.82457	-1.36386	0.937782	0.780858	1.57326	1.60406	1.45557	0.932353	9.77534	7.83544	1.38	0.71	7.64	1.16	1.91	Ni	-1.82457	-1.36386	0.937782	0.780858	1.57326	1.60406	1.45557	0.932353	9.77534	7.83544	1.38	0.71	7.64	1.16	1.91	Pt	-2.77289	-2.819	0.909886	0.837372	2.22449	2.26058	1.38467	1.33372	5.75078
A3B1/Ni3Pt/Ni3_fcc_Pt	A3B1	Ni3Pt	Ni3_fcc_Pt	-344.348	-352.778	-0.114607	fcc_B	Ni	-1.82456	-1.36389	0.937781	0.780858	1.57319	1.60405	1.45556	0.931851	9.77483	7.83541	1.38	0.71	7.64	1.16	1.91	Ni	-1.82457	-1.36386	0.937782	0.780858	1.57326	1.60406	1.45557	0.932353	9.77534	7.83544	1.38	0.71	7.64	1.16	1.91	Ni	-1.82457	-1.36386	0.937782	0.780858	1.57326	1.60406	1.45557	0.932353	9.77534
A3B1/Ni3Re/Ni2Re1_fcc_Ni	A3B1	Ni3Re	Ni2Re1_fcc_Ni	-427.227	-436.566	-1.02472	fcc_A	Ni	-2.08251	-1.96286	0.886449	0.837846	1.58643	1.62292	0.871955	0.887989	6.13329	5.80817	1.38	0.71	7.64	1.16	1.91	Ni	-2.08251	-1.96286	0.886449	0.837846	1.58643	1.62292	0.871955	0.887989	6.13329	5.80817	1.38	0.71	7.64	1.16	1.91	Re	-2.26194	-2.66134	0.695664	0.429135	2.45666	2.51474	0.315907	0.0274499	2.94629
A3B1/Ni3Re/Ni3_fcc_Re	A3B1	Ni3Re	Ni3_fcc_Re	-427.227	-434.696	0.845589	fcc_B	Ni	-2.08254	-1.96282	0.88645	0.837846	1.58645	1.62288	0.871538	0.888247	6.13224	5.80833	1.38	0.71	7.64	1.16	1.91	Ni	-2.08251	-1.96286	0.886449	0.837846	1.58643	1.62292	0.871955	0.887989	6.13329	5.80817	1.38	0.71	7.64	1.16	1.91	Ni	-2.08251	-1.96286	0.886449	0.837846	1.58643	1.62292	0.871955	0.887989	6.13329
A3B1/Ni3Rh/Ni2Rh1_fcc_Ni	A3B1	Ni3Rh	Ni2Rh1_fcc_Ni	-355.631	-364.277	-0.331743	fcc_A	Ni	-1.94584	-1.47957	0.939724	0.772466	1.56848	1.60965	1.76293	1.24873	10.5501	8.12307	1.38	0.71	7.64	1.16	1.91	Ni	-1.94584	-1.47957	0.939724	0.772466	1.56848	1.60965	1.76293	1.24873	10.5501	8.12307	1.38	0.71	7.64	1.16	1.91	Rh	-2.23197	-2.19298	0.880221	0.708378	2.20433	2.27223	1.29148	1.09149	5.78512
A3B1/Ni3Rh/Ni3_fcc_Rh	A3B1	Ni3Rh	Ni3_fcc_Rh	-355.631	-364.052	-0.106724	fcc_B	Ni	-1.94581	-1.47954	0.93972	0.772459	1.56841	1.60957	1.76299	1.24847	10.5496	8.12232	1.38	0.71	7.64	1.16	1.91	Ni	-1.94584	-1.47957	0.939724	0.772466	1.56848	1.60965	1.76293	1.24873	10.5501	8.12307	1.38	0.71	7.64	1.16	1.91	Ni	-1.94584	-1.47957	0.939724	0.772466	1.56848	1.60965	1.76293	1.24873	10.5501
A3B1/Ni3Ru/Ni2Ru1_fcc_Ni	A3B1	Ni3Ru	Ni2Ru1_fcc_Ni	-379.557	-388.39	-0.518004	fcc_A	Ni	-1.95883	-1.58627	0.931459	0.791086	1.51524	1.56691	1.31559	0.97582	8.42536	6.61279	1.38	0.71	7.64	1.16	1.91	Ni	-1.95883	-1.58627	0.931459	0.791086	1.51524	1.56691	1.31559	0.97582	8.42536	6.61279	1.38	0.71	7.64	1.16	1.91	Ru	-2.2739	-2.30458	0.850487	0.550165	2.21464	2.28318	0.922132	0.485928	4.44504
A3B1/Ni3Ru/Ni3_fcc_Ru	A3B1	Ni3Ru	Ni3_fcc_Ru	-379.557	-387.574	0.297589	fcc_B	Ni	-1.95879	-1.58629	0.931459	0.791089	1.51515	1.56696	1.31575	0.975784	8.4248	6.61306	1.38	0.71	7.64	1.16	1.91	Ni	-1.95883	-1.58627	0.931459	0.791086	1.51524	1.56691	1.31559	0.97582	8.42536	6.61279	1.38	0.71	7.64	1.16	1.91	Ni	-1.95883	-1.58627	0.931459	0.791086	1.51524	1.56691	1.31559	0.97582	8.42536
A3B1/Ni3W/Ni2W1_fcc_Ni	A3B1	Ni3W	Ni2W1_fcc_Ni	-442.201	-451.584	-1.06833	fcc_A	Ni	-2.23598	-2.22504	0.867568	0.862439	1.57704	1.57758	0.871892	0.90794	5.50915	5.53576	1.38	0.71	7.64	1.16	1.91	Ni	-2.23598	-2.22504	0.867568	0.862439	1.57704	1.57758	0.871892	0.90794	5.50915	5.53576	1.38	0.71	7.64	1.16	1.91	W	-2.49606	-2.75163	0.516972	0.422957	2.50069	2.50999	-0.0518624	-0.140432	2.56255
A3B1/Ni3W/Ni3_fcc_W	A3B1	Ni3W	Ni3_fcc_W	-442.201	-449.4	1.11617	fcc_B	Ni	-2.23597	-2.22502	0.867573	0.862438	1.577	1.57752	0.871783	0.907815	5.509	5.53446	1.38	0.71	7.64	1.16	1.91	Ni	-2.23598	-2.22504	0.867568	0.862439	1.57704	1.57758	0.871892	0.90794	5.50915	5.53576	1.38	0.71	7.64	1.16	1.91	Ni	-2.23598	-2.22504	0.867568	0.862439	1.57704	1.57758	0.871892	0.90794	5.50915
A3B1/Os3Au/Au1Os2_fcc_Os	A3B1	Os3Au	Au1Os2_fcc_Os	-523.485	-533.353	-1.55327	fcc_A	Os	-2.95727	-2.95727	0.697707	0.698004	2.41551	2.41458	-0.316033	-0.316246	2.33145	2.33232	1.49	1.13	8.438	1.07766	2.2	Os	-2.95727	-2.95727	0.697707	0.698004	2.41551	2.41458	-0.316033	-0.316246	2.33145	2.33232	1.49	1.13	8.438	1.07766	2.2	Os	-2.95727	-2.95728	0.697708	0.698004	2.41552	2.41458	-0.316038	-0.316257	2.33149
A3B1/Os3Au/Os3_fcc_Au	A3B1	Os3Au	Os3_fcc_Au	-523.485	-532.873	-1.07252	fcc_B	Os	-2.95727	-2.95728	0.697708	0.698004	2.41552	2.41458	-0.316038	-0.316257	2.33149	2.33235	1.49	1.13	8.438	1.07766	2.2	Os	-2.95727	-2.95727	0.697707	0.698004	2.41551	2.41458	-0.316033	-0.316246	2.33145	2.33232	1.49	1.13	8.438	1.07766	2.2	Os	-2.95727	-2.95727	0.697707	0.698004	2.41551	2.41458	-0.316033	-0.316246	2.33145
A3B1/Os3Co/Co1Os2_fcc_Os	A3B1	Os3Co	Co1Os2_fcc_Os	-610.416	-618.981	-0.250933	fcc_A	Co	-1.8328	-1.83204	0.77217	0.772356	1.72843	1.72434	-0.335173	-0.349733	3.87154	3.85778	1.39	0.76	7.881	0.662	1.88	Os	-3.1207	-3.12071	0.694198	0.693479	2.52509	2.52634	-0.072597	-0.0752923	2.11878	2.1115	1.49	1.13	8.438	1.07766	2.2	Os	-3.12069	-3.12066	0.694195	0.693474	2.52511	2.52632	-0.0726116	-0.0753138	2.11886
A3B1/Os3Co/Os3_fcc_Co	A3B1	Os3Co	Os3_fcc_Co	-610.416	-619.293	-0.562762	fcc_B	Os	-3.1207	-3.12071	0.694198	0.693479	2.52509	2.52634	-0.072597	-0.0752923	2.11878	2.1115	1.49	1.13	8.438	1.07766	2.2	Os	-3.12069	-3.12066	0.694195	0.693474	2.52511	2.52632	-0.0726116	-0.0753138	2.11886	2.1116	1.49	1.13	8.438	1.07766	2.2	Os	-3.1207	-3.12071	0.694198	0.693479	2.52509	2.52634	-0.072597	-0.0752923	2.11878
A3B1/Os3Cr/Cr1Os2_fcc_Os	A3B1	Os3Cr	Cr1Os2_fcc_Os	-653.469	-662.388	-0.604557	fcc_A	Cr	-2.00972	-2.00468	0.51475	0.477212	2.05505	2.05359	-0.782447	-0.902142	3.34312	3.47744	1.42	0.9	6.767	0.676	1.66	Os	-3.0309	-3.01434	0.719006	0.724141	2.44132	2.45193	-0.00254443	0.0121188	2.11243	2.11428	1.49	1.13	8.438	1.07766	2.2	Os	-3.0309	-3.01434	0.719006	0.724141	2.44132	2.45193	-0.00254443	0.0121188	2.11243
A3B1/Os3Cr/Os3_fcc_Cr	A3B1	Os3Cr	Os3_fcc_Cr	-653.469	-662.108	-0.324276	fcc_B	Os	-3.0309	-3.01434	0.719006	0.724141	2.44132	2.45193	-0.00254443	0.0121188	2.11243	2.11428	1.49	1.13	8.438	1.07766	2.2	Os	-3.0309	-3.01434	0.719006	0.724141	2.44132	2.45193	-0.00254443	0.0121188	2.11243	2.11428	1.49	1.13	8.438	1.07766	2.2	Os	-3.03092	-3.01437	0.719008	0.724139	2.44133	2.45199	-0.00255076	0.0120469	2.11247
A3B1/Os3Cu/Cu1Os2_fcc_Os	A3B1	Os3Cu	Cu1Os2_fcc_Os	-541.092	-550.977	-1.57059	fcc_A	Os	-2.97598	-2.97599	0.68534	0.688815	2.47112	2.44477	-0.0524453	-0.0793338	2.28515	2.2624	1.49	1.13	8.438	1.07766	2.2	Os	-2.97596	-2.97595	0.685338	0.688818	2.47108	2.44473	-0.0524898	-0.0793491	2.28507	2.26237	1.49	1.13	8.438	1.07766	2.2	Os	-2.97596	-2.97595	0.685338	0.688818	2.47108	2.44473	-0.0524898	-0.0793491	2.28507
A3B1/Os3Cu/Os3_fcc_Cu	A3B1	Os3Cu	Os3_fcc_Cu	-541.092	-550.685	-1.27838	fcc_B	Os	-2.97596	-2.97595	0.685338	0.688818	2.47108	2.44473	-0.0524898	-0.0793491	2.28507	2.26237	1.49	1.13	8.438	1.07766	2.2	Os	-2.97596	-2.97595	0.685338	0.688818	2.47108	2.44473	-0.0524898	-0.0793491	2.28507	2.26237	1.49	1.13	8.438	1.07766	2.2	Os	-2.97598	-2.97599	0.68534	0.688815	2.47112	2.44477	-0.0524453	-0.0793338	2.28515
A3B1/Os3Fe/Fe1Os2_fcc_Os	A3B1	Os3Fe	Fe1Os2_fcc_Os	-630.553	-639.241	-0.373059	fcc_A	Fe	-2.4675	-1.74288	0.853417	0.464388	1.78472	1.87275	0.216891	-0.901795	3.6948	4.10931	1.41	0.8	7.902	0.153	1.83	Os	-3.10053	-3.10065	0.684643	0.702991	2.52977	2.55688	-0.085409	-0.0051492	2.11103	2.12547	1.49	1.13	8.438	1.07766	2.2	Os	-3.10051	-3.10069	0.684653	0.702994	2.52973	2.55693	-0.08542	-0.00517946	2.11095
A3B1/Os3Fe/Os3_fcc_Fe	A3B1	Os3Fe	Os3_fcc_Fe	-630.553	-639.463	-0.595171	fcc_B	Os	-3.10053	-3.10065	0.684643	0.702991	2.52977	2.55688	-0.085409	-0.0051492	2.11103	2.12547	1.49	1.13	8.438	1.07766	2.2	Os	-3.10051	-3.10069	0.684653	0.702994	2.52973	2.55693	-0.08542	-0.00517946	2.11095	2.12569	1.49	1.13	8.438	1.07766	2.2	Os	-3.10053	-3.10065	0.684643	0.702991	2.52977	2.55688	-0.085409	-0.0051492	2.11103
A3B1/Os3Ir/Ir1Os2_fcc_Os	A3B1	Os3Ir	Ir1Os2_fcc_Os	-641.49	-650.086	-0.281204	fcc_A	Ir	-3.19046	-3.19044	0.794868	0.794951	2.44337	2.44131	0.104942	0.101586	2.25345	2.24735	1.5	1.08	8.967	1.564	2.2	Os	-3.06566	-3.06566	0.695843	0.695819	2.53736	2.53545	-0.177707	-0.181138	2.13615	2.13191	1.49	1.13	8.438	1.07766	2.2	Os	-3.06566	-3.06566	0.695838	0.695818	2.53738	2.53545	-0.177698	-0.181141	2.13619
A3B1/Os3Ir/Os3_fcc_Ir	A3B1	Os3Ir	Os3_fcc_Ir	-641.49	-650.392	-0.588065	fcc_B	Os	-3.06566	-3.06566	0.695838	0.695818	2.53738	2.53545	-0.177698	-0.181141	2.13619	2.13194	1.49	1.13	8.438	1.07766	2.2	Os	-3.06566	-3.06566	0.695843	0.695819	2.53736	2.53545	-0.177707	-0.181138	2.13615	2.13191	1.49	1.13	8.438	1.07766	2.2	Os	-3.06566	-3.06566	0.695838	0.695818	2.53738	2.53545	-0.177698	-0.181141	2.13619
A3B1/Os3Ni/Ni1Os2_fcc_Os	A3B1	Os3Ni	Ni1Os2_fcc_Os	-582.676	-591.256	-0.26492	fcc_A	Ni	-2.25348	-2.25348	0.86428	0.864494	1.58913	1.58711	0.0168652	0.0099503	4.09386	4.08347	1.38	0.71	7.64	1.16	1.91	Os	-3.09722	-3.09723	0.696947	0.696119	2.45378	2.4568	-0.115523	-0.11507	2.14091	2.13894	1.49	1.13	8.438	1.07766	2.2	Os	-3.09724	-3.09725	0.696955	0.696127	2.45377	2.45679	-0.115507	-0.115054	2.14089
A3B1/Os3Ni/Os3_fcc_Ni	A3B1	Os3Ni	Os3_fcc_Ni	-582.676	-591.81	-0.819545	fcc_B	Os	-3.09722	-3.09723	0.696947	0.696119	2.45378	2.4568	-0.115523	-0.11507	2.14091	2.13894	1.49	1.13	8.438	1.07766	2.2	Os	-3.09724	-3.09725	0.696955	0.696127	2.45377	2.45679	-0.115507	-0.115054	2.14089	2.13891	1.49	1.13	8.438	1.07766	2.2	Os	-3.09722	-3.09723	0.696947	0.696119	2.45378	2.4568	-0.115523	-0.11507	2.14091
A3B1/Os3Pd/Os2Pd1_fcc_Os	A3B1	Os3Pd	Os2Pd1_fcc_Os	-572.102	-581.902	-1.48522	fcc_A	Os	-3.05173	-3.05173	0.689337	0.688517	2.45266	2.45608	-0.185365	-0.183968	2.15828	2.15713	1.49	1.13	8.438	1.07766	2.2	Os	-3.05166	-3.05167	0.689335	0.688515	2.45259	2.45601	-0.185267	-0.183863	2.158	2.15686	1.49	1.13	8.438	1.07766	2.2	Os	-3.05173	-3.05173	0.689337	0.688517	2.45266	2.45608	-0.185365	-0.183968	2.15828
A3B1/Os3Pd/Os3_fcc_Pd	A3B1	Os3Pd	Os3_fcc_Pd	-572.102	-581.206	-0.789571	fcc_B	Os	-3.05166	-3.05167	0.689335	0.688515	2.45259	2.45601	-0.185267	-0.183863	2.158	2.15686	1.49	1.13	8.438	1.07766	2.2	Os	-3.05173	-3.05173	0.689337	0.688517	2.45266	2.45608	-0.185365	-0.183968	2.15828	2.15713	1.49	1.13	8.438	1.07766	2.2	Os	-3.05173	-3.05173	0.689337	0.688517	2.45266	2.45608	-0.185365	-0.183968	2.15828
A3B1/Os3Pt/Os2Pt1_fcc_Os	A3B1	Os3Pt	Os2Pt1_fcc_Os	-593.991	-603.695	-1.38943	fcc_A	Os	-3.04581	-3.04583	0.70278	0.703209	2.46183	2.46092	-0.279453	-0.279248	2.1991	2.19962	1.49	1.13	8.438	1.07766	2.2	Os	-3.04577	-3.0458	0.702779	0.703206	2.46182	2.4609	-0.279418	-0.279227	2.19905	2.19954	1.49	1.13	8.438	1.07766	2.2	Os	-3.04581	-3.04583	0.70278	0.703209	2.46183	2.46092	-0.279453	-0.279248	2.1991
A3B1/Os3Pt/Os3_fcc_Pt	A3B1	Os3Pt	Os3_fcc_Pt	-593.991	-603.025	-0.7195	fcc_B	Os	-3.04577	-3.0458	0.702779	0.703206	2.46182	2.4609	-0.279418	-0.279227	2.19905	2.19954	1.49	1.13	8.438	1.07766	2.2	Os	-3.04581	-3.04583	0.70278	0.703209	2.46183	2.46092	-0.279453	-0.279248	2.1991	2.19962	1.49	1.13	8.438	1.07766	2.2	Os	-3.04581	-3.04583	0.70278	0.703209	2.46183	2.46092	-0.279453	-0.279248	2.1991
A3B1/Os3Re/Os2Re1_fcc_Os	A3B1	Os3Re	Os2Re1_fcc_Os	-698.829	-707.804	-0.66048	fcc_A	Os	-3.05328	-3.05321	0.732125	0.730276	2.48342	2.48916	-0.0417501	-0.0445013	2.20695	2.19062	1.49	1.13	8.438	1.07766	2.2	Os	-3.05328	-3.05321	0.732125	0.730276	2.48342	2.48916	-0.0417501	-0.0445013	2.20695	2.19062	1.49	1.13	8.438	1.07766	2.2	Re	-3.04078	-3.04074	0.634107	0.63211	2.59845	2.60305	-0.276722	-0.281852	2.13512
A3B1/Os3Re/Os3_fcc_Re	A3B1	Os3Re	Os3_fcc_Re	-698.829	-707.229	-0.085019	fcc_B	Os	-3.05328	-3.05321	0.732125	0.730276	2.48342	2.48916	-0.0417501	-0.0445013	2.20695	2.19062	1.49	1.13	8.438	1.07766	2.2	Os	-3.05328	-3.05321	0.732125	0.730276	2.48342	2.48916	-0.0417501	-0.0445013	2.20695	2.19062	1.49	1.13	8.438	1.07766	2.2	Os	-3.05329	-3.05321	0.732132	0.730276	2.48342	2.48917	-0.0418257	-0.0444935	2.20692
A3B1/Os3Rh/Os2Rh1_fcc_Os	A3B1	Os3Rh	Os2Rh1_fcc_Os	-616.008	-625.757	-1.43467	fcc_A	Os	-3.07627	-3.07627	0.697731	0.697609	2.48975	2.48666	-0.136855	-0.143079	2.08192	2.07307	1.49	1.13	8.438	1.07766	2.2	Os	-3.0763	-3.0763	0.697732	0.697605	2.48976	2.48669	-0.136881	-0.143097	2.08192	2.07307	1.49	1.13	8.438	1.07766	2.2	Os	-3.07627	-3.07627	0.697731	0.697609	2.48975	2.48666	-0.136855	-0.143079	2.08192
A3B1/Os3Rh/Os3_fcc_Rh	A3B1	Os3Rh	Os3_fcc_Rh	-616.008	-624.872	-0.549552	fcc_B	Os	-3.0763	-3.0763	0.697732	0.697605	2.48976	2.48669	-0.136881	-0.143097	2.08192	2.07307	1.49	1.13	8.438	1.07766	2.2	Os	-3.07627	-3.07627	0.697731	0.697609	2.48975	2.48666	-0.136855	-0.143079	2.08192	2.07307	1.49	1.13	8.438	1.07766	2.2	Os	-3.07627	-3.07627	0.697731	0.697609	2.48975	2.48666	-0.136855	-0.143079	2.08192
A3B1/Os3Ru/Os2Ru1_fcc_Os	A3B1	Os3Ru	Os2Ru1_fcc_Os	-645.113	-654.045	-0.617512	fcc_A	Os	-3.0108	-3.01079	0.711778	0.71216	2.44091	2.44041	-0.103918	-0.102838	2.09369	2.09558	1.49	1.13	8.438	1.07766	2.2	Os	-3.0108	-3.01079	0.711778	0.71216	2.44091	2.44041	-0.103918	-0.102838	2.09369	2.09558	1.49	1.13	8.438	1.07766	2.2	Ru	-2.74086	-2.74085	0.737682	0.737938	2.32904	2.32898	-0.164781	-0.163636	2.28701
A3B1/Os3Ru/Os3_fcc_Ru	A3B1	Os3Ru	Os3_fcc_Ru	-645.113	-654.161	-0.733265	fcc_B	Os	-3.01081	-3.01081	0.71178	0.712161	2.44091	2.44041	-0.103899	-0.102816	2.09361	2.09548	1.49	1.13	8.438	1.07766	2.2	Os	-3.0108	-3.01079	0.711778	0.71216	2.44091	2.44041	-0.103918	-0.102838	2.09369	2.09558	1.49	1.13	8.438	1.07766	2.2	Os	-3.0108	-3.01079	0.711778	0.71216	2.44091	2.44041	-0.103918	-0.102838	2.09369
A3B1/Os3W/Os2W1_fcc_Os	A3B1	Os3W	Os2W1_fcc_Os	-712.217	-721.23	-0.698551	fcc_A	Os	-2.87559	-2.87558	0.758758	0.758077	2.32153	2.32453	-0.0241422	-0.0225065	2.2731	2.27292	1.49	1.13	8.438	1.07766	2.2	Os	-2.87559	-2.87558	0.758758	0.758077	2.32153	2.32453	-0.0241422	-0.0225065	2.2731	2.27292	1.49	1.13	8.438	1.07766	2.2	W	-2.94918	-2.94917	0.608981	0.610944	2.65214	2.6478	-0.355802	-0.354231	2.02854
A3B1/Os3W/Os3_fcc_W	A3B1	Os3W	Os3_fcc_W	-712.217	-720.687	-0.154642	fcc_B	Os	-2.87559	-2.87558	0.758758	0.758077	2.32153	2.32453	-0.0241422	-0.0225065	2.2731	2.27292	1.49	1.13	8.438	1.07766	2.2	Os	-2.87559	-2.87558	0.758758	0.758077	2.32153	2.32453	-0.0241422	-0.0225065	2.2731	2.27292	1.49	1.13	8.438	1.07766	2.2	Os	-2.87558	-2.87557	0.75876	0.758074	2.32151	2.32453	-0.0241562	-0.0225058	2.27312
A3B1/Pd3Ag/Ag1Pd2_fcc_Pd	A3B1	Pd3Ag	Ag1Pd2_fcc_Pd	-279.562	-287.563	0.313574	fcc_A	Pd	-1.73671	-1.73671	0.890673	0.891405	1.90876	1.89209	1.78462	1.75797	9.01747	8.96259	1.52	0.94	8.34	0.56	2.2	Pd	-1.73671	-1.73671	0.890673	0.891405	1.90876	1.89209	1.78462	1.75797	9.01747	8.96259	1.52	0.94	8.34	0.56	2.2	Pd	-1.73672	-1.73671	0.890672	0.891401	1.90877	1.89202	1.78457	1.75772	9.01724
A3B1/Pd3Ag/Pd3_fcc_Ag	A3B1	Pd3Ag	Pd3_fcc_Ag	-279.562	-287.418	0.458232	fcc_B	Pd	-1.73671	-1.73671	0.890673	0.891405	1.90876	1.89209	1.78462	1.75797	9.01747	8.96259	1.52	0.94	8.34	0.56	2.2	Pd	-1.73671	-1.73671	0.890673	0.891405	1.90876	1.89209	1.78462	1.75797	9.01747	8.96259	1.52	0.94	8.34	0.56	2.2	Pd	-1.73672	-1.73671	0.890672	0.891401	1.90877	1.89202	1.78457	1.75772	9.01724
A3B1/Pd3Au/Au1Pd2_fcc_Pd	A3B1	Pd3Au	Au1Pd2_fcc_Pd	-289.274	-296.52	1.0682	fcc_A	Au	-2.95898	-2.95898	0.943857	0.94428	1.99683	1.98697	2.36352	2.35754	10.6407	10.6538	1.59	1.01	9.23	2.31	2.54	Pd	-1.75827	-1.75827	0.885749	0.886	1.92318	1.91915	1.56569	1.56342	8.24382	8.27393	1.52	0.94	8.34	0.56	2.2	Pd	-1.75827	-1.75826	0.88574	0.885994	1.92325	1.91913	1.56576	1.56328	8.24336
A3B1/Pd3Au/Pd3_fcc_Au	A3B1	Pd3Au	Pd3_fcc_Au	-289.274	-297.232	0.356205	fcc_B	Pd	-1.75827	-1.75826	0.88574	0.885994	1.92325	1.91913	1.56576	1.56328	8.24336	8.27257	1.52	0.94	8.34	0.56	2.2	Pd	-1.75827	-1.75827	0.885749	0.886	1.92318	1.91915	1.56569	1.56342	8.24382	8.27393	1.52	0.94	8.34	0.56	2.2	Pd	-1.75827	-1.75827	0.885749	0.886	1.92318	1.91915	1.56569	1.56342	8.24382
A3B1/Pd3Co/Co1Pd2_fcc_Pd	A3B1	Pd3Co	Co1Pd2_fcc_Pd	-341.604	-349.7	0.218726	fcc_A	Co	-2.45761	-1.11751	0.95962	0.515675	1.55418	1.5722	2.43609	0.856932	14.1301	8.4177	1.39	0.76	7.881	0.662	1.88	Pd	-2.24715	-2.22192	0.921855	0.857082	1.9771	2.00576	1.70054	1.63805	8.21436	7.58502	1.52	0.94	8.34	0.56	2.2	Pd	-2.24713	-2.22193	0.921849	0.857078	1.97722	2.00584	1.70078	1.63806	8.21489
A3B1/Pd3Co/Pd3_fcc_Co	A3B1	Pd3Co	Pd3_fcc_Co	-341.604	-348.962	0.956761	fcc_B	Pd	-2.24715	-2.22192	0.921855	0.857082	1.9771	2.00576	1.70054	1.63805	8.21436	7.58502	1.52	0.94	8.34	0.56	2.2	Pd	-2.24713	-2.22193	0.921849	0.857078	1.97722	2.00584	1.70078	1.63806	8.21489	7.58502	1.52	0.94	8.34	0.56	2.2	Pd	-2.24715	-2.22192	0.921855	0.857082	1.9771	2.00576	1.70054	1.63805	8.21436
A3B1/Pd3Cr/Cr1Pd2_fcc_Pd	A3B1	Pd3Cr	Cr1Pd2_fcc_Pd	-387.876	-396.263	-0.0731022	fcc_A	Cr	-1.38791	-2.34477	0.794383	0.0848188	1.76803	1.8031	1.04162	-0.896543	6.97331	6.6341	1.42	0.9	6.767	0.676	1.66	Pd	-2.18025	-2.21433	0.891476	0.898746	1.87413	1.91821	1.49842	1.77526	7.26425	8.05384	1.52	0.94	8.34	0.56	2.2	Pd	-2.18025	-2.21433	0.891476	0.898746	1.87413	1.91821	1.49842	1.77526	7.26425
A3B1/Pd3Cr/Pd3_fcc_Cr	A3B1	Pd3Cr	Pd3_fcc_Cr	-387.876	-395.517	0.673536	fcc_B	Pd	-2.18025	-2.21433	0.891476	0.898746	1.87413	1.91821	1.49842	1.77526	7.26425	8.05384	1.52	0.94	8.34	0.56	2.2	Pd	-2.18025	-2.21433	0.891476	0.898746	1.87413	1.91821	1.49842	1.77526	7.26425	8.05384	1.52	0.94	8.34	0.56	2.2	Pd	-2.18024	-2.21432	0.89148	0.898741	1.87413	1.91823	1.49846	1.77527	7.26435
A3B1/Pd3Cu/Cu1Pd2_fcc_Pd	A3B1	Pd3Cu	Cu1Pd2_fcc_Pd	-297.975	-305.251	1.03881	fcc_A	Cu	-1.60353	-1.60358	0.953925	0.953676	1.4279	1.45334	2.87859	3.04961	18.3511	20.033	1.41	0.67	7.73	1.24	1.9	Pd	-1.95067	-1.95068	0.88313	0.882898	2.09365	2.11954	1.87594	1.96443	8.53814	9.15763	1.52	0.94	8.34	0.56	2.2	Pd	-1.95066	-1.95066	0.883133	0.882899	2.09362	2.11952	1.87599	1.96442	8.53859
A3B1/Pd3Cu/Pd3_fcc_Cu	A3B1	Pd3Cu	Pd3_fcc_Cu	-297.975	-305.634	0.655363	fcc_B	Pd	-1.95067	-1.95068	0.88313	0.882898	2.09365	2.11954	1.87594	1.96443	8.53814	9.15763	1.52	0.94	8.34	0.56	2.2	Pd	-1.95066	-1.95066	0.883133	0.882899	2.09362	2.11952	1.87599	1.96442	8.53859	9.15781	1.52	0.94	8.34	0.56	2.2	Pd	-1.95067	-1.95068	0.88313	0.882898	2.09365	2.11954	1.87594	1.96443	8.53814
A3B1/Pd3Fe/Fe1Pd2_fcc_Pd	A3B1	Pd3Fe	Fe1Pd2_fcc_Pd	-369.79	-377.664	0.440722	fcc_A	Fe	-3.1441	-1.5261	0.963207	0.285729	1.65634	1.66051	2.7861	0.458907	14.8502	7.08434	1.41	0.8	7.902	0.153	1.83	Pd	-2.25017	-2.23694	0.923537	0.860679	1.94252	1.98813	1.639	1.63658	8.13048	7.50651	1.52	0.94	8.34	0.56	2.2	Pd	-2.25018	-2.23695	0.92354	0.860678	1.9424	1.98811	1.63886	1.63654	8.13035
A3B1/Pd3Fe/Pd3_fcc_Fe	A3B1	Pd3Fe	Pd3_fcc_Fe	-369.79	-375.579	2.52638	fcc_B	Pd	-2.25017	-2.23694	0.923537	0.860679	1.94252	1.98813	1.639	1.63658	8.13048	7.50651	1.52	0.94	8.34	0.56	2.2	Pd	-2.25018	-2.23695	0.92354	0.860678	1.9424	1.98811	1.63886	1.63654	8.13035	7.5063	1.52	0.94	8.34	0.56	2.2	Pd	-2.25017	-2.23694	0.923537	0.860679	1.94252	1.98813	1.639	1.63658	8.13048
A3B1/Pd3Ir/Ir1Pd2_fcc_Pd	A3B1	Pd3Ir	Ir1Pd2_fcc_Pd	-363.382	-371.912	-0.215105	fcc_A	Ir	-2.09655	-2.09655	0.761817	0.762668	2.25856	2.2431	0.749758	0.723863	4.52393	4.46973	1.5	1.08	8.967	1.564	2.2	Pd	-2.23462	-2.23462	0.884796	0.885319	1.97934	1.96847	1.37646	1.35666	6.99708	6.94739	1.52	0.94	8.34	0.56	2.2	Pd	-2.23463	-2.23463	0.884803	0.88532	1.97926	1.96841	1.37641	1.35652	6.99721
A3B1/Pd3Ir/Pd3_fcc_Ir	A3B1	Pd3Ir	Pd3_fcc_Ir	-363.382	-370.734	0.963582	fcc_B	Pd	-2.23462	-2.23462	0.884796	0.885319	1.97934	1.96847	1.37646	1.35666	6.99708	6.94739	1.52	0.94	8.34	0.56	2.2	Pd	-2.23463	-2.23463	0.884803	0.88532	1.97926	1.96841	1.37641	1.35652	6.99721	6.94698	1.52	0.94	8.34	0.56	2.2	Pd	-2.23462	-2.23462	0.884796	0.885319	1.97934	1.96847	1.37646	1.35666	6.99708
A3B1/Pd3Ni/Ni1Pd2_fcc_Pd	A3B1	Pd3Ni	Ni1Pd2_fcc_Pd	-318.48	-326.552	0.242618	fcc_A	Ni	-1.65718	-1.02394	0.951905	0.749975	1.44971	1.459	2.14784	1.3963	13.9422	10.9815	1.38	0.71	7.64	1.16	1.91	Pd	-2.10214	-2.07102	0.9142	0.859121	1.97759	1.9858	1.73997	1.66243	8.28797	7.8525	1.52	0.94	8.34	0.56	2.2	Pd	-2.10216	-2.07101	0.914215	0.859117	1.97747	1.98582	1.73988	1.6624	8.28837
A3B1/Pd3Ni/Pd3_fcc_Ni	A3B1	Pd3Ni	Pd3_fcc_Ni	-318.48	-326.139	0.656065	fcc_B	Pd	-2.10214	-2.07102	0.9142	0.859121	1.97759	1.9858	1.73997	1.66243	8.28797	7.8525	1.52	0.94	8.34	0.56	2.2	Pd	-2.10216	-2.07101	0.914215	0.859117	1.97747	1.98582	1.73988	1.6624	8.28837	7.8514	1.52	0.94	8.34	0.56	2.2	Pd	-2.10214	-2.07102	0.9142	0.859121	1.97759	1.9858	1.73997	1.66243	8.28797
A3B1/Pd3Os/Os1Pd2_fcc_Pd	A3B1	Pd3Os	Os1Pd2_fcc_Pd	-389.402	-398.413	-0.69585	fcc_A	Os	-2.11619	-2.1515	0.790389	0.515463	2.28231	2.30756	0.492935	0.0755244	3.78323	3.42599	1.49	1.13	8.438	1.07766	2.2	Pd	-2.50167	-2.51012	0.890326	0.885209	1.93584	1.93579	1.14694	1.1713	5.89172	5.88453	1.52	0.94	8.34	0.56	2.2	Pd	-2.50169	-2.51014	0.890322	0.88521	1.93586	1.9358	1.14679	1.17126	5.89109
A3B1/Pd3Os/Pd3_fcc_Os	A3B1	Pd3Os	Pd3_fcc_Os	-389.402	-396.174	1.54228	fcc_B	Pd	-2.50167	-2.51012	0.890326	0.885209	1.93584	1.93579	1.14694	1.1713	5.89172	5.88453	1.52	0.94	8.34	0.56	2.2	Pd	-2.50169	-2.51014	0.890322	0.88521	1.93586	1.9358	1.14679	1.17126	5.89109	5.88485	1.52	0.94	8.34	0.56	2.2	Pd	-2.50167	-2.51012	0.890326	0.885209	1.93584	1.93579	1.14694	1.1713	5.89172
A3B1/Pd3Pt/Pd2Pt1_fcc_Pd	A3B1	Pd3Pt	Pd2Pt1_fcc_Pd	-330.854	-339.007	0.161682	fcc_A	Pd	-1.98891	-1.97164	0.894766	0.87548	1.89557	1.88529	1.3753	1.31408	7.31364	7.0652	1.52	0.94	8.34	0.56	2.2	Pd	-1.98893	-1.97163	0.894769	0.875483	1.89556	1.88527	1.37524	1.31417	7.31371	7.06566	1.52	0.94	8.34	0.56	2.2	Pt	-2.26682	-2.26312	0.871628	0.85174	2.07616	2.04766	1.24204	1.14868	5.97929
A3B1/Pd3Pt/Pd3_fcc_Pt	A3B1	Pd3Pt	Pd3_fcc_Pt	-330.854	-338.721	0.448011	fcc_B	Pd	-1.98891	-1.97164	0.894766	0.87548	1.89557	1.88529	1.3753	1.31408	7.31364	7.0652	1.52	0.94	8.34	0.56	2.2	Pd	-1.98891	-1.97164	0.894766	0.87548	1.89557	1.88529	1.3753	1.31408	7.31364	7.0652	1.52	0.94	8.34	0.56	2.2	Pd	-1.98893	-1.97163	0.894769	0.875483	1.89556	1.88527	1.37524	1.31417	7.31371
A3B1/Pd3Re/Pd2Re1_fcc_Pd	A3B1	Pd3Re	Pd2Re1_fcc_Pd	-411.389	-420.626	-0.923034	fcc_A	Re	-2.07947	-2.59977	0.767075	0.317095	2.2784	2.32488	0.21009	-0.386023	3.33712	3.28964	1.52	1.2	7.834	0.06	1.6
A3B1/Pd3Re/Pd3_fcc_Re	A3B1	Pd3Re	Pd3_fcc_Re	-411.389	-417.748	1.9553	fcc_B	Pd	-2.7656	-2.78571	0.905377	0.876715	1.88448	1.91247	0.975947	1.11167	5.0974	5.15664	1.52	0.94	8.34	0.56	2.2	Pd	-2.7656	-2.78571	0.905377	0.876715	1.88448	1.91247	0.975947	1.11167	5.0974	5.15664	1.52	0.94	8.34	0.56	2.2	Pd	-2.76562	-2.78571	0.905369	0.876708	1.88459	1.91253	0.976125	1.11179	5.09812
A3B1/Pd3Rh/Pd2Rh1_fcc_Pd	A3B1	Pd3Rh	Pd2Rh1_fcc_Pd	-342.218	-350.798	-0.265305	fcc_A	Pd	-2.11133	-2.08008	0.904607	0.867495	1.91002	1.90254	1.58337	1.51239	7.95053	7.55819	1.52	0.94	8.34	0.56	2.2	Pd	-2.11133	-2.08008	0.904607	0.867495	1.91002	1.90254	1.58337	1.51239	7.95053	7.55819	1.52	0.94	8.34	0.56	2.2	Rh	-1.87587	-1.7798	0.83039	0.734566	2.03965	2.03837	1.10724	0.911327	6.11328
A3B1/Pd3Rh/Pd3_fcc_Rh	A3B1	Pd3Rh	Pd3_fcc_Rh	-342.218	-350.027	0.505405	fcc_B	Pd	-2.11133	-2.08008	0.904607	0.867495	1.91002	1.90254	1.58337	1.51239	7.95053	7.55819	1.52	0.94	8.34	0.56	2.2	Pd	-2.11133	-2.08008	0.904607	0.867495	1.91002	1.90254	1.58337	1.51239	7.95053	7.55819	1.52	0.94	8.34	0.56	2.2	Pd	-2.11133	-2.0801	0.904608	0.867497	1.91005	1.90253	1.58349	1.51239	7.95116
A3B1/Pd3Ru/Pd2Ru1_fcc_Pd	A3B1	Pd3Ru	Pd2Ru1_fcc_Pd	-365.386	-374.161	-0.460133	fcc_A	Pd	-2.33473	-2.31047	0.927265	0.856587	1.82888	1.86766	1.23011	1.25238	6.47385	6.0582	1.52	0.94	8.34	0.56	2.2	Pd	-2.33476	-2.31047	0.927272	0.856601	1.82886	1.86753	1.23012	1.25226	6.4744	6.05821	1.52	0.94	8.34	0.56	2.2	Ru	-2.19695	-2.00105	0.881258	0.471738	2.04482	2.10347	0.917888	0.216923	5.0651
A3B1/Pd3Ru/Pd3_fcc_Ru	A3B1	Pd3Ru	Pd3_fcc_Ru	-365.386	-372.517	1.18392	fcc_B	Pd	-2.33473	-2.31047	0.927265	0.856587	1.82888	1.86766	1.23011	1.25238	6.47385	6.0582	1.52	0.94	8.34	0.56	2.2	Pd	-2.33473	-2.31047	0.927265	0.856587	1.82888	1.86766	1.23011	1.25238	6.47385	6.0582	1.52	0.94	8.34	0.56	2.2	Pd	-2.33476	-2.31047	0.927272	0.856601	1.82886	1.86753	1.23012	1.25226	6.4744
A3B1/Pd3W/Pd2W1_fcc_Pd	A3B1	Pd3W	Pd2W1_fcc_Pd	-429.068	-438.611	-1.22835	fcc_A	W	-2.02126	-2.89646	0.609481	0.278128	2.3393	2.37518	-0.223073	-0.660015	3.02216	3.28976	1.56	1.27	7.864	0.816	2.36
A3B1/Pd3W/Pd3_fcc_W	A3B1	Pd3W	Pd3_fcc_W	-429.068	-435.043	2.33932	fcc_B	Pd	-3.08304	-3.1009	0.895511	0.887073	1.89065	1.9066	0.987317	1.12423	4.64555	4.89269	1.52	0.94	8.34	0.56	2.2	Pd	-3.08304	-3.1009	0.895511	0.887073	1.89065	1.9066	0.987317	1.12423	4.64555	4.89269	1.52	0.94	8.34	0.56	2.2	Pd	-3.08305	-3.10089	0.895505	0.887068	1.89075	1.90661	0.987393	1.12419	4.64593
A3B1/Pt3Ag/Ag1Pt2_fcc_Pt	A3B1	Pt3Ag	Ag1Pt2_fcc_Pt	-317.142	-325.399	0.0572802	fcc_A	Pt	-2.35813	-2.35813	0.872972	0.873017	2.03686	2.03629	0.672308	0.67132	4.52228	4.52077	1.53	1.04	9	2.13	2.28	Pt	-2.35813	-2.35813	0.872972	0.873017	2.03686	2.03629	0.672308	0.67132	4.52228	4.52077	1.53	1.04	9	2.13	2.28	Pt	-2.35814	-2.35814	0.872979	0.873018	2.03682	2.03632	0.672155	0.67131	4.52243
A3B1/Pt3Ag/Pt3_fcc_Ag	A3B1	Pt3Ag	Pt3_fcc_Ag	-317.142	-325.098	0.358596	fcc_B	Pt	-2.35813	-2.35813	0.872972	0.873017	2.03686	2.03629	0.672308	0.67132	4.52228	4.52077	1.53	1.04	9	2.13	2.28	Pt	-2.35813	-2.35813	0.872972	0.873017	2.03686	2.03629	0.672308	0.67132	4.52228	4.52077	1.53	1.04	9	2.13	2.28	Pt	-2.35814	-2.35814	0.872979	0.873018	2.03682	2.03632	0.672155	0.67131	4.52243
A3B1/Pt3Au/Au1Pt2_fcc_Pt	A3B1	Pt3Au	Au1Pt2_fcc_Pt	-323.476	-330.875	0.915193	fcc_A	Au	-3.22306	-3.22306	0.947472	0.947867	1.84168	1.83435	1.42453	1.41016	6.66222	6.61432	1.59	1.01	9.23	2.31	2.54	Pt	-2.36009	-2.36009	0.868924	0.869334	2.06318	2.05812	0.547247	0.538328	4.22386	4.21144	1.53	1.04	9	2.13	2.28	Pt	-2.36013	-2.36013	0.86893	0.869338	2.06319	2.05813	0.547113	0.53819	4.22399
A3B1/Pt3Au/Pt3_fcc_Au	A3B1	Pt3Au	Pt3_fcc_Au	-323.476	-331.461	0.328922	fcc_B	Pt	-2.36009	-2.36009	0.868924	0.869334	2.06318	2.05812	0.547247	0.538328	4.22386	4.21144	1.53	1.04	9	2.13	2.28	Pt	-2.36013	-2.36013	0.86893	0.869338	2.06319	2.05813	0.547113	0.53819	4.22399	4.21151	1.53	1.04	9	2.13	2.28	Pt	-2.36009	-2.36009	0.868924	0.869334	2.06318	2.05812	0.547247	0.538328	4.22386
A3B1/Pt3Co/Co1Pt2_fcc_Pt	A3B1	Pt3Co	Co1Pt2_fcc_Pt	-387.611	-396.266	-0.339973	fcc_A	Co	-1.2297	-2.48654	0.53297	0.957948	1.50055	1.44528	-0.621587	0.938083	6.43377	7.7101	1.39	0.76	7.881	0.662	1.88	Pt	-2.73407	-2.7217	0.872093	0.872256	2.11959	2.11629	0.596118	0.571854	3.85985	3.8345	1.53	1.04	9	2.13	2.28	Pt	-2.7341	-2.72169	0.872091	0.872255	2.11957	2.11627	0.596012	0.57184	3.8595
A3B1/Pt3Co/Pt3_fcc_Co	A3B1	Pt3Co	Pt3_fcc_Co	-387.611	-393.952	1.974	fcc_B	Pt	-2.73407	-2.7217	0.872093	0.872256	2.11959	2.11629	0.596118	0.571854	3.85985	3.8345	1.53	1.04	9	2.13	2.28	Pt	-2.7341	-2.72169	0.872091	0.872255	2.11957	2.11627	0.596012	0.57184	3.8595	3.8343	1.53	1.04	9	2.13	2.28	Pt	-2.73407	-2.7217	0.872093	0.872256	2.11959	2.11629	0.596118	0.571854	3.85985
A3B1/Pt3Cr/Cr1Pt2_fcc_Pt	A3B1	Pt3Cr	Cr1Pt2_fcc_Pt	-437.779	-446.069	0.0241006	fcc_A	Cr	-1.49344	-2.41496	0.780098	0.112846	1.65588	1.80012	-0.30187	-1.89679	4.74995	7.71181	1.42	0.9	6.767	0.676	1.66	Pt	-2.74726	-2.79164	0.868567	0.878728	2.05207	2.1122	0.471522	0.722857	3.3582	3.75644	1.53	1.04	9	2.13	2.28	Pt	-2.74726	-2.79164	0.868567	0.878728	2.05207	2.1122	0.471522	0.722857	3.3582
A3B1/Pt3Cr/Pt3_fcc_Cr	A3B1	Pt3Cr	Pt3_fcc_Cr	-437.779	-444.901	1.19285	fcc_B	Pt	-2.74726	-2.79164	0.868567	0.878728	2.05207	2.1122	0.471522	0.722857	3.3582	3.75644	1.53	1.04	9	2.13	2.28	Pt	-2.74726	-2.79164	0.868567	0.878728	2.05207	2.1122	0.471522	0.722857	3.3582	3.75644	1.53	1.04	9	2.13	2.28	Pt	-2.74726	-2.79164	0.868573	0.87873	2.052	2.11215	0.471398	0.722792	3.35799
A3B1/Pt3Cu/Cu1Pt2_fcc_Pt	A3B1	Pt3Cu	Cu1Pt2_fcc_Pt	-340.862	-348.267	0.909636	fcc_A	Cu	-1.94432	-1.94432	0.955431	0.955306	1.30678	1.30981	1.47436	1.4899	12.1758	12.2259	1.41	0.67	7.73	1.24	1.9	Pt	-2.58337	-2.58338	0.865944	0.865858	2.23299	2.23427	0.868072	0.869831	4.65523	4.65817	1.53	1.04	9	2.13	2.28	Pt	-2.58332	-2.58333	0.86594	0.865862	2.23298	2.23416	0.868238	0.86984	4.65558
A3B1/Pt3Cu/Pt3_fcc_Cu	A3B1	Pt3Cu	Pt3_fcc_Cu	-340.862	-348.599	0.577945	fcc_B	Pt	-2.58337	-2.58338	0.865944	0.865858	2.23299	2.23427	0.868072	0.869831	4.65523	4.65817	1.53	1.04	9	2.13	2.28	Pt	-2.58332	-2.58333	0.86594	0.865862	2.23298	2.23416	0.868238	0.86984	4.65558	4.65815	1.53	1.04	9	2.13	2.28	Pt	-2.58337	-2.58338	0.865944	0.865858	2.23299	2.23427	0.868072	0.869831	4.65523
A3B1/Pt3Fe/Fe1Pt2_fcc_Pt	A3B1	Pt3Fe	Fe1Pt2_fcc_Pt	-411.034	-419.734	-0.384637	fcc_A	Fe	-1.19649	-1.29818	0.637084	0.66175	1.53131	1.5464	-0.425159	-0.278182	5.85346	5.77386	1.41	0.8	7.902	0.153	1.83	Pt	-2.71541	-2.7289	0.890515	0.849397	2.06952	2.09697	0.632989	0.633045	4.01622	3.82763	1.53	1.04	9	2.13	2.28	Pt	-2.71539	-2.72888	0.890521	0.849405	2.0695	2.09691	0.633027	0.633036	4.01641
A3B1/Pt3Fe/Pt3_fcc_Fe	A3B1	Pt3Fe	Pt3_fcc_Fe	-411.034	-422.076	-2.72704	fcc_B	Pt	-2.71541	-2.7289	0.890515	0.849397	2.06952	2.09697	0.632989	0.633045	4.01622	3.82763	1.53	1.04	9	2.13	2.28	Pt	-2.71539	-2.72888	0.890521	0.849405	2.0695	2.09691	0.633027	0.633036	4.01641	3.82782	1.53	1.04	9	2.13	2.28	Pt	-2.71541	-2.7289	0.890515	0.849397	2.06952	2.09697	0.632989	0.633045	4.01622
A3B1/Pt3Ir/Ir1Pt2_fcc_Pt	A3B1	Pt3Ir	Ir1Pt2_fcc_Pt	-407.857	-416.138	0.033311	fcc_A	Ir	-2.41731	-2.41727	0.770913	0.771266	2.26338	2.25907	0.012582	0.00404812	2.95221	2.93774	1.5	1.08	8.967	1.564	2.2	Pt	-2.6964	-2.69639	0.868645	0.868968	2.09705	2.09274	0.369712	0.360387	3.34629	3.32271	1.53	1.04	9	2.13	2.28	Pt	-2.6964	-2.6964	0.868646	0.868964	2.09703	2.09278	0.369635	0.360427	3.34628
A3B1/Pt3Ir/Pt3_fcc_Ir	A3B1	Pt3Ir	Pt3_fcc_Ir	-407.857	-415.542	0.629856	fcc_B	Pt	-2.6964	-2.69639	0.868645	0.868968	2.09705	2.09274	0.369712	0.360387	3.34629	3.32271	1.53	1.04	9	2.13	2.28	Pt	-2.6964	-2.6964	0.868646	0.868964	2.09703	2.09278	0.369635	0.360427	3.34628	3.32292	1.53	1.04	9	2.13	2.28	Pt	-2.6964	-2.69639	0.868645	0.868968	2.09705	2.09274	0.369712	0.360387	3.34629
A3B1/Pt3Ni/Ni1Pt2_fcc_Pt	A3B1	Pt3Ni	Ni1Pt2_fcc_Pt	-364.12	-371.882	0.552781	fcc_A	Ni	-1.1185	-1.56974	0.784367	0.932789	1.37809	1.35077	-0.209813	0.278743	7.24778	7.65074	1.38	0.71	7.64	1.16	1.91	Pt	-2.67015	-2.65372	0.855714	0.883317	2.13345	2.11506	0.603078	0.6055	3.85792	3.94334	1.53	1.04	9	2.13	2.28	Pt	-2.67015	-2.65369	0.85571	0.883325	2.13347	2.11502	0.603017	0.605593	3.85788
A3B1/Pt3Ni/Pt3_fcc_Ni	A3B1	Pt3Ni	Pt3_fcc_Ni	-364.12	-371.903	0.531075	fcc_B	Pt	-2.67015	-2.65372	0.855714	0.883317	2.13345	2.11506	0.603078	0.6055	3.85792	3.94334	1.53	1.04	9	2.13	2.28	Pt	-2.67015	-2.65369	0.85571	0.883325	2.13347	2.11502	0.603017	0.605593	3.85788	3.94333	1.53	1.04	9	2.13	2.28	Pt	-2.67015	-2.65372	0.855714	0.883317	2.13345	2.11506	0.603078	0.6055	3.85792
A3B1/Pt3Os/Os1Pt2_fcc_Pt	A3B1	Pt3Os	Os1Pt2_fcc_Pt	-437.768	-446.532	-0.449389	fcc_A	Os	-2.29591	-2.30544	0.691102	0.653278	2.32207	2.3322	-0.367504	-0.40631	2.75615	2.78186	1.49	1.13	8.438	1.07766	2.2	Pt	-2.91702	-2.91756	0.872021	0.869482	2.09341	2.09633	0.318067	0.327337	2.99459	3.01309	1.53	1.04	9	2.13	2.28	Pt	-2.917	-2.91759	0.872025	0.86948	2.09339	2.09637	0.318065	0.327309	2.99463
A3B1/Pt3Os/Pt3_fcc_Os	A3B1	Pt3Os	Pt3_fcc_Os	-437.768	-445.137	0.946301	fcc_B	Pt	-2.91702	-2.91756	0.872021	0.869482	2.09341	2.09633	0.318067	0.327337	2.99459	3.01309	1.53	1.04	9	2.13	2.28	Pt	-2.917	-2.91759	0.872025	0.86948	2.09339	2.09637	0.318065	0.327309	2.99463	3.01305	1.53	1.04	9	2.13	2.28	Pt	-2.91702	-2.91756	0.872021	0.869482	2.09341	2.09633	0.318067	0.327337	2.99459
A3B1/Pt3Pd/Pd1Pt2_fcc_Pt	A3B1	Pt3Pd	Pd1Pt2_fcc_Pt	-358.336	-366.359	0.290936	fcc_A	Pd	-2.07865	-2.07866	0.892072	0.892432	1.7893	1.78354	0.556987	0.539292	4.96918	4.92272	1.52	0.94	8.34	0.56	2.2	Pt	-2.45699	-2.45699	0.86707	0.867548	2.04929	2.04179	0.594912	0.578186	4.00878	3.96191	1.53	1.04	9	2.13	2.28	Pt	-2.45699	-2.45699	0.867071	0.867543	2.0493	2.04189	0.595014	0.578449	4.00897
A3B1/Pt3Pd/Pt3_fcc_Pd	A3B1	Pt3Pd	Pt3_fcc_Pd	-358.336	-366.487	0.163538	fcc_B	Pt	-2.45699	-2.45699	0.867071	0.867543	2.0493	2.04189	0.595014	0.578449	4.00897	3.96244	1.53	1.04	9	2.13	2.28	Pt	-2.45699	-2.45699	0.867071	0.867543	2.0493	2.04189	0.595014	0.578449	4.00897	3.96244	1.53	1.04	9	2.13	2.28	Pt	-2.45699	-2.45699	0.86707	0.867548	2.04929	2.04179	0.594912	0.578186	4.00878
A3B1/Pt3Re/Pt2Re1_fcc_Pt	A3B1	Pt3Re	Pt2Re1_fcc_Pt	-462.526	-471.277	-0.437216	fcc_A	Pt	-3.16798	-3.20446	0.891391	0.86684	2.0783	2.09891	0.267287	0.356316	2.73856	2.84532	1.53	1.04	9	2.13	2.28	Pt	-3.16799	-3.20449	0.891394	0.866845	2.07827	2.0989	0.267238	0.356178	2.73819	2.84517	1.53	1.04	9	2.13	2.28	Re	-2.25381	-2.80876	0.765246	0.386474	2.22918	2.29597	-0.534805	-0.96073	2.73879
A3B1/Pt3Re/Pt3_fcc_Re	A3B1	Pt3Re	Pt3_fcc_Re	-462.526	-469.3	1.54019	fcc_B	Pt	-3.16798	-3.20446	0.891391	0.86684	2.0783	2.09891	0.267287	0.356316	2.73856	2.84532	1.53	1.04	9	2.13	2.28	Pt	-3.16798	-3.20446	0.891391	0.86684	2.0783	2.09891	0.267287	0.356316	2.73856	2.84532	1.53	1.04	9	2.13	2.28	Pt	-3.16799	-3.20449	0.891394	0.866845	2.07827	2.0989	0.267238	0.356178	2.73819
A3B1/Pt3Rh/Pt2Rh1_fcc_Pt	A3B1	Pt3Rh	Pt2Rh1_fcc_Pt	-388.366	-396.684	-0.00321937	fcc_A	Pt	-2.61528	-2.61557	0.87097	0.868478	2.04034	2.04246	0.447652	0.449551	3.49182	3.49144	1.53	1.04	9	2.13	2.28	Pt	-2.61529	-2.61561	0.870965	0.868486	2.04038	2.04247	0.447606	0.449384	3.49174	3.49139	1.53	1.04	9	2.13	2.28	Rh	-2.07233	-2.06736	0.797198	0.790241	1.99165	1.99392	0.0164301	0.00756357	3.5209
A3B1/Pt3Rh/Pt3_fcc_Rh	A3B1	Pt3Rh	Pt3_fcc_Rh	-388.366	-396.335	0.346002	fcc_B	Pt	-2.61528	-2.61557	0.87097	0.868478	2.04034	2.04246	0.447652	0.449551	3.49182	3.49144	1.53	1.04	9	2.13	2.28	Pt	-2.61528	-2.61557	0.87097	0.868478	2.04034	2.04246	0.447652	0.449551	3.49182	3.49144	1.53	1.04	9	2.13	2.28	Pt	-2.61529	-2.61561	0.870965	0.868486	2.04038	2.04247	0.447606	0.449384	3.49174
A3B1/Pt3Ru/Pt2Ru1_fcc_Pt	A3B1	Pt3Ru	Pt2Ru1_fcc_Pt	-414.393	-422.786	-0.0781998	fcc_A	Pt	-2.78342	-2.79316	0.877598	0.868969	2.02092	2.02768	0.338211	0.36664	3.07848	3.0971	1.53	1.04	9	2.13	2.28	Pt	-2.78342	-2.79316	0.877598	0.868969	2.02092	2.02768	0.338211	0.36664	3.07848	3.0971	1.53	1.04	9	2.13	2.28	Ru	-2.16704	-2.11952	0.787414	0.608914	2.09519	2.13411	-0.209683	-0.49088	3.0292
A3B1/Pt3Ru/Pt3_fcc_Ru	A3B1	Pt3Ru	Pt3_fcc_Ru	-414.393	-421.983	0.724664	fcc_B	Pt	-2.78342	-2.79316	0.877598	0.868969	2.02092	2.02768	0.338211	0.36664	3.07848	3.0971	1.53	1.04	9	2.13	2.28	Pt	-2.78342	-2.79316	0.877598	0.868969	2.02092	2.02768	0.338211	0.36664	3.07848	3.0971	1.53	1.04	9	2.13	2.28	Pt	-2.78343	-2.7932	0.877589	0.868966	2.02096	2.02774	0.338181	0.366575	3.07843
A3B1/Pt3W/Pt2W1_fcc_Pt	A3B1	Pt3W	Pt2W1_fcc_Pt	-483.849	-492.757	-0.593939	fcc_A	Pt	-3.37036	-3.38826	0.884603	0.880165	2.05058	2.06418	0.311692	0.396611	2.667	2.78307	1.53	1.04	9	2.13	2.28	Pt	-3.37036	-3.38826	0.884603	0.880165	2.05058	2.06418	0.311692	0.396611	2.667	2.78307	1.53	1.04	9	2.13	2.28	W	-2.44724	-3.0351	0.587901	0.382276	2.27159	2.33727	-0.909897	-1.08737	2.84834
A3B1/Pt3W/Pt3_fcc_W	A3B1	Pt3W	Pt3_fcc_W	-483.849	-490.103	2.06009	fcc_B	Pt	-3.37036	-3.38826	0.884603	0.880165	2.05058	2.06418	0.311692	0.396611	2.667	2.78307	1.53	1.04	9	2.13	2.28	Pt	-3.37036	-3.38826	0.884603	0.880165	2.05058	2.06418	0.311692	0.396611	2.667	2.78307	1.53	1.04	9	2.13	2.28	Pt	-3.37035	-3.38828	0.884602	0.880163	2.05055	2.06422	0.311738	0.396643	2.66682
A3B1/Re3Ag/Ag1Re2_fcc_Re	A3B1	Re3Ag	Ag1Re2_fcc_Re	-578.979	-589.058	-1.7638	fcc_A	Re	-2.81348	-2.81348	0.66425	0.663522	2.42752	2.42973	-0.292514	-0.292397	2.20671	2.20477	1.52	1.2	7.834	0.06	1.6	Re	-2.81348	-2.81348	0.66425	0.663522	2.42752	2.42973	-0.292514	-0.292397	2.20671	2.20477	1.52	1.2	7.834	0.06	1.6	Re	-2.81348	-2.81349	0.66425	0.663521	2.42755	2.42977	-0.292597	-0.292481	2.20696
A3B1/Re3Ag/Re3_fcc_Ag	A3B1	Re3Ag	Re3_fcc_Ag	-578.979	-587.96	-0.66588	fcc_B	Re	-2.81348	-2.81349	0.66425	0.663521	2.42755	2.42977	-0.292597	-0.292481	2.20696	2.20501	1.52	1.2	7.834	0.06	1.6	Re	-2.81348	-2.81348	0.66425	0.663522	2.42752	2.42973	-0.292514	-0.292397	2.20671	2.20477	1.52	1.2	7.834	0.06	1.6	Re	-2.81348	-2.81348	0.66425	0.663522	2.42752	2.42973	-0.292514	-0.292397	2.20671
A3B1/Re3Au/Au1Re2_fcc_Re	A3B1	Re3Au	Au1Re2_fcc_Re	-599.33	-609.262	-1.61791	fcc_A	Re	-2.85672	-2.85672	0.663233	0.664281	2.50406	2.50321	-0.35188	-0.348067	2.3255	2.33242	1.52	1.2	7.834	0.06	1.6	Re	-2.85672	-2.85672	0.663233	0.664281	2.50406	2.50321	-0.35188	-0.348067	2.3255	2.33242	1.52	1.2	7.834	0.06	1.6	Re	-2.85677	-2.85676	0.663234	0.66428	2.5041	2.50326	-0.351893	-0.34808	2.32568
A3B1/Re3Au/Re3_fcc_Au	A3B1	Re3Au	Re3_fcc_Au	-599.33	-608.189	-0.544624	fcc_B	Re	-2.85672	-2.85672	0.663233	0.664281	2.50406	2.50321	-0.35188	-0.348067	2.3255	2.33242	1.52	1.2	7.834	0.06	1.6	Re	-2.85677	-2.85676	0.663234	0.66428	2.5041	2.50326	-0.351893	-0.34808	2.32568	2.33266	1.52	1.2	7.834	0.06	1.6	Re	-2.85672	-2.85672	0.663233	0.664281	2.50406	2.50321	-0.35188	-0.348067	2.3255
A3B1/Re3Co/Co1Re2_fcc_Re	A3B1	Re3Co	Co1Re2_fcc_Re	-673.736	-682.769	-0.718605	fcc_A	Co	-1.98638	-1.56322	0.87181	0.710484	1.57726	1.60855	0.186937	-0.378605	3.99396	3.84646	1.39	0.76	7.881	0.662	1.88	Re	-2.62408	-2.65802	0.678412	0.659446	2.40223	2.41046	-0.148223	-0.148036	2.07517	2.06182	1.52	1.2	7.834	0.06	1.6	Re	-2.62408	-2.65802	0.678412	0.659446	2.40223	2.41046	-0.148223	-0.148036	2.07517
A3B1/Re3Co/Re3_fcc_Co	A3B1	Re3Co	Re3_fcc_Co	-673.736	-683.807	-1.75609	fcc_B	Re	-2.62408	-2.65802	0.678412	0.659446	2.40223	2.41046	-0.148223	-0.148036	2.07517	2.06182	1.52	1.2	7.834	0.06	1.6	Re	-2.62408	-2.65802	0.678412	0.659446	2.40223	2.41046	-0.148223	-0.148036	2.07517	2.06182	1.52	1.2	7.834	0.06	1.6	Re	-2.62414	-2.65799	0.678417	0.659438	2.40229	2.41044	-0.148309	-0.147989	2.07542
A3B1/Re3Cr/Cr1Re2_fcc_Re	A3B1	Re3Cr	Cr1Re2_fcc_Re	-705.981	-715.562	-1.26713	fcc_A	Cr	-1.58705	-1.54389	0.696331	0.334004	1.75699	1.871	-0.332572	-1.07538	3.36403	4.0456	1.42	0.9	6.767	0.676	1.66	Re	-2.45881	-2.43034	0.671673	0.67438	2.33275	2.3309	-0.0823992	-0.0495133	2.12007	2.13143	1.52	1.2	7.834	0.06	1.6	Re	-2.45876	-2.43029	0.671674	0.674387	2.33266	2.33081	-0.082349	-0.0494181	2.11981
A3B1/Re3Cr/Re3_fcc_Cr	A3B1	Re3Cr	Re3_fcc_Cr	-705.981	-715.557	-1.26199	fcc_B	Re	-2.45876	-2.43029	0.671674	0.674387	2.33266	2.33081	-0.082349	-0.0494181	2.11981	2.13109	1.52	1.2	7.834	0.06	1.6	Re	-2.45876	-2.43029	0.671674	0.674387	2.33266	2.33081	-0.082349	-0.0494181	2.11981	2.13109	1.52	1.2	7.834	0.06	1.6	Re	-2.45881	-2.43034	0.671673	0.67438	2.33275	2.3309	-0.0823992	-0.0495133	2.12007
A3B1/Re3Cu/Cu1Re2_fcc_Re	A3B1	Re3Cu	Cu1Re2_fcc_Re	-611.671	-621.601	-1.61547	fcc_A	Re	-2.77217	-2.77225	0.639824	0.63754	2.48154	2.48558	-0.222399	-0.225732	2.09413	2.09136	1.52	1.2	7.834	0.06	1.6	Re	-2.77217	-2.77225	0.639824	0.63754	2.48154	2.48558	-0.222399	-0.225732	2.09413	2.09136	1.52	1.2	7.834	0.06	1.6	Re	-2.77221	-2.7723	0.639826	0.637539	2.48157	2.48562	-0.222452	-0.225804	2.09426
A3B1/Re3Cu/Re3_fcc_Cu	A3B1	Re3Cu	Re3_fcc_Cu	-611.671	-620.913	-0.927396	fcc_B	Re	-2.77221	-2.7723	0.639826	0.637539	2.48157	2.48562	-0.222452	-0.225804	2.09426	2.09146	1.52	1.2	7.834	0.06	1.6	Re	-2.77217	-2.77225	0.639824	0.63754	2.48154	2.48558	-0.222399	-0.225732	2.09413	2.09136	1.52	1.2	7.834	0.06	1.6	Re	-2.77217	-2.77225	0.639824	0.63754	2.48154	2.48558	-0.222399	-0.225732	2.09413
A3B1/Re3Fe/Fe1Re2_fcc_Re	A3B1	Re3Fe	Fe1Re2_fcc_Re	-690.851	-700.124	-0.957885	fcc_A	Fe	-1.38088	-2.13259	0.530429	0.860187	1.70596	1.61605	-0.774614	0.275844	3.9649	3.7744	1.41	0.8	7.902	0.153	1.83	Re	-2.60622	-2.60462	0.679478	0.649839	2.40635	2.42027	-0.0977025	-0.162557	2.06329	2.03883	1.52	1.2	7.834	0.06	1.6	Re	-2.60622	-2.60462	0.679478	0.649839	2.40635	2.42027	-0.0977025	-0.162557	2.06329
A3B1/Re3Fe/Re3_fcc_Fe	A3B1	Re3Fe	Re3_fcc_Fe	-690.851	-701.108	-1.94201	fcc_B	Re	-2.60622	-2.60462	0.679478	0.649839	2.40635	2.42027	-0.0977025	-0.162557	2.06329	2.03883	1.52	1.2	7.834	0.06	1.6	Re	-2.60622	-2.60462	0.679478	0.649839	2.40635	2.42027	-0.0977025	-0.162557	2.06329	2.03883	1.52	1.2	7.834	0.06	1.6	Re	-2.60622	-2.6046	0.679481	0.649849	2.40636	2.42025	-0.0977492	-0.162565	2.06338
A3B1/Re3Ir/Ir1Re2_fcc_Re	A3B1	Re3Ir	Ir1Re2_fcc_Re	-709.47	-719.381	-1.59569	fcc_A	Re	-2.74411	-2.74409	0.676537	0.676227	2.45257	2.45349	-0.254048	-0.253948	2.1961	2.19567	1.52	1.2	7.834	0.06	1.6	Re	-2.74412	-2.7441	0.67654	0.676224	2.45258	2.4535	-0.254053	-0.253957	2.19611	2.19568	1.52	1.2	7.834	0.06	1.6	Re	-2.74412	-2.7441	0.67654	0.676224	2.45258	2.4535	-0.254053	-0.253957	2.19611
A3B1/Re3Ir/Re3_fcc_Ir	A3B1	Re3Ir	Re3_fcc_Ir	-709.47	-719.26	-1.47518	fcc_B	Re	-2.74412	-2.7441	0.67654	0.676224	2.45258	2.4535	-0.254053	-0.253957	2.19611	2.19568	1.52	1.2	7.834	0.06	1.6	Re	-2.74412	-2.7441	0.67654	0.676224	2.45258	2.4535	-0.254053	-0.253957	2.19611	2.19568	1.52	1.2	7.834	0.06	1.6	Re	-2.74411	-2.74409	0.676537	0.676227	2.45257	2.45349	-0.254048	-0.253948	2.1961
A3B1/Re3Ni/Ni1Re2_fcc_Re	A3B1	Re3Ni	Ni1Re2_fcc_Re	-650.863	-660.855	-1.67739	fcc_A	Re	-2.5594	-2.55757	0.654233	0.651335	2.45118	2.42801	-0.166788	-0.206821	2.08209	2.06587	1.52	1.2	7.834	0.06	1.6	Re	-2.5594	-2.55758	0.654239	0.651334	2.45119	2.42802	-0.166776	-0.206765	2.0821	2.06579	1.52	1.2	7.834	0.06	1.6	Re	-2.5594	-2.55758	0.654239	0.651334	2.45119	2.42802	-0.166776	-0.206765	2.0821
A3B1/Re3Ni/Re3_fcc_Ni	A3B1	Re3Ni	Re3_fcc_Ni	-650.863	-660.698	-1.52043	fcc_B	Re	-2.5594	-2.55757	0.654233	0.651335	2.45118	2.42801	-0.166788	-0.206821	2.08209	2.06587	1.52	1.2	7.834	0.06	1.6	Re	-2.5594	-2.55758	0.654239	0.651334	2.45119	2.42802	-0.166776	-0.206765	2.0821	2.06579	1.52	1.2	7.834	0.06	1.6	Re	-2.5594	-2.55758	0.654239	0.651334	2.45119	2.42802	-0.166776	-0.206765	2.0821
A3B1/Re3Os/Os1Re2_fcc_Re	A3B1	Re3Os	Os1Re2_fcc_Re	-740.988	-749.478	-0.175005	fcc_A	Os	-2.94794	-2.94797	0.769546	0.769381	2.2899	2.29258	0.0758968	0.0792594	2.31023	2.31276	1.49	1.13	8.438	1.07766	2.2	Re	-2.75695	-2.75694	0.694082	0.694555	2.41854	2.41997	-0.183256	-0.179462	2.18479	2.18726	1.52	1.2	7.834	0.06	1.6	Re	-2.757	-2.75696	0.694085	0.69456	2.41858	2.41999	-0.183265	-0.179468	2.18481
A3B1/Re3Os/Re3_fcc_Os	A3B1	Re3Os	Re3_fcc_Os	-740.988	-749.988	-0.685667	fcc_B	Re	-2.75695	-2.75694	0.694082	0.694555	2.41854	2.41997	-0.183256	-0.179462	2.18479	2.18726	1.52	1.2	7.834	0.06	1.6	Re	-2.757	-2.75696	0.694085	0.69456	2.41858	2.41999	-0.183265	-0.179468	2.18481	2.1873	1.52	1.2	7.834	0.06	1.6	Re	-2.75695	-2.75694	0.694082	0.694555	2.41854	2.41997	-0.183256	-0.179462	2.18479
A3B1/Re3Pd/Pd1Re2_fcc_Re	A3B1	Re3Pd	Pd1Re2_fcc_Re	-642.541	-652.752	-1.89666	fcc_A	Re	-2.49696	-2.49708	0.647694	0.649211	2.46351	2.46526	-0.25722	-0.246828	2.1113	2.12433	1.52	1.2	7.834	0.06	1.6	Re	-2.49696	-2.49708	0.647694	0.649211	2.46351	2.46526	-0.25722	-0.246828	2.1113	2.12433	1.52	1.2	7.834	0.06	1.6	Re	-2.49699	-2.49711	0.647699	0.649214	2.46352	2.46529	-0.257224	-0.246864	2.11133
A3B1/Re3Pd/Re3_fcc_Pd	A3B1	Re3Pd	Re3_fcc_Pd	-642.541	-652.28	-1.42462	fcc_B	Re	-2.49696	-2.49708	0.647694	0.649211	2.46351	2.46526	-0.25722	-0.246828	2.1113	2.12433	1.52	1.2	7.834	0.06	1.6	Re	-2.49699	-2.49711	0.647699	0.649214	2.46352	2.46529	-0.257224	-0.246864	2.11133	2.12434	1.52	1.2	7.834	0.06	1.6	Re	-2.49696	-2.49708	0.647694	0.649211	2.46351	2.46526	-0.25722	-0.246828	2.1113
A3B1/Re3Pt/Pt1Re2_fcc_Re	A3B1	Re3Pt	Pt1Re2_fcc_Re	-665.554	-675.526	-1.65686	fcc_A	Re	-2.54558	-2.54559	0.67472	0.673033	2.47335	2.47526	-0.296704	-0.300082	2.22559	2.22233	1.52	1.2	7.834	0.06	1.6	Re	-2.54558	-2.54559	0.67472	0.673033	2.47335	2.47526	-0.296704	-0.300082	2.22559	2.22233	1.52	1.2	7.834	0.06	1.6	Re	-2.54558	-2.5456	0.674723	0.673039	2.47338	2.47527	-0.296648	-0.300052	2.22562
A3B1/Re3Pt/Re3_fcc_Pt	A3B1	Re3Pt	Re3_fcc_Pt	-665.554	-675.23	-1.36144	fcc_B	Re	-2.54558	-2.54559	0.67472	0.673033	2.47335	2.47526	-0.296704	-0.300082	2.22559	2.22233	1.52	1.2	7.834	0.06	1.6	Re	-2.54558	-2.5456	0.674723	0.673039	2.47338	2.47527	-0.296648	-0.300052	2.22562	2.22234	1.52	1.2	7.834	0.06	1.6	Re	-2.54558	-2.54559	0.67472	0.673033	2.47335	2.47526	-0.296704	-0.300082	2.22559
A3B1/Re3Rh/Re2Rh1_fcc_Re	A3B1	Re3Rh	Re2Rh1_fcc_Re	-681.52	-691.64	-1.80587	fcc_A	Re	-2.61079	-2.61076	0.680086	0.678584	2.3687	2.37013	-0.207318	-0.211602	2.12168	2.11622	1.52	1.2	7.834	0.06	1.6	Re	-2.61083	-2.6108	0.680092	0.678581	2.36871	2.37016	-0.207318	-0.21161	2.12166	2.1162	1.52	1.2	7.834	0.06	1.6	Re	-2.61079	-2.61076	0.680086	0.678584	2.3687	2.37013	-0.207318	-0.211602	2.12168
A3B1/Re3Rh/Re3_fcc_Rh	A3B1	Re3Rh	Re3_fcc_Rh	-681.52	-691.464	-1.63008	fcc_B	Re	-2.61083	-2.6108	0.680092	0.678581	2.36871	2.37016	-0.207318	-0.21161	2.12166	2.1162	1.52	1.2	7.834	0.06	1.6	Re	-2.61079	-2.61076	0.680086	0.678584	2.3687	2.37013	-0.207318	-0.211602	2.12168	2.11622	1.52	1.2	7.834	0.06	1.6	Re	-2.61079	-2.61076	0.680086	0.678584	2.3687	2.37013	-0.207318	-0.211602	2.12168
A3B1/Re3Ru/Re2Ru1_fcc_Re	A3B1	Re3Ru	Re2Ru1_fcc_Re	-709.799	-718.395	-0.280897	fcc_A	Re	-2.67301	-2.67297	0.695177	0.696611	2.34705	2.3448	-0.151897	-0.149465	2.11875	2.12223	1.52	1.2	7.834	0.06	1.6	Re	-2.67295	-2.67295	0.695182	0.696607	2.34699	2.34477	-0.151853	-0.149396	2.11861	2.12203	1.52	1.2	7.834	0.06	1.6	Ru	-2.68128	-2.68139	0.780469	0.781574	2.11148	2.10667	0.0472124	0.0439495	2.45601
A3B1/Re3Ru/Re3_fcc_Ru	A3B1	Re3Ru	Re3_fcc_Ru	-709.799	-719.088	-0.974372	fcc_B	Re	-2.67301	-2.67297	0.695177	0.696611	2.34705	2.3448	-0.151897	-0.149465	2.11875	2.12223	1.52	1.2	7.834	0.06	1.6	Re	-2.67301	-2.67297	0.695177	0.696611	2.34705	2.3448	-0.151897	-0.149465	2.11875	2.12223	1.52	1.2	7.834	0.06	1.6	Re	-2.67295	-2.67295	0.695182	0.696607	2.34699	2.34477	-0.151853	-0.149396	2.11861
A3B1/Re3W/Re2W1_fcc_Re	A3B1	Re3W	Re2W1_fcc_Re	-760.814	-770.491	-1.36244	fcc_A	Re	-2.38311	-2.38312	0.696978	0.696637	2.20679	2.20699	-0.140949	-0.142223	2.27758	2.27559	1.52	1.2	7.834	0.06	1.6	Re	-2.38311	-2.38312	0.696978	0.696637	2.20679	2.20699	-0.140949	-0.142223	2.27758	2.27559	1.52	1.2	7.834	0.06	1.6	W	-2.35568	-2.3556	0.636565	0.636876	2.31881	2.31833	-0.273884	-0.273797	2.22265
A3B1/Re3W/Re3_fcc_W	A3B1	Re3W	Re3_fcc_W	-760.814	-770.578	-1.44935	fcc_B	Re	-2.38311	-2.38306	0.696979	0.696638	2.20677	2.20693	-0.140874	-0.142137	2.27744	2.27546	1.52	1.2	7.834	0.06	1.6	Re	-2.38311	-2.38312	0.696978	0.696637	2.20679	2.20699	-0.140949	-0.142223	2.27758	2.27559	1.52	1.2	7.834	0.06	1.6	Re	-2.38311	-2.38312	0.696978	0.696637	2.20679	2.20699	-0.140949	-0.142223	2.27758
A3B1/Rh3Ag/Ag1Rh2_fcc_Rh	A3B1	Rh3Ag	Ag1Rh2_fcc_Rh	-354.205	-363.711	-1.19148	fcc_A	Rh	-2.00026	-1.91979	0.852734	0.737392	1.9079	1.93784	0.6267	0.491097	4.59046	4.30686	1.49	0.99	7.459	1.143	2.28	Rh	-2.00026	-1.91979	0.852734	0.737392	1.9079	1.93784	0.6267	0.491097	4.59046	4.30686	1.49	0.99	7.459	1.143	2.28	Rh	-2.00027	-1.9198	0.852742	0.737398	1.9079	1.93782	0.626742	0.491183	4.59075
A3B1/Rh3Ag/Rh3_fcc_Ag	A3B1	Rh3Ag	Rh3_fcc_Ag	-354.205	-363.494	-0.974152	fcc_B	Rh	-2.00026	-1.91979	0.852734	0.737392	1.9079	1.93784	0.6267	0.491097	4.59046	4.30686	1.49	0.99	7.459	1.143	2.28	Rh	-2.00027	-1.9198	0.852742	0.737398	1.9079	1.93782	0.626742	0.491183	4.59075	4.30726	1.49	0.99	7.459	1.143	2.28	Rh	-2.00026	-1.91979	0.852734	0.737392	1.9079	1.93784	0.6267	0.491097	4.59046
A3B1/Rh3Au/Au1Rh2_fcc_Rh	A3B1	Rh3Au	Au1Rh2_fcc_Rh	-367.845	-377.022	-0.862071	fcc_A	Rh	-2.07087	-2.00964	0.845954	0.736013	1.95686	1.98438	0.452934	0.319469	4.37198	4.06813	1.49	0.99	7.459	1.143	2.28	Rh	-2.07087	-2.00964	0.845954	0.736013	1.95686	1.98438	0.452934	0.319469	4.37198	4.06813	1.49	0.99	7.459	1.143	2.28	Rh	-2.07087	-2.00965	0.845944	0.736012	1.95693	1.9844	0.453027	0.319509	4.3722
A3B1/Rh3Au/Rh3_fcc_Au	A3B1	Rh3Au	Rh3_fcc_Au	-367.845	-376.959	-0.799609	fcc_B	Rh	-2.07087	-2.00964	0.845954	0.736013	1.95686	1.98438	0.452934	0.319469	4.37198	4.06813	1.49	0.99	7.459	1.143	2.28	Rh	-2.07087	-2.00965	0.845944	0.736012	1.95693	1.9844	0.453027	0.319509	4.3722	4.06807	1.49	0.99	7.459	1.143	2.28	Rh	-2.07087	-2.00964	0.845954	0.736013	1.95686	1.98438	0.452934	0.319469	4.37198
A3B1/Rh3Co/Co1Rh2_fcc_Rh	A3B1	Rh3Co	Co1Rh2_fcc_Rh	-434.672	-443.355	-0.368347	fcc_A	Co	-2.45514	-1.289	0.957054	0.535031	1.48695	1.55614	1.52255	0.121435	8.76344	5.60284	1.39	0.76	7.881	0.662	1.88	Rh	-2.2631	-2.26596	0.855931	0.733851	2.06368	2.1203	0.70987	0.629966	4.24681	3.73013	1.49	0.99	7.459	1.143	2.28	Rh	-2.26308	-2.26596	0.85593	0.733844	2.06364	2.12035	0.709778	0.630112	4.24656
[truncated: 2,344 more rows]
[truncated: 84 more columns]

## Sheet: ads_clean
path	type	composition	full_site	E_slab	E_Nslab	E_ads	hol_site	Site_A	dc_up_A	dc_dn_A	df_up_A	df_dn_A	dw_up_A	dw_dn_A	ds_up_A	ds_dn_A	dk_up_A	dk_dn_A	r_A	se_A	ie_A	ea_A	eg_A	Site_B	dc_up_B	dc_dn_B	df_up_B	df_dn_B	dw_up_B	dw_dn_B	ds_up_B	ds_dn_B	dk_up_B	dk_dn_B	r_B	se_B	ie_B	ea_B	eg_B	Site_C	dc_up_C	dc_dn_C	df_up_C	df_dn_C	dw_up_C	dw_dn_C	ds_up_C	ds_dn_C	dk_up_C
[truncated: 3,100 more rows]
[truncated: 6 more columns]

[truncated: 1 more sheets: abandoned]
