# Supplementary material for: Diffusion Model-Guided Inverse Design of Bimetallic Catalysts for Ammonia Decomposition
Source: J Am Chem Soc. 2025 Dec 19;148(1):537–46. doi: 10.1021/jacs.5c14652 (PMC12814173; doi:10.1021/jacs.5c14652)
Supplement: Supplementary file 1 [file ja5c14652_si_001.zip › DD_model_code/Pred_Model_train.py]

import pandas as pd
import matplotlib.pyplot as plt
import numpy as np
import shap
from sklearn.preprocessing import StandardScaler
from sklearn.ensemble import RandomForestRegressor
from sklearn.model_selection import train_test_split
from sklearn.metrics import mean_absolute_error, mean_absolute_percentage_error
import copy
import time
import seaborn as sns
import pickle
from sklearn.model_selection import GridSearchCV

sns.set_style("white")
from outlier_management import remove_outliers
from plot_parameters import *
from pprint import pprint

# Seed for reproducibility
seed = 71

# Number of Trees
num_trees = 48

features_dropped = [
    'radius_A',
]

# Read the data
data_mono = pd.read_excel('data_dfilling.xlsx', sheet_name="data_mono")
data_bi = pd.read_excel('data_dfilling.xlsx', sheet_name="data_bi")

# Data preprocessing steps, remove bad calculations
data_bi = data_bi.dropna(axis=0)
data_mono = data_mono[data_mono["N_ads"] < 1]
data_mono = data_mono[data_mono["N_ads"] > -2]
data_bi = data_bi[data_bi["N_ads"] < 1]
data_bi = data_bi[data_bi["N_ads"] > -2]

mono_train_data_X = data_mono.iloc[:, 9:39].to_numpy()
mono_train_data_Y = data_mono.iloc[:, 8].to_numpy()

bi_train_data_X = data_bi.iloc[:, 11:41].to_numpy()
bi_train_data_Y = data_bi.iloc[:, 10].to_numpy()

# print(data_mono.iloc[:, 9:39].keys())
# print(data_mono.iloc[:, 8])


mae_train_list = []
mae_test_list = []
rmse_train_list = []
rmse_test_list = []

# generate learning curve
t_size = 0.2
# Split the extended data into training and validation sets
bi_train_x, bi_validation_x, bi_train_y, bi_validation_y = train_test_split(bi_train_data_X, bi_train_data_Y,
                                                                            test_size=t_size, random_state=seed)

# crate mono+bi array
train_data_x = np.append(mono_train_data_X, bi_train_x, axis=0)
train_data_y = np.append(mono_train_data_Y, bi_train_y, axis=0)
val_data_x = copy.deepcopy(bi_validation_x)
val_data_y = copy.deepcopy(bi_validation_y)

x_summary = np.append(train_data_x, val_data_x, axis=0)

# Standardize the extended training data
scaler = StandardScaler().fit(x_summary)
X_train = scaler.transform(train_data_x)
X_val = scaler.transform(val_data_x)

# Create and train the original Random Forest model
original_model = RandomForestRegressor(n_estimators=num_trees, random_state=42)
original_model.fit(X_train, train_data_y)

# Make predictions for training and test sets
y_train_pred = original_model.predict(X_train)
y_val_pred = original_model.predict(X_val)

# Calculate MAE for training and test datasets
mae_train = mean_absolute_error(train_data_y, y_train_pred)
mae_test_bi = mean_absolute_error(val_data_y, y_val_pred)
print(f"Training MAE : {mae_train:.4f}")
print(f"Testing MAE : {mae_test_bi:.4f}")
print("===============================")
# pprint(original_model.get_params())

X_train_filtered, Y_train_filtered = remove_outliers(X_train, train_data_y, original_model)
X_test_filtered, Y_test_filtered = remove_outliers(X_val, val_data_y, original_model)

# Create and train the new Random Forest model on the filtered data
new_model = RandomForestRegressor(n_estimators=num_trees, random_state=42)
new_model.fit(X_train_filtered, Y_train_filtered)
# Make predictions for training and test sets
Y_train_pred_filtered = new_model.predict(X_train_filtered)
Y_test_pred_filtered = new_model.predict(X_test_filtered)

# Calculate MAE for training and test datasets
mae_train = mean_absolute_error(Y_train_filtered, Y_train_pred_filtered)
mae_test_bi = mean_absolute_error(Y_test_filtered, Y_test_pred_filtered)
print(f"Training MAE : {mae_train:.4f}")
print(f"Testing MAE : {mae_test_bi:.4f}")
print("===============================")


# Create the parameter grid based on the results of random search
param_grid = {
    'bootstrap': [True],
    'max_depth': [20,30,40,50],
    'max_features': [6,8,10,12],
    'min_samples_leaf': [1],
    'min_samples_split': [2],
    'n_estimators': [100,500,1000,1500,2000]
}

# Instantiate the grid search model
grid_search = GridSearchCV(estimator=new_model, param_grid=param_grid,
                           n_jobs=-1, verbose=2)

# Fit the grid search to the data
grid_search.fit(X_train_filtered, Y_train_filtered)
# pprint(grid_search.best_params_)

best_grid = grid_search.best_estimator_

Y_train_pred_final = best_grid.predict(X_train_filtered)
Y_test_pred_final = best_grid.predict(X_test_filtered)

# Calculate MAE for training and test datasets
mae_train = mean_absolute_error(Y_train_filtered, Y_train_pred_final)
mae_test_bi = mean_absolute_error(Y_test_filtered, Y_test_pred_final)
print(f"Training MAE : {mae_train:.4f}")
print(f"Testing MAE : {mae_test_bi:.4f}")
print("===============================")

with open('Nads_opt.pkl', 'wb') as f:
    pickle.dump(best_grid, f)
