# Supplementary material for: Diffusion Model-Guided Inverse Design of Bimetallic Catalysts for Ammonia Decomposition
Source: J Am Chem Soc. 2025 Dec 19;148(1):537–46. doi: 10.1021/jacs.5c14652 (PMC12814173; doi:10.1021/jacs.5c14652)
Supplement: Supplementary file 1 [file ja5c14652_si_001.zip › DD_model_code/database_LQ_Mo.xlsx]

## Sheet: ads
path	Site_A	dc_up_A	dc_dn_A	df_up_A	df_dn_A	dw_up_A	dw_dn_A	ds_up_A	ds_dn_A	dk_up_A	dk_dn_A	r_A	se_A	ie_A	ea_A	eg_A	type	composition	full_site	hol_site	E_Nslab	E_slab	E_ads	Site_B	dc_up_B	dc_dn_B	df_up_B	df_dn_B	dw_up_B	dw_dn_B	ds_up_B	ds_dn_B	dk_up_B	dk_dn_B	r_B	se_B	ie_B	ea_B	eg_B	Site_C	dc_up_C	dc_dn_C	df_up_C	df_dn_C	dw_up_C	dw_dn_C	ds_up_C	ds_dn_C	dk_up_C
A15B1/Ag15Mo1/Ag2Mo1_fcc_Ag	Mo	-1.49372	-2.39427	0.782359	0.148853	2.29155	2.24324	0.465459	-0.587738	4.80643	5.0021	1.55	1.2	7.092	0.747	2.16	A15B1	Ag15Mo1	Ag2Mo1_fcc_Ag	fcc_A	-193.793	-184.436	-1.04234
A15B1/Ag15Mo1/Ag2Mo1_hcp_Ag	Mo	-1.49372	-2.39427	0.782359	0.148853	2.29155	2.24324	0.465459	-0.587738	4.80643	5.0021	1.55	1.2	7.092	0.747	2.16	A15B1	Ag15Mo1	Ag2Mo1_hcp_Ag	hcp_A	-193.755	-184.436	-1.0039
A15B1/Ag15Mo1/Ag3_fcc_Ag	Ag	-3.99689	-3.99534	0.961693	0.961583	1.73448	1.75471	3.46625	3.49174	18.2934	18.3651	1.59	0.89	7.58	1.3	1.93	A15B1	Ag15Mo1	Ag3_fcc_Ag	fcc_A	-190.018	-184.436	2.73248	Ag	-3.9583	-3.95433	0.962791	0.961327	1.74185	1.75269	3.47482	3.4948	18.3657	18.4808	1.59	0.89	7.58	1.3	1.93	Ag	-4.03313	-4.0384	0.963242	0.957424	1.74479	1.74699	3.37112	3.44122	17.5927
A15B1/Ag15Mo1/Ag3_fcc_Mo	Ag	-4.08321	-4.08937	0.963938	0.957189	1.76236	1.77202	3.3679	3.42114	17.5078	17.641	1.59	0.89	7.58	1.3	1.93	A15B1	Ag15Mo1	Ag3_fcc_Mo	fcc_B	-189.93	-184.436	2.82071	Ag	-3.9583	-3.95433	0.962791	0.961327	1.74185	1.75269	3.47482	3.4948	18.3657	18.4808	1.59	0.89	7.58	1.3	1.93	Ag	-3.9583	-3.95433	0.962791	0.961327	1.74185	1.75269	3.47482	3.4948	18.3657
A15B1/Ag15Mo1/Ag3_hcp_Ag	Ag	-3.9583	-3.95433	0.962791	0.961327	1.74185	1.75269	3.47482	3.4948	18.3657	18.4808	1.59	0.89	7.58	1.3	1.93	A15B1	Ag15Mo1	Ag3_hcp_Ag	hcp_A	-189.897	-184.436	2.85365	Ag	-3.99689	-3.99534	0.961693	0.961583	1.73448	1.75471	3.46625	3.49174	18.2934	18.3651	1.59	0.89	7.58	1.3	1.93	Ag	-3.9583	-3.95433	0.962791	0.961327	1.74185	1.75269	3.47482	3.4948	18.3657
A15B1/Ag1Mo15/Ag1Mo2_fcc_Mo	Mo	-2.29416	-2.29416	0.682593	0.683169	1.86444	1.86423	0.0666909	0.0692984	1.79169	1.79542	1.55	1.2	7.092	0.747	2.16	A15B1	Ag1Mo15	Ag1Mo2_fcc_Mo	fcc_A	-621.176	-611.128	-1.73306	Mo	-2.10128	-2.10127	0.699392	0.699225	1.81814	1.81905	-0.103508	-0.102371	2.06023	2.06123	1.55	1.2	7.092	0.747	2.16	Mo	-2.10128	-2.10127	0.699392	0.699225	1.81814	1.81905	-0.103508	-0.102371	2.06023
A15B1/Ag1Mo15/Ag1Mo2_hcp_Mo	Mo	-2.13257	-2.13259	0.685917	0.685595	1.88917	1.8907	-0.198295	-0.196642	2.24222	2.24254	1.55	1.2	7.092	0.747	2.16	A15B1	Ag1Mo15	Ag1Mo2_hcp_Mo	hcp_A	-623.181	-611.128	-3.73775	Mo	-2.28277	-2.28278	0.685039	0.686135	1.94402	1.9417	-0.047553	-0.0463971	1.89629	1.89826	1.55	1.2	7.092	0.747	2.16	Mo	-2.27472	-2.27484	0.703902	0.703436	1.86742	1.86975	0.0580868	0.0600151	1.8587
A15B1/Ag1Mo15/Mo3_hcp_Mo	Mo	-2.20462	-2.20459	0.703051	0.702487	1.88088	1.8824	0.0351881	0.0351926	1.88927	1.88902	1.55	1.2	7.092	0.747	2.16	A15B1	Ag1Mo15	Mo3_hcp_Mo	hcp_A	-623.343	-611.128	-3.8997	Mo	-1.93509	-1.93511	0.697308	0.694102	1.77628	1.7838	-0.259169	-0.255843	2.35717	2.35206	1.55	1.2	7.092	0.747	2.16	Mo	-2.23943	-2.23942	0.681944	0.682877	1.86684	1.86489	-0.0457714	-0.0448664	1.85606
A15B1/Au15Mo1/Au2Mo1_fcc_Au	Mo	-1.75443	-2.68555	0.677211	0.222506	2.51441	2.5189	0.0619228	-0.643574	3.80936	4.06237	1.55	1.2	7.092	0.747	2.16	A15B1	Au15Mo1	Au2Mo1_fcc_Au	fcc_A	-228.34	-219.369	-0.656211
A15B1/Au15Mo1/Au2Mo1_hcp_Au	Mo	-1.75443	-2.68555	0.677211	0.222506	2.51441	2.5189	0.0619228	-0.643574	3.80936	4.06237	1.55	1.2	7.092	0.747	2.16	A15B1	Au15Mo1	Au2Mo1_hcp_Au	hcp_A	-228.339	-219.369	-0.65577
A15B1/Au15Mo1/Au3_fcc_Au	Au	-3.68226	-3.70903	0.946693	0.931645	1.99752	1.99729	2.09522	2.15207	9.64775	9.66374	1.59	1.01	9.23	2.31	2.54	A15B1	Au15Mo1	Au3_fcc_Au	fcc_A	-225.169	-219.369	2.51429	Au	-3.48086	-3.49033	0.947771	0.938817	1.9468	1.95519	2.09749	2.13831	10.0416	10.1043	1.59	1.01	9.23	2.31	2.54	Au	-3.35016	-3.34669	0.945892	0.946787	1.91577	1.92178	2.06316	2.08519	10.1331
A15B1/Au15Mo1/Au3_fcc_Mo	Au	-3.29269	-3.29225	0.946364	0.943674	1.91413	1.91565	2.07688	2.08639	10.2654	10.3102	1.59	1.01	9.23	2.31	2.54	A15B1	Au15Mo1	Au3_fcc_Mo	fcc_B	-225.261	-219.369	2.42307	Au	-3.48086	-3.49033	0.947771	0.938817	1.9468	1.95519	2.09749	2.13831	10.0416	10.1043	1.59	1.01	9.23	2.31	2.54	Au	-3.29269	-3.29227	0.946358	0.943673	1.91413	1.91574	2.07672	2.08646	10.2644
A15B1/Au15Mo1/Au3_hcp_Au	Au	-3.35017	-3.34669	0.9459	0.946797	1.91569	1.92175	2.06322	2.08534	10.134	10.2172	1.59	1.01	9.23	2.31	2.54	A15B1	Au15Mo1	Au3_hcp_Au	hcp_A	-225.017	-219.369	2.6669	Au	-3.48026	-3.48943	0.944559	0.938969	1.95221	1.94981	2.0397	2.08092	9.7672	9.83904	1.59	1.01	9.23	2.31	2.54	Au	-3.3805	-3.37979	0.944975	0.943372	1.93138	1.93398	2.0856	2.09801	10.1994
A15B1/Au1Mo15/Au1Mo2_fcc_Mo	Mo	-2.29909	-2.29906	0.687241	0.685781	1.86372	1.8675	0.0776776	0.0767338	1.8003	1.79879	1.55	1.2	7.092	0.747	2.16	A15B1	Au1Mo15	Au1Mo2_fcc_Mo	fcc_A	-626.328	-616.317	-1.69643	Mo	-2.09753	-2.09751	0.700021	0.69975	1.82981	1.83025	-0.158062	-0.158316	2.1411	2.14044	1.55	1.2	7.092	0.747	2.16	Mo	-2.09753	-2.09751	0.700021	0.69975	1.82981	1.83025	-0.158062	-0.158316	2.1411
A15B1/Au1Mo15/Au1Mo2_hcp_Mo	Mo	-2.1517	-2.15173	0.680767	0.678578	1.94023	1.94499	-0.318881	-0.317981	2.41346	2.40905	1.55	1.2	7.092	0.747	2.16	A15B1	Au1Mo15	Au1Mo2_hcp_Mo	hcp_A	-626.954	-616.317	-2.3222	Mo	-2.29229	-2.29229	0.692349	0.691278	1.96361	1.96558	-0.0722946	-0.0736458	1.96882	1.96655	1.55	1.2	7.092	0.747	2.16	Mo	-2.24285	-2.24297	0.702829	0.702087	1.85953	1.86197	0.0412296	0.0420112	1.88583
A15B1/Au1Mo15/Mo3_hcp_Mo	Mo	-2.20275	-2.2027	0.704341	0.702784	1.87754	1.88165	0.0413147	0.0408854	1.90598	1.90407	1.55	1.2	7.092	0.747	2.16	A15B1	Au1Mo15	Mo3_hcp_Mo	hcp_A	-627.446	-616.317	-2.81461	Mo	-2.29229	-2.29229	0.692349	0.691278	1.96361	1.96558	-0.0722946	-0.0736458	1.96882	1.96655	1.55	1.2	7.092	0.747	2.16	Mo	-2.0601	-2.06012	0.682216	0.683398	1.79321	1.79021	-0.0125612	-0.0123692	2.02431
A15B1/Co15Mo1/Co2Mo1_fcc_Co	Co	-2.31426	-1.52704	0.929385	0.591441	1.64669	1.7469	1.45475	0.48011	7.85868	4.51757	1.39	0.76	7.881	0.662	1.88	A15B1	Co15Mo1	Co2Mo1_fcc_Co	fcc_A	-448.958	-439.892	-0.752224	Co	-2.30797	-1.54857	0.924612	0.59633	1.65896	1.76056	1.411	0.493007	7.57765	4.49977	1.39	0.76	7.881	0.662	1.88	Mo	-2.72452	-2.61339	0.415693	0.565802	2.59211	2.66119	-0.0802071	0.323136	2.57581
A15B1/Co15Mo1/Co2Mo1_hcp_Co	Co	-2.16276	-1.55651	0.892401	0.632592	1.6971	1.77895	1.22304	0.489102	6.58674	4.4757	1.39	0.76	7.881	0.662	1.88	A15B1	Co15Mo1	Co2Mo1_hcp_Co	hcp_A	-449.148	-439.892	-0.941589	Co	-2.30797	-1.54857	0.924612	0.59633	1.65896	1.76056	1.411	0.493007	7.57765	4.49977	1.39	0.76	7.881	0.662	1.88	Mo	-2.72452	-2.61339	0.415693	0.565802	2.59211	2.66119	-0.0802071	0.323136	2.57581
A15B1/Co15Mo1/Co3_fcc_Co	Co	-2.35584	-1.51443	0.942481	0.577901	1.61789	1.73226	1.53398	0.523824	8.57233	4.68655	1.39	0.76	7.881	0.662	1.88	A15B1	Co15Mo1	Co3_fcc_Co	fcc_A	-448.405	-439.892	-0.198304	Co	-2.3559	-1.49766	0.944701	0.575455	1.62321	1.7244	1.58715	0.508018	8.87374	4.68119	1.39	0.76	7.881	0.662	1.88	Co	-2.39856	-1.52602	0.945528	0.571694	1.65605	1.74983	1.66649	0.56052	8.96889
A15B1/Co15Mo1/Co3_fcc_Mo	Co	-2.35348	-1.49986	0.943213	0.577006	1.60868	1.71647	1.55771	0.508577	8.74329	4.71551	1.39	0.76	7.881	0.662	1.88	A15B1	Co15Mo1	Co3_fcc_Mo	fcc_B	-448.553	-439.892	-0.346741	Co	-2.25431	-1.47565	0.923933	0.598082	1.64028	1.72149	1.48569	0.487208	8.09317	4.75527	1.39	0.76	7.881	0.662	1.88	Co	-2.35349	-1.49988	0.943206	0.577005	1.60876	1.71649	1.55774	0.508715	8.74295
A15B1/Co15Mo1/Co3_hcp_Co	Co	-2.31425	-1.52698	0.929379	0.591439	1.64672	1.74681	1.45475	0.480418	7.8585	4.51683	1.39	0.76	7.881	0.662	1.88	A15B1	Co15Mo1	Co3_hcp_Co	hcp_A	-448.729	-439.892	-0.523045	Co	-2.3559	-1.49766	0.944701	0.575455	1.62321	1.7244	1.58715	0.508018	8.87374	4.68119	1.39	0.76	7.881	0.662	1.88	Co	-2.39856	-1.52602	0.945528	0.571694	1.65605	1.74983	1.66649	0.56052	8.96889
A15B1/Co1Mo15/Co1Mo2_hcp_Co	Co	-1.98054	-1.53456	0.881272	0.717686	1.29767	1.34486	0.205526	-0.329647	2.95178	2.77198	1.39	0.76	7.881	0.662	1.88	A15B1	Co1Mo15	Co1Mo2_hcp_Co	hcp_B	-653.376	-643.353	-1.70839	Mo	-2.18393	-2.25212	0.681079	0.65558	1.81934	1.82172	-0.180083	-0.125344	1.94689	1.91084	1.55	1.2	7.092	0.747	2.16	Mo	-2.18388	-2.25211	0.681081	0.655583	1.8193	1.8217	-0.180018	-0.125284	1.94675
A15B1/Co1Mo15/Co1Mo2_hcp_Mo	Co	-1.98054	-1.53456	0.881272	0.717686	1.29767	1.34486	0.205526	-0.329647	2.95178	2.77198	1.39	0.76	7.881	0.662	1.88	A15B1	Co1Mo15	Co1Mo2_hcp_Mo	hcp_A	-653.281	-643.353	-1.61272	Mo	-2.25158	-2.26041	0.666231	0.666726	1.82484	1.83429	-0.156178	-0.126311	1.92229	1.91621	1.55	1.2	7.092	0.747	2.16	Mo	-2.25156	-2.26036	0.666229	0.666722	1.82482	1.83423	-0.156116	-0.126238	1.92213
A15B1/Co1Mo15/Mo3_hcp_Co	Mo	-2.18393	-2.25212	0.681079	0.65558	1.81934	1.82172	-0.180083	-0.125344	1.94689	1.91084	1.55	1.2	7.092	0.747	2.16	A15B1	Co1Mo15	Mo3_hcp_Co	hcp_B	-653.541	-643.353	-1.87329	Mo	-2.18388	-2.25211	0.681081	0.655583	1.8193	1.8217	-0.180018	-0.125284	1.94675	1.91069	1.55	1.2	7.092	0.747	2.16	Mo	-2.35068	-2.35704	0.719005	0.712673	1.85781	1.85531	0.0458263	0.0653565	1.91078
A15B1/Co1Mo15/Mo3_hcp_Mo	Mo	-2.31226	-2.3024	0.683894	0.687372	1.85294	1.86094	-0.0427837	-0.0337455	1.88748	1.88682	1.55	1.2	7.092	0.747	2.16	A15B1	Co1Mo15	Mo3_hcp_Mo	hcp_A	-653.232	-643.353	-1.56437	Mo	-2.31227	-2.30239	0.683893	0.687375	1.85294	1.86093	-0.0427794	-0.0337233	1.88747	1.88679	1.55	1.2	7.092	0.747	2.16	Mo	-2.27318	-2.28231	0.695908	0.685743	1.84719	1.8632	-0.0491186	-0.0576933	1.90651
A15B1/Cr15Mo1/Cr2Mo1_hcp_Cr	Cr	-1.82057	-1.82038	0.565451	0.780004	1.61566	1.4151	-0.46512	0.0122633	2.12088	2.39194	1.42	0.9	6.767	0.676	1.66	A15B1	Cr15Mo1	Cr2Mo1_hcp_Cr	hcp_A	-586.406	-576.383	-1.7081	Cr	-1.78642	-1.78248	0.787363	0.572304	1.41716	1.61236	-0.0996148	-0.518678	2.46558	2.24296	1.42	0.9	6.767	0.676	1.66	Mo	-2.30335	-2.12162	0.721731	0.826448	1.72987	1.50692	0.0572249	0.11191	1.84537
A15B1/Cr15Mo1/Cr3_hcp_Cr	Cr	-1.80326	-1.81503	0.794811	0.569101	1.39286	1.62527	0.0147658	-0.451344	2.44084	2.10219	1.42	0.9	6.767	0.676	1.66	A15B1	Cr15Mo1	Cr3_hcp_Cr	hcp_A	-586.432	-576.383	-1.73438	Cr	-1.82057	-1.82038	0.565451	0.780004	1.61566	1.4151	-0.46512	0.0122633	2.12088	2.39194	1.42	0.9	6.767	0.676	1.66	Cr	-1.83133	-1.81951	0.5779	0.787912	1.62234	1.40875	-0.415918	0.0272371	2.08822
A15B1/Cr1Mo15/Cr1Mo2_hcp_Cr	Cr	-1.75209	-1.75384	0.565594	0.568044	1.58959	1.59191	-0.528015	-0.518621	2.41016	2.40015	1.42	0.9	6.767	0.676	1.66	A15B1	Cr1Mo15	Cr1Mo2_hcp_Cr	hcp_B	-664.209	-654.138	-1.75572	Mo	-2.28358	-2.28144	0.694765	0.692566	1.77763	1.78592	-0.0459425	-0.0453035	1.91557	1.91215	1.55	1.2	7.092	0.747	2.16	Mo	-2.28359	-2.28144	0.694766	0.692561	1.77766	1.78592	-0.0459943	-0.0453315	1.91569
A15B1/Cr1Mo15/Cr1Mo2_hcp_Mo	Cr	-1.75209	-1.75384	0.565594	0.568044	1.58959	1.59191	-0.528015	-0.518621	2.41016	2.40015	1.42	0.9	6.767	0.676	1.66	A15B1	Cr1Mo15	Cr1Mo2_hcp_Mo	hcp_A	-664.33	-654.138	-1.87694	Mo	-2.28358	-2.28144	0.694765	0.692566	1.77763	1.78592	-0.0459425	-0.0453035	1.91557	1.91215	1.55	1.2	7.092	0.747	2.16	Mo	-2.31284	-2.31842	0.718022	0.710655	1.79706	1.80651	-0.00363106	-0.00887621	1.9314
A15B1/Cr1Mo15/Mo3_hcp_Cr	Mo	-2.28358	-2.28144	0.694765	0.692566	1.77763	1.78592	-0.0459425	-0.0453035	1.91557	1.91215	1.55	1.2	7.092	0.747	2.16	A15B1	Cr1Mo15	Mo3_hcp_Cr	hcp_B	-664.101	-654.138	-1.64805	Mo	-2.28359	-2.28144	0.694766	0.692561	1.77766	1.78592	-0.0459943	-0.0453315	1.91569	1.91218	1.55	1.2	7.092	0.747	2.16	Mo	-2.35301	-2.35555	0.722175	0.716515	1.80477	1.81616	0.0239323	0.0221512	1.89892
A15B1/Cr1Mo15/Mo3_hcp_Mo	Mo	-2.31852	-2.322	0.714024	0.707867	1.80156	1.80814	-0.0174989	-0.0191063	1.91728	1.91793	1.55	1.2	7.092	0.747	2.16	A15B1	Cr1Mo15	Mo3_hcp_Mo	hcp_A	-664.018	-654.138	-1.56503	Mo	-2.31848	-2.322	0.714027	0.707861	1.80154	1.80814	-0.0174925	-0.0191051	1.91727	1.91788	1.55	1.2	7.092	0.747	2.16	Mo	-2.30643	-2.309	0.707999	0.703645	1.80526	1.81263	-0.0341358	-0.0355709	1.91779
A15B1/Cu15Mo1/Cu2Mo1_fcc_Cu	Cu	-2.56801	-2.56065	0.946251	0.942102	1.64987	1.65005	3.03561	3.03818	16.1934	16.075	1.41	0.67	7.73	1.24	1.9	A15B1	Cu15Mo1	Cu2Mo1_fcc_Cu	fcc_A	-253.715	-244.366	-1.03437	Cu	-2.5506	-2.54402	0.945999	0.941596	1.65567	1.65605	3.01908	3.0279	16.0385	15.9353	1.41	0.67	7.73	1.24	1.9	Mo	-1.84989	-2.14685	0.609563	0.333734	2.72417	2.68591	0.651505	0.251466	3.71518
A15B1/Cu15Mo1/Cu2Mo1_hcp_Cu	Cu	-2.56801	-2.56065	0.946251	0.942102	1.64987	1.65005	3.03561	3.03818	16.1934	16.075	1.41	0.67	7.73	1.24	1.9	A15B1	Cu15Mo1	Cu2Mo1_hcp_Cu	hcp_A	-253.707	-244.366	-1.02631	Cu	-2.56801	-2.56065	0.946251	0.942102	1.64987	1.65005	3.03561	3.03818	16.1934	16.075	1.41	0.67	7.73	1.24	1.9	Mo	-1.84989	-2.14685	0.609563	0.333734	2.72417	2.68591	0.651505	0.251466	3.71518
A15B1/Cu15Mo1/Cu3_fcc_Cu	Cu	-2.39902	-2.40358	0.945431	0.946257	1.68547	1.69015	3.07612	3.07969	16.1103	16.1062	1.41	0.67	7.73	1.24	1.9	A15B1	Cu15Mo1	Cu3_fcc_Cu	fcc_A	-251.34	-244.366	1.34036	Cu	-2.44837	-2.44916	0.945786	0.946407	1.69504	1.69679	3.06353	3.06893	15.9175	15.9465	1.41	0.67	7.73	1.24	1.9	Cu	-2.5506	-2.54402	0.945999	0.941596	1.65567	1.65605	3.01908	3.0279	16.0385
A15B1/Cu15Mo1/Cu3_fcc_Mo	Cu	-2.39902	-2.40358	0.945431	0.946257	1.68547	1.69015	3.07612	3.07969	16.1103	16.1062	1.41	0.67	7.73	1.24	1.9	A15B1	Cu15Mo1	Cu3_fcc_Mo	fcc_B	-251.256	-244.366	1.42403	Cu	-2.56688	-2.58068	0.94158	0.94695	1.66505	1.67028	3.13406	3.13588	16.5111	16.6174	1.41	0.67	7.73	1.24	1.9	Cu	-2.39902	-2.40358	0.945431	0.946257	1.68547	1.69015	3.07612	3.07969	16.1103
A15B1/Cu15Mo1/Cu3_hcp_Cu	Cu	-2.39902	-2.40358	0.945431	0.946257	1.68547	1.69015	3.07612	3.07969	16.1103	16.1062	1.41	0.67	7.73	1.24	1.9	A15B1	Cu15Mo1	Cu3_hcp_Cu	hcp_A	-251.397	-244.366	1.28361	Cu	-2.46386	-2.46634	0.946707	0.947294	1.67669	1.68137	3.02899	3.03367	15.8327	15.8408	1.41	0.67	7.73	1.24	1.9	Cu	-2.56688	-2.58068	0.94158	0.94695	1.66505	1.67028	3.13406	3.13588	16.5111
A15B1/Cu1Mo15/Cu1Mo2_fcc_Mo	Mo	-2.15715	-2.15717	0.707832	0.708461	1.83644	1.83493	-0.0867712	-0.0869556	2.03165	2.03195	1.55	1.2	7.092	0.747	2.16	A15B1	Cu1Mo15	Cu1Mo2_fcc_Mo	fcc_A	-629.995	-617.762	-3.91744	Mo	-2.13253	-2.13254	0.675069	0.675658	1.86316	1.8619	-0.129524	-0.129442	1.95138	1.95156	1.55	1.2	7.092	0.747	2.16	Mo	-2.12245	-2.12249	0.682873	0.683095	1.83295	1.83236	-0.0495334	-0.0496581	1.94257
A15B1/Cu1Mo15/Mo3_fcc_Mo	Mo	-2.22741	-2.22741	0.688033	0.68876	1.89566	1.89339	-0.0186987	-0.0193605	1.87572	1.87527	1.55	1.2	7.092	0.747	2.16	A15B1	Cu1Mo15	Mo3_fcc_Mo	fcc_A	-629.941	-617.762	-3.86392	Mo	-2.13253	-2.13254	0.675069	0.675658	1.86316	1.8619	-0.129524	-0.129442	1.95138	1.95156	1.55	1.2	7.092	0.747	2.16	Mo	-2.17947	-2.17948	0.69441	0.69603	1.82945	1.82547	-0.0200392	-0.0199209	1.92422
A15B1/Cu1Mo15/Mo3_hcp_Mo	Mo	-2.71057	-2.7106	0.711356	0.710071	2.04021	2.04483	0.216149	0.215769	1.74838	1.74802	1.55	1.2	7.092	0.747	2.16	A15B1	Cu1Mo15	Mo3_hcp_Mo	hcp_A	-627.213	-617.762	-1.13582	Mo	-2.71057	-2.7106	0.711356	0.710071	2.04021	2.04483	0.216149	0.215769	1.74838	1.74802	1.55	1.2	7.092	0.747	2.16	Mo	-2.10224	-2.10223	0.702231	0.699729	1.82921	1.83563	-0.0576309	-0.057141	2.0277
A15B1/Fe15Mo1/Fe2Mo1_fcc_Fe	Fe	-2.11386	-1.40629	0.869503	0.448946	1.84295	1.94995	1.19361	0.178247	6.06913	3.72245	1.41	0.8	7.902	0.153	1.83	A15B1	Fe15Mo1	Fe2Mo1_fcc_Fe	fcc_A	-512.689	-502.845	-1.5291	Fe	-2.13094	-1.41379	0.87201	0.44463	1.84285	1.94894	1.22472	0.192251	6.1259	3.69188	1.41	0.8	7.902	0.153	1.83	Mo	-2.44739	-2.33355	0.457081	0.543129	2.7064	2.74691	-0.00161437	0.27156	2.38241
A15B1/Fe15Mo1/Fe2Mo1_hcp_Fe	Fe	-2.05771	-1.39325	0.840434	0.47989	1.86025	1.93959	1.14527	0.235321	5.68879	3.86416	1.41	0.8	7.902	0.153	1.83	A15B1	Fe15Mo1	Fe2Mo1_hcp_Fe	hcp_A	-512.792	-502.845	-1.63243	Fe	-2.13094	-1.41379	0.87201	0.44463	1.84285	1.94894	1.22472	0.192251	6.1259	3.69188	1.41	0.8	7.902	0.153	1.83	Mo	-2.44739	-2.33355	0.457081	0.543129	2.7064	2.74691	-0.00161437	0.27156	2.38241
A15B1/Fe15Mo1/Fe3_fcc_Fe	Fe	-2.28429	-1.90392	0.799972	0.527161	2.05438	2.1308	0.853826	0.232338	4.53682	3.45245	1.41	0.8	7.902	0.153	1.83	A15B1	Fe15Mo1	Fe3_fcc_Fe	fcc_A	-248.164	-502.845	262.995	Fe	-2.2894	-1.94305	0.798509	0.529366	2.08104	2.15964	0.819828	0.230855	4.42728	3.29139	1.41	0.8	7.902	0.153	1.83	Fe	-1.84365	-1.9597	0.64603	0.684099	2.04981	2.12131	0.417123	0.605538	4.0448
A15B1/Fe15Mo1/Fe3_fcc_Mo	Fe	-2.26717	-1.9539	0.79297	0.537751	2.0824	2.16842	0.782526	0.252552	4.4069	3.33085	1.41	0.8	7.902	0.153	1.83	A15B1	Fe15Mo1	Fe3_fcc_Mo	fcc_B	-248.202	-502.845	262.957	Fe	-2.26715	-1.95387	0.792962	0.537746	2.08247	2.16843	0.78271	0.252604	4.40707	3.3307	1.41	0.8	7.902	0.153	1.83	Fe	-1.84365	-1.9597	0.64603	0.684099	2.04981	2.12131	0.417123	0.605538	4.0448
A15B1/Fe15Mo1/Fe3_hcp_Fe	Fe	-2.05771	-1.39325	0.840434	0.47989	1.86025	1.93959	1.14527	0.235321	5.68879	3.86416	1.41	0.8	7.902	0.153	1.83	A15B1	Fe15Mo1	Fe3_hcp_Fe	hcp_A	-512.811	-502.845	-1.65174	Fe	-2.05458	-1.48774	0.843353	0.481729	1.8879	1.99565	1.04938	0.24506	5.68276	3.68542	1.41	0.8	7.902	0.153	1.83	Fe	-2.04941	-1.44378	0.849008	0.474647	1.84283	1.95631	1.09172	0.243956	5.97956
A15B1/Fe1Mo15/Fe1Mo2_hcp_Fe	Fe	-2.43683	-1.41932	0.92453	0.471759	1.27716	1.40062	0.689776	-0.787543	3.40421	3.07961	1.41	0.8	7.902	0.153	1.83	A15B1	Fe1Mo15	Fe1Mo2_hcp_Fe	hcp_B	-658.954	-649.047	-1.59255	Mo	-2.14913	-2.22317	0.69185	0.686152	1.79428	1.78695	-0.219789	-0.0483769	1.96989	1.9592	1.55	1.2	7.092	0.747	2.16	Mo	-2.14915	-2.22318	0.691844	0.686155	1.7943	1.78696	-0.219824	-0.0484002	1.96994
A15B1/Fe1Mo15/Fe1Mo2_hcp_Mo	Fe	-2.43683	-1.41932	0.92453	0.471759	1.27716	1.40062	0.689776	-0.787543	3.40421	3.07961	1.41	0.8	7.902	0.153	1.83	A15B1	Fe1Mo15	Fe1Mo2_hcp_Mo	hcp_A	-659.042	-649.047	-1.68032	Mo	-2.14913	-2.22317	0.69185	0.686152	1.79428	1.78695	-0.219789	-0.0483769	1.96989	1.9592	1.55	1.2	7.092	0.747	2.16	Mo	-2.24651	-2.26071	0.678149	0.686663	1.81179	1.821	-0.159808	-0.0647987	1.91867
A15B1/Fe1Mo15/Mo3_hcp_Fe	Mo	-2.14913	-2.22317	0.69185	0.686152	1.79428	1.78695	-0.219789	-0.0483769	1.96989	1.9592	1.55	1.2	7.092	0.747	2.16	A15B1	Fe1Mo15	Mo3_hcp_Fe	hcp_B	-659.131	-649.047	-1.76955	Mo	-2.14915	-2.22318	0.691844	0.686155	1.7943	1.78696	-0.219824	-0.0484002	1.96994	1.95926	1.55	1.2	7.092	0.747	2.16	Mo	-2.33051	-2.35142	0.731028	0.712133	1.8141	1.83691	0.0376741	0.055694	1.94472
A15B1/Fe1Mo15/Mo3_hcp_Mo	Mo	-2.32024	-2.30707	0.699504	0.699056	1.82228	1.83641	-0.0256899	-0.0188914	1.90025	1.90685	1.55	1.2	7.092	0.747	2.16	A15B1	Fe1Mo15	Mo3_hcp_Mo	hcp_A	-658.913	-649.047	-1.55146	Mo	-2.32025	-2.30707	0.699508	0.699056	1.82228	1.8364	-0.0256826	-0.0188752	1.90025	1.90682	1.55	1.2	7.092	0.747	2.16	Mo	-2.27709	-2.30106	0.707787	0.689149	1.82623	1.84734	-0.0320546	-0.0476906	1.91312
A15B1/Ir15Mo1/Ir2Mo1_fcc_Ir	Ir	-2.94778	-2.94779	0.771403	0.77222	2.43823	2.43143	0.121154	0.112664	2.55905	2.54573	1.5	1.08	8.967	1.564	2.2	A15B1	Ir15Mo1	Ir2Mo1_fcc_Ir	fcc_A	-557.932	-549.253	-0.364786	Ir	-3.00792	-3.00793	0.770344	0.770082	2.44067	2.4443	0.126201	0.132516	2.53381	2.54772	1.5	1.08	8.967	1.564	2.2	Mo	-2.74276	-2.74372	0.487409	0.486095	2.62259	2.62749	-0.550272	-0.545198	2.56833
A15B1/Ir15Mo1/Ir2Mo1_hcp_Ir	Ir	-3.00695	-3.00697	0.772283	0.772612	2.44977	2.44782	0.204782	0.203481	2.50961	2.50876	1.5	1.08	8.967	1.564	2.2	A15B1	Ir15Mo1	Ir2Mo1_hcp_Ir	hcp_A	-558.162	-549.253	-0.594789	Ir	-2.94778	-2.94779	0.771403	0.77222	2.43823	2.43143	0.121154	0.112664	2.55905	2.54573	1.5	1.08	8.967	1.564	2.2	Mo	-2.74276	-2.74372	0.487409	0.486095	2.62259	2.62749	-0.550272	-0.545198	2.56833
A15B1/Ir15Mo1/Ir3_fcc_Ir	Ir	-3.00694	-3.00697	0.772285	0.772608	2.44975	2.44784	0.204775	0.203497	2.50949	2.5087	1.5	1.08	8.967	1.564	2.2	A15B1	Ir15Mo1	Ir3_fcc_Ir	fcc_A	-557.543	-549.253	0.0241717	Ir	-2.9744	-2.97439	0.771982	0.771969	2.42536	2.42631	0.149285	0.151865	2.49488	2.50247	1.5	1.08	8.967	1.564	2.2	Ir	-2.81463	-2.81443	0.772496	0.772148	2.3723	2.37441	0.0151147	0.0185547	2.58891
A15B1/Ir15Mo1/Ir3_fcc_Mo	Ir	-2.89031	-2.89029	0.771445	0.771735	2.41335	2.4114	0.0564535	0.0545866	2.55385	2.55298	1.5	1.08	8.967	1.564	2.2	A15B1	Ir15Mo1	Ir3_fcc_Mo	fcc_B	-557.517	-549.253	0.050438	Ir	-2.89033	-2.89028	0.771452	0.771741	2.41331	2.41139	0.0564404	0.0546329	2.55378	2.55304	1.5	1.08	8.967	1.564	2.2	Ir	-2.9744	-2.97439	0.771982	0.771969	2.42536	2.42631	0.149285	0.151865	2.49488
A15B1/Ir15Mo1/Ir3_hcp_Ir	Ir	-2.89031	-2.89029	0.771445	0.771735	2.41335	2.4114	0.0564535	0.0545866	2.55385	2.55298	1.5	1.08	8.967	1.564	2.2	A15B1	Ir15Mo1	Ir3_hcp_Ir	hcp_A	-557.77	-549.253	-0.202585	Ir	-2.9744	-2.97439	0.771982	0.771969	2.42536	2.42631	0.149285	0.151865	2.49488	2.50247	1.5	1.08	8.967	1.564	2.2	Ir	-2.81463	-2.81443	0.772496	0.772148	2.3723	2.37441	0.0151147	0.0185547	2.58891
A15B1/Ir1Mo15/Ir1Mo2_hcp_Ir	Ir	-2.94693	-2.94705	0.838099	0.838142	1.94307	1.94279	0.350691	0.350631	2.13402	2.13373	1.5	1.08	8.967	1.564	2.2	A15B1	Ir1Mo15	Ir1Mo2_hcp_Ir	hcp_B	-662.014	-652.255	-1.44392	Mo	-2.31863	-2.31925	0.662672	0.660088	1.94421	1.94885	-0.299541	-0.300518	2.07993	2.07816	1.55	1.2	7.092	0.747	2.16	Mo	-2.31864	-2.31926	0.662673	0.660092	1.94423	1.94886	-0.299552	-0.300519	2.07994
A15B1/Ir1Mo15/Ir1Mo2_hcp_Mo	Ir	-2.94693	-2.94705	0.838099	0.838142	1.94307	1.94279	0.350691	0.350631	2.13402	2.13373	1.5	1.08	8.967	1.564	2.2	A15B1	Ir1Mo15	Ir1Mo2_hcp_Mo	hcp_A	-661.83	-652.255	-1.26082	Mo	-2.33613	-2.33615	0.663102	0.661715	1.90079	1.90351	-0.182021	-0.182929	1.94174	1.94075	1.55	1.2	7.092	0.747	2.16	Mo	-2.33613	-2.33613	0.663104	0.661713	1.90078	1.9035	-0.182013	-0.182917	1.94169
A15B1/Ir1Mo15/Mo3_hcp_Ir	Mo	-2.35799	-2.35789	0.702729	0.703424	1.895	1.89316	-0.0480673	-0.0481597	1.98391	1.98451	1.55	1.2	7.092	0.747	2.16	A15B1	Ir1Mo15	Mo3_hcp_Ir	hcp_B	-662.461	-652.255	-1.89111	Mo	-2.31863	-2.31925	0.662672	0.660088	1.94421	1.94885	-0.299541	-0.300518	2.07993	2.07816	1.55	1.2	7.092	0.747	2.16	Mo	-2.31864	-2.31926	0.662673	0.660092	1.94423	1.94886	-0.299552	-0.300519	2.07994
A15B1/Ir1Mo15/Mo3_hcp_Mo	Mo	-2.30021	-2.30029	0.686544	0.686487	1.85166	1.85221	-0.0404782	-0.0399422	1.89413	1.89459	1.55	1.2	7.092	0.747	2.16	A15B1	Ir1Mo15	Mo3_hcp_Mo	hcp_A	-662.33	-652.255	-1.76012	Mo	-2.31864	-2.31926	0.662673	0.660092	1.94423	1.94886	-0.299552	-0.300519	2.07994	2.0782	1.55	1.2	7.092	0.747	2.16	Mo	-2.30365	-2.30363	0.697837	0.696993	1.87021	1.87176	-0.0730232	-0.0739712	1.97575
A15B1/Ni15Mo1/Mo1Ni2_fcc_Ni	Mo	-2.72054	-2.69295	0.460378	0.503832	2.66378	2.67853	0.217084	0.303816	2.71203	2.67901	1.55	1.2	7.092	0.747	2.16	A15B1	Ni15Mo1	Mo1Ni2_fcc_Ni	fcc_A	-359.746	-350.687	-0.74466	Ni	-1.79453	-1.53332	0.909675	0.810257	1.61785	1.63549	1.621	1.27792	9.00023	7.53354	1.38	0.71	7.64	1.16	1.91	Ni	-1.77321	-1.55506	0.903045	0.819922	1.61912	1.63525	1.55814	1.27535	8.72846
A15B1/Ni15Mo1/Mo1Ni2_hcp_Ni	Mo	-2.72054	-2.69295	0.460378	0.503832	2.66378	2.67853	0.217084	0.303816	2.71203	2.67901	1.55	1.2	7.092	0.747	2.16	A15B1	Ni15Mo1	Mo1Ni2_hcp_Ni	hcp_A	-359.884	-350.687	-0.882628	Ni	-1.79453	-1.53332	0.909675	0.810257	1.61785	1.63549	1.621	1.27792	9.00023	7.53354	1.38	0.71	7.64	1.16	1.91	Ni	-1.79453	-1.53332	0.909675	0.810257	1.61785	1.63549	1.621	1.27792	9.00023
A15B1/Ni15Mo1/Ni3_fcc_Mo	Ni	-1.77932	-1.41241	0.925563	0.7944	1.58204	1.58672	1.86904	1.38712	10.4851	8.38695	1.38	0.71	7.64	1.16	1.91	A15B1	Ni15Mo1	Ni3_fcc_Mo	fcc_B	-359.303	-350.687	-0.301608	Ni	-1.68634	-1.53332	0.892084	0.833435	1.6089	1.61952	1.56436	1.3655	8.97387	8.10352	1.38	0.71	7.64	1.16	1.91	Ni	-1.77932	-1.41241	0.925563	0.7944	1.58204	1.58672	1.86904	1.38712	10.4851
A15B1/Ni15Mo1/Ni3_fcc_Ni	Ni	-1.85181	-1.44474	0.932267	0.784731	1.59522	1.60785	1.91839	1.39246	10.6235	8.24628	1.38	0.71	7.64	1.16	1.91	A15B1	Ni15Mo1	Ni3_fcc_Ni	fcc_A	-359.275	-350.687	-0.274101	Ni	-1.79453	-1.53332	0.909675	0.810257	1.61785	1.63549	1.621	1.27792	9.00023	7.53354	1.38	0.71	7.64	1.16	1.91	Ni	-1.79453	-1.53332	0.909675	0.810257	1.61785	1.63549	1.621	1.27792	9.00023
A15B1/Ni15Mo1/Ni3_hcp_Mo	Ni	-1.7451	-1.69686	0.874451	0.851763	1.63824	1.64773	1.34623	1.27905	7.73962	7.38122	1.38	0.71	7.64	1.16	1.91	A15B1	Ni15Mo1	Ni3_hcp_Mo	hcp_B	-358.946	-350.687	0.0552388	Ni	-1.68634	-1.53332	0.892084	0.833435	1.6089	1.61952	1.56436	1.3655	8.97387	8.10352	1.38	0.71	7.64	1.16	1.91	Ni	-1.7451	-1.69686	0.874451	0.851763	1.63824	1.64773	1.34623	1.27905	7.73962
A15B1/Ni15Mo1/Ni3_hcp_Ni	Ni	-1.81525	-1.44336	0.927701	0.793239	1.58452	1.59465	1.83526	1.35208	10.2984	8.13752	1.38	0.71	7.64	1.16	1.91	A15B1	Ni15Mo1	Ni3_hcp_Ni	hcp_A	-359.2	-350.687	-0.198614	Ni	-1.7451	-1.69686	0.874451	0.851763	1.63824	1.64773	1.34623	1.27905	7.73962	7.38122	1.38	0.71	7.64	1.16	1.91	Ni	-1.67131	-1.31885	0.922287	0.799258	1.60036	1.61432	1.83324	1.41201	10.2415
A15B1/Ni1Mo15/Mo2Ni1_fcc_Mo	Mo	-2.13627	-2.13613	0.700971	0.700013	1.78562	1.78819	-0.0302314	-0.0296356	1.93347	1.93351	1.55	1.2	7.092	0.747	2.16	A15B1	Ni1Mo15	Mo2Ni1_fcc_Mo	fcc_A	-637.853	-626.571	-2.96698	Mo	-2.19286	-2.19276	0.679675	0.679941	1.8597	1.859	-0.0796091	-0.0794405	1.88525	1.88556	1.55	1.2	7.092	0.747	2.16	Mo	-2.13627	-2.13613	0.700971	0.700013	1.78562	1.78819	-0.0302314	-0.0296356	1.93347
A15B1/Ni1Mo15/Mo2Ni1_hcp_Mo	Mo	-2.43235	-2.43226	0.664712	0.665513	1.96298	1.96074	-0.0315532	-0.0313623	1.68952	1.68897	1.55	1.2	7.092	0.747	2.16	A15B1	Ni1Mo15	Mo2Ni1_hcp_Mo	hcp_A	-636.502	-626.571	-1.61608	Mo	-2.13627	-2.13613	0.700971	0.700013	1.78562	1.78819	-0.0302314	-0.0296356	1.93347	1.93351	1.55	1.2	7.092	0.747	2.16	Mo	-2.13627	-2.13613	0.700971	0.700013	1.78562	1.78819	-0.0302314	-0.0296356	1.93347
A15B1/Ni1Mo15/Mo3_fcc_Mo	Mo	-2.13224	-2.1321	0.681503	0.682519	1.82396	1.8219	-0.0252603	-0.0241676	1.90917	1.91094	1.55	1.2	7.092	0.747	2.16	A15B1	Ni1Mo15	Mo3_fcc_Mo	fcc_A	-636.331	-626.571	-1.44506	Mo	-2.13627	-2.13613	0.700971	0.700013	1.78562	1.78819	-0.0302314	-0.0296356	1.93347	1.93351	1.55	1.2	7.092	0.747	2.16	Mo	-2.13627	-2.13613	0.700971	0.700013	1.78562	1.78819	-0.0302314	-0.0296356	1.93347
A15B1/Ni1Mo15/Mo3_fcc_Ni	Mo	-2.21956	-2.21946	0.665193	0.663604	1.87433	1.87795	-0.107369	-0.107716	1.82423	1.82415	1.55	1.2	7.092	0.747	2.16	A15B1	Ni1Mo15	Mo3_fcc_Ni	fcc_B	-636.771	-626.571	-1.88541	Mo	-2.2066	-2.20644	0.693508	0.690686	1.84985	1.85625	-0.0283402	-0.0297871	1.90182	1.89848	1.55	1.2	7.092	0.747	2.16	Mo	-2.2066	-2.20644	0.693508	0.690686	1.84985	1.85625	-0.0283402	-0.0297871	1.90182
A15B1/Ni1Mo15/Mo3_hcp_Mo	Mo	-2.13224	-2.1321	0.681503	0.682519	1.82396	1.8219	-0.0252603	-0.0241676	1.90917	1.91094	1.55	1.2	7.092	0.747	2.16	A15B1	Ni1Mo15	Mo3_hcp_Mo	hcp_A	-638.725	-626.571	-3.83947	Mo	-2.05168	-2.05154	0.699321	0.699423	1.78661	1.78623	-0.0443697	-0.0445521	1.98609	1.98601	1.55	1.2	7.092	0.747	2.16	Mo	-2.13627	-2.13613	0.700971	0.700013	1.78562	1.78819	-0.0302314	-0.0296356	1.93347
A15B1/Os15Mo1/Mo1Os2_fcc_Os	Mo	-2.61501	-2.61497	0.575176	0.575623	2.41512	2.4137	-0.501317	-0.50175	2.42238	2.42288	1.55	1.2	7.092	0.747	2.16	A15B1	Os15Mo1	Mo1Os2_fcc_Os	fcc_A	-684.506	-675.371	-0.820621	Os	-2.99759	-2.99769	0.727613	0.728684	2.44757	2.44343	-0.115901	-0.117551	2.1688	2.16926	1.49	1.13	8.438	1.07766	2.2	Os	-3.02551	-3.02561	0.728317	0.727901	2.45279	2.45373	-0.0998335	-0.100435	2.16157
A15B1/Os15Mo1/Mo1Os2_hcp_Os	Mo	-2.61501	-2.61497	0.575176	0.575623	2.41512	2.4137	-0.501317	-0.50175	2.42238	2.42288	1.55	1.2	7.092	0.747	2.16	A15B1	Os15Mo1	Mo1Os2_hcp_Os	hcp_A	-685.147	-675.371	-1.46183	Os	-2.93357	-2.93364	0.736222	0.737595	2.39023	2.38542	-0.0503811	-0.0514269	2.18505	2.18724	1.49	1.13	8.438	1.07766	2.2	Os	-3.02551	-3.02561	0.728317	0.727901	2.45279	2.45373	-0.0998335	-0.100435	2.16157
A15B1/Os15Mo1/Os3_fcc_Os	Os	-3.01483	-3.01494	0.726009	0.726941	2.46066	2.45726	-0.140264	-0.141631	2.15971	2.15968	1.49	1.13	8.438	1.07766	2.2	A15B1	Os15Mo1	Os3_fcc_Os	fcc_A	-684.24	-675.371	-0.554323	Os	-3.11833	-3.1184	0.720728	0.720342	2.49725	2.49806	-0.106397	-0.107314	2.09164	2.08953	1.49	1.13	8.438	1.07766	2.2	Os	-3.04083	-3.04092	0.726454	0.726234	2.47815	2.47939	-0.124236	-0.123593	2.14844
A15B1/Os15Mo1/Os3_hcp_Os	Os	-3.06357	-3.06367	0.725315	0.725093	2.47997	2.48079	-0.117687	-0.11766	2.14847	2.14767	1.49	1.13	8.438	1.07766	2.2	A15B1	Os15Mo1	Os3_hcp_Os	hcp_A	-685.036	-675.371	-1.35052	Os	-2.99759	-2.99769	0.727613	0.728684	2.44757	2.44343	-0.115901	-0.117551	2.1688	2.16926	1.49	1.13	8.438	1.07766	2.2	Os	-3.02551	-3.02561	0.728317	0.727901	2.45279	2.45373	-0.0998335	-0.100435	2.16157
A15B1/Os1Mo15/Mo2Os1_hcp_Os	Mo	-2.37602	-2.37638	0.665209	0.667014	1.92594	1.92284	-0.252817	-0.251468	2.0123	2.01338	1.55	1.2	7.092	0.747	2.16	A15B1	Os1Mo15	Mo2Os1_hcp_Os	hcp_B	-670.095	-660.113	-1.66739	Mo	-2.376	-2.37637	0.665212	0.667015	1.92593	1.92283	-0.252799	-0.251442	2.01228	2.01332	1.55	1.2	7.092	0.747	2.16	Os	-2.84312	-2.84323	0.78512	0.783571	1.99389	1.99905	0.238435	0.238591	1.9188
A15B1/Os1Mo15/Mo3_hcp_Mo	Mo	-2.35993	-2.35999	0.707687	0.708319	1.87063	1.8698	-0.0749498	-0.0736504	1.99624	1.99798	1.55	1.2	7.092	0.747	2.16	A15B1	Os1Mo15	Mo3_hcp_Mo	hcp_A	-670.216	-660.113	-1.788	Mo	-2.37602	-2.37638	0.665209	0.667014	1.92594	1.92284	-0.252817	-0.251468	2.0123	2.01338	1.55	1.2	7.092	0.747	2.16	Mo	-2.30866	-2.30868	0.700449	0.700232	1.82893	1.82986	-0.0481944	-0.0475384	1.94381
A15B1/Os1Mo15/Mo3_hcp_Os	Mo	-2.35993	-2.35999	0.707687	0.708319	1.87063	1.8698	-0.0749498	-0.0736504	1.99624	1.99798	1.55	1.2	7.092	0.747	2.16	A15B1	Os1Mo15	Mo3_hcp_Os	hcp_B	-670.216	-660.113	-1.78828	Mo	-2.37602	-2.37638	0.665209	0.667014	1.92594	1.92284	-0.252817	-0.251468	2.0123	2.01338	1.55	1.2	7.092	0.747	2.16	Mo	-2.376	-2.37637	0.665212	0.667015	1.92593	1.92283	-0.252799	-0.251442	2.01228
A15B1/Pd15Mo1/Mo1Pd2_fcc_Pd	Mo	-2.85007	-2.84984	0.450047	0.450576	2.61618	2.61029	0.118886	0.109772	2.85647	2.83728	1.55	1.2	7.092	0.747	2.16	A15B1	Pd15Mo1	Mo1Pd2_fcc_Pd	fcc_A	-350.226	-341.503	-0.408983	Pd	-2.10065	-2.1001	0.889456	0.889521	1.89033	1.88253	1.44645	1.42766	7.15848	7.08614	1.52	0.94	8.34	0.56	2.2	Pd	-2.10696	-2.10643	0.890035	0.890188	1.87675	1.86761	1.47041	1.44844	7.33813
A15B1/Pd15Mo1/Mo1Pd2_hcp_Pd	Mo	-2.85007	-2.84984	0.450047	0.450576	2.61618	2.61029	0.118886	0.109772	2.85647	2.83728	1.55	1.2	7.092	0.747	2.16	A15B1	Pd15Mo1	Mo1Pd2_hcp_Pd	hcp_A	-350.38	-341.503	-0.562872	Pd	-2.10065	-2.1001	0.889456	0.889521	1.89033	1.88253	1.44645	1.42766	7.15848	7.08614	1.52	0.94	8.34	0.56	2.2	Pd	-2.10066	-2.10012	0.889457	0.889518	1.89026	1.88254	1.4462	1.42753	7.15791
A15B1/Pd15Mo1/Pd3_fcc_Pd	Pd	-1.81906	-1.81863	0.891802	0.892094	1.79088	1.77809	1.52827	1.4969	8.02505	7.91387	1.52	0.94	8.34	0.56	2.2	A15B1	Pd15Mo1	Pd3_fcc_Pd	fcc_A	-349.493	-341.503	0.324703	Pd	-1.7828	-1.78218	0.891995	0.892169	1.79167	1.77913	1.52326	1.492	7.9748	7.86303	1.52	0.94	8.34	0.56	2.2	Pd	-1.82011	-1.81964	0.893183	0.893529	1.82037	1.80775	1.53818	1.5087	8.06761
A15B1/Pd15Mo1/Pd3_hcp_Mo	Pd	-2.33329	-2.33294	0.886979	0.887157	1.95501	1.94665	1.45756	1.43902	6.95872	6.88553	1.52	0.94	8.34	0.56	2.2	A15B1	Pd15Mo1	Pd3_hcp_Mo	hcp_B	-348.892	-341.503	0.924867	Pd	-2.23165	-2.23121	0.887967	0.888188	1.91332	1.9031	1.50791	1.48508	7.35384	7.26697	1.52	0.94	8.34	0.56	2.2	Pd	-2.33329	-2.33293	0.886976	0.887159	1.95506	1.94656	1.45762	1.4389	6.95869
A15B1/Pd15Mo1/Pd3_hcp_Pd	Pd	-1.7828	-1.78218	0.891995	0.892169	1.79167	1.77913	1.52326	1.492	7.9748	7.86303	1.52	0.94	8.34	0.56	2.2	A15B1	Pd15Mo1	Pd3_hcp_Pd	hcp_A	-349.265	-341.503	0.552289	Pd	-2.10066	-2.10012	0.889457	0.889518	1.89026	1.88254	1.4462	1.42753	7.15791	7.0856	1.52	0.94	8.34	0.56	2.2	Pd	-1.82011	-1.81964	0.893183	0.893529	1.82037	1.80775	1.53818	1.5087	8.06761
A15B1/Pd1Mo15/Mo2Pd1_fcc_Mo	Mo	-2.24406	-2.24404	0.687885	0.688814	1.83309	1.83115	0.0387079	0.0398679	1.82204	1.82367	1.55	1.2	7.092	0.747	2.16	A15B1	Pd1Mo15	Mo2Pd1_fcc_Mo	fcc_A	-635.306	-625.278	-1.71283	Mo	-2.10793	-2.10786	0.707632	0.709228	1.78847	1.78475	-0.0695902	-0.0695756	1.99576	1.99742	1.55	1.2	7.092	0.747	2.16	Mo	-2.10793	-2.10786	0.707632	0.709228	1.78847	1.78475	-0.0695902	-0.0695756	1.99576
A15B1/Pd1Mo15/Mo2Pd1_hcp_Mo	Mo	-2.07085	-2.07076	0.693088	0.695071	1.84828	1.84354	-0.22527	-0.226614	2.13626	2.13777	1.55	1.2	7.092	0.747	2.16	A15B1	Pd1Mo15	Mo2Pd1_hcp_Mo	hcp_A	-636.169	-625.278	-2.5765	Mo	-2.1598	-2.15977	0.699557	0.699987	1.80116	1.80021	-0.0171527	-0.016731	1.92192	1.92275	1.55	1.2	7.092	0.747	2.16	Mo	-2.29033	-2.29028	0.699316	0.699575	1.91204	1.9115	-0.00304271	-0.00266861	1.85079
A15B1/Pd1Mo15/Mo3_fcc_Mo	Mo	-2.24406	-2.24404	0.687885	0.688814	1.83309	1.83115	0.0387079	0.0398679	1.82204	1.82367	1.55	1.2	7.092	0.747	2.16	A15B1	Pd1Mo15	Mo3_fcc_Mo	fcc_A	-637.414	-625.278	-3.82099	Mo	-2.22501	-2.22491	0.692395	0.691081	1.84733	1.85074	-0.0288783	-0.0288247	1.8617	1.86119	1.55	1.2	7.092	0.747	2.16	Mo	-2.10793	-2.10786	0.707632	0.709228	1.78847	1.78475	-0.0695902	-0.0695756	1.99576
A15B1/Pt15Mo1/Mo1Pt2_fcc_Pt	Mo	-2.93161	-2.93121	0.453637	0.454157	2.78986	2.78549	-0.19501	-0.199936	2.73595	2.73128	1.55	1.2	7.092	0.747	2.16	A15B1	Pt15Mo1	Mo1Pt2_fcc_Pt	fcc_A	-403.599	-395.14	-0.143762	Pt	-2.63124	-2.63105	0.859204	0.859243	2.25306	2.25055	0.78864	0.784373	4.43858	4.42953	1.53	1.04	9	2.13	2.28	Pt	-2.58828	-2.58808	0.859206	0.859249	2.251	2.24811	0.762972	0.757735	4.33372
A15B1/Pt15Mo1/Mo1Pt2_hcp_Pt	Mo	-2.93161	-2.93121	0.453637	0.454157	2.78986	2.78549	-0.19501	-0.199936	2.73595	2.73128	1.55	1.2	7.092	0.747	2.16	A15B1	Pt15Mo1	Mo1Pt2_hcp_Pt	hcp_A	-403.572	-395.14	-0.117109	Pt	-2.85537	-2.85524	0.857144	0.85748	2.31427	2.307	0.838679	0.827322	4.30825	4.27884	1.53	1.04	9	2.13	2.28	Pt	-2.63124	-2.63105	0.859204	0.859243	2.25306	2.25055	0.78864	0.784373	4.43858
A15B1/Pt15Mo1/Pt3_fcc_Pt	Pt	-2.45816	-2.45807	0.859461	0.859761	2.21034	2.20416	0.761208	0.75025	4.57521	4.54987	1.53	1.04	9	2.13	2.28	A15B1	Pt15Mo1	Pt3_fcc_Pt	fcc_A	-403.075	-395.14	0.380213	Pt	-2.42544	-2.42524	0.86214	0.862274	2.22041	2.21673	0.762022	0.755666	4.67187	4.65968	1.53	1.04	9	2.13	2.28	Pt	-2.52004	-2.51991	0.859388	0.859741	2.21811	2.21118	0.782554	0.770554	4.62336
A15B1/Pt15Mo1/Pt3_hcp_Mo	Pt	-2.85537	-2.85524	0.857144	0.85748	2.31427	2.307	0.838679	0.827322	4.30825	4.27884	1.53	1.04	9	2.13	2.28	A15B1	Pt15Mo1	Pt3_hcp_Mo	hcp_B	-402.54	-395.14	0.915352	Pt	-2.85539	-2.85526	0.857148	0.857481	2.3142	2.30697	0.838614	0.827287	4.30805	4.27872	1.53	1.04	9	2.13	2.28	Pt	-2.77141	-2.77125	0.856887	0.85716	2.283	2.27661	0.84495	0.835168	4.51113
A15B1/Pt15Mo1/Pt3_hcp_Pt	Pt	-2.54489	-2.54474	0.858901	0.859028	2.22342	2.21991	0.781901	0.776199	4.63264	4.62225	1.53	1.04	9	2.13	2.28	A15B1	Pt15Mo1	Pt3_hcp_Pt	hcp_A	-402.763	-395.14	0.691472	Pt	-2.77141	-2.77125	0.856887	0.85716	2.283	2.27661	0.84495	0.835168	4.51113	4.48979	1.53	1.04	9	2.13	2.28	Pt	-2.42545	-2.42525	0.862145	0.862271	2.22043	2.21681	0.762057	0.755757	4.67195
A15B1/Pt1Mo15/Mo2Pt1_hcp_Mo	Mo	-2.14892	-2.1489	0.70302	0.702184	1.81712	1.81879	-0.0806413	-0.0811713	2.00178	2.0003	1.55	1.2	7.092	0.747	2.16	A15B1	Pt1Mo15	Mo2Pt1_hcp_Mo	hcp_A	-639.961	-631.363	-0.283808	Mo	-2.14892	-2.1489	0.70302	0.702184	1.81712	1.81879	-0.0806413	-0.0811713	2.00178	2.0003	1.55	1.2	7.092	0.747	2.16	Pt	-3.24904	-3.24899	0.918723	0.918718	1.68684	1.68719	0.987443	0.988361	3.12813
A15B1/Pt1Mo15/Mo3_fcc_Mo	Mo	-2.18499	-2.18491	0.695558	0.698058	1.85776	1.85117	0.0132378	0.0135696	1.92063	1.92334	1.55	1.2	7.092	0.747	2.16	A15B1	Pt1Mo15	Mo3_fcc_Mo	fcc_A	-642.911	-631.363	-3.23386	Mo	-2.02004	-2.01998	0.673484	0.672893	1.8335	1.83374	-0.363997	-0.365655	2.348	2.34675	1.55	1.2	7.092	0.747	2.16	Mo	-2.21142	-2.21139	0.703432	0.704329	1.84776	1.8454	0.000986212	0.00107279	1.90795
A15B1/Pt1Mo15/Mo3_hcp_Mo	Mo	-2.08041	-2.08033	0.698192	0.698169	1.79592	1.7959	-0.0393738	-0.0392086	1.96047	1.96074	1.55	1.2	7.092	0.747	2.16	A15B1	Pt1Mo15	Mo3_hcp_Mo	hcp_A	-642.655	-631.363	-2.97809	Mo	-2.02796	-2.02794	0.681503	0.682542	1.78969	1.78786	-0.131847	-0.13106	2.09119	2.09281	1.55	1.2	7.092	0.747	2.16	Mo	-2.14338	-2.14332	0.682588	0.68297	1.88289	1.88276	-0.20845	-0.207158	2.04789
A15B1/Re15Mo1/Mo1Re2_fcc_Re	Mo	-2.08598	-2.08596	0.641298	0.638483	2.1624	2.1717	-0.379605	-0.373923	2.49413	2.48867	1.55	1.2	7.092	0.747	2.16	A15B1	Re15Mo1	Mo1Re2_fcc_Re	fcc_A	-759.2	-749.541	-1.34448	Re	-2.43164	-2.43165	0.710632	0.708511	2.26781	2.27307	-0.146026	-0.146718	2.25246	2.24704	1.52	1.2	7.834	0.06	1.6	Re	-2.43324	-2.43324	0.709504	0.707701	2.27491	2.282	-0.143783	-0.140436	2.24439
A15B1/Re15Mo1/Mo1Re2_hcp_Re	Mo	-2.08598	-2.08596	0.641298	0.638483	2.1624	2.1717	-0.379605	-0.373923	2.49413	2.48867	1.55	1.2	7.092	0.747	2.16	A15B1	Re15Mo1	Mo1Re2_hcp_Re	hcp_A	-759.548	-749.541	-1.69197	Re	-2.43164	-2.43165	0.710632	0.708511	2.26781	2.27307	-0.146026	-0.146718	2.25246	2.24704	1.52	1.2	7.834	0.06	1.6	Re	-2.43164	-2.43165	0.710632	0.708511	2.26781	2.27307	-0.146026	-0.146718	2.25246
A15B1/Re15Mo1/Re3_fcc_Mo	Re	-2.44339	-2.44339	0.71218	0.71425	2.28949	2.28103	-0.162306	-0.167573	2.2542	2.25421	1.52	1.2	7.834	0.06	1.6	A15B1	Re15Mo1	Re3_fcc_Mo	fcc_B	-759.074	-749.541	-1.21853	Re	-2.37354	-2.37353	0.710782	0.711846	2.24543	2.2417	-0.143739	-0.145621	2.26214	2.26238	1.52	1.2	7.834	0.06	1.6	Re	-2.44339	-2.44339	0.71218	0.71425	2.28949	2.28103	-0.162306	-0.167573	2.2542
A15B1/Re15Mo1/Re3_fcc_Re	Re	-2.43164	-2.43165	0.710632	0.708511	2.26781	2.27307	-0.146026	-0.146718	2.25246	2.24704	1.52	1.2	7.834	0.06	1.6	A15B1	Re15Mo1	Re3_fcc_Re	fcc_A	-759.03	-749.541	-1.17394	Re	-2.45881	-2.45883	0.705456	0.708739	2.30582	2.2953	-0.161256	-0.164353	2.25396	2.25827	1.52	1.2	7.834	0.06	1.6	Re	-2.43164	-2.43165	0.710632	0.708511	2.26781	2.27307	-0.146026	-0.146718	2.25246
A15B1/Re15Mo1/Re3_hcp_Mo	Re	-2.36671	-2.36669	0.709091	0.708821	2.22658	2.22782	-0.120073	-0.119102	2.24824	2.24858	1.52	1.2	7.834	0.06	1.6	A15B1	Re15Mo1	Re3_hcp_Mo	hcp_B	-759.478	-749.541	-1.62264	Re	-2.36671	-2.36669	0.709091	0.708821	2.22658	2.22782	-0.120073	-0.119102	2.24824	2.24858	1.52	1.2	7.834	0.06	1.6	Re	-2.37354	-2.37353	0.710782	0.711846	2.24543	2.2417	-0.143739	-0.145621	2.26214
A15B1/Re15Mo1/Re3_hcp_Re	Re	-2.46143	-2.46145	0.708899	0.710538	2.29873	2.29274	-0.163801	-0.166577	2.25052	2.25167	1.52	1.2	7.834	0.06	1.6	A15B1	Re15Mo1	Re3_hcp_Re	hcp_A	-759.367	-749.541	-1.51142	Re	-2.36671	-2.36669	0.709091	0.708821	2.22658	2.22782	-0.120073	-0.119102	2.24824	2.24858	1.52	1.2	7.834	0.06	1.6	Re	-2.48014	-2.48013	0.711148	0.711707	2.30503	2.30428	-0.142064	-0.140725	2.20398
A15B1/Re1Mo15/Mo2Re1_fcc_Mo	Mo	-2.08648	-2.08654	0.707741	0.706989	1.76076	1.76116	-0.0948544	-0.0971981	1.99678	1.99429	1.55	1.2	7.092	0.747	2.16	A15B1	Re1Mo15	Mo2Re1_fcc_Mo	fcc_A	-665.617	-651.477	-5.82616	Mo	-2.08648	-2.08654	0.707741	0.706989	1.76076	1.76116	-0.0948544	-0.0971981	1.99678	1.99429	1.55	1.2	7.092	0.747	2.16	Mo	-2.09599	-2.09603	0.696664	0.694524	1.77757	1.78127	-0.143616	-0.144873	2.03403
A15B1/Re1Mo15/Mo2Re1_hcp_Mo	Mo	-2.08648	-2.08654	0.707741	0.706989	1.76076	1.76116	-0.0948544	-0.0971981	1.99678	1.99429	1.55	1.2	7.092	0.747	2.16	A15B1	Re1Mo15	Mo2Re1_hcp_Mo	hcp_A	-661.633	-651.477	-1.84196	Mo	-2.08648	-2.08654	0.707741	0.706989	1.76076	1.76116	-0.0948544	-0.0971981	1.99678	1.99429	1.55	1.2	7.092	0.747	2.16	Re	-2.43091	-2.43097	0.756227	0.757273	1.85359	1.84869	0.154138	0.151131	1.87682
A15B1/Re1Mo15/Mo3_fcc_Mo	Mo	-2.04869	-2.04872	0.701728	0.702266	1.74818	1.74554	-0.101572	-0.104166	2.01018	2.00891	1.55	1.2	7.092	0.747	2.16	A15B1	Re1Mo15	Mo3_fcc_Mo	fcc_A	-665.9	-651.477	-6.10894	Mo	-2.19974	-2.19977	0.697073	0.695248	1.83592	1.84182	-0.110415	-0.107548	1.94701	1.94849	1.55	1.2	7.092	0.747	2.16	Mo	-2.08648	-2.08654	0.707741	0.706989	1.76076	1.76116	-0.0948544	-0.0971981	1.99678
A15B1/Re1Mo15/Mo3_hcp_Mo	Mo	-2.0647	-2.06473	0.699485	0.699939	1.75093	1.74986	-0.0760147	-0.0759976	1.96388	1.96441	1.55	1.2	7.092	0.747	2.16	A15B1	Re1Mo15	Mo3_hcp_Mo	hcp_A	-661.794	-651.477	-2.00279	Mo	-2.01547	-2.01551	0.703971	0.701112	1.72747	1.73243	-0.106946	-0.109201	2.02022	2.01548	1.55	1.2	7.092	0.747	2.16	Mo	-2.01547	-2.01551	0.703971	0.701112	1.72747	1.73243	-0.106946	-0.109201	2.02022
A15B1/Re1Mo15/Mo3_hcp_Re	Mo	-2.09323	-2.09325	0.7061	0.705186	1.79191	1.79225	-0.16162	-0.164549	2.07968	2.07674	1.55	1.2	7.092	0.747	2.16	A15B1	Re1Mo15	Mo3_hcp_Re	hcp_B	-661.945	-651.477	-2.15389	Mo	-2.09323	-2.09325	0.7061	0.705186	1.79191	1.79225	-0.16162	-0.164549	2.07968	2.07674	1.55	1.2	7.092	0.747	2.16	Mo	-2.19974	-2.19977	0.697073	0.695248	1.83592	1.84182	-0.110415	-0.107548	1.94701
A15B1/Rh15Mo1/Mo1Rh2_fcc_Rh	Mo	-2.69428	-2.69463	0.48308	0.482731	2.47845	2.4775	-0.343525	-0.345706	2.26492	2.2654	1.55	1.2	7.092	0.747	2.16	A15B1	Rh15Mo1	Mo1Rh2_fcc_Rh	fcc_A	-465.865	-457.108	-0.442461	Rh	-2.52294	-2.52306	0.799938	0.800136	2.0395	2.03877	0.42161	0.420738	3.01155	3.00968	1.49	0.99	7.459	1.143	2.28	Rh	-2.52294	-2.52307	0.799944	0.800143	2.03947	2.03875	0.421546	0.420724	3.01142
A15B1/Rh15Mo1/Mo1Rh2_hcp_Rh	Mo	-2.69428	-2.69463	0.48308	0.482731	2.47845	2.4775	-0.343525	-0.345706	2.26492	2.2654	1.55	1.2	7.092	0.747	2.16	A15B1	Rh15Mo1	Mo1Rh2_hcp_Rh	hcp_A	-466.162	-457.108	-0.739635	Rh	-2.46106	-2.46173	0.797536	0.798345	1.99326	1.99475	0.365853	0.372213	3.05747	3.07373	1.49	0.99	7.459	1.143	2.28	Rh	-2.46105	-2.46174	0.797532	0.798346	1.99328	1.99476	0.365899	0.372238	3.05756
A15B1/Rh15Mo1/Rh3_fcc_Rh	Rh	-2.33256	-2.33248	0.798234	0.79839	1.9351	1.9337	0.287287	0.283437	3.08492	3.07455	1.49	0.99	7.459	1.143	2.28	A15B1	Rh15Mo1	Rh3_fcc_Rh	fcc_A	-465.816	-457.108	-0.393481	Rh	-2.36955	-2.36916	0.797148	0.796843	1.93924	1.94146	0.298272	0.302557	3.0685	3.08097	1.49	0.99	7.459	1.143	2.28	Rh	-2.18843	-2.18847	0.800696	0.801021	1.8914	1.89089	0.228608	0.228	3.21665
A15B1/Rh15Mo1/Rh3_hcp_Mo	Rh	-2.52294	-2.52306	0.799938	0.800136	2.0395	2.03877	0.42161	0.420738	3.01155	3.00968	1.49	0.99	7.459	1.143	2.28	A15B1	Rh15Mo1	Rh3_hcp_Mo	hcp_B	-465.668	-457.108	-0.245777	Rh	-2.52294	-2.52307	0.799944	0.800143	2.03947	2.03875	0.421546	0.420724	3.01142	3.00976	1.49	0.99	7.459	1.143	2.28	Rh	-2.4567	-2.45655	0.799208	0.799141	1.98856	1.9895	0.380487	0.38228	3.03875
A15B1/Rh15Mo1/Rh3_hcp_Rh	Rh	-2.4567	-2.45655	0.799208	0.799141	1.98856	1.9895	0.380487	0.38228	3.03875	3.045	1.49	0.99	7.459	1.143	2.28	A15B1	Rh15Mo1	Rh3_hcp_Rh	hcp_A	-465.888	-457.108	-0.464929	Rh	-2.31032	-2.31077	0.799195	0.799883	1.92435	1.92425	0.279596	0.281441	3.10871	3.11373	1.49	0.99	7.459	1.143	2.28	Rh	-2.18841	-2.18847	0.800692	0.801022	1.89141	1.89086	0.228613	0.227881	3.21666
A15B1/Rh1Mo15/Mo3_hcp_Mo	Mo	-2.37205	-2.37201	0.687856	0.688364	1.90652	1.90577	0.00623185	0.00722365	1.84978	1.85105	1.55	1.2	7.092	0.747	2.16	A15B1	Rh1Mo15	Mo3_hcp_Mo	hcp_A	-647.189	-637.076	-1.79809	Mo	-2.27178	-2.27176	0.671881	0.669864	1.89801	1.90274	-0.0884179	-0.0892301	1.88881	1.88731	1.55	1.2	7.092	0.747	2.16	Mo	-2.2718	-2.27178	0.671884	0.669864	1.89803	1.90276	-0.0884714	-0.0893026	1.88895
A15B1/Ru15Mo1/Mo1Ru2_fcc_Ru	Mo	-2.5329	-2.53269	0.583131	0.586807	2.23909	2.23347	-0.385599	-0.380625	2.01221	2.01217	1.55	1.2	7.092	0.747	2.16	A15B1	Ru15Mo1	Mo1Ru2_fcc_Ru	fcc_A	-570.929	-561.778	-0.837009	Ru	-2.58789	-2.58791	0.74766	0.747114	2.04924	2.05125	-0.0667507	-0.0655658	2.05025	2.05123	1.48	1.05	7.361	1.046	2.2	Ru	-2.59985	-2.59991	0.746028	0.747943	2.05297	2.0464	-0.052037	-0.0545364	2.05254
A15B1/Ru15Mo1/Mo1Ru2_hcp_Ru	Mo	-2.5329	-2.53269	0.583131	0.586807	2.23909	2.23347	-0.385599	-0.380625	2.01221	2.01217	1.55	1.2	7.092	0.747	2.16	A15B1	Ru15Mo1	Mo1Ru2_hcp_Ru	hcp_A	-571.537	-561.778	-1.44499	Ru	-2.58789	-2.58791	0.74766	0.747114	2.04924	2.05125	-0.0667507	-0.0655658	2.05025	2.05123	1.48	1.05	7.361	1.046	2.2	Ru	-2.58789	-2.58791	0.74766	0.747114	2.04924	2.05125	-0.0667507	-0.0655658	2.05025
A15B1/Ru15Mo1/Ru3_fcc_Mo	Ru	-2.59467	-2.59457	0.741432	0.740954	2.05559	2.05573	-0.084169	-0.0850042	2.04326	2.04306	1.48	1.05	7.361	1.046	2.2	A15B1	Ru15Mo1	Ru3_fcc_Mo	fcc_B	-570.622	-561.778	-0.529976	Ru	-2.6126	-2.61245	0.749279	0.750042	2.0429	2.03926	-0.0199791	-0.0219053	2.06616	2.06665	1.48	1.05	7.361	1.046	2.2	Ru	-2.59467	-2.59457	0.741432	0.740954	2.05559	2.05573	-0.084169	-0.0850042	2.04326
A15B1/Ru15Mo1/Ru3_fcc_Ru	Ru	-2.56236	-2.56256	0.739732	0.740842	2.04467	2.04261	-0.104639	-0.104035	2.04315	2.04441	1.48	1.05	7.361	1.046	2.2	A15B1	Ru15Mo1	Ru3_fcc_Ru	fcc_A	-570.713	-561.778	-0.620531	Ru	-2.58789	-2.58791	0.74766	0.747114	2.04924	2.05125	-0.0667507	-0.0655658	2.05025	2.05123	1.48	1.05	7.361	1.046	2.2	Ru	-2.58789	-2.58791	0.74766	0.747114	2.04924	2.05125	-0.0667507	-0.0655658	2.05025
A15B1/Ru15Mo1/Ru3_hcp_Mo	Ru	-2.56867	-2.56859	0.757716	0.75746	2.02065	2.02115	-0.0111025	-0.0109174	2.09551	2.09616	1.48	1.05	7.361	1.046	2.2	A15B1	Ru15Mo1	Ru3_hcp_Mo	hcp_B	-571.362	-561.778	-1.26963	Ru	-2.56867	-2.56859	0.757716	0.75746	2.02065	2.02115	-0.0111025	-0.0109174	2.09551	2.09616	1.48	1.05	7.361	1.046	2.2	Ru	-2.6126	-2.61245	0.749279	0.750042	2.0429	2.03926	-0.0199791	-0.0219053	2.06616
A15B1/Ru15Mo1/Ru3_hcp_Ru	Ru	-2.58058	-2.58039	0.738449	0.738826	2.04591	2.04338	-0.0890144	-0.0907426	2.0296	2.02957	1.48	1.05	7.361	1.046	2.2	A15B1	Ru15Mo1	Ru3_hcp_Ru	hcp_A	-571.447	-561.778	-1.35423	Ru	-2.59467	-2.59457	0.741432	0.740954	2.05559	2.05573	-0.084169	-0.0850042	2.04326	2.04306	1.48	1.05	7.361	1.046	2.2	Ru	-2.59467	-2.59457	0.741432	0.740954	2.05559	2.05573	-0.084169	-0.0850042	2.04326
A15B1/Ru1Mo15/Mo2Ru1_hcp_Mo	Mo	-2.27622	-2.27634	0.678749	0.67683	1.84411	1.848	-0.111187	-0.112502	1.89587	1.8939	1.55	1.2	7.092	0.747	2.16	A15B1	Ru1Mo15	Mo2Ru1_hcp_Mo	hcp_A	-657.217	-647.44	-1.46303	Mo	-2.27622	-2.27637	0.678749	0.676835	1.8441	1.848	-0.111159	-0.112449	1.8958	1.8938	1.55	1.2	7.092	0.747	2.16	Ru	-2.39354	-2.39348	0.786526	0.786504	1.79797	1.79818	0.0924132	0.0927741	2.05245
A15B1/Ru1Mo15/Mo3_hcp_Mo	Mo	-2.35767	-2.3577	0.700287	0.69708	1.87958	1.8866	-0.0211344	-0.0236417	1.90654	1.90161	1.55	1.2	7.092	0.747	2.16	A15B1	Ru1Mo15	Mo3_hcp_Mo	hcp_A	-657.403	-647.44	-1.64913	Mo	-2.28376	-2.28382	0.692823	0.693559	1.83537	1.83358	-0.0546509	-0.0545517	1.91451	1.91527	1.55	1.2	7.092	0.747	2.16	Mo	-2.28377	-2.28383	0.692818	0.693558	1.83539	1.83359	-0.054678	-0.054572	1.91454
A15B1/W15Mo1/Mo1W2_fcc_W	Mo	-2.09219	-2.09209	0.659501	0.658955	1.91345	1.91443	-0.194004	-0.194391	2.24395	2.2425	1.55	1.2	7.092	0.747	2.16	A15B1	W15Mo1	Mo1W2_fcc_W	fcc_A	-771.473	-759.608	-3.55098	W	-2.17823	-2.17807	0.675017	0.672979	1.99531	1.99952	-0.195107	-0.19604	2.20575	2.2013	1.56	1.27	7.864	0.816	2.36	W	-2.30641	-2.30628	0.687477	0.687578	2.0586	2.05813	-0.0919053	-0.0921946	2.08832
A15B1/W15Mo1/Mo1W2_hcp_W	Mo	-2.09219	-2.09209	0.659501	0.658955	1.91345	1.91443	-0.194004	-0.194391	2.24395	2.2425	1.55	1.2	7.092	0.747	2.16	A15B1	W15Mo1	Mo1W2_hcp_W	hcp_A	-770.146	-759.608	-2.22404	W	-2.17823	-2.17807	0.675017	0.672979	1.99531	1.99952	-0.195107	-0.19604	2.20575	2.2013	1.56	1.27	7.864	0.816	2.36	W	-2.17823	-2.17807	0.675017	0.672979	1.99531	1.99952	-0.195107	-0.19604	2.20575
A15B1/W15Mo1/W3_fcc_Mo	W	-2.17228	-2.17213	0.695225	0.695121	1.98615	1.98578	-0.178193	-0.179113	2.22813	2.22708	1.56	1.27	7.864	0.816	2.36	A15B1	W15Mo1	W3_fcc_Mo	fcc_B	-770.243	-759.608	-2.32113	W	-2.15687	-2.15674	0.681728	0.680191	1.96287	1.96631	-0.166725	-0.166909	2.19512	2.19195	1.56	1.27	7.864	0.816	2.36	W	-2.17228	-2.17213	0.695225	0.695121	1.98615	1.98578	-0.178193	-0.179113	2.22813
A15B1/W15Mo1/W3_fcc_W	W	-2.12714	-2.12698	0.670639	0.672023	2.00116	1.99825	-0.217417	-0.21684	2.24992	2.25278	1.56	1.27	7.864	0.816	2.36	A15B1	W15Mo1	W3_fcc_W	fcc_A	-770.025	-759.608	-2.10288	W	-2.17823	-2.17807	0.675017	0.672979	1.99531	1.99952	-0.195107	-0.19604	2.20575	2.2013	1.56	1.27	7.864	0.816	2.36	W	-2.17823	-2.17807	0.675017	0.672979	1.99531	1.99952	-0.195107	-0.19604	2.20575
A15B1/W15Mo1/W3_hcp_Mo	W	-2.15858	-2.15849	0.686711	0.68619	1.94137	1.94237	-0.159574	-0.159809	2.20166	2.2003	1.56	1.27	7.864	0.816	2.36	A15B1	W15Mo1	W3_hcp_Mo	hcp_B	-769.978	-759.608	-2.05556	W	-2.15858	-2.15849	0.686711	0.68619	1.94137	1.94237	-0.159574	-0.159809	2.20166	2.2003	1.56	1.27	7.864	0.816	2.36	W	-2.15687	-2.15674	0.681728	0.680191	1.96287	1.96631	-0.166725	-0.166909	2.19512
A15B1/W15Mo1/W3_hcp_W	W	-2.15858	-2.15849	0.686711	0.68619	1.94137	1.94237	-0.159574	-0.159809	2.20166	2.2003	1.56	1.27	7.864	0.816	2.36	A15B1	W15Mo1	W3_hcp_W	hcp_A	-772.156	-759.608	-4.23404	W	-2.20231	-2.20216	0.690127	0.691434	1.99185	1.98811	-0.157953	-0.159044	2.18985	2.19134	1.56	1.27	7.864	0.816	2.36
A15B1/W1Mo15/Mo2W1_fcc_Mo	Mo	-2.12333	-2.1232	0.70905	0.709038	1.8022	1.80185	-0.0609345	-0.0614577	1.98153	1.98115	1.55	1.2	7.092	0.747	2.16	A15B1	W1Mo15	Mo2W1_fcc_Mo	fcc_A	-662.612	-652.502	-1.79565	Mo	-2.12333	-2.1232	0.70905	0.709038	1.8022	1.80185	-0.0609345	-0.0614577	1.98153	1.98115	1.55	1.2	7.092	0.747	2.16	W	-2.20845	-2.20828	0.736559	0.738276	1.81856	1.81213	0.0391422	0.0353983	2.00148
A15B1/W1Mo15/Mo3_fcc_Mo	Mo	-2.14095	-2.14086	0.696319	0.692543	1.79112	1.80028	-0.0427128	-0.0426677	1.92962	1.92686	1.55	1.2	7.092	0.747	2.16	A15B1	W1Mo15	Mo3_fcc_Mo	fcc_A	-662.675	-652.502	-1.85851	Mo	-2.14095	-2.14086	0.696319	0.692543	1.79112	1.80028	-0.0427128	-0.0426677	1.92962	1.92686	1.55	1.2	7.092	0.747	2.16	Mo	-2.153	-2.1529	0.695401	0.693103	1.80053	1.80569	-0.00271714	-0.00397598	1.91555
A1B1/AgMo/Ag1Mo2_hcp_Ag	Mo	-1.92644	-1.92631	0.569589	0.569734	2.26037	2.26077	-0.25397	-0.252695	2.31915	2.3198	1.55	1.2	7.092	0.747	2.16	A1B1	AgMo	Ag1Mo2_hcp_Ag	hcp_B	-392.495	-382.796	-1.38406	Mo	-1.92644	-1.92631	0.569589	0.569734	2.26037	2.26077	-0.25397	-0.252695	2.31915	2.3198	1.55	1.2	7.092	0.747	2.16
A1B1/AgMo/Ag2Mo1_hcp_Mo	Mo	-1.92644	-1.92631	0.569589	0.569734	2.26037	2.26077	-0.25397	-0.252695	2.31915	2.3198	1.55	1.2	7.092	0.747	2.16	A1B1	AgMo	Ag2Mo1_hcp_Mo	hcp_B	-391.824	-382.796	-0.713395
A1B1/AuMo/Au1Mo2_fcc_Au	Mo	-2.05417	-2.05401	0.560443	0.561673	2.33192	2.32765	-0.449953	-0.452078	2.59543	2.59832	1.55	1.2	7.092	0.747	2.16	A1B1	AuMo	Au1Mo2_fcc_Au	fcc_B	-424.333	-414.903	-1.11525	Mo	-2.05417	-2.05401	0.560443	0.561673	2.33192	2.32765	-0.449953	-0.452078	2.59543	2.59832	1.55	1.2	7.092	0.747	2.16
A1B1/AuMo/Au1Mo2_hcp_Au	Mo	-2.05417	-2.05401	0.560443	0.561673	2.33192	2.32765	-0.449953	-0.452078	2.59543	2.59832	1.55	1.2	7.092	0.747	2.16	A1B1	AuMo	Au1Mo2_hcp_Au	hcp_B	-424.3	-414.903	-1.0821	Mo	-2.05417	-2.05401	0.560443	0.561673	2.33192	2.32765	-0.449953	-0.452078	2.59543	2.59832	1.55	1.2	7.092	0.747	2.16
A1B1/AuMo/Au2Mo1_fcc_Mo	Mo	-2.05417	-2.05401	0.560443	0.561673	2.33192	2.32765	-0.449953	-0.452078	2.59543	2.59832	1.55	1.2	7.092	0.747	2.16	A1B1	AuMo	Au2Mo1_fcc_Mo	fcc_B	-423.268	-414.903	-0.0502918
A1B1/AuMo/Au2Mo1_hcp_Mo	Mo	-2.05417	-2.05401	0.560443	0.561673	2.33192	2.32765	-0.449953	-0.452078	2.59543	2.59832	1.55	1.2	7.092	0.747	2.16	A1B1	AuMo	Au2Mo1_hcp_Mo	hcp_B	-423.255	-414.903	-0.0377766
A1B1/CoMo/Co1Mo2_fcc_Co	Co	-1.69789	-1.46293	0.852195	0.762928	1.35994	1.39334	0.0861614	-0.190739	3.3424	3.21217	1.39	0.76	7.881	0.662	1.88	A1B1	CoMo	Co1Mo2_fcc_Co	fcc_B	-550.71	-540.899	-1.49671	Mo	-2.20862	-2.22192	0.624793	0.625265	2.04879	2.05444	-0.216698	-0.17706	1.94405	1.9284	1.55	1.2	7.092	0.747	2.16	Mo	-2.20862	-2.22192	0.624793	0.625265	2.04879	2.05444	-0.216698	-0.17706	1.94405
A1B1/CoMo/Co1Mo2_hcp_Co	Co	-1.69789	-1.46293	0.852195	0.762928	1.35994	1.39334	0.0861614	-0.190739	3.3424	3.21217	1.39	0.76	7.881	0.662	1.88	A1B1	CoMo	Co1Mo2_hcp_Co	hcp_B	-550.545	-540.899	-1.33156	Mo	-2.20862	-2.22192	0.624793	0.625265	2.04879	2.05444	-0.216698	-0.17706	1.94405	1.9284	1.55	1.2	7.092	0.747	2.16	Mo	-2.20862	-2.22192	0.624793	0.625265	2.04879	2.05444	-0.216698	-0.17706	1.94405
A1B1/CoMo/Co2Mo1_fcc_Mo	Co	-1.69789	-1.46293	0.852195	0.762928	1.35994	1.39334	0.0861614	-0.190739	3.3424	3.21217	1.39	0.76	7.881	0.662	1.88	A1B1	CoMo	Co2Mo1_fcc_Mo	fcc_B	-550.237	-540.899	-1.02407	Co	-1.69789	-1.46293	0.852195	0.762928	1.35994	1.39334	0.0861614	-0.190739	3.3424	3.21217	1.39	0.76	7.881	0.662	1.88	Mo	-2.20862	-2.22192	0.624793	0.625265	2.04879	2.05444	-0.216698	-0.17706	1.94405
A1B1/CoMo/Co2Mo1_hcp_Mo	Co	-1.69789	-1.46293	0.852195	0.762928	1.35994	1.39334	0.0861614	-0.190739	3.3424	3.21217	1.39	0.76	7.881	0.662	1.88	A1B1	CoMo	Co2Mo1_hcp_Mo	hcp_B	-550.599	-540.899	-1.38611	Co	-1.69789	-1.46293	0.852195	0.762928	1.35994	1.39334	0.0861614	-0.190739	3.3424	3.21217	1.39	0.76	7.881	0.662	1.88	Mo	-2.20862	-2.22192	0.624793	0.625265	2.04879	2.05444	-0.216698	-0.17706	1.94405
A1B1/CrMo/Cr1Mo2_hcp_Cr	Cr	-1.77581	-1.75075	0.742268	0.603862	1.48738	1.58781	-0.27575	-0.472312	2.26054	2.29413	1.42	0.9	6.767	0.676	1.66	A1B1	CrMo	Cr1Mo2_hcp_Cr	hcp_B	-622.976	-612.909	-1.75148	Mo	-2.19971	-2.10914	0.720617	0.750063	1.65711	1.62817	-0.0290177	0.045494	1.93939	2.10184	1.55	1.2	7.092	0.747	2.16	Mo	-2.19971	-2.10914	0.720617	0.750063	1.65711	1.62817	-0.0290177	0.045494	1.93939
A1B1/CrMo/Cr2Mo1_hcp_Mo	Cr	-1.77581	-1.75075	0.742268	0.603862	1.48738	1.58781	-0.27575	-0.472312	2.26054	2.29413	1.42	0.9	6.767	0.676	1.66	A1B1	CrMo	Cr2Mo1_hcp_Mo	hcp_B	-623.178	-612.909	-1.95424	Cr	-1.77581	-1.75075	0.742268	0.603862	1.48738	1.58781	-0.27575	-0.472312	2.26054	2.29413	1.42	0.9	6.767	0.676	1.66	Mo	-2.19971	-2.10914	0.720617	0.750063	1.65711	1.62817	-0.0290177	0.045494	1.93939
A1B1/CuMo/Cu1Mo2_fcc_Cu	Cu	-2.58223	-2.58216	0.95629	0.956094	1.17133	1.17475	1.73355	1.74862	8.51773	8.59568	1.41	0.67	7.73	1.24	1.9	A1B1	CuMo	Cu1Mo2_fcc_Cu	fcc_B	-437.741	-428.51	-0.916189	Mo	-2.05134	-2.05127	0.554645	0.554929	2.29409	2.29449	-0.216337	-0.212903	2.13335	2.13769	1.55	1.2	7.092	0.747	2.16	Mo	-2.05134	-2.05127	0.554645	0.554929	2.29409	2.29449	-0.216337	-0.212903	2.13335
A1B1/CuMo/Cu1Mo2_hcp_Cu	Cu	-2.58223	-2.58216	0.95629	0.956094	1.17133	1.17475	1.73355	1.74862	8.51773	8.59568	1.41	0.67	7.73	1.24	1.9	A1B1	CuMo	Cu1Mo2_hcp_Cu	hcp_B	-437.93	-428.51	-1.10482	Mo	-2.05134	-2.05127	0.554645	0.554929	2.29409	2.29449	-0.216337	-0.212903	2.13335	2.13769	1.55	1.2	7.092	0.747	2.16	Mo	-2.05134	-2.05127	0.554645	0.554929	2.29409	2.29449	-0.216337	-0.212903	2.13335
A1B1/CuMo/Cu2Mo1_fcc_Mo	Cu	-2.58223	-2.58216	0.95629	0.956094	1.17133	1.17475	1.73355	1.74862	8.51773	8.59568	1.41	0.67	7.73	1.24	1.9	A1B1	CuMo	Cu2Mo1_fcc_Mo	fcc_B	-436.962	-428.51	-0.136457	Cu	-2.58223	-2.58216	0.95629	0.956094	1.17133	1.17475	1.73355	1.74862	8.51773	8.59568	1.41	0.67	7.73	1.24	1.9	Mo	-2.05134	-2.05127	0.554645	0.554929	2.29409	2.29449	-0.216337	-0.212903	2.13335
A1B1/CuMo/Cu2Mo1_hcp_Mo	Cu	-2.58223	-2.58216	0.95629	0.956094	1.17133	1.17475	1.73355	1.74862	8.51773	8.59568	1.41	0.67	7.73	1.24	1.9	A1B1	CuMo	Cu2Mo1_hcp_Mo	hcp_B	-436.826	-428.51	-0.00055912	Cu	-2.58223	-2.58216	0.95629	0.956094	1.17133	1.17475	1.73355	1.74862	8.51773	8.59568	1.41	0.67	7.73	1.24	1.9	Mo	-2.05134	-2.05127	0.554645	0.554929	2.29409	2.29449	-0.216337	-0.212903	2.13335
A1B1/FeMo/Fe1Mo2_fcc_Fe	Fe	-2.15172	-1.22983	0.918295	0.512297	1.26239	1.40288	0.439934	-0.777832	3.51172	3.44045	1.41	0.8	7.902	0.153	1.83	A1B1	FeMo	Fe1Mo2_fcc_Fe	fcc_B	-583.145	-572.839	-1.9916	Mo	-2.18157	-2.16658	0.668818	0.695921	1.9093	1.92156	-0.204121	-0.0101635	1.91963	1.9545	1.55	1.2	7.092	0.747	2.16	Mo	-2.18157	-2.16658	0.668818	0.695921	1.9093	1.92156	-0.204121	-0.0101635	1.91963
A1B1/FeMo/Fe1Mo2_hcp_Fe	Fe	-2.15172	-1.22983	0.918295	0.512297	1.26239	1.40288	0.439934	-0.777832	3.51172	3.44045	1.41	0.8	7.902	0.153	1.83	A1B1	FeMo	Fe1Mo2_hcp_Fe	hcp_B	-582.956	-572.839	-1.8018	Mo	-2.18157	-2.16658	0.668818	0.695921	1.9093	1.92156	-0.204121	-0.0101635	1.91963	1.9545	1.55	1.2	7.092	0.747	2.16	Mo	-2.18157	-2.16658	0.668818	0.695921	1.9093	1.92156	-0.204121	-0.0101635	1.91963
A1B1/FeMo/Fe2Mo1_fcc_Mo	Fe	-2.15172	-1.22983	0.918295	0.512297	1.26239	1.40288	0.439934	-0.777832	3.51172	3.44045	1.41	0.8	7.902	0.153	1.83	A1B1	FeMo	Fe2Mo1_fcc_Mo	fcc_B	-582.614	-572.839	-1.46025	Fe	-2.15172	-1.22983	0.918295	0.512297	1.26239	1.40288	0.439934	-0.777832	3.51172	3.44045	1.41	0.8	7.902	0.153	1.83	Mo	-2.18157	-2.16658	0.668818	0.695921	1.9093	1.92156	-0.204121	-0.0101635	1.91963
A1B1/FeMo/Fe2Mo1_hcp_Mo	Fe	-2.15172	-1.22983	0.918295	0.512297	1.26239	1.40288	0.439934	-0.777832	3.51172	3.44045	1.41	0.8	7.902	0.153	1.83	A1B1	FeMo	Fe2Mo1_hcp_Mo	hcp_B	-582.779	-572.839	-1.62479	Fe	-2.15172	-1.22983	0.918295	0.512297	1.26239	1.40288	0.439934	-0.777832	3.51172	3.44045	1.41	0.8	7.902	0.153	1.83	Mo	-2.18157	-2.16658	0.668818	0.695921	1.9093	1.92156	-0.204121	-0.0101635	1.91963
A1B1/IrMo/Ir1Mo2_fcc_Ir	Ir	-2.86958	-2.86949	0.833885	0.833423	2.06281	2.06547	0.319583	0.321744	2.45988	2.46186	1.5	1.08	8.967	1.564	2.2	A1B1	IrMo	Ir1Mo2_fcc_Ir	fcc_B	-627.148	-617.834	-0.998894	Mo	-2.3753	-2.37525	0.602254	0.602678	2.2905	2.29047	-0.516082	-0.514816	2.32355	2.32339	1.55	1.2	7.092	0.747	2.16	Mo	-2.3753	-2.37525	0.602254	0.602678	2.2905	2.29047	-0.516082	-0.514816	2.32355
A1B1/IrMo/Ir1Mo2_hcp_Ir	Ir	-2.86958	-2.86949	0.833885	0.833423	2.06281	2.06547	0.319583	0.321744	2.45988	2.46186	1.5	1.08	8.967	1.564	2.2	A1B1	IrMo	Ir1Mo2_hcp_Ir	hcp_B	-627.245	-617.834	-1.09646	Mo	-2.3753	-2.37525	0.602254	0.602678	2.2905	2.29047	-0.516082	-0.514816	2.32355	2.32339	1.55	1.2	7.092	0.747	2.16	Mo	-2.3753	-2.37525	0.602254	0.602678	2.2905	2.29047	-0.516082	-0.514816	2.32355
A1B1/IrMo/Ir2Mo1_fcc_Mo	Ir	-2.86958	-2.86949	0.833885	0.833423	2.06281	2.06547	0.319583	0.321744	2.45988	2.46186	1.5	1.08	8.967	1.564	2.2	A1B1	IrMo	Ir2Mo1_fcc_Mo	fcc_B	-626.263	-617.834	-0.11455	Ir	-2.86958	-2.86949	0.833885	0.833423	2.06281	2.06547	0.319583	0.321744	2.45988	2.46186	1.5	1.08	8.967	1.564	2.2	Mo	-2.3753	-2.37525	0.602254	0.602678	2.2905	2.29047	-0.516082	-0.514816	2.32355
A1B1/IrMo/Ir2Mo1_hcp_Mo	Ir	-2.86958	-2.86949	0.833885	0.833423	2.06281	2.06547	0.319583	0.321744	2.45988	2.46186	1.5	1.08	8.967	1.564	2.2	A1B1	IrMo	Ir2Mo1_hcp_Mo	hcp_B	-627.012	-617.834	-0.862935	Ir	-2.86958	-2.86949	0.833885	0.833423	2.06281	2.06547	0.319583	0.321744	2.45988	2.46186	1.5	1.08	8.967	1.564	2.2	Mo	-2.3753	-2.37525	0.602254	0.602678	2.2905	2.29047	-0.516082	-0.514816	2.32355
A1B1/NiMo/Mo1Ni2_fcc_Mo	Mo	-2.25498	-2.25493	0.581472	0.58139	2.13426	2.13413	-0.264048	-0.264602	2.00561	2.00513	1.55	1.2	7.092	0.747	2.16	A1B1	NiMo	Mo1Ni2_fcc_Mo	fcc_B	-504.982	-496.238	-0.429309	Ni	-1.88803	-1.88794	0.883855	0.88368	1.32095	1.32176	0.461185	0.462335	4.00269	3.99978	1.38	0.71	7.64	1.16	1.91	Ni	-1.88803	-1.88794	0.883855	0.88368	1.32095	1.32176	0.461185	0.462335	4.00269
A1B1/NiMo/Mo1Ni2_hcp_Mo	Mo	-2.25498	-2.25493	0.581472	0.58139	2.13426	2.13413	-0.264048	-0.264602	2.00561	2.00513	1.55	1.2	7.092	0.747	2.16	A1B1	NiMo	Mo1Ni2_hcp_Mo	hcp_B	-505.257	-496.238	-0.705219	Ni	-1.88803	-1.88794	0.883855	0.88368	1.32095	1.32176	0.461185	0.462335	4.00269	3.99978	1.38	0.71	7.64	1.16	1.91	Ni	-1.88803	-1.88794	0.883855	0.88368	1.32095	1.32176	0.461185	0.462335	4.00269
A1B1/NiMo/Mo2Ni1_fcc_Ni	Mo	-2.25498	-2.25493	0.581472	0.58139	2.13426	2.13413	-0.264048	-0.264602	2.00561	2.00513	1.55	1.2	7.092	0.747	2.16	A1B1	NiMo	Mo2Ni1_fcc_Ni	fcc_B	-505.599	-496.238	-1.04709	Mo	-2.25498	-2.25493	0.581472	0.58139	2.13426	2.13413	-0.264048	-0.264602	2.00561	2.00513	1.55	1.2	7.092	0.747	2.16	Ni	-1.88803	-1.88794	0.883855	0.88368	1.32095	1.32176	0.461185	0.462335	4.00269
A1B1/NiMo/Mo2Ni1_hcp_Ni	Mo	-2.25498	-2.25493	0.581472	0.58139	2.13426	2.13413	-0.264048	-0.264602	2.00561	2.00513	1.55	1.2	7.092	0.747	2.16	A1B1	NiMo	Mo2Ni1_hcp_Ni	hcp_B	-505.72	-496.238	-1.16749	Mo	-2.25498	-2.25493	0.581472	0.58139	2.13426	2.13413	-0.264048	-0.264602	2.00561	2.00513	1.55	1.2	7.092	0.747	2.16	Ni	-1.88803	-1.88794	0.883855	0.88368	1.32095	1.32176	0.461185	0.462335	4.00269
A1B1/OsMo/Mo1Os2_fcc_Mo	Mo	-2.28234	-2.28235	0.649252	0.651926	2.19939	2.19415	-0.373192	-0.372307	2.23235	2.23464	1.55	1.2	7.092	0.747	2.16	A1B1	OsMo	Mo1Os2_fcc_Mo	fcc_B	-682.277	-673.201	-0.761885	Os	-2.57573	-2.57567	0.786324	0.786109	2.02876	2.03054	0.0815127	0.0840861	2.30384	2.30711	1.49	1.13	8.438	1.07766	2.2	Os	-2.57573	-2.57567	0.786324	0.786109	2.02876	2.03054	0.0815127	0.0840861	2.30384
A1B1/OsMo/Mo1Os2_hcp_Mo	Mo	-2.28234	-2.28235	0.649252	0.651926	2.19939	2.19415	-0.373192	-0.372307	2.23235	2.23464	1.55	1.2	7.092	0.747	2.16	A1B1	OsMo	Mo1Os2_hcp_Mo	hcp_B	-682.893	-673.201	-1.37754	Os	-2.57573	-2.57567	0.786324	0.786109	2.02876	2.03054	0.0815127	0.0840861	2.30384	2.30711	1.49	1.13	8.438	1.07766	2.2	Os	-2.57573	-2.57567	0.786324	0.786109	2.02876	2.03054	0.0815127	0.0840861	2.30384
A1B1/OsMo/Mo2Os1_fcc_Os	Mo	-2.28234	-2.28235	0.649252	0.651926	2.19939	2.19415	-0.373192	-0.372307	2.23235	2.23464	1.55	1.2	7.092	0.747	2.16	A1B1	OsMo	Mo2Os1_fcc_Os	fcc_B	-682.515	-673.201	-1.0003	Mo	-2.28234	-2.28235	0.649252	0.651926	2.19939	2.19415	-0.373192	-0.372307	2.23235	2.23464	1.55	1.2	7.092	0.747	2.16	Os	-2.57573	-2.57567	0.786324	0.786109	2.02876	2.03054	0.0815127	0.0840861	2.30384
A1B1/OsMo/Mo2Os1_hcp_Os	Mo	-2.28234	-2.28235	0.649252	0.651926	2.19939	2.19415	-0.373192	-0.372307	2.23235	2.23464	1.55	1.2	7.092	0.747	2.16	A1B1	OsMo	Mo2Os1_hcp_Os	hcp_B	-682.815	-673.201	-1.29993	Mo	-2.28234	-2.28235	0.649252	0.651926	2.19939	2.19415	-0.373192	-0.372307	2.23235	2.23464	1.55	1.2	7.092	0.747	2.16	Os	-2.57573	-2.57567	0.786324	0.786109	2.02876	2.03054	0.0815127	0.0840861	2.30384
A1B1/PdMo/Mo1Pd2_fcc_Mo	Mo	-2.12972	-2.12973	0.560946	0.562007	2.0973	2.09574	-0.506272	-0.505937	2.35499	2.35443	1.55	1.2	7.092	0.747	2.16	A1B1	PdMo	Mo1Pd2_fcc_Mo	fcc_B	-496.435	-487.772	-0.348124	Pd	-2.9408	-2.94081	0.911152	0.911216	1.65031	1.64943	0.838756	0.836695	3.51729	3.51057	1.52	0.94	8.34	0.56	2.2	Pd	-2.9408	-2.94081	0.911152	0.911216	1.65031	1.64943	0.838756	0.836695	3.51729
A1B1/PdMo/Mo1Pd2_hcp_Mo	Mo	-2.12972	-2.12973	0.560946	0.562007	2.0973	2.09574	-0.506272	-0.505937	2.35499	2.35443	1.55	1.2	7.092	0.747	2.16	A1B1	PdMo	Mo1Pd2_hcp_Mo	hcp_B	-496.435	-487.772	-0.348092	Pd	-2.9408	-2.94081	0.911152	0.911216	1.65031	1.64943	0.838756	0.836695	3.51729	3.51057	1.52	0.94	8.34	0.56	2.2	Pd	-2.9408	-2.94081	0.911152	0.911216	1.65031	1.64943	0.838756	0.836695	3.51729
A1B1/PdMo/Mo2Pd1_fcc_Pd	Mo	-2.12972	-2.12973	0.560946	0.562007	2.0973	2.09574	-0.506272	-0.505937	2.35499	2.35443	1.55	1.2	7.092	0.747	2.16	A1B1	PdMo	Mo2Pd1_fcc_Pd	fcc_B	-497.324	-487.772	-1.23707	Mo	-2.12972	-2.12973	0.560946	0.562007	2.0973	2.09574	-0.506272	-0.505937	2.35499	2.35443	1.55	1.2	7.092	0.747	2.16
A1B1/PdMo/Mo2Pd1_hcp_Pd	Mo	-2.12972	-2.12973	0.560946	0.562007	2.0973	2.09574	-0.506272	-0.505937	2.35499	2.35443	1.55	1.2	7.092	0.747	2.16	A1B1	PdMo	Mo2Pd1_hcp_Pd	hcp_B	-497.324	-487.772	-1.23716	Mo	-2.12972	-2.12973	0.560946	0.562007	2.0973	2.09574	-0.506272	-0.505937	2.35499	2.35443	1.55	1.2	7.092	0.747	2.16
A1B1/PtMo/Mo1Pt2_fcc_Mo	Mo	-2.30641	-2.30669	0.558513	0.559721	2.23946	2.23705	-0.680565	-0.681433	2.68228	2.68216	1.55	1.2	7.092	0.747	2.16	A1B1	PtMo	Mo1Pt2_fcc_Mo	fcc_B	-540.935	-532.736	0.115313	Pt	-3.377	-3.37712	0.888961	0.889034	1.98428	1.98392	0.665018	0.665073	3.00992	3.01069	1.53	1.04	9	2.13	2.28	Pt	-3.377	-3.37712	0.888961	0.889034	1.98428	1.98392	0.665018	0.665073	3.00992
A1B1/PtMo/Mo1Pt2_hcp_Mo	Mo	-2.30641	-2.30669	0.558513	0.559721	2.23946	2.23705	-0.680565	-0.681433	2.68228	2.68216	1.55	1.2	7.092	0.747	2.16	A1B1	PtMo	Mo1Pt2_hcp_Mo	hcp_B	-541.098	-532.736	-0.0477072	Pt	-3.377	-3.37712	0.888961	0.889034	1.98428	1.98392	0.665018	0.665073	3.00992	3.01069	1.53	1.04	9	2.13	2.28	Pt	-3.377	-3.37712	0.888961	0.889034	1.98428	1.98392	0.665018	0.665073	3.00992
A1B1/PtMo/Mo2Pt1_fcc_Pt	Mo	-2.30641	-2.30669	0.558513	0.559721	2.23946	2.23705	-0.680565	-0.681433	2.68228	2.68216	1.55	1.2	7.092	0.747	2.16	A1B1	PtMo	Mo2Pt1_fcc_Pt	fcc_B	-542.016	-532.736	-0.96512	Mo	-2.30641	-2.30669	0.558513	0.559721	2.23946	2.23705	-0.680565	-0.681433	2.68228	2.68216	1.55	1.2	7.092	0.747	2.16	Pt	-3.377	-3.37712	0.888961	0.889034	1.98428	1.98392	0.665018	0.665073	3.00992
A1B1/PtMo/Mo2Pt1_hcp_Pt	Mo	-2.30641	-2.30669	0.558513	0.559721	2.23946	2.23705	-0.680565	-0.681433	2.68228	2.68216	1.55	1.2	7.092	0.747	2.16	A1B1	PtMo	Mo2Pt1_hcp_Pt	hcp_B	-542.286	-532.736	-1.23534	Mo	-2.30641	-2.30669	0.558513	0.559721	2.23946	2.23705	-0.680565	-0.681433	2.68228	2.68216	1.55	1.2	7.092	0.747	2.16	Pt	-3.377	-3.37712	0.888961	0.889034	1.98428	1.98392	0.665018	0.665073	3.00992
A1B1/ReMo/Mo1Re2_fcc_Mo	Re	-2.22061	-2.22063	0.716674	0.717172	1.96329	1.96252	-0.0823537	-0.0809373	2.19582	2.19976	1.52	1.2	7.834	0.06	1.6	A1B1	ReMo	Mo1Re2_fcc_Mo	fcc_B	-711.152	-700.964	-1.87325	Re	-2.22061	-2.22063	0.716674	0.717172	1.96329	1.96252	-0.0823537	-0.0809373	2.19582	2.19976	1.52	1.2	7.834	0.06	1.6
A1B1/ReMo/Mo1Re2_hcp_Mo	Mo	-2.07774	-2.07777	0.653907	0.653202	1.97769	1.97961	-0.318102	-0.316415	2.30286	2.30451	1.55	1.2	7.092	0.747	2.16	A1B1	ReMo	Mo1Re2_hcp_Mo	hcp_B	-711.096	-700.964	-1.81745	Re	-2.22061	-2.22063	0.716674	0.717172	1.96329	1.96252	-0.0823537	-0.0809373	2.19582	2.19976	1.52	1.2	7.834	0.06	1.6	Re	-2.22061	-2.22063	0.716674	0.717172	1.96329	1.96252	-0.0823537	-0.0809373	2.19582
A1B1/ReMo/Mo2Re1_fcc_Re	Mo	-2.07774	-2.07777	0.653907	0.653202	1.97769	1.97961	-0.318102	-0.316415	2.30286	2.30451	1.55	1.2	7.092	0.747	2.16	A1B1	ReMo	Mo2Re1_fcc_Re	fcc_B	-710.834	-700.964	-1.55534	Mo	-2.07774	-2.07777	0.653907	0.653202	1.97769	1.97961	-0.318102	-0.316415	2.30286	2.30451	1.55	1.2	7.092	0.747	2.16	Re	-2.22061	-2.22063	0.716674	0.717172	1.96329	1.96252	-0.0823537	-0.0809373	2.19582
A1B1/ReMo/Mo2Re1_hcp_Re	Mo	-2.07774	-2.07777	0.653907	0.653202	1.97769	1.97961	-0.318102	-0.316415	2.30286	2.30451	1.55	1.2	7.092	0.747	2.16	A1B1	ReMo	Mo2Re1_hcp_Re	hcp_B	-711.071	-700.964	-1.7917	Mo	-2.07774	-2.07777	0.653907	0.653202	1.97769	1.97961	-0.318102	-0.316415	2.30286	2.30451	1.55	1.2	7.092	0.747	2.16	Re	-2.22061	-2.22063	0.716674	0.717172	1.96329	1.96252	-0.0823537	-0.0809373	2.19582
A1B1/RhMo/Mo1Rh2_fcc_Mo	Mo	-2.20221	-2.20224	0.601906	0.602275	2.11659	2.11611	-0.427825	-0.427306	2.13588	2.13624	1.55	1.2	7.092	0.747	2.16	A1B1	RhMo	Mo1Rh2_fcc_Mo	fcc_B	-570.1	-561.46	-0.325643	Rh	-2.56243	-2.56259	0.846164	0.846323	1.79242	1.79198	0.387516	0.387585	2.55946	2.56042	1.49	0.99	7.459	1.143	2.28	Rh	-2.56243	-2.56259	0.846164	0.846323	1.79242	1.79198	0.387516	0.387585	2.55946
A1B1/RhMo/Mo1Rh2_hcp_Mo	Mo	-2.20221	-2.20224	0.601906	0.602275	2.11659	2.11611	-0.427825	-0.427306	2.13588	2.13624	1.55	1.2	7.092	0.747	2.16	A1B1	RhMo	Mo1Rh2_hcp_Mo	hcp_B	-570.633	-561.46	-0.858022	Rh	-2.56243	-2.56259	0.846164	0.846323	1.79242	1.79198	0.387516	0.387585	2.55946	2.56042	1.49	0.99	7.459	1.143	2.28	Rh	-2.56243	-2.56259	0.846164	0.846323	1.79242	1.79198	0.387516	0.387585	2.55946
A1B1/RhMo/Mo2Rh1_fcc_Rh	Mo	-2.20221	-2.20224	0.601906	0.602275	2.11659	2.11611	-0.427825	-0.427306	2.13588	2.13624	1.55	1.2	7.092	0.747	2.16	A1B1	RhMo	Mo2Rh1_fcc_Rh	fcc_B	-571.049	-561.46	-1.27498	Mo	-2.20221	-2.20224	0.601906	0.602275	2.11659	2.11611	-0.427825	-0.427306	2.13588	2.13624	1.55	1.2	7.092	0.747	2.16	Rh	-2.56243	-2.56259	0.846164	0.846323	1.79242	1.79198	0.387516	0.387585	2.55946
A1B1/RhMo/Mo2Rh1_hcp_Rh	Mo	-2.20221	-2.20224	0.601906	0.602275	2.11659	2.11611	-0.427825	-0.427306	2.13588	2.13624	1.55	1.2	7.092	0.747	2.16	A1B1	RhMo	Mo2Rh1_hcp_Rh	hcp_B	-571.092	-561.46	-1.31701	Mo	-2.20221	-2.20224	0.601906	0.602275	2.11659	2.11611	-0.427825	-0.427306	2.13588	2.13624	1.55	1.2	7.092	0.747	2.16	Rh	-2.56243	-2.56259	0.846164	0.846323	1.79242	1.79198	0.387516	0.387585	2.55946
A1B1/RuMo/Mo1Ru2_fcc_Mo	Mo	-2.21794	-2.21794	0.658353	0.657178	2.05251	2.05475	-0.270042	-0.270541	1.99869	1.99821	1.55	1.2	7.092	0.747	2.16	A1B1	RuMo	Mo1Ru2_fcc_Mo	fcc_B	-619.761	-610.564	-0.882042	Ru	-2.31001	-2.30994	0.79941	0.799015	1.80128	1.80279	0.124276	0.125553	2.30906	2.30957	1.48	1.05	7.361	1.046	2.2	Ru	-2.31001	-2.30994	0.79941	0.799015	1.80128	1.80279	0.124276	0.125553	2.30906
A1B1/RuMo/Mo1Ru2_hcp_Mo	Mo	-2.21794	-2.21794	0.658353	0.657178	2.05251	2.05475	-0.270042	-0.270541	1.99869	1.99821	1.55	1.2	7.092	0.747	2.16	A1B1	RuMo	Mo1Ru2_hcp_Mo	hcp_B	-620.366	-610.564	-1.48647	Ru	-2.31001	-2.30994	0.79941	0.799015	1.80128	1.80279	0.124276	0.125553	2.30906	2.30957	1.48	1.05	7.361	1.046	2.2	Ru	-2.31001	-2.30994	0.79941	0.799015	1.80128	1.80279	0.124276	0.125553	2.30906
A1B1/RuMo/Mo2Ru1_fcc_Ru	Mo	-2.21794	-2.21794	0.658353	0.657178	2.05251	2.05475	-0.270042	-0.270541	1.99869	1.99821	1.55	1.2	7.092	0.747	2.16	A1B1	RuMo	Mo2Ru1_fcc_Ru	fcc_B	-620.112	-610.564	-1.23268	Mo	-2.21794	-2.21794	0.658353	0.657178	2.05251	2.05475	-0.270042	-0.270541	1.99869	1.99821	1.55	1.2	7.092	0.747	2.16	Ru	-2.31001	-2.30994	0.79941	0.799015	1.80128	1.80279	0.124276	0.125553	2.30906
A1B1/RuMo/Mo2Ru1_hcp_Ru	Mo	-2.21794	-2.21794	0.658353	0.657178	2.05251	2.05475	-0.270042	-0.270541	1.99869	1.99821	1.55	1.2	7.092	0.747	2.16	A1B1	RuMo	Mo2Ru1_hcp_Ru	hcp_B	-620.322	-610.564	-1.44269	Mo	-2.21794	-2.21794	0.658353	0.657178	2.05251	2.05475	-0.270042	-0.270541	1.99869	1.99821	1.55	1.2	7.092	0.747	2.16	Ru	-2.31001	-2.30994	0.79941	0.799015	1.80128	1.80279	0.124276	0.125553	2.30906
A1B1/WMo/Mo1W2_fcc_Mo	Mo	-2.03893	-2.03891	0.679346	0.67916	1.87006	1.86986	-0.213226	-0.214198	2.1948	2.19411	1.55	1.2	7.092	0.747	2.16	A1B1	WMo	Mo1W2_fcc_Mo	fcc_B	-715.761	-705.054	-2.39286	W	-2.0875	-2.08748	0.69942	0.699059	1.85583	1.85626	-0.146253	-0.146797	2.14407	2.1432	1.56	1.27	7.864	0.816	2.36	W	-2.0875	-2.08748	0.69942	0.699059	1.85583	1.85626	-0.146253	-0.146797	2.14407
A1B1/WMo/Mo1W2_hcp_Mo	Mo	-2.03893	-2.03891	0.679346	0.67916	1.87006	1.86986	-0.213226	-0.214198	2.1948	2.19411	1.55	1.2	7.092	0.747	2.16	A1B1	WMo	Mo1W2_hcp_Mo	hcp_B	-715.894	-705.054	-2.52539	W	-2.0875	-2.08748	0.69942	0.699059	1.85583	1.85626	-0.146253	-0.146797	2.14407	2.1432	1.56	1.27	7.864	0.816	2.36	W	-2.0875	-2.08748	0.69942	0.699059	1.85583	1.85626	-0.146253	-0.146797	2.14407
A1B1/WMo/Mo2W1_fcc_W	Mo	-2.03893	-2.03891	0.679346	0.67916	1.87006	1.86986	-0.213226	-0.214198	2.1948	2.19411	1.55	1.2	7.092	0.747	2.16	A1B1	WMo	Mo2W1_fcc_W	fcc_B	-715.752	-705.054	-2.38336	Mo	-2.03893	-2.03891	0.679346	0.67916	1.87006	1.86986	-0.213226	-0.214198	2.1948	2.19411	1.55	1.2	7.092	0.747	2.16	W	-2.0875	-2.08748	0.69942	0.699059	1.85583	1.85626	-0.146253	-0.146797	2.14407
A1B1/WMo/Mo2W1_hcp_W	Mo	-2.03893	-2.03891	0.679346	0.67916	1.87006	1.86986	-0.213226	-0.214198	2.1948	2.19411	1.55	1.2	7.092	0.747	2.16	A1B1	WMo	Mo2W1_hcp_W	hcp_B	-715.599	-705.054	-2.2312	Mo	-2.03893	-2.03891	0.679346	0.67916	1.87006	1.86986	-0.213226	-0.214198	2.1948	2.19411	1.55	1.2	7.092	0.747	2.16	W	-2.0875	-2.08748	0.69942	0.699059	1.85583	1.85626	-0.146253	-0.146797	2.14407
A3B1/Ag1Mo3/Ag1Mo2_fcc_Mo	Mo	-1.91766	-1.91737	0.647733	0.6452	1.95959	1.96401	-0.320349	-0.322069	2.486	2.47934	1.55	1.2	7.092	0.747	2.16	A3B1	Ag1Mo3	Ag1Mo2_fcc_Mo	fcc_A	-520.997	-510.375	-2.30761	Mo	-1.91766	-1.91737	0.647733	0.6452	1.95959	1.96401	-0.320349	-0.322069	2.486	2.47934	1.55	1.2	7.092	0.747	2.16	Mo	-1.91994	-1.9196	0.647549	0.643813	1.96149	1.96841	-0.326603	-0.328183	2.48913
A3B1/Ag1Mo3/Ag1Mo2_hcp_Mo	Mo	-1.91994	-1.9196	0.647549	0.643813	1.96149	1.96841	-0.326603	-0.328183	2.48913	2.47952	1.55	1.2	7.092	0.747	2.16	A3B1	Ag1Mo3	Ag1Mo2_hcp_Mo	hcp_A	-520.946	-510.375	-2.25655	Mo	-1.91766	-1.91737	0.647733	0.6452	1.95959	1.96401	-0.320349	-0.322069	2.486	2.47934	1.55	1.2	7.092	0.747	2.16	Mo	-1.91766	-1.91737	0.647733	0.6452	1.95959	1.96401	-0.320349	-0.322069	2.486
A3B1/Ag1Mo3/Mo3_fcc_Ag	Mo	-1.91766	-1.91737	0.647733	0.6452	1.95959	1.96401	-0.320349	-0.322069	2.486	2.47934	1.55	1.2	7.092	0.747	2.16	A3B1	Ag1Mo3	Mo3_fcc_Ag	fcc_B	-520.946	-510.375	-2.2558	Mo	-1.91994	-1.9196	0.647549	0.643813	1.96149	1.96841	-0.326603	-0.328183	2.48913	2.47952	1.55	1.2	7.092	0.747	2.16	Mo	-1.91766	-1.91737	0.647733	0.6452	1.95959	1.96401	-0.320349	-0.322069	2.486
A3B1/Ag1Mo3/Mo3_hcp_Ag	Mo	-1.91766	-1.91737	0.647733	0.6452	1.95959	1.96401	-0.320349	-0.322069	2.486	2.47934	1.55	1.2	7.092	0.747	2.16	A3B1	Ag1Mo3	Mo3_hcp_Ag	hcp_B	-520.999	-510.375	-2.30945	Mo	-1.91994	-1.9196	0.647549	0.643813	1.96149	1.96841	-0.326603	-0.328183	2.48913	2.47952	1.55	1.2	7.092	0.747	2.16	Mo	-1.91766	-1.91737	0.647733	0.6452	1.95959	1.96401	-0.320349	-0.322069	2.486
A3B1/Ag3Mo1/Ag2Mo1_fcc_Ag	Mo	-1.48106	-2.54725	0.838219	0.0986957	1.90128	1.91583	0.370238	-0.841332	5.23681	5.89541	1.55	1.2	7.092	0.747	2.16	A3B1	Ag3Mo1	Ag2Mo1_fcc_Ag	fcc_A	-255.767	-246.601	-0.852236
A3B1/Ag3Mo1/Ag2Mo1_hcp_Ag	Mo	-1.48106	-2.54725	0.838219	0.0986957	1.90128	1.91583	0.370238	-0.841332	5.23681	5.89541	1.55	1.2	7.092	0.747	2.16	A3B1	Ag3Mo1	Ag2Mo1_hcp_Ag	hcp_A	-255.852	-246.601	-0.936902
A3B1/Ag3Mo1/Ag3_fcc_Mo	Ag	-4.11084	-4.13563	0.975362	0.956319	1.46205	1.517	2.95808	3.28887	15.3051	16.6038	1.59	0.89	7.58	1.3	1.93	A3B1	Ag3Mo1	Ag3_fcc_Mo	fcc_B	-252.159	-246.601	2.75614	Ag	-4.11209	-4.13698	0.97531	0.956231	1.46358	1.51772	2.96233	3.29304	15.3176	16.6185	1.59	0.89	7.58	1.3	1.93	Ag	-4.1121	-4.137	0.975301	0.956235	1.46376	1.51769	2.96249	3.2933	15.3176
A3B1/Ag3Mo1/Ag3_hcp_Mo	Ag	-4.11209	-4.13698	0.97531	0.956231	1.46358	1.51772	2.96233	3.29304	15.3176	16.6185	1.59	0.89	7.58	1.3	1.93	A3B1	Ag3Mo1	Ag3_hcp_Mo	hcp_B	-254.591	-246.601	0.324548	Ag	-4.1121	-4.137	0.975301	0.956235	1.46376	1.51769	2.96249	3.2933	15.3176	16.6213	1.59	0.89	7.58	1.3	1.93	Ag	-4.11084	-4.13563	0.975362	0.956319	1.46205	1.517	2.95808	3.28887	15.3051
A3B1/Au1Mo3/Au1Mo2_fcc_Mo	Mo	-1.94395	-1.94384	0.63186	0.630876	2.02315	2.02513	-0.588997	-0.588206	2.94753	2.94447	1.55	1.2	7.092	0.747	2.16	A3B1	Au1Mo3	Au1Mo2_fcc_Mo	fcc_A	-543.84	-533.36	-2.1658	Mo	-1.94395	-1.94384	0.63186	0.630876	2.02315	2.02513	-0.588997	-0.588206	2.94753	2.94447	1.55	1.2	7.092	0.747	2.16	Mo	-1.94385	-1.94371	0.630433	0.631254	2.02559	2.02446	-0.589709	-0.58943	2.94571
A3B1/Au1Mo3/Au1Mo2_hcp_Mo	Mo	-1.94385	-1.94371	0.630433	0.631254	2.02559	2.02446	-0.589709	-0.58943	2.94571	2.94703	1.55	1.2	7.092	0.747	2.16	A3B1	Au1Mo3	Au1Mo2_hcp_Mo	hcp_A	-543.927	-533.36	-2.25243	Mo	-1.94395	-1.94384	0.63186	0.630876	2.02315	2.02513	-0.588997	-0.588206	2.94753	2.94447	1.55	1.2	7.092	0.747	2.16	Mo	-1.94395	-1.94384	0.63186	0.630876	2.02315	2.02513	-0.588997	-0.588206	2.94753
A3B1/Au1Mo3/Mo3_fcc_Au	Mo	-1.94395	-1.94384	0.63186	0.630876	2.02315	2.02513	-0.588997	-0.588206	2.94753	2.94447	1.55	1.2	7.092	0.747	2.16	A3B1	Au1Mo3	Mo3_fcc_Au	fcc_B	-543.927	-533.36	-2.25263	Mo	-1.94385	-1.94371	0.630433	0.631254	2.02559	2.02446	-0.589709	-0.58943	2.94571	2.94703	1.55	1.2	7.092	0.747	2.16	Mo	-1.94395	-1.94384	0.63186	0.630876	2.02315	2.02513	-0.588997	-0.588206	2.94753
A3B1/Au1Mo3/Mo3_hcp_Au	Mo	-1.94395	-1.94384	0.63186	0.630876	2.02315	2.02513	-0.588997	-0.588206	2.94753	2.94447	1.55	1.2	7.092	0.747	2.16	A3B1	Au1Mo3	Mo3_hcp_Au	hcp_B	-543.84	-533.36	-2.16528	Mo	-1.94385	-1.94371	0.630433	0.631254	2.02559	2.02446	-0.589709	-0.58943	2.94571	2.94703	1.55	1.2	7.092	0.747	2.16	Mo	-1.94395	-1.94384	0.63186	0.630876	2.02315	2.02513	-0.588997	-0.588206	2.94753
A3B1/Au3Mo1/Au2Mo1_fcc_Au	Mo	-1.73204	-3.03208	0.780121	0.135095	2.12923	2.15875	-0.0713113	-1.04566	4.04438	5.0954	1.55	1.2	7.092	0.747	2.16	A3B1	Au3Mo1	Au2Mo1_fcc_Au	fcc_A	-296.123	-287.21	-0.598635
A3B1/Au3Mo1/Au2Mo1_hcp_Au	Mo	-1.73204	-3.03208	0.780121	0.135095	2.12923	2.15875	-0.0713113	-1.04566	4.04438	5.0954	1.55	1.2	7.092	0.747	2.16	A3B1	Au3Mo1	Au2Mo1_hcp_Au	hcp_A	-295.995	-287.21	-0.470075
A3B1/Au3Mo1/Au3_fcc_Mo	Au	-3.72886	-3.76965	0.961073	0.933359	1.72551	1.76562	1.66554	1.92048	7.71114	8.40048	1.59	1.01	9.23	2.31	2.54	A3B1	Au3Mo1	Au3_fcc_Mo	fcc_B	-293.335	-287.21	2.18985	Au	-3.72884	-3.76966	0.961078	0.933364	1.7255	1.76557	1.66566	1.92045	7.7116	8.40059	1.59	1.01	9.23	2.31	2.54	Au	-3.72379	-3.76392	0.961134	0.93348	1.7263	1.76591	1.65887	1.90734	7.70871
A3B1/Au3Mo1/Au3_hcp_Mo	Au	-3.72886	-3.76965	0.961073	0.933359	1.72551	1.76562	1.66554	1.92048	7.71114	8.40048	1.59	1.01	9.23	2.31	2.54	A3B1	Au3Mo1	Au3_hcp_Mo	hcp_B	-294.664	-287.21	0.860238	Au	-3.72884	-3.76966	0.961078	0.933364	1.7255	1.76557	1.66566	1.92045	7.7116	8.40059	1.59	1.01	9.23	2.31	2.54	Au	-3.72379	-3.76392	0.961134	0.93348	1.7263	1.76591	1.65887	1.90734	7.70871
A3B1/Co1Mo3/Co1Mo2_fcc_Mo	Co	-1.52161	-1.37319	0.844528	0.795544	1.22381	1.23603	0.0634691	-0.143879	3.55902	3.49752	1.39	0.76	7.881	0.662	1.88	A3B1	Co1Mo3	Co1Mo2_fcc_Mo	fcc_A	-602.377	-592.437	-1.62555	Mo	-1.99896	-2.00254	0.661712	0.665884	1.88007	1.88149	-0.127652	-0.116683	2.06006	2.05325	1.55	1.2	7.092	0.747	2.16	Mo	-1.99894	-2.00259	0.661715	0.665885	1.88006	1.88152	-0.127645	-0.11671	2.06008
A3B1/Co1Mo3/Co1Mo2_hcp_Mo	Co	-1.52161	-1.37319	0.844528	0.795544	1.22381	1.23603	0.0634691	-0.143879	3.55902	3.49752	1.39	0.76	7.881	0.662	1.88	A3B1	Co1Mo3	Co1Mo2_hcp_Mo	hcp_A	-602.744	-592.437	-1.99239	Mo	-1.99894	-2.00259	0.661715	0.665885	1.88006	1.88152	-0.127645	-0.11671	2.06008	2.05327	1.55	1.2	7.092	0.747	2.16	Mo	-2.00127	-2.00482	0.665811	0.670109	1.87826	1.87922	-0.120152	-0.109639	2.06384
A3B1/Co1Mo3/Mo3_fcc_Co	Mo	-1.99894	-2.00259	0.661715	0.665885	1.88006	1.88152	-0.127645	-0.11671	2.06008	2.05327	1.55	1.2	7.092	0.747	2.16	A3B1	Co1Mo3	Mo3_fcc_Co	fcc_B	-602.46	-592.437	-1.70865	Mo	-2.00127	-2.00482	0.665811	0.670109	1.87826	1.87922	-0.120152	-0.109639	2.06384	2.05728	1.55	1.2	7.092	0.747	2.16	Mo	-1.99896	-2.00254	0.661712	0.665884	1.88007	1.88149	-0.127652	-0.116683	2.06006
A3B1/Co1Mo3/Mo3_hcp_Co	Mo	-2.00127	-2.00482	0.665811	0.670109	1.87826	1.87922	-0.120152	-0.109639	2.06384	2.05728	1.55	1.2	7.092	0.747	2.16	A3B1	Co1Mo3	Mo3_hcp_Co	hcp_B	-602.439	-592.437	-1.68742	Mo	-1.99896	-2.00254	0.661712	0.665884	1.88007	1.88149	-0.127652	-0.116683	2.06006	2.05325	1.55	1.2	7.092	0.747	2.16	Mo	-1.99894	-2.00259	0.661715	0.665885	1.88006	1.88152	-0.127645	-0.11671	2.06008
A3B1/Co3Mo1/Co2Mo1_fcc_Co	Co	-1.93456	-1.57967	0.866446	0.721497	1.4435	1.50769	0.0818012	-0.314556	3.09743	2.98324	1.39	0.76	7.881	0.662	1.88	A3B1	Co3Mo1	Co2Mo1_fcc_Co	fcc_A	-493.611	-484.378	-0.91802	Co	-1.93458	-1.57969	0.866443	0.721496	1.44354	1.50771	0.081623	-0.314636	3.09805	2.98348	1.39	0.76	7.881	0.662	1.88	Mo	-2.72872	-2.65384	0.511633	0.593284	2.14211	2.16458	-0.445307	-0.18046	1.85976
A3B1/Co3Mo1/Co2Mo1_hcp_Co	Co	-1.94376	-1.57045	0.869452	0.717978	1.43885	1.50428	0.0931583	-0.326741	3.11415	2.99743	1.39	0.76	7.881	0.662	1.88	A3B1	Co3Mo1	Co2Mo1_hcp_Co	hcp_A	-493.71	-484.378	-1.01769	Co	-1.93458	-1.57969	0.866443	0.721496	1.44354	1.50771	0.081623	-0.314636	3.09805	2.98348	1.39	0.76	7.881	0.662	1.88	Mo	-2.72872	-2.65384	0.511633	0.593284	2.14211	2.16458	-0.445307	-0.18046	1.85976
A3B1/Co3Mo1/Co3_fcc_Mo	Co	-1.93456	-1.57967	0.866446	0.721497	1.4435	1.50769	0.0818012	-0.314556	3.09743	2.98324	1.39	0.76	7.881	0.662	1.88	A3B1	Co3Mo1	Co3_fcc_Mo	fcc_B	-493.129	-484.378	-0.436073	Co	-1.93458	-1.57969	0.866443	0.721496	1.44354	1.50771	0.081623	-0.314636	3.09805	2.98348	1.39	0.76	7.881	0.662	1.88	Co	-1.94376	-1.57045	0.869452	0.717978	1.43885	1.50428	0.0931583	-0.326741	3.11415
A3B1/Co3Mo1/Co3_hcp_Mo	Co	-1.93456	-1.57967	0.866446	0.721497	1.4435	1.50769	0.0818012	-0.314556	3.09743	2.98324	1.39	0.76	7.881	0.662	1.88	A3B1	Co3Mo1	Co3_hcp_Mo	hcp_B	-493.621	-484.378	-0.928564	Co	-1.93458	-1.57969	0.866443	0.721496	1.44354	1.50771	0.081623	-0.314636	3.09805	2.98348	1.39	0.76	7.881	0.662	1.88	Co	-1.94376	-1.57045	0.869452	0.717978	1.43885	1.50428	0.0931583	-0.326741	3.11415
A3B1/Cr1Mo3/Cr1Mo2_hcp_Cr	Cr	-1.71654	-1.64551	0.68	0.500723	1.49531	1.58828	-0.375405	-0.707449	2.36735	2.6406	1.42	0.9	6.767	0.676	1.66	A3B1	Cr1Mo3	Cr1Mo2_hcp_Cr	hcp_B	-645.185	-635.178	-1.69234	Mo	-2.26281	-2.19744	0.697836	0.721841	1.73665	1.74364	-0.0911172	-0.0106267	1.90765	2.0202	1.55	1.2	7.092	0.747	2.16	Mo	-2.26278	-2.19745	0.697838	0.721842	1.73663	1.74364	-0.0911011	-0.0106205	1.9076
A3B1/Cr1Mo3/Cr1Mo2_hcp_Mo	Cr	-1.71654	-1.64551	0.68	0.500723	1.49531	1.58828	-0.375405	-0.707449	2.36735	2.6406	1.42	0.9	6.767	0.676	1.66	A3B1	Cr1Mo3	Cr1Mo2_hcp_Mo	hcp_A	-645.215	-635.178	-1.72188	Mo	-2.34402	-2.37895	0.78715	0.738401	1.70547	1.81673	0.107423	0.0966178	2.01261	1.91494	1.55	1.2	7.092	0.747	2.16
A3B1/Cr1Mo3/Mo3_hcp_Cr	Mo	-2.34402	-2.37895	0.78715	0.738401	1.70547	1.81673	0.107423	0.0966178	2.01261	1.91494	1.55	1.2	7.092	0.747	2.16	A3B1	Cr1Mo3	Mo3_hcp_Cr	hcp_B	-645.159	-635.178	-1.66588	Mo	-2.26281	-2.19744	0.697836	0.721841	1.73665	1.74364	-0.0911172	-0.0106267	1.90765	2.0202	1.55	1.2	7.092	0.747	2.16	Mo	-2.26278	-2.19745	0.697838	0.721842	1.73663	1.74364	-0.0911011	-0.0106205	1.9076
A3B1/Cr1Mo3/Mo3_hcp_Mo	Mo	-2.26278	-2.19745	0.697838	0.721842	1.73663	1.74364	-0.0911011	-0.0106205	1.9076	2.02021	1.55	1.2	7.092	0.747	2.16	A3B1	Cr1Mo3	Mo3_hcp_Mo	hcp_A	-645.285	-635.178	-1.79184	Mo	-2.34402	-2.37895	0.78715	0.738401	1.70547	1.81673	0.107423	0.0966178	2.01261	1.91494	1.55	1.2	7.092	0.747	2.16	Mo	-2.26281	-2.19744	0.697836	0.721841	1.73665	1.74364	-0.0911172	-0.0106267	1.90765
A3B1/Cr3Mo1/Cr2Mo1_hcp_Cr	Cr	-1.66515	-1.71847	0.542393	0.767867	1.54871	1.37511	-0.609336	0.0226652	2.37628	2.49449	1.42	0.9	6.767	0.676	1.66	A3B1	Cr3Mo1	Cr2Mo1_hcp_Cr	hcp_A	-601.009	-591.023	-1.67173	Cr	-1.77236	-1.77502	0.8043	0.532222	1.41222	1.61559	-0.0674324	-0.570271	2.42871	2.2512	1.42	0.9	6.767	0.676	1.66	Mo	-2.27337	-2.07794	0.719033	0.805817	1.72415	1.5237	0.065577	0.148104	1.84797
A3B1/Cr3Mo1/Cr2Mo1_hcp_Mo	Cr	-1.66515	-1.71847	0.542393	0.767867	1.54871	1.37511	-0.609336	0.0226652	2.37628	2.49449	1.42	0.9	6.767	0.676	1.66	A3B1	Cr3Mo1	Cr2Mo1_hcp_Mo	hcp_B	-601.231	-591.023	-1.89409	Cr	-1.77236	-1.77511	0.804297	0.532225	1.41223	1.61566	-0.0674514	-0.570346	2.42871	2.2514	1.42	0.9	6.767	0.676	1.66	Cr	-1.77236	-1.77502	0.8043	0.532222	1.41222	1.61559	-0.0674324	-0.570271	2.42871
A3B1/Cr3Mo1/Cr3_hcp_Cr	Cr	-1.66515	-1.71847	0.542393	0.767867	1.54871	1.37511	-0.609336	0.0226652	2.37628	2.49449	1.42	0.9	6.767	0.676	1.66	A3B1	Cr3Mo1	Cr3_hcp_Cr	hcp_A	-601.164	-591.023	-1.82732	Cr	-1.77236	-1.77511	0.804297	0.532225	1.41223	1.61566	-0.0674514	-0.570346	2.42871	2.2514	1.42	0.9	6.767	0.676	1.66	Cr	-1.77236	-1.77502	0.8043	0.532222	1.41222	1.61559	-0.0674324	-0.570271	2.42871
A3B1/Cr3Mo1/Cr3_hcp_Mo	Cr	-1.66515	-1.71847	0.542393	0.767867	1.54871	1.37511	-0.609336	0.0226652	2.37628	2.49449	1.42	0.9	6.767	0.676	1.66	A3B1	Cr3Mo1	Cr3_hcp_Mo	hcp_B	-601.23	-591.023	-1.89292	Cr	-1.77236	-1.77511	0.804297	0.532225	1.41223	1.61566	-0.0674514	-0.570346	2.42871	2.2514	1.42	0.9	6.767	0.676	1.66	Cr	-1.77236	-1.77502	0.8043	0.532222	1.41222	1.61559	-0.0674324	-0.570271	2.42871
A3B1/Cu1Mo3/Cu1Mo2_fcc_Mo	Cu	-2.75317	-2.7529	0.961185	0.961017	1.08516	1.08688	1.73487	1.73856	7.48675	7.49759	1.41	0.67	7.73	1.24	1.9	A3B1	Cu1Mo3	Cu1Mo2_fcc_Mo	fcc_A	-547.889	-538.422	-1.15255	Mo	-1.93894	-1.93849	0.625854	0.625584	1.97805	1.97897	-0.249584	-0.249197	2.17819	2.17818	1.55	1.2	7.092	0.747	2.16	Mo	-1.93894	-1.93849	0.625854	0.625584	1.97805	1.97897	-0.249584	-0.249197	2.17819
A3B1/Cu1Mo3/Cu1Mo2_hcp_Mo	Mo	-1.93809	-1.93764	0.626959	0.624121	1.97489	1.98142	-0.250425	-0.250694	2.1813	2.1777	1.55	1.2	7.092	0.747	2.16	A3B1	Cu1Mo3	Cu1Mo2_hcp_Mo	hcp_A	-548.982	-538.422	-2.24579	Mo	-1.93894	-1.93849	0.625854	0.625584	1.97805	1.97897	-0.249584	-0.249197	2.17819	2.17818	1.55	1.2	7.092	0.747	2.16	Mo	-1.93894	-1.93849	0.625854	0.625584	1.97805	1.97897	-0.249584	-0.249197	2.17819
A3B1/Cu1Mo3/Mo3_fcc_Cu	Mo	-1.93809	-1.93764	0.626959	0.624121	1.97489	1.98142	-0.250425	-0.250694	2.1813	2.1777	1.55	1.2	7.092	0.747	2.16	A3B1	Cu1Mo3	Mo3_fcc_Cu	fcc_B	-548.982	-538.422	-2.24562	Mo	-1.93894	-1.93849	0.625854	0.625584	1.97805	1.97897	-0.249584	-0.249197	2.17819	2.17818	1.55	1.2	7.092	0.747	2.16	Mo	-1.93894	-1.93849	0.625854	0.625584	1.97805	1.97897	-0.249584	-0.249197	2.17819
A3B1/Cu1Mo3/Mo3_hcp_Cu	Mo	-1.93894	-1.93849	0.625854	0.625584	1.97805	1.97897	-0.249584	-0.249197	2.17819	2.17818	1.55	1.2	7.092	0.747	2.16	A3B1	Cu1Mo3	Mo3_hcp_Cu	hcp_B	-548.828	-538.422	-2.09211	Mo	-1.93809	-1.93764	0.626959	0.624121	1.97489	1.98142	-0.250425	-0.250694	2.1813	2.1777	1.55	1.2	7.092	0.747	2.16	Mo	-1.93894	-1.93849	0.625854	0.625584	1.97805	1.97897	-0.249584	-0.249197	2.17819
A3B1/Cu3Mo1/Cu2Mo1_fcc_Cu	Cu	-2.60867	-2.58368	0.956333	0.94231	1.36821	1.37441	2.43486	2.51549	13.322	13.1631	1.41	0.67	7.73	1.24	1.9	A3B1	Cu3Mo1	Cu2Mo1_fcc_Cu	fcc_A	-314.477	-305.212	-0.950308	Cu	-2.60867	-2.58368	0.956333	0.94231	1.36821	1.37441	2.43486	2.51549	13.322	13.1631	1.41	0.67	7.73	1.24	1.9	Mo	-1.64704	-2.20384	0.725242	0.233958	2.3944	2.34468	0.58044	-0.154116	3.71756
A3B1/Cu3Mo1/Cu2Mo1_hcp_Cu	Cu	-2.61035	-2.58522	0.956295	0.942258	1.37005	1.37456	2.43768	2.51349	13.3303	13.1425	1.41	0.67	7.73	1.24	1.9	A3B1	Cu3Mo1	Cu2Mo1_hcp_Cu	hcp_A	-314.694	-305.212	-1.16704	Cu	-2.60867	-2.58368	0.956333	0.94231	1.36821	1.37441	2.43486	2.51549	13.322	13.1631	1.41	0.67	7.73	1.24	1.9	Mo	-1.64704	-2.20384	0.725242	0.233958	2.3944	2.34468	0.58044	-0.154116	3.71756
A3B1/Cu3Mo1/Cu3_fcc_Mo	Cu	-2.60867	-2.58368	0.956333	0.94231	1.36821	1.37441	2.43486	2.51549	13.322	13.1631	1.41	0.67	7.73	1.24	1.9	A3B1	Cu3Mo1	Cu3_fcc_Mo	fcc_B	-312.422	-305.212	1.10431	Cu	-2.61035	-2.58522	0.956295	0.942258	1.37005	1.37456	2.43768	2.51349	13.3303	13.1425	1.41	0.67	7.73	1.24	1.9	Cu	-2.60867	-2.58368	0.956333	0.94231	1.36821	1.37441	2.43486	2.51549	13.322
A3B1/Cu3Mo1/Cu3_hcp_Mo	Cu	-2.60867	-2.58368	0.956333	0.94231	1.36821	1.37441	2.43486	2.51549	13.322	13.1631	1.41	0.67	7.73	1.24	1.9	A3B1	Cu3Mo1	Cu3_hcp_Mo	hcp_B	-313.97	-305.212	-0.443008	Cu	-2.60867	-2.58368	0.956333	0.94231	1.36821	1.37441	2.43486	2.51549	13.322	13.1631	1.41	0.67	7.73	1.24	1.9	Cu	-2.61035	-2.58522	0.956295	0.942258	1.37005	1.37456	2.43768	2.51349	13.3303
A3B1/Fe1Mo3/Fe1Mo2_fcc_Mo	Fe	-1.37696	-2.16268	0.540826	0.895753	1.45649	1.37521	-0.684392	0.501884	3.15993	3.27981	1.41	0.8	7.902	0.153	1.83	A3B1	Fe1Mo3	Fe1Mo2_fcc_Mo	fcc_A	-617.227	-607.587	-1.32556	Mo	-2.15738	-2.16668	0.681101	0.654503	1.96049	1.95601	-0.0478527	-0.118673	1.98897	1.99548	1.55	1.2	7.092	0.747	2.16	Mo	-2.15736	-2.16666	0.681099	0.654499	1.96048	1.956	-0.0478451	-0.118663	1.98895
A3B1/Fe1Mo3/Fe1Mo2_hcp_Mo	Fe	-1.37696	-2.16268	0.540826	0.895753	1.45649	1.37521	-0.684392	0.501884	3.15993	3.27981	1.41	0.8	7.902	0.153	1.83	A3B1	Fe1Mo3	Fe1Mo2_hcp_Mo	hcp_A	-617.464	-607.587	-1.56301	Mo	-2.1602	-2.16923	0.686902	0.660533	1.95933	1.95473	-0.0385743	-0.105633	1.99458	2.00135	1.55	1.2	7.092	0.747	2.16	Mo	-2.15736	-2.16666	0.681099	0.654499	1.96048	1.956	-0.0478451	-0.118663	1.98895
A3B1/Fe1Mo3/Mo3_fcc_Fe	Mo	-2.15736	-2.16666	0.681099	0.654499	1.96048	1.956	-0.0478451	-0.118663	1.98895	1.99545	1.55	1.2	7.092	0.747	2.16	A3B1	Fe1Mo3	Mo3_fcc_Fe	fcc_B	-616.958	-607.587	-1.05628	Mo	-2.1602	-2.16923	0.686902	0.660533	1.95933	1.95473	-0.0385743	-0.105633	1.99458	2.00135	1.55	1.2	7.092	0.747	2.16	Mo	-2.15738	-2.16668	0.681101	0.654503	1.96049	1.95601	-0.0478527	-0.118673	1.98897
A3B1/Fe1Mo3/Mo3_hcp_Fe	Mo	-2.1602	-2.16923	0.686902	0.660533	1.95933	1.95473	-0.0385743	-0.105633	1.99458	2.00135	1.55	1.2	7.092	0.747	2.16	A3B1	Fe1Mo3	Mo3_hcp_Fe	hcp_B	-617.147	-607.587	-1.24606	Mo	-2.15738	-2.16668	0.681101	0.654503	1.96049	1.95601	-0.0478527	-0.118673	1.98897	1.99548	1.55	1.2	7.092	0.747	2.16	Mo	-2.15736	-2.16666	0.681099	0.654499	1.96048	1.956	-0.0478451	-0.118663	1.98895
A3B1/Fe3Mo1/Fe2Mo1_fcc_Fe	Fe	-2.13336	-1.34269	0.920536	0.526202	1.31001	1.49803	0.125444	-0.736633	3.08532	3.17133	1.41	0.8	7.902	0.153	1.83	A3B1	Fe3Mo1	Fe2Mo1_fcc_Fe	fcc_A	-545.444	-535.948	-1.18128	Fe	-2.14083	-1.33576	0.92259	0.521657	1.3061	1.49405	0.129235	-0.747776	3.08013	3.19133	1.41	0.8	7.902	0.153	1.83	Mo	-2.63755	-2.41014	0.563178	0.712224	2.04238	1.99841	-0.416299	0.171114	1.73817
A3B1/Fe3Mo1/Fe2Mo1_hcp_Fe	Fe	-2.14083	-1.33576	0.92259	0.521657	1.3061	1.49405	0.129235	-0.747776	3.08013	3.19133	1.41	0.8	7.902	0.153	1.83	A3B1	Fe3Mo1	Fe2Mo1_hcp_Fe	hcp_A	-545.442	-535.948	-1.1792	Fe	-2.13337	-1.34268	0.920537	0.5262	1.31003	1.49801	0.12533	-0.736563	3.08567	3.17097	1.41	0.8	7.902	0.153	1.83	Mo	-2.63755	-2.41014	0.563178	0.712224	2.04238	1.99841	-0.416299	0.171114	1.73817
A3B1/Fe3Mo1/Fe3_fcc_Mo	Fe	-2.14083	-1.33576	0.92259	0.521657	1.3061	1.49405	0.129235	-0.747776	3.08013	3.19133	1.41	0.8	7.902	0.153	1.83	A3B1	Fe3Mo1	Fe3_fcc_Mo	fcc_B	-545.24	-535.948	-0.977057	Fe	-2.13336	-1.34269	0.920536	0.526202	1.31001	1.49803	0.125444	-0.736633	3.08532	3.17133	1.41	0.8	7.902	0.153	1.83	Fe	-2.13337	-1.34268	0.920537	0.5262	1.31003	1.49801	0.12533	-0.736563	3.08567
A3B1/Fe3Mo1/Fe3_hcp_Mo	Fe	-2.13336	-1.34269	0.920536	0.526202	1.31001	1.49803	0.125444	-0.736633	3.08532	3.17133	1.41	0.8	7.902	0.153	1.83	A3B1	Fe3Mo1	Fe3_hcp_Mo	hcp_B	-545.508	-535.948	-1.24508	Fe	-2.13337	-1.34268	0.920537	0.5262	1.31003	1.49801	0.12533	-0.736563	3.08567	3.17097	1.41	0.8	7.902	0.153	1.83	Fe	-2.14083	-1.33576	0.92259	0.521657	1.3061	1.49405	0.129235	-0.747776	3.08013
A3B1/Ir1Mo3/Ir1Mo2_fcc_Mo	Ir	-2.70396	-2.70382	0.854148	0.854361	1.77119	1.77003	0.559431	0.558837	2.63135	2.63072	1.5	1.08	8.967	1.564	2.2	A3B1	Ir1Mo3	Ir1Mo2_fcc_Mo	fcc_A	-644.23	-634.655	-1.25982	Mo	-2.0285	-2.02836	0.649358	0.649874	1.99699	1.99647	-0.378197	-0.376931	2.33408	2.33558	1.55	1.2	7.092	0.747	2.16	Mo	-2.02766	-2.02755	0.650422	0.650031	1.99556	1.99681	-0.374383	-0.373199	2.33567
A3B1/Ir1Mo3/Ir1Mo2_hcp_Mo	Ir	-2.70396	-2.70382	0.854148	0.854361	1.77119	1.77003	0.559431	0.558837	2.63135	2.63072	1.5	1.08	8.967	1.564	2.2	A3B1	Ir1Mo3	Ir1Mo2_hcp_Mo	hcp_A	-644.49	-634.655	-1.51969	Mo	-2.02766	-2.02755	0.650422	0.650031	1.99556	1.99681	-0.374383	-0.373199	2.33567	2.33568	1.55	1.2	7.092	0.747	2.16	Mo	-2.02766	-2.02755	0.650422	0.650031	1.99556	1.99681	-0.374383	-0.373199	2.33567
A3B1/Ir1Mo3/Mo3_fcc_Ir	Mo	-2.0285	-2.02836	0.649358	0.649874	1.99699	1.99647	-0.378197	-0.376931	2.33408	2.33558	1.55	1.2	7.092	0.747	2.16	A3B1	Ir1Mo3	Mo3_fcc_Ir	fcc_B	-644.602	-634.655	-1.63224	Mo	-2.02766	-2.02755	0.650422	0.650031	1.99556	1.99681	-0.374383	-0.373199	2.33567	2.33568	1.55	1.2	7.092	0.747	2.16	Mo	-2.02766	-2.02755	0.650422	0.650031	1.99556	1.99681	-0.374383	-0.373199	2.33567
A3B1/Ir1Mo3/Mo3_hcp_Ir	Mo	-2.0285	-2.02836	0.649358	0.649874	1.99699	1.99647	-0.378197	-0.376931	2.33408	2.33558	1.55	1.2	7.092	0.747	2.16	A3B1	Ir1Mo3	Mo3_hcp_Ir	hcp_B	-644.766	-634.655	-1.79625	Mo	-2.02766	-2.02755	0.650422	0.650031	1.99556	1.99681	-0.374383	-0.373199	2.33567	2.33568	1.55	1.2	7.092	0.747	2.16	Mo	-2.02766	-2.02755	0.650422	0.650031	1.99556	1.99681	-0.374383	-0.373199	2.33567
A3B1/Ir3Mo1/Ir2Mo1_fcc_Ir	Ir	-3.01504	-3.01504	0.802174	0.802232	2.26616	2.26569	0.0879254	0.0873677	2.28136	2.28057	1.5	1.08	8.967	1.564	2.2	A3B1	Ir3Mo1	Ir2Mo1_fcc_Ir	fcc_A	-594.703	-585.972	-0.416725	Ir	-3.01504	-3.01504	0.802174	0.802232	2.26616	2.26569	0.0879254	0.0873677	2.28136	2.28057	1.5	1.08	8.967	1.564	2.2	Mo	-2.79309	-2.79319	0.515842	0.515762	2.41049	2.41061	-0.700505	-0.700483	2.48874
A3B1/Ir3Mo1/Ir2Mo1_hcp_Ir	Ir	-3.01637	-3.01638	0.80256	0.802102	2.26299	2.26545	0.0877109	0.0896643	2.2811	2.28274	1.5	1.08	8.967	1.564	2.2	A3B1	Ir3Mo1	Ir2Mo1_hcp_Ir	hcp_A	-594.927	-585.972	-0.64074	Ir	-3.01504	-3.01504	0.802174	0.802232	2.26616	2.26569	0.0879254	0.0873677	2.28136	2.28057	1.5	1.08	8.967	1.564	2.2	Mo	-2.79309	-2.79319	0.515842	0.515762	2.41049	2.41061	-0.700505	-0.700483	2.48874
A3B1/Ir3Mo1/Ir3_fcc_Mo	Ir	-3.01504	-3.01504	0.802174	0.802232	2.26616	2.26569	0.0879254	0.0873677	2.28136	2.28057	1.5	1.08	8.967	1.564	2.2	A3B1	Ir3Mo1	Ir3_fcc_Mo	fcc_B	-593.571	-585.972	0.71538	Ir	-3.01504	-3.01504	0.802174	0.802232	2.26616	2.26569	0.0879254	0.0873677	2.28136	2.28057	1.5	1.08	8.967	1.564	2.2	Ir	-3.01637	-3.01638	0.80256	0.802102	2.26299	2.26545	0.0877109	0.0896643	2.2811
A3B1/Ir3Mo1/Ir3_hcp_Mo	Ir	-3.01504	-3.01504	0.802174	0.802232	2.26616	2.26569	0.0879254	0.0873677	2.28136	2.28057	1.5	1.08	8.967	1.564	2.2	A3B1	Ir3Mo1	Ir3_hcp_Mo	hcp_B	-594.101	-585.972	0.185281	Ir	-3.01504	-3.01504	0.802174	0.802232	2.26616	2.26569	0.0879254	0.0873677	2.28136	2.28057	1.5	1.08	8.967	1.564	2.2	Ir	-3.01637	-3.01638	0.80256	0.802102	2.26299	2.26545	0.0877109	0.0896643	2.2811
A3B1/Ni1Mo3/Mo2Ni1_fcc_Mo	Mo	-1.9854	-1.98534	0.654497	0.654004	1.92357	1.9242	-0.149503	-0.150576	2.07589	2.07452	1.55	1.2	7.092	0.747	2.16	A3B1	Ni1Mo3	Mo2Ni1_fcc_Mo	fcc_A	-581.631	-571.893	-1.42268	Mo	-1.98586	-1.98581	0.637936	0.639363	1.92284	1.91935	-0.185566	-0.185656	2.06998	2.07159	1.55	1.2	7.092	0.747	2.16	Ni	-1.72503	-1.72498	0.897545	0.897433	1.18539	1.18584	0.458329	0.459228	4.0982
A3B1/Ni1Mo3/Mo2Ni1_hcp_Mo	Mo	-1.9854	-1.98534	0.654497	0.654004	1.92357	1.9242	-0.149503	-0.150576	2.07589	2.07452	1.55	1.2	7.092	0.747	2.16	A3B1	Ni1Mo3	Mo2Ni1_hcp_Mo	hcp_A	-581.747	-571.893	-1.53926	Mo	-1.9854	-1.98534	0.654497	0.654004	1.92357	1.9242	-0.149503	-0.150576	2.07589	2.07452	1.55	1.2	7.092	0.747	2.16	Ni	-1.72503	-1.72498	0.897545	0.897433	1.18539	1.18584	0.458329	0.459228	4.0982
A3B1/Ni1Mo3/Mo3_fcc_Ni	Mo	-1.9854	-1.98534	0.654497	0.654004	1.92357	1.9242	-0.149503	-0.150576	2.07589	2.07452	1.55	1.2	7.092	0.747	2.16	A3B1	Ni1Mo3	Mo3_fcc_Ni	fcc_B	-582.238	-571.893	-2.03028	Mo	-1.9854	-1.98534	0.654497	0.654004	1.92357	1.9242	-0.149503	-0.150576	2.07589	2.07452	1.55	1.2	7.092	0.747	2.16	Mo	-1.98586	-1.98581	0.637936	0.639363	1.92284	1.91935	-0.185566	-0.185656	2.06998
A3B1/Ni1Mo3/Mo3_hcp_Ni	Mo	-1.9854	-1.98534	0.654497	0.654004	1.92357	1.9242	-0.149503	-0.150576	2.07589	2.07452	1.55	1.2	7.092	0.747	2.16	A3B1	Ni1Mo3	Mo3_hcp_Ni	hcp_B	-582.075	-571.893	-1.8668	Mo	-1.9854	-1.98534	0.654497	0.654004	1.92357	1.9242	-0.149503	-0.150576	2.07589	2.07452	1.55	1.2	7.092	0.747	2.16	Mo	-1.98586	-1.98581	0.637936	0.639363	1.92284	1.91935	-0.185566	-0.185656	2.06998
A3B1/Ni3Mo1/Mo1Ni2_fcc_Ni	Mo	-2.21116	-2.49699	0.579941	0.412938	2.22277	2.24477	-0.0055106	-0.218836	2.69922	2.66212	1.55	1.2	7.092	0.747	2.16	A3B1	Ni3Mo1	Mo1Ni2_fcc_Ni	fcc_A	-420.079	-410.926	-0.838941	Ni	-2.05694	-2.04068	0.873745	0.86391	1.45715	1.46833	0.744873	0.819517	5.2031	5.1822	1.38	0.71	7.64	1.16	1.91	Ni	-2.06344	-2.04676	0.873764	0.863795	1.45834	1.46901	0.747074	0.819667	5.19088
A3B1/Ni3Mo1/Mo1Ni2_hcp_Ni	Mo	-2.21116	-2.49699	0.579941	0.412938	2.22277	2.24477	-0.0055106	-0.218836	2.69922	2.66212	1.55	1.2	7.092	0.747	2.16	A3B1	Ni3Mo1	Mo1Ni2_hcp_Ni	hcp_A	-420.181	-410.926	-0.939978	Ni	-2.06344	-2.04675	0.873768	0.863792	1.45835	1.46901	0.747185	0.819723	5.19172	5.16511	1.38	0.71	7.64	1.16	1.91	Ni	-2.05694	-2.04068	0.873745	0.86391	1.45715	1.46833	0.744873	0.819517	5.2031
A3B1/Ni3Mo1/Ni3_fcc_Mo	Ni	-2.06344	-2.04675	0.873768	0.863792	1.45835	1.46901	0.747185	0.819723	5.19172	5.16511	1.38	0.71	7.64	1.16	1.91	A3B1	Ni3Mo1	Ni3_fcc_Mo	fcc_B	-418.374	-410.926	0.866185	Ni	-2.05694	-2.04068	0.873745	0.86391	1.45715	1.46833	0.744873	0.819517	5.2031	5.1822	1.38	0.71	7.64	1.16	1.91	Ni	-2.06344	-2.04676	0.873764	0.863795	1.45834	1.46901	0.747074	0.819667	5.19088
A3B1/Ni3Mo1/Ni3_hcp_Mo	Ni	-2.06344	-2.04676	0.873764	0.863795	1.45834	1.46901	0.747074	0.819667	5.19088	5.16511	1.38	0.71	7.64	1.16	1.91	A3B1	Ni3Mo1	Ni3_hcp_Mo	hcp_B	-418.4	-410.926	0.841013	Ni	-2.06344	-2.04675	0.873768	0.863792	1.45835	1.46901	0.747185	0.819723	5.19172	5.16511	1.38	0.71	7.64	1.16	1.91	Ni	-2.05694	-2.04068	0.873745	0.86391	1.45715	1.46833	0.744873	0.819517	5.2031
A3B1/Os1Mo3/Mo2Os1_fcc_Mo	Mo	-2.03427	-2.03411	0.655425	0.655106	1.92415	1.9254	-0.317513	-0.31613	2.22925	2.2298	1.55	1.2	7.092	0.747	2.16	A3B1	Os1Mo3	Mo2Os1_fcc_Mo	fcc_A	-669.283	-659.338	-1.63008	Mo	-2.03429	-2.0341	0.655422	0.6551	1.92416	1.9254	-0.317514	-0.316144	2.22925	2.22982	1.55	1.2	7.092	0.747	2.16	Os	-2.3515	-2.35144	0.791831	0.791494	1.80489	1.8066	0.215306	0.21721	2.23654
A3B1/Os1Mo3/Mo2Os1_hcp_Mo	Mo	-2.02942	-2.02924	0.65806	0.657183	1.9195	1.92168	-0.315114	-0.314033	2.23575	2.23551	1.55	1.2	7.092	0.747	2.16	A3B1	Os1Mo3	Mo2Os1_hcp_Mo	hcp_A	-669.535	-659.338	-1.88197	Mo	-2.03429	-2.0341	0.655422	0.6551	1.92416	1.9254	-0.317514	-0.316144	2.22925	2.22982	1.55	1.2	7.092	0.747	2.16	Os	-2.3515	-2.35144	0.791831	0.791494	1.80489	1.8066	0.215306	0.21721	2.23654
A3B1/Os1Mo3/Mo3_fcc_Os	Mo	-2.03427	-2.03411	0.655425	0.655106	1.92415	1.9254	-0.317513	-0.31613	2.22925	2.2298	1.55	1.2	7.092	0.747	2.16	A3B1	Os1Mo3	Mo3_fcc_Os	fcc_B	-669.187	-659.338	-1.53441	Mo	-2.03429	-2.0341	0.655422	0.6551	1.92416	1.9254	-0.317514	-0.316144	2.22925	2.22982	1.55	1.2	7.092	0.747	2.16	Mo	-2.02942	-2.02924	0.65806	0.657183	1.9195	1.92168	-0.315114	-0.314033	2.23575
A3B1/Os1Mo3/Mo3_hcp_Os	Mo	-2.02942	-2.02924	0.65806	0.657183	1.9195	1.92168	-0.315114	-0.314033	2.23575	2.23551	1.55	1.2	7.092	0.747	2.16	A3B1	Os1Mo3	Mo3_hcp_Os	hcp_B	-669.554	-659.338	-1.90102	Mo	-2.03429	-2.0341	0.655422	0.6551	1.92416	1.9254	-0.317514	-0.316144	2.22925	2.22982	1.55	1.2	7.092	0.747	2.16	Mo	-2.03427	-2.03411	0.655425	0.655106	1.92415	1.9254	-0.317513	-0.31613	2.22925
A3B1/Os3Mo1/Mo1Os2_fcc_Os	Mo	-2.7689	-2.76881	0.615572	0.615694	2.47013	2.47015	-0.415685	-0.415242	2.16501	2.16496	1.55	1.2	7.092	0.747	2.16	A3B1	Os3Mo1	Mo1Os2_fcc_Os	fcc_A	-688.18	-679.292	-0.572802	Os	-2.88196	-2.88196	0.758899	0.758691	2.27863	2.27855	-0.0148672	-0.0159737	2.22207	2.22026	1.49	1.13	8.438	1.07766	2.2	Os	-2.88196	-2.88196	0.758899	0.758691	2.27863	2.27855	-0.0148672	-0.0159737	2.22207
A3B1/Os3Mo1/Mo1Os2_hcp_Os	Mo	-2.7689	-2.76881	0.615572	0.615694	2.47013	2.47015	-0.415685	-0.415242	2.16501	2.16496	1.55	1.2	7.092	0.747	2.16	A3B1	Os3Mo1	Mo1Os2_hcp_Os	hcp_A	-688.676	-679.292	-1.069	Os	-2.88194	-2.88195	0.759469	0.758795	2.27655	2.27837	-0.0156513	-0.01594	2.22275	2.22048	1.49	1.13	8.438	1.07766	2.2	Os	-2.88196	-2.88196	0.758899	0.758691	2.27863	2.27855	-0.0148672	-0.0159737	2.22207
A3B1/Os3Mo1/Os3_fcc_Mo	Os	-2.88196	-2.88196	0.758899	0.758691	2.27863	2.27855	-0.0148672	-0.0159737	2.22207	2.22026	1.49	1.13	8.438	1.07766	2.2	A3B1	Os3Mo1	Os3_fcc_Mo	fcc_B	-687.744	-679.292	-0.136751	Os	-2.88194	-2.88195	0.759469	0.758795	2.27655	2.27837	-0.0156513	-0.01594	2.22275	2.22048	1.49	1.13	8.438	1.07766	2.2	Os	-2.88196	-2.88196	0.758899	0.758691	2.27863	2.27855	-0.0148672	-0.0159737	2.22207
A3B1/Os3Mo1/Os3_hcp_Mo	Os	-2.88196	-2.88196	0.758899	0.758691	2.27863	2.27855	-0.0148672	-0.0159737	2.22207	2.22026	1.49	1.13	8.438	1.07766	2.2	A3B1	Os3Mo1	Os3_hcp_Mo	hcp_B	-689.02	-679.292	-1.41327	Os	-2.88196	-2.88196	0.758899	0.758691	2.27863	2.27855	-0.0148672	-0.0159737	2.22207	2.22026	1.49	1.13	8.438	1.07766	2.2	Os	-2.88194	-2.88195	0.759469	0.758795	2.27655	2.27837	-0.0156513	-0.01594	2.22275
A3B1/Pd1Mo3/Mo2Pd1_fcc_Mo	Mo	-1.92257	-1.92258	0.64709	0.646499	1.93411	1.9355	-0.333722	-0.333503	2.29634	2.29542	1.55	1.2	7.092	0.747	2.16	A3B1	Pd1Mo3	Mo2Pd1_fcc_Mo	fcc_A	-578.979	-568.409	-2.25504	Mo	-1.92151	-1.92152	0.646576	0.648337	1.93477	1.93164	-0.333908	-0.333412	2.29626	2.2986	1.55	1.2	7.092	0.747	2.16	Mo	-1.92257	-1.92256	0.647084	0.646505	1.9341	1.93547	-0.333713	-0.333477	2.29629
A3B1/Pd1Mo3/Mo2Pd1_hcp_Mo	Mo	-1.92257	-1.92258	0.64709	0.646499	1.93411	1.9355	-0.333722	-0.333503	2.29634	2.29542	1.55	1.2	7.092	0.747	2.16	A3B1	Pd1Mo3	Mo2Pd1_hcp_Mo	hcp_A	-578.956	-568.409	-2.23151	Mo	-1.92151	-1.92152	0.646576	0.648337	1.93477	1.93164	-0.333908	-0.333412	2.29626	2.2986	1.55	1.2	7.092	0.747	2.16	Mo	-1.92257	-1.92256	0.647084	0.646505	1.9341	1.93547	-0.333713	-0.333477	2.29629
A3B1/Pd1Mo3/Mo3_fcc_Pd	Mo	-1.92257	-1.92256	0.647084	0.646505	1.9341	1.93547	-0.333713	-0.333477	2.29629	2.29538	1.55	1.2	7.092	0.747	2.16	A3B1	Pd1Mo3	Mo3_fcc_Pd	fcc_B	-578.956	-568.409	-2.23219	Mo	-1.92151	-1.92152	0.646576	0.648337	1.93477	1.93164	-0.333908	-0.333412	2.29626	2.2986	1.55	1.2	7.092	0.747	2.16	Mo	-1.92257	-1.92258	0.64709	0.646499	1.93411	1.9355	-0.333722	-0.333503	2.29634
A3B1/Pd1Mo3/Mo3_hcp_Pd	Mo	-1.92257	-1.92258	0.64709	0.646499	1.93411	1.9355	-0.333722	-0.333503	2.29634	2.29542	1.55	1.2	7.092	0.747	2.16	A3B1	Pd1Mo3	Mo3_hcp_Pd	hcp_B	-578.978	-568.409	-2.25357	Mo	-1.92151	-1.92152	0.646576	0.648337	1.93477	1.93164	-0.333908	-0.333412	2.29626	2.2986	1.55	1.2	7.092	0.747	2.16	Mo	-1.92257	-1.92256	0.647084	0.646505	1.9341	1.93547	-0.333713	-0.333477	2.29629
A3B1/Pd3Mo1/Mo1Pd2_fcc_Pd	Mo	-1.79095	-2.63598	0.695452	0.237984	2.08478	2.1388	-0.108291	-0.806997	3.18365	3.64756	1.55	1.2	7.092	0.747	2.16	A3B1	Pd3Mo1	Mo1Pd2_fcc_Pd	fcc_A	-410.03	-400.978	-0.738341	Pd	-2.72292	-2.74221	0.90248	0.892331	1.73919	1.76856	0.894804	1.09203	4.44805	4.79121	1.52	0.94	8.34	0.56	2.2	Pd	-2.72292	-2.74221	0.90248	0.892331	1.73919	1.76856	0.894804	1.09203	4.44805
A3B1/Pd3Mo1/Mo1Pd2_hcp_Pd	Mo	-1.79095	-2.63598	0.695452	0.237984	2.08478	2.1388	-0.108291	-0.806997	3.18365	3.64756	1.55	1.2	7.092	0.747	2.16	A3B1	Pd3Mo1	Mo1Pd2_hcp_Pd	hcp_A	-409.958	-400.978	-0.66541	Pd	-2.72319	-2.74246	0.902509	0.892311	1.73883	1.7689	0.893959	1.09311	4.44497	4.79572	1.52	0.94	8.34	0.56	2.2	Pd	-2.72292	-2.74221	0.90248	0.892331	1.73919	1.76856	0.894804	1.09203	4.44805
A3B1/Pd3Mo1/Pd3_fcc_Mo	Pd	-2.72292	-2.74221	0.90248	0.892331	1.73919	1.76856	0.894804	1.09203	4.44805	4.79121	1.52	0.94	8.34	0.56	2.2	A3B1	Pd3Mo1	Pd3_fcc_Mo	fcc_B	-407.391	-400.978	1.90098	Pd	-2.72319	-2.74246	0.902509	0.892311	1.73883	1.7689	0.893959	1.09311	4.44497	4.79572	1.52	0.94	8.34	0.56	2.2	Pd	-2.72292	-2.74221	0.90248	0.892331	1.73919	1.76856	0.894804	1.09203	4.44805
A3B1/Pd3Mo1/Pd3_hcp_Mo	Pd	-2.72292	-2.74221	0.90248	0.892331	1.73919	1.76856	0.894804	1.09203	4.44805	4.79121	1.52	0.94	8.34	0.56	2.2	A3B1	Pd3Mo1	Pd3_hcp_Mo	hcp_B	-407.412	-400.978	1.88003	Pd	-2.72292	-2.74221	0.90248	0.892331	1.73919	1.76856	0.894804	1.09203	4.44805	4.79121	1.52	0.94	8.34	0.56	2.2	Pd	-2.72319	-2.74246	0.902509	0.892311	1.73883	1.7689	0.893959	1.09311	4.44497
A3B1/Pt1Mo3/Mo2Pt1_fcc_Mo	Mo	-2.01352	-2.01359	0.640823	0.641319	2.03405	2.03342	-0.472475	-0.472235	2.54292	2.54341	1.55	1.2	7.092	0.747	2.16	A3B1	Pt1Mo3	Mo2Pt1_fcc_Mo	fcc_A	-604.933	-594.738	-1.88078	Mo	-2.01358	-2.01363	0.64043	0.64173	2.03448	2.03201	-0.473093	-0.473587	2.54324	2.54496	1.55	1.2	7.092	0.747	2.16	Mo	-2.01352	-2.01359	0.640823	0.641319	2.03405	2.03342	-0.472475	-0.472235	2.54292
A3B1/Pt1Mo3/Mo2Pt1_hcp_Mo	Mo	-2.01352	-2.01359	0.640823	0.641319	2.03405	2.03342	-0.472475	-0.472235	2.54292	2.54341	1.55	1.2	7.092	0.747	2.16	A3B1	Pt1Mo3	Mo2Pt1_hcp_Mo	hcp_A	-605.058	-594.738	-2.00591	Mo	-2.01358	-2.01363	0.64043	0.64173	2.03448	2.03201	-0.473093	-0.473587	2.54324	2.54496	1.55	1.2	7.092	0.747	2.16	Mo	-2.01352	-2.01359	0.640823	0.641319	2.03405	2.03342	-0.472475	-0.472235	2.54292
A3B1/Pt1Mo3/Mo3_fcc_Pt	Mo	-2.01352	-2.01359	0.640823	0.641319	2.03405	2.03342	-0.472475	-0.472235	2.54292	2.54341	1.55	1.2	7.092	0.747	2.16	A3B1	Pt1Mo3	Mo3_fcc_Pt	fcc_B	-605.057	-594.738	-2.00517	Mo	-2.01358	-2.01363	0.64043	0.64173	2.03448	2.03201	-0.473093	-0.473587	2.54324	2.54496	1.55	1.2	7.092	0.747	2.16	Mo	-2.01352	-2.01359	0.640823	0.641319	2.03405	2.03342	-0.472475	-0.472235	2.54292
A3B1/Pt1Mo3/Mo3_hcp_Pt	Mo	-2.01352	-2.01359	0.640823	0.641319	2.03405	2.03342	-0.472475	-0.472235	2.54292	2.54341	1.55	1.2	7.092	0.747	2.16	A3B1	Pt1Mo3	Mo3_hcp_Pt	hcp_B	-604.933	-594.738	-1.88089	Mo	-2.01358	-2.01363	0.64043	0.64173	2.03448	2.03201	-0.473093	-0.473587	2.54324	2.54496	1.55	1.2	7.092	0.747	2.16	Mo	-2.01352	-2.01359	0.640823	0.641319	2.03405	2.03342	-0.472475	-0.472235	2.54292
A3B1/Pt3Mo1/Mo1Pt2_fcc_Pt	Mo	-2.11564	-2.7719	0.623973	0.308829	2.29415	2.34014	-0.411343	-0.858023	3.09331	3.52377	1.55	1.2	7.092	0.747	2.16	A3B1	Pt3Mo1	Mo1Pt2_fcc_Pt	fcc_A	-462.744	-454.09	-0.339824	Pt	-3.10832	-3.13514	0.871052	0.866555	2.10716	2.12174	0.539061	0.627788	3.24512	3.36089	1.53	1.04	9	2.13	2.28	Pt	-3.10832	-3.13514	0.871054	0.866555	2.10713	2.12175	0.539071	0.627719	3.24498
A3B1/Pt3Mo1/Mo1Pt2_hcp_Pt	Mo	-2.11564	-2.7719	0.623973	0.308829	2.29415	2.34014	-0.411343	-0.858023	3.09331	3.52377	1.55	1.2	7.092	0.747	2.16	A3B1	Pt3Mo1	Mo1Pt2_hcp_Pt	hcp_A	-462.746	-454.09	-0.341719	Pt	-3.10832	-3.13514	0.871054	0.866555	2.10713	2.12175	0.539071	0.627719	3.24498	3.36106	1.53	1.04	9	2.13	2.28	Pt	-3.10805	-3.13483	0.871016	0.866394	2.10771	2.12405	0.539704	0.631407	3.24701
A3B1/Pt3Mo1/Pt3_fcc_Mo	Pt	-3.10832	-3.13514	0.871054	0.866555	2.10713	2.12175	0.539071	0.627719	3.24498	3.36106	1.53	1.04	9	2.13	2.28	A3B1	Pt3Mo1	Pt3_fcc_Mo	fcc_B	-460.872	-454.09	1.53217	Pt	-3.10832	-3.13514	0.871052	0.866555	2.10716	2.12174	0.539061	0.627788	3.24512	3.36089	1.53	1.04	9	2.13	2.28	Pt	-3.10805	-3.13483	0.871016	0.866394	2.10771	2.12405	0.539704	0.631407	3.24701
A3B1/Pt3Mo1/Pt3_hcp_Mo	Pt	-3.10832	-3.13514	0.871054	0.866555	2.10713	2.12175	0.539071	0.627719	3.24498	3.36106	1.53	1.04	9	2.13	2.28	A3B1	Pt3Mo1	Pt3_hcp_Mo	hcp_B	-460.748	-454.09	1.656	Pt	-3.10805	-3.13483	0.871016	0.866394	2.10771	2.12405	0.539704	0.631407	3.24701	3.37207	1.53	1.04	9	2.13	2.28	Pt	-3.10832	-3.13514	0.871052	0.866555	2.10716	2.12174	0.539061	0.627788	3.24512
A3B1/Re1Mo3/Mo2Re1_fcc_Mo	Mo	-1.91154	-1.91158	0.679591	0.680751	1.83605	1.83131	-0.238451	-0.243385	2.22642	2.22529	1.55	1.2	7.092	0.747	2.16	A3B1	Re1Mo3	Mo2Re1_fcc_Mo	fcc_A	-682.509	-671.632	-2.56158	Mo	-1.91154	-1.91158	0.679591	0.680751	1.83605	1.83131	-0.238451	-0.243385	2.22642	2.22529	1.55	1.2	7.092	0.747	2.16	Re	-2.05482	-2.05489	0.734306	0.735178	1.80595	1.80174	0.0144179	0.010384	2.14836
A3B1/Re1Mo3/Mo2Re1_hcp_Mo	Mo	-1.91154	-1.91158	0.679591	0.680751	1.83605	1.83131	-0.238451	-0.243385	2.22642	2.22529	1.55	1.2	7.092	0.747	2.16	A3B1	Re1Mo3	Mo2Re1_hcp_Mo	hcp_A	-682.35	-671.632	-2.40256	Mo	-1.91154	-1.91158	0.679591	0.680751	1.83605	1.83131	-0.238451	-0.243385	2.22642	2.22529	1.55	1.2	7.092	0.747	2.16	Re	-2.05482	-2.05489	0.734306	0.735178	1.80595	1.80174	0.0144179	0.010384	2.14836
A3B1/Re1Mo3/Mo3_fcc_Re	Mo	-1.91154	-1.91158	0.679591	0.680751	1.83605	1.83131	-0.238451	-0.243385	2.22642	2.22529	1.55	1.2	7.092	0.747	2.16	A3B1	Re1Mo3	Mo3_fcc_Re	fcc_B	-681.634	-671.632	-1.6869	Mo	-1.91154	-1.91158	0.679591	0.680751	1.83605	1.83131	-0.238451	-0.243385	2.22642	2.22529	1.55	1.2	7.092	0.747	2.16	Mo	-1.91199	-1.91201	0.680465	0.681195	1.83437	1.83087	-0.238513	-0.242561	2.22777
A3B1/Re1Mo3/Mo3_hcp_Re	Mo	-1.91154	-1.91158	0.679591	0.680751	1.83605	1.83131	-0.238451	-0.243385	2.22642	2.22529	1.55	1.2	7.092	0.747	2.16	A3B1	Re1Mo3	Mo3_hcp_Re	hcp_B	-681.767	-671.632	-1.81994	Mo	-1.91154	-1.91158	0.679591	0.680751	1.83605	1.83131	-0.238451	-0.243385	2.22642	2.22529	1.55	1.2	7.092	0.747	2.16	Mo	-1.91199	-1.91201	0.680465	0.681195	1.83437	1.83087	-0.238513	-0.242561	2.22777
A3B1/Re3Mo1/Mo1Re2_fcc_Re	Mo	-2.16831	-2.16825	0.648582	0.650241	2.12258	2.11987	-0.373285	-0.372067	2.37926	2.38179	1.55	1.2	7.092	0.747	2.16	A3B1	Re3Mo1	Mo1Re2_fcc_Re	fcc_A	-738.572	-728.893	-1.36482	Re	-2.3671	-2.36706	0.715446	0.715022	2.13193	2.13353	-0.135073	-0.133976	2.22772	2.22795	1.52	1.2	7.834	0.06	1.6	Re	-2.36741	-2.36734	0.71412	0.71543	2.13556	2.13279	-0.135022	-0.134153	2.22571
A3B1/Re3Mo1/Mo1Re2_hcp_Re	Mo	-2.16831	-2.16825	0.648582	0.650241	2.12258	2.11987	-0.373285	-0.372067	2.37926	2.38179	1.55	1.2	7.092	0.747	2.16	A3B1	Re3Mo1	Mo1Re2_hcp_Re	hcp_A	-738.899	-728.893	-1.69125	Re	-2.3671	-2.36706	0.715446	0.715022	2.13193	2.13353	-0.135073	-0.133976	2.22772	2.22795	1.52	1.2	7.834	0.06	1.6	Re	-2.3671	-2.36706	0.715446	0.715022	2.13193	2.13353	-0.135073	-0.133976	2.22772
A3B1/Re3Mo1/Re3_fcc_Mo	Re	-2.3671	-2.36706	0.715446	0.715022	2.13193	2.13353	-0.135073	-0.133976	2.22772	2.22795	1.52	1.2	7.834	0.06	1.6	A3B1	Re3Mo1	Re3_fcc_Mo	fcc_B	-738.66	-728.893	-1.45307	Re	-2.36741	-2.36734	0.71412	0.71543	2.13556	2.13279	-0.135022	-0.134153	2.22571	2.22908	1.52	1.2	7.834	0.06	1.6	Re	-2.3671	-2.36706	0.715446	0.715022	2.13193	2.13353	-0.135073	-0.133976	2.22772
A3B1/Re3Mo1/Re3_hcp_Mo	Re	-2.3671	-2.36706	0.715446	0.715022	2.13193	2.13353	-0.135073	-0.133976	2.22772	2.22795	1.52	1.2	7.834	0.06	1.6	A3B1	Re3Mo1	Re3_hcp_Mo	hcp_B	-738.835	-728.893	-1.62819	Re	-2.3671	-2.36706	0.715446	0.715022	2.13193	2.13353	-0.135073	-0.133976	2.22772	2.22795	1.52	1.2	7.834	0.06	1.6	Re	-2.36741	-2.36734	0.71412	0.71543	2.13556	2.13279	-0.135022	-0.134153	2.22571
A3B1/Rh1Mo3/Mo2Rh1_fcc_Mo	Mo	-1.98432	-1.9843	0.65532	0.653696	1.92053	1.92416	-0.266165	-0.265675	2.17021	2.16885	1.55	1.2	7.092	0.747	2.16	A3B1	Rh1Mo3	Mo2Rh1_fcc_Mo	fcc_A	-614.145	-604.445	-1.38555	Mo	-1.98342	-1.98339	0.651867	0.650662	1.92123	1.92344	-0.277465	-0.277894	2.16902	2.16781	1.55	1.2	7.092	0.747	2.16	Rh	-2.48652	-2.48646	0.864921	0.864305	1.60833	1.6116	0.569205	0.572391	2.78418
A3B1/Rh1Mo3/Mo2Rh1_hcp_Mo	Mo	-1.98432	-1.9843	0.65532	0.653696	1.92053	1.92416	-0.266165	-0.265675	2.17021	2.16885	1.55	1.2	7.092	0.747	2.16	A3B1	Rh1Mo3	Mo2Rh1_hcp_Mo	hcp_A	-614.436	-604.445	-1.67675	Mo	-1.98432	-1.9843	0.65532	0.653696	1.92053	1.92416	-0.266165	-0.265675	2.17021	2.16885	1.55	1.2	7.092	0.747	2.16	Rh	-2.48652	-2.48646	0.864921	0.864305	1.60833	1.6116	0.569205	0.572391	2.78418
A3B1/Rh1Mo3/Mo3_fcc_Rh	Mo	-1.98432	-1.9843	0.65532	0.653696	1.92053	1.92416	-0.266165	-0.265675	2.17021	2.16885	1.55	1.2	7.092	0.747	2.16	A3B1	Rh1Mo3	Mo3_fcc_Rh	fcc_B	-614.615	-604.445	-1.85538	Mo	-1.98432	-1.9843	0.65532	0.653696	1.92053	1.92416	-0.266165	-0.265675	2.17021	2.16885	1.55	1.2	7.092	0.747	2.16	Mo	-1.98342	-1.98339	0.651867	0.650662	1.92123	1.92344	-0.277465	-0.277894	2.16902
A3B1/Rh1Mo3/Mo3_hcp_Rh	Mo	-1.98432	-1.9843	0.65532	0.653696	1.92053	1.92416	-0.266165	-0.265675	2.17021	2.16885	1.55	1.2	7.092	0.747	2.16	A3B1	Rh1Mo3	Mo3_hcp_Rh	hcp_B	-614.706	-604.445	-1.94644	Mo	-1.98432	-1.9843	0.65532	0.653696	1.92053	1.92416	-0.266165	-0.265675	2.17021	2.16885	1.55	1.2	7.092	0.747	2.16	Mo	-1.98342	-1.98339	0.651867	0.650662	1.92123	1.92344	-0.277465	-0.277894	2.16902
A3B1/Rh3Mo1/Mo1Rh2_fcc_Rh	Mo	-2.5873	-2.58704	0.507622	0.507258	2.18977	2.18996	-0.612378	-0.613505	2.19087	2.19103	1.55	1.2	7.092	0.747	2.16	A3B1	Rh3Mo1	Mo1Rh2_fcc_Rh	fcc_A	-516.814	-507.808	-0.691332	Rh	-2.57025	-2.57007	0.822115	0.821426	1.89147	1.89426	0.183681	0.185801	2.38402	2.38541	1.49	0.99	7.459	1.143	2.28	Rh	-2.57025	-2.57007	0.822115	0.821426	1.89147	1.89426	0.183681	0.185801	2.38402
A3B1/Rh3Mo1/Mo1Rh2_hcp_Rh	Mo	-2.5873	-2.58704	0.507622	0.507258	2.18977	2.18996	-0.612378	-0.613505	2.19087	2.19103	1.55	1.2	7.092	0.747	2.16	A3B1	Rh3Mo1	Mo1Rh2_hcp_Rh	hcp_A	-516.967	-507.808	-0.844359	Rh	-2.57025	-2.57007	0.822115	0.821426	1.89147	1.89426	0.183681	0.185801	2.38402	2.38541	1.49	0.99	7.459	1.143	2.28	Rh	-2.57025	-2.57007	0.822115	0.821426	1.89147	1.89426	0.183681	0.185801	2.38402
A3B1/Rh3Mo1/Rh3_fcc_Mo	Rh	-2.57025	-2.57007	0.822115	0.821426	1.89147	1.89426	0.183681	0.185801	2.38402	2.38541	1.49	0.99	7.459	1.143	2.28	A3B1	Rh3Mo1	Rh3_fcc_Mo	fcc_B	-515.586	-507.808	0.536264	Rh	-2.57069	-2.57051	0.821759	0.821518	1.89295	1.89408	0.185237	0.18665	2.38423	2.3869	1.49	0.99	7.459	1.143	2.28	Rh	-2.57025	-2.57007	0.822115	0.821426	1.89147	1.89426	0.183681	0.185801	2.38402
A3B1/Rh3Mo1/Rh3_hcp_Mo	Rh	-2.57025	-2.57007	0.822115	0.821426	1.89147	1.89426	0.183681	0.185801	2.38402	2.38541	1.49	0.99	7.459	1.143	2.28	A3B1	Rh3Mo1	Rh3_hcp_Mo	hcp_B	-516.094	-507.808	0.0290048	Rh	-2.57025	-2.57007	0.822115	0.821426	1.89147	1.89426	0.183681	0.185801	2.38402	2.38541	1.49	0.99	7.459	1.143	2.28	Rh	-2.57069	-2.57051	0.821759	0.821518	1.89295	1.89408	0.185237	0.18665	2.38423
A3B1/Ru1Mo3/Mo2Ru1_fcc_Mo	Mo	-1.96805	-1.96802	0.664476	0.665105	1.85948	1.85851	-0.230608	-0.229824	2.10494	2.10608	1.55	1.2	7.092	0.747	2.16	A3B1	Ru1Mo3	Mo2Ru1_fcc_Mo	fcc_A	-637.878	-627.607	-1.95652	Mo	-1.97225	-1.9722	0.662202	0.664063	1.8642	1.85976	-0.231958	-0.232796	2.09882	2.0999	1.55	1.2	7.092	0.747	2.16	Ru	-2.16675	-2.1668	0.805128	0.804366	1.66403	1.66727	0.20483	0.208159	2.32279
A3B1/Ru1Mo3/Mo2Ru1_hcp_Mo	Mo	-1.96805	-1.96802	0.664476	0.665105	1.85948	1.85851	-0.230608	-0.229824	2.10494	2.10608	1.55	1.2	7.092	0.747	2.16	A3B1	Ru1Mo3	Mo2Ru1_hcp_Mo	hcp_A	-637.865	-627.607	-1.94384	Mo	-1.96805	-1.96802	0.664476	0.665105	1.85948	1.85851	-0.230608	-0.229824	2.10494	2.10608	1.55	1.2	7.092	0.747	2.16	Ru	-2.16675	-2.1668	0.805128	0.804366	1.66403	1.66727	0.20483	0.208159	2.32279
A3B1/Ru1Mo3/Mo3_fcc_Ru	Mo	-1.96805	-1.96802	0.664476	0.665105	1.85948	1.85851	-0.230608	-0.229824	2.10494	2.10608	1.55	1.2	7.092	0.747	2.16	A3B1	Ru1Mo3	Mo3_fcc_Ru	fcc_B	-637.532	-627.607	-1.61001	Mo	-1.96805	-1.96802	0.664476	0.665105	1.85948	1.85851	-0.230608	-0.229824	2.10494	2.10608	1.55	1.2	7.092	0.747	2.16	Mo	-1.97225	-1.9722	0.662202	0.664063	1.8642	1.85976	-0.231958	-0.232796	2.09882
A3B1/Ru1Mo3/Mo3_hcp_Ru	Mo	-1.96805	-1.96802	0.664476	0.665105	1.85948	1.85851	-0.230608	-0.229824	2.10494	2.10608	1.55	1.2	7.092	0.747	2.16	A3B1	Ru1Mo3	Mo3_hcp_Ru	hcp_B	-637.89	-627.607	-1.96812	Mo	-1.97225	-1.9722	0.662202	0.664063	1.8642	1.85976	-0.231958	-0.232796	2.09882	2.0999	1.55	1.2	7.092	0.747	2.16	Mo	-1.96805	-1.96802	0.664476	0.665105	1.85948	1.85851	-0.230608	-0.229824	2.10494
A3B1/Ru3Mo1/Mo1Ru2_fcc_Ru	Mo	-2.61404	-2.61403	0.616596	0.615413	2.25493	2.25672	-0.31541	-0.317097	1.88607	1.88625	1.55	1.2	7.092	0.747	2.16	A3B1	Ru3Mo1	Mo1Ru2_fcc_Ru	fcc_A	-596.526	-587.636	-0.574963	Ru	-2.49483	-2.49489	0.778834	0.778691	1.95603	1.95643	0.0237865	0.0237229	2.16932	2.16873	1.48	1.05	7.361	1.046	2.2	Ru	-2.49483	-2.49489	0.778834	0.778691	1.95603	1.95643	0.0237865	0.0237229	2.16932
A3B1/Ru3Mo1/Mo1Ru2_hcp_Ru	Mo	-2.61404	-2.61403	0.616596	0.615413	2.25493	2.25672	-0.31541	-0.317097	1.88607	1.88625	1.55	1.2	7.092	0.747	2.16	A3B1	Ru3Mo1	Mo1Ru2_hcp_Ru	hcp_A	-597.082	-587.636	-1.13079	Ru	-2.49483	-2.49489	0.778834	0.778691	1.95603	1.95643	0.0237865	0.0237229	2.16932	2.16873	1.48	1.05	7.361	1.046	2.2	Ru	-2.49483	-2.49489	0.778834	0.778691	1.95603	1.95643	0.0237865	0.0237229	2.16932
A3B1/Ru3Mo1/Ru3_fcc_Mo	Ru	-2.49483	-2.49489	0.778834	0.778691	1.95603	1.95643	0.0237865	0.0237229	2.16932	2.16873	1.48	1.05	7.361	1.046	2.2	A3B1	Ru3Mo1	Ru3_fcc_Mo	fcc_B	-596.108	-587.636	-0.156928	Ru	-2.49461	-2.49465	0.779262	0.779096	1.9551	1.95525	0.0239576	0.0232105	2.17051	2.16888	1.48	1.05	7.361	1.046	2.2	Ru	-2.49483	-2.49489	0.778834	0.778691	1.95603	1.95643	0.0237865	0.0237229	2.16932
A3B1/Ru3Mo1/Ru3_hcp_Mo	Ru	-2.49483	-2.49489	0.778834	0.778691	1.95603	1.95643	0.0237865	0.0237229	2.16932	2.16873	1.48	1.05	7.361	1.046	2.2	A3B1	Ru3Mo1	Ru3_hcp_Mo	hcp_B	-597.183	-587.636	-1.23188	Ru	-2.49483	-2.49489	0.778834	0.778691	1.95603	1.95643	0.0237865	0.0237229	2.16932	2.16873	1.48	1.05	7.361	1.046	2.2	Ru	-2.49461	-2.49465	0.779262	0.779096	1.9551	1.95525	0.0239576	0.0232105	2.17051
A3B1/W1Mo3/Mo2W1_fcc_Mo	Mo	-1.75612	-1.75604	0.678665	0.679229	1.70258	1.70163	-0.243218	-0.242783	2.23501	2.23655	1.55	1.2	7.092	0.747	2.16	A3B1	W1Mo3	Mo2W1_fcc_Mo	fcc_A	-684.882	-671.287	-5.28049	Mo	-1.75615	-1.75606	0.678664	0.679226	1.70261	1.70165	-0.243288	-0.242861	2.23525	2.23676	1.55	1.2	7.092	0.747	2.16	W	-1.85285	-1.85271	0.710036	0.70955	1.7263	1.72725	-0.113372	-0.113176	2.12298
A3B1/W1Mo3/Mo2W1_hcp_Mo	Mo	-1.75668	-1.7566	0.677863	0.678289	1.70507	1.70387	-0.24115	-0.241881	2.23424	2.23449	1.55	1.2	7.092	0.747	2.16	A3B1	W1Mo3	Mo2W1_hcp_Mo	hcp_A	-686.571	-671.287	-6.96912	W	-1.85285	-1.85271	0.710036	0.70955	1.7263	1.72725	-0.113372	-0.113176	2.12298	2.12231	1.56	1.27	7.864	0.816	2.36
A3B1/W1Mo3/Mo3_fcc_W	Mo	-1.75615	-1.75606	0.678664	0.679226	1.70261	1.70165	-0.243288	-0.242861	2.23525	2.23676	1.55	1.2	7.092	0.747	2.16	A3B1	W1Mo3	Mo3_fcc_W	fcc_B	-685.657	-671.287	-6.05488	Mo	-1.75668	-1.7566	0.677863	0.678289	1.70507	1.70387	-0.24115	-0.241881	2.23424	2.23449	1.55	1.2	7.092	0.747	2.16	Mo	-1.75612	-1.75604	0.678665	0.679229	1.70258	1.70163	-0.243218	-0.242783	2.23501
A3B1/W1Mo3/Mo3_hcp_W	Mo	-1.75612	-1.75604	0.678665	0.679229	1.70258	1.70163	-0.243218	-0.242783	2.23501	2.23655	1.55	1.2	7.092	0.747	2.16	A3B1	W1Mo3	Mo3_hcp_W	hcp_B	-684.945	-671.287	-5.34298	Mo	-1.75668	-1.7566	0.677863	0.678289	1.70507	1.70387	-0.24115	-0.241881	2.23424	2.23449	1.55	1.2	7.092	0.747	2.16	Mo	-1.75615	-1.75606	0.678664	0.679226	1.70261	1.70165	-0.243288	-0.242861	2.23525
A3B1/W3Mo1/Mo1W2_fcc_W	Mo	-1.79751	-1.79745	0.660079	0.660687	1.80087	1.7995	-0.329985	-0.330542	2.41463	2.41573	1.55	1.2	7.092	0.747	2.16	A3B1	W3Mo1	Mo1W2_fcc_W	fcc_A	-748.079	-732.809	-6.9553	W	-1.89635	-1.89631	0.686633	0.687702	1.83929	1.83647	-0.234261	-0.235465	2.30765	2.3092	1.56	1.27	7.864	0.816	2.36	W	-1.89632	-1.89626	0.687447	0.686466	1.83759	1.83963	-0.234157	-0.233852	2.3091
A3B1/W3Mo1/Mo1W2_hcp_W	Mo	-1.79751	-1.79745	0.660079	0.660687	1.80087	1.7995	-0.329985	-0.330542	2.41463	2.41573	1.55	1.2	7.092	0.747	2.16	A3B1	W3Mo1	Mo1W2_hcp_W	hcp_A	-747.845	-732.809	-6.72179	W	-1.89633	-1.89627	0.686633	0.687695	1.83925	1.83642	-0.234182	-0.235377	2.30744	2.30904	1.56	1.27	7.864	0.816	2.36	W	-1.89632	-1.89626	0.687447	0.686466	1.83759	1.83963	-0.234157	-0.233852	2.3091
A3B1/W3Mo1/W3_fcc_Mo	W	-1.89635	-1.89631	0.686633	0.687702	1.83929	1.83647	-0.234261	-0.235465	2.30765	2.3092	1.56	1.27	7.864	0.816	2.36	A3B1	W3Mo1	W3_fcc_Mo	fcc_B	-747.029	-732.809	-5.90581	W	-1.89632	-1.89626	0.687447	0.686466	1.83759	1.83963	-0.234157	-0.233852	2.3091	2.3071	1.56	1.27	7.864	0.816	2.36	W	-1.89633	-1.89627	0.686633	0.687695	1.83925	1.83642	-0.234182	-0.235377	2.30744
A3B1/W3Mo1/W3_hcp_Mo	W	-1.89635	-1.89631	0.686633	0.687702	1.83929	1.83647	-0.234261	-0.235465	2.30765	2.3092	1.56	1.27	7.864	0.816	2.36	A3B1	W3Mo1	W3_hcp_Mo	hcp_B	-748.379	-732.809	-7.2557	W	-1.89632	-1.89626	0.687447	0.686466	1.83759	1.83963	-0.234157	-0.233852	2.3091	2.3071	1.56	1.27	7.864	0.816	2.36	W	-1.89633	-1.89627	0.686633	0.687695	1.83925	1.83642	-0.234182	-0.235377	2.30744
A7B1/Ag7Mo1/Ag2Mo1_fcc_Ag	Mo	-1.51378	-2.53022	0.801043	0.136382	2.19193	2.17062	0.322773	-0.742375	4.70347	5.15983	1.55	1.2	7.092	0.747	2.16	A7B1	Ag7Mo1	Ag2Mo1_fcc_Ag	fcc_A	-214.739	-205.147	-1.27756
A7B1/Ag7Mo1/Ag2Mo1_hcp_Ag	Mo	-1.51378	-2.53022	0.801043	0.136382	2.19193	2.17062	0.322773	-0.742375	4.70347	5.15983	1.55	1.2	7.092	0.747	2.16	A7B1	Ag7Mo1	Ag2Mo1_hcp_Ag	hcp_A	-214.768	-205.147	-1.30668
A7B1/Ag7Mo1/Ag3_fcc_Ag	Ag	-4.15013	-4.1669	0.968429	0.953792	1.67551	1.69627	3.18246	3.33409	16.3352	16.8033	1.59	0.89	7.58	1.3	1.93	A7B1	Ag7Mo1	Ag3_fcc_Ag	fcc_A	-210.999	-205.147	2.46264	Ag	-4.0108	-4.00614	0.96501	0.964345	1.63325	1.67685	3.39993	3.45948	18.253	18.4135	1.59	0.89	7.58	1.3	1.93	Ag	-4.15302	-4.17007	0.968425	0.953661	1.67686	1.69637	3.18241	3.33441	16.3184
A7B1/Ag7Mo1/Ag3_fcc_Mo	Mo	-1.51378	-2.53022	0.801043	0.136382	2.19193	2.17062	0.322773	-0.742375	4.70347	5.15983	1.55	1.2	7.092	0.747	2.16	A7B1	Ag7Mo1	Ag3_fcc_Mo	fcc_B	-214.758	-205.147	-1.29659
A7B1/Ag7Mo1/Ag3_hcp_Ag	Ag	-4.15013	-4.1669	0.968429	0.953792	1.67551	1.69627	3.18246	3.33409	16.3352	16.8033	1.59	0.89	7.58	1.3	1.93	A7B1	Ag7Mo1	Ag3_hcp_Ag	hcp_A	-210.965	-205.147	2.49688	Ag	-3.93331	-3.92768	0.966429	0.963025	1.6314	1.67176	3.42577	3.47764	18.5215	18.7039	1.59	0.89	7.58	1.3	1.93	Ag	-4.0108	-4.00614	0.96501	0.964345	1.63325	1.67685	3.39993	3.45948	18.253
A7B1/Au1Mo7/Au1Mo2_fcc_Au	Mo	-2.23222	-2.23225	0.674613	0.673555	1.91815	1.91963	-0.139339	-0.141139	2.16726	2.16425	1.55	1.2	7.092	0.747	2.16	A7B1	Au1Mo7	Au1Mo2_fcc_Au	fcc_B	-604.462	-594.164	-1.98353	Mo	-2.03908	-2.03941	0.675634	0.675857	1.92674	1.92558	-0.60693	-0.608868	2.71073	2.7113	1.55	1.2	7.092	0.747	2.16	Mo	-2.19134	-2.19139	0.664493	0.664107	1.93994	1.94062	-0.384981	-0.385071	2.32706
A7B1/Au1Mo7/Au1Mo2_fcc_Mo	Mo	-2.22291	-2.22299	0.666632	0.666922	1.90002	1.89933	-0.219418	-0.219485	2.05363	2.0538	1.55	1.2	7.092	0.747	2.16	A7B1	Au1Mo7	Au1Mo2_fcc_Mo	fcc_A	-604.418	-594.164	-1.93952	Mo	-2.03908	-2.03941	0.675634	0.675857	1.92674	1.92558	-0.60693	-0.608868	2.71073	2.7113	1.55	1.2	7.092	0.747	2.16	Mo	-2.30563	-2.30556	0.683521	0.681708	1.94497	1.94863	-0.0713702	-0.0731435	1.98792
A7B1/Au1Mo7/Mo3_fcc_Au	Mo	-2.23222	-2.23225	0.674613	0.673555	1.91815	1.91963	-0.139339	-0.141139	2.16726	2.16425	1.55	1.2	7.092	0.747	2.16	A7B1	Au1Mo7	Mo3_fcc_Au	fcc_B	-604.462	-594.164	-1.98334	Mo	-2.03908	-2.03941	0.675634	0.675857	1.92674	1.92558	-0.60693	-0.608868	2.71073	2.7113	1.55	1.2	7.092	0.747	2.16	Mo	-2.19134	-2.19139	0.664493	0.664107	1.93994	1.94062	-0.384981	-0.385071	2.32706
A7B1/Au1Mo7/Mo3_fcc_Mo	Mo	-2.23222	-2.23225	0.674613	0.673555	1.91815	1.91963	-0.139339	-0.141139	2.16726	2.16425	1.55	1.2	7.092	0.747	2.16	A7B1	Au1Mo7	Mo3_fcc_Mo	fcc_A	-604.024	-594.164	-1.5451	Mo	-2.19134	-2.19139	0.664493	0.664107	1.93994	1.94062	-0.384981	-0.385071	2.32706	2.32668	1.55	1.2	7.092	0.747	2.16	Mo	-2.28643	-2.28637	0.691401	0.6942	1.90674	1.89991	0.00827239	0.00990585	1.92686
A7B1/Au1Mo7/Mo3_hcp_Mo	Mo	-2.19134	-2.19139	0.664493	0.664107	1.93994	1.94062	-0.384981	-0.385071	2.32706	2.32668	1.55	1.2	7.092	0.747	2.16	A7B1	Au1Mo7	Mo3_hcp_Mo	hcp_A	-604.209	-594.164	-1.73052	Mo	-2.28643	-2.28637	0.691401	0.6942	1.90674	1.89991	0.00827239	0.00990585	1.92686	1.93161	1.55	1.2	7.092	0.747	2.16	Mo	-2.33222	-2.33222	0.652313	0.651217	1.93017	1.93192	-0.06839	-0.0703646	1.80884
A7B1/Au7Mo1/Au2Mo1_fcc_Au	Mo	-1.6169	-2.84815	0.747326	0.159678	2.32255	2.32245	0.102399	-0.837029	4.06201	4.6269	1.55	1.2	7.092	0.747	2.16	A7B1	Au7Mo1	Au2Mo1_fcc_Au	fcc_A	-251.664	-242.776	-0.572856
A7B1/Au7Mo1/Au2Mo1_hcp_Au	Mo	-1.6169	-2.84815	0.747326	0.159678	2.32255	2.32245	0.102399	-0.837029	4.06201	4.6269	1.55	1.2	7.092	0.747	2.16	A7B1	Au7Mo1	Au2Mo1_hcp_Au	hcp_A	-251.66	-242.776	-0.568757
A7B1/Au7Mo1/Au3_fcc_Au	Au	-3.28734	-3.28568	0.950186	0.943626	1.84666	1.86329	1.92029	1.96725	9.66041	9.84924	1.59	1.01	9.23	2.31	2.54	A7B1	Au7Mo1	Au3_fcc_Au	fcc_A	-248.673	-242.776	2.41746	Au	-3.34895	-3.34214	0.94786	0.949079	1.86405	1.88054	1.91574	1.9728	9.4355	9.64974	1.59	1.01	9.23	2.31	2.54	Au	-3.43814	-3.4527	0.95073	0.938937	1.86661	1.88532	1.92003	2.01592	9.31232
A7B1/Au7Mo1/Au3_fcc_Mo	Au	-3.59996	-3.62736	0.952498	0.93241	1.89879	1.91207	1.9992	2.10091	9.35182	9.53288	1.59	1.01	9.23	2.31	2.54	A7B1	Au7Mo1	Au3_fcc_Mo	fcc_B	-248.752	-242.776	2.3388	Au	-3.58636	-3.61227	0.952379	0.933024	1.89778	1.913	1.98167	2.08272	9.31205	9.49885	1.59	1.01	9.23	2.31	2.54	Au	-3.28734	-3.28568	0.950186	0.943626	1.84666	1.86329	1.92029	1.96725	9.66041
A7B1/Au7Mo1/Au3_hcp_Au	Au	-3.58636	-3.61227	0.952379	0.933024	1.89778	1.913	1.98167	2.08272	9.31205	9.49885	1.59	1.01	9.23	2.31	2.54	A7B1	Au7Mo1	Au3_hcp_Au	hcp_A	-248.578	-242.776	2.51262	Au	-3.28734	-3.28568	0.950186	0.943626	1.84666	1.86329	1.92029	1.96725	9.66041	9.84924	1.59	1.01	9.23	2.31	2.54	Au	-3.34895	-3.34214	0.94786	0.949079	1.86405	1.88054	1.91574	1.9728	9.4355
A7B1/Co1Mo7/Co1Mo2_hcp_Co	Co	-1.87911	-1.58604	0.86283	0.755774	1.32687	1.36198	0.0638704	-0.273374	2.86728	2.76858	1.39	0.76	7.881	0.662	1.88	A7B1	Co1Mo7	Co1Mo2_hcp_Co	hcp_B	-636.675	-626.702	-1.65813	Mo	-2.24718	-2.28197	0.665229	0.655308	1.84861	1.85379	-0.15434	-0.110609	1.86903	1.86167	1.55	1.2	7.092	0.747	2.16	Mo	-2.16861	-2.2029	0.670151	0.661346	1.79865	1.80382	-0.23707	-0.18889	1.98397
A7B1/Co1Mo7/Co1Mo2_hcp_Mo	Co	-1.87911	-1.58604	0.86283	0.755774	1.32687	1.36198	0.0638704	-0.273374	2.86728	2.76858	1.39	0.76	7.881	0.662	1.88	A7B1	Co1Mo7	Co1Mo2_hcp_Mo	hcp_A	-636.582	-626.702	-1.56514	Mo	-2.34138	-2.34094	0.711946	0.702194	1.8706	1.89103	0.0181931	0.0141266	1.90743	1.88776	1.55	1.2	7.092	0.747	2.16	Mo	-2.16861	-2.2029	0.670151	0.661346	1.79865	1.80382	-0.23707	-0.18889	1.98397
A7B1/Co1Mo7/Mo3_fcc_Mo	Co	-1.87911	-1.58604	0.86283	0.755774	1.32687	1.36198	0.0638704	-0.273374	2.86728	2.76858	1.39	0.76	7.881	0.662	1.88	A7B1	Co1Mo7	Mo3_fcc_Mo	fcc_A	-636.325	-626.702	-1.30809	Mo	-2.37815	-2.37384	0.732472	0.726811	1.84691	1.85866	0.0909253	0.102341	1.9442	1.93317	1.55	1.2	7.092	0.747	2.16	Mo	-2.16861	-2.2029	0.670151	0.661346	1.79865	1.80382	-0.23707	-0.18889	1.98397
A7B1/Co1Mo7/Mo3_hcp_Co	Mo	-2.24718	-2.28197	0.665229	0.655308	1.84861	1.85379	-0.15434	-0.110609	1.86903	1.86167	1.55	1.2	7.092	0.747	2.16	A7B1	Co1Mo7	Mo3_hcp_Co	hcp_B	-636.953	-626.702	-1.93592	Mo	-2.37815	-2.37384	0.732472	0.726811	1.84691	1.85866	0.0909253	0.102341	1.9442	1.93317	1.55	1.2	7.092	0.747	2.16	Mo	-2.16861	-2.2029	0.670151	0.661346	1.79865	1.80382	-0.23707	-0.18889	1.98397
A7B1/Co1Mo7/Mo3_hcp_Mo	Mo	-2.37815	-2.37384	0.732472	0.726811	1.84691	1.85866	0.0909253	0.102341	1.9442	1.93317	1.55	1.2	7.092	0.747	2.16	A7B1	Co1Mo7	Mo3_hcp_Mo	hcp_A	-636.745	-626.702	-1.72821	Mo	-2.24718	-2.28197	0.665229	0.655308	1.84861	1.85379	-0.15434	-0.110609	1.86903	1.86167	1.55	1.2	7.092	0.747	2.16	Mo	-2.32079	-2.314	0.691042	0.686391	1.85406	1.8714	-0.0267279	-0.0270636	1.88277
A7B1/Co7Mo1/Co2Mo1_fcc_Co	Co	-2.30323	-1.52769	0.927866	0.595159	1.59495	1.70849	1.26465	0.372593	6.97921	4.24089	1.39	0.76	7.881	0.662	1.88	A7B1	Co7Mo1	Co2Mo1_fcc_Co	fcc_A	-463.301	-454.181	-0.805913	Co	-2.30306	-1.52773	0.927844	0.595149	1.59495	1.70944	1.2643	0.375359	6.978	4.24659	1.39	0.76	7.881	0.662	1.88	Mo	-2.74867	-2.64684	0.431984	0.55404	2.57011	2.63299	-0.0873757	0.247502	2.44544
A7B1/Co7Mo1/Co2Mo1_hcp_Co	Co	-2.30323	-1.52769	0.927866	0.595159	1.59495	1.70849	1.26465	0.372593	6.97921	4.24089	1.39	0.76	7.881	0.662	1.88	A7B1	Co7Mo1	Co2Mo1_hcp_Co	hcp_A	-463.534	-454.181	-1.03925	Co	-2.0662	-1.62221	0.861077	0.668145	1.69524	1.77431	0.906374	0.3928	5.15372	4.06423	1.39	0.76	7.881	0.662	1.88	Mo	-2.74867	-2.64684	0.431984	0.55404	2.57011	2.63299	-0.0873757	0.247502	2.44544
A7B1/Co7Mo1/Co3_fcc_Co	Co	-2.14478	-1.53696	0.893994	0.634234	1.63716	1.72747	1.07566	0.371123	6.00833	4.28038	1.39	0.76	7.881	0.662	1.88	A7B1	Co7Mo1	Co3_fcc_Co	fcc_A	-463.052	-454.181	-0.55682	Co	-2.44243	-1.54697	0.951034	0.567732	1.58644	1.70857	1.44989	0.409253	7.8055	4.37742	1.39	0.76	7.881	0.662	1.88	Co	-2.14496	-1.5368	0.894055	0.634129	1.63697	1.728	1.07586	0.372758	6.00917
A7B1/Co7Mo1/Co3_fcc_Mo	Co	-2.3398	-1.50457	0.942002	0.582031	1.54191	1.67235	1.29521	0.363155	7.50805	4.31158	1.39	0.76	7.881	0.662	1.88	A7B1	Co7Mo1	Co3_fcc_Mo	fcc_B	-462.895	-454.181	-0.39953	Co	-2.14496	-1.5368	0.894055	0.634129	1.63697	1.728	1.07586	0.372758	6.00917	4.28553	1.39	0.76	7.881	0.662	1.88	Co	-2.14478	-1.53696	0.893994	0.634234	1.63716	1.72747	1.07566	0.371123	6.00833
A7B1/Co7Mo1/Co3_hcp_Co	Co	-2.30306	-1.52773	0.927844	0.595149	1.59495	1.70944	1.2643	0.375359	6.978	4.24659	1.39	0.76	7.881	0.662	1.88	A7B1	Co7Mo1	Co3_hcp_Co	hcp_A	-463.198	-454.181	-0.70243	Co	-2.30323	-1.52769	0.927866	0.595159	1.59495	1.70849	1.26465	0.372593	6.97921	4.24089	1.39	0.76	7.881	0.662	1.88	Co	-2.3398	-1.50457	0.942002	0.582031	1.54191	1.67235	1.29521	0.363155	7.50805
A7B1/Cr1Mo7/Cr1Mo2_hcp_Cr	Cr	-1.7313	-1.69934	0.615085	0.540817	1.54252	1.57571	-0.465932	-0.609837	2.40054	2.52576	1.42	0.9	6.767	0.676	1.66	A7B1	Cr1Mo7	Cr1Mo2_hcp_Cr	hcp_B	-657.841	-647.79	-1.73708	Mo	-2.29914	-2.28238	0.700938	0.702325	1.77512	1.78444	-0.0319818	-0.0142382	1.90419	1.92721	1.55	1.2	7.092	0.747	2.16	Mo	-2.26222	-2.2395	0.688531	0.698281	1.75842	1.762	-0.0917972	-0.053693	1.91876
A7B1/Cr1Mo7/Cr1Mo2_hcp_Mo	Cr	-1.7313	-1.69934	0.615085	0.540817	1.54252	1.57571	-0.465932	-0.609837	2.40054	2.52576	1.42	0.9	6.767	0.676	1.66	A7B1	Cr1Mo7	Cr1Mo2_hcp_Mo	hcp_A	-657.946	-647.79	-1.84207	Mo	-2.27519	-2.25799	0.699869	0.69937	1.78194	1.79769	-0.0742493	-0.0569789	1.93237	1.95121	1.55	1.2	7.092	0.747	2.16	Mo	-2.315	-2.3247	0.732005	0.714584	1.7768	1.80967	0.00821268	-0.00215105	1.95107
A7B1/Cr1Mo7/Mo3_hcp_Cr	Mo	-2.29914	-2.28238	0.700938	0.702325	1.77512	1.78444	-0.0319818	-0.0142382	1.90419	1.92721	1.55	1.2	7.092	0.747	2.16	A7B1	Cr1Mo7	Mo3_hcp_Cr	hcp_B	-657.76	-647.79	-1.65589	Mo	-2.35925	-2.36996	0.741103	0.72543	1.78285	1.81382	0.0622057	0.0538589	1.93008	1.90193	1.55	1.2	7.092	0.747	2.16	Mo	-2.26222	-2.2395	0.688531	0.698281	1.75842	1.762	-0.0917972	-0.053693	1.91876
A7B1/Cr1Mo7/Mo3_hcp_Mo	Mo	-2.29914	-2.28238	0.700938	0.702325	1.77512	1.78444	-0.0319818	-0.0142382	1.90419	1.92721	1.55	1.2	7.092	0.747	2.16	A7B1	Cr1Mo7	Mo3_hcp_Mo	hcp_A	-657.689	-647.79	-1.58506	Mo	-2.27716	-2.28807	0.715506	0.699684	1.78355	1.80678	-0.0461903	-0.0571722	1.92597	1.90751	1.55	1.2	7.092	0.747	2.16	Mo	-2.32779	-2.32311	0.723271	0.711186	1.78641	1.81323	-0.00713325	-0.0120011	1.92659
A7B1/Cr7Mo1/Cr2Mo1_hcp_Cr	Cr	-1.79938	-1.8042	0.579572	0.774359	1.59654	1.42193	-0.448609	0.00759793	2.13338	2.36147	1.42	0.9	6.767	0.676	1.66	A7B1	Cr7Mo1	Cr2Mo1_hcp_Cr	hcp_A	-591.145	-581.1	-1.72977	Cr	-1.81837	-1.82692	0.783598	0.58536	1.46053	1.61503	-0.120951	-0.488044	2.35262	2.18769	1.42	0.9	6.767	0.676	1.66	Mo	-2.31208	-2.13156	0.719824	0.823662	1.73592	1.51524	0.0606895	0.12459	1.85062
A7B1/Cr7Mo1/Cr3_hcp_Cr	Cr	-1.77557	-1.77008	0.78652	0.565486	1.41289	1.60833	-0.103541	-0.5434	2.4603	2.26555	1.42	0.9	6.767	0.676	1.66	A7B1	Cr7Mo1	Cr3_hcp_Cr	hcp_A	-591.38	-581.1	-1.96482	Cr	-1.81405	-1.80428	0.594135	0.779112	1.60047	1.42336	-0.403785	0.0103547	2.10362	2.38347	1.42	0.9	6.767	0.676	1.66	Cr	-1.79118	-1.79833	0.793144	0.56004	1.38543	1.61693	0.00358405	-0.48682	2.42632
A7B1/Cu1Mo7/Cu1Mo2_hcp_Cu	Mo	-2.30305	-2.3031	0.692736	0.691032	1.92416	1.92825	0.0434161	0.0419911	1.93919	1.93573	1.55	1.2	7.092	0.747	2.16	A7B1	Cu1Mo7	Cu1Mo2_hcp_Cu	hcp_B	-608.743	-598.344	-2.08409	Mo	-2.00757	-2.00764	0.662921	0.663957	1.81469	1.81248	-0.326755	-0.327513	2.18252	2.18306	1.55	1.2	7.092	0.747	2.16	Mo	-2.0804	-2.08046	0.642318	0.644817	1.85146	1.84636	-0.270346	-0.270278	2.0555
A7B1/Cu1Mo7/Cu1Mo2_hcp_Mo	Cu	-2.66308	-2.66331	0.962223	0.962262	1.03879	1.03851	1.44611	1.4464	6.18329	6.18611	1.41	0.67	7.73	1.24	1.9	A7B1	Cu1Mo7	Cu1Mo2_hcp_Mo	hcp_A	-607.651	-598.344	-0.992425	Mo	-2.23717	-2.23722	0.648673	0.649271	1.89585	1.89539	-0.140177	-0.138531	1.90699	1.90858	1.55	1.2	7.092	0.747	2.16	Mo	-2.30552	-2.30554	0.6787	0.68143	1.94247	1.93668	0.0188822	0.0221586	1.86471
A7B1/Cu1Mo7/Mo3_hcp_Cu	Mo	-2.30305	-2.3031	0.692736	0.691032	1.92416	1.92825	0.0434161	0.0419911	1.93919	1.93573	1.55	1.2	7.092	0.747	2.16	A7B1	Cu1Mo7	Mo3_hcp_Cu	hcp_B	-608.743	-598.344	-2.08404	Mo	-2.00757	-2.00764	0.662921	0.663957	1.81469	1.81248	-0.326755	-0.327513	2.18252	2.18306	1.55	1.2	7.092	0.747	2.16	Mo	-2.0804	-2.08046	0.642318	0.644817	1.85146	1.84636	-0.270346	-0.270278	2.0555
A7B1/Cu1Mo7/Mo3_hcp_Mo	Mo	-2.30305	-2.3031	0.692736	0.691032	1.92416	1.92825	0.0434161	0.0419911	1.93919	1.93573	1.55	1.2	7.092	0.747	2.16	A7B1	Cu1Mo7	Mo3_hcp_Mo	hcp_A	-608.394	-598.344	-1.73559	Mo	-2.0804	-2.08046	0.642318	0.644817	1.85146	1.84636	-0.270346	-0.270278	2.0555	2.05671	1.55	1.2	7.092	0.747	2.16	Mo	-2.29029	-2.29029	0.645955	0.643022	1.9289	1.93609	-0.0805042	-0.0821098	1.83452
A7B1/Cu7Mo1/Cu2Mo1_fcc_Cu	Cu	-2.50906	-2.49434	0.951414	0.943414	1.54996	1.557	2.88437	2.90773	15.6888	15.5938	1.41	0.67	7.73	1.24	1.9	A7B1	Cu7Mo1	Cu2Mo1_fcc_Cu	fcc_A	-274.16	-264.749	-1.09548	Cu	-2.50983	-2.49549	0.951202	0.943597	1.55213	1.55429	2.89414	2.91046	15.7479	15.637	1.41	0.67	7.73	1.24	1.9	Mo	-1.7213	-2.13407	0.662517	0.283642	2.56894	2.53144	0.614077	0.0677321	3.7035
A7B1/Cu7Mo1/Cu2Mo1_hcp_Cu	Cu	-2.50983	-2.49549	0.951202	0.943597	1.55213	1.55429	2.89414	2.91046	15.7479	15.637	1.41	0.67	7.73	1.24	1.9	A7B1	Cu7Mo1	Cu2Mo1_hcp_Cu	hcp_A	-274.209	-264.749	-1.14478	Cu	-2.83784	-2.82144	0.947125	0.937159	1.5405	1.54191	2.76542	2.80352	14.6887	14.5696	1.41	0.67	7.73	1.24	1.9	Mo	-1.7213	-2.13407	0.662517	0.283642	2.56894	2.53144	0.614077	0.0677321	3.7035
A7B1/Cu7Mo1/Cu3_fcc_Cu	Cu	-2.46661	-2.46855	0.94871	0.949893	1.59774	1.60879	2.92443	2.95384	15.4282	15.5517	1.41	0.67	7.73	1.24	1.9	A7B1	Cu7Mo1	Cu3_fcc_Cu	fcc_A	-271.604	-264.749	1.45958	Cu	-2.64041	-2.63492	0.946879	0.942352	1.54593	1.54867	2.95529	2.97287	15.9399	15.8984	1.41	0.67	7.73	1.24	1.9	Cu	-2.63145	-2.6261	0.947061	0.942582	1.54117	1.54717	2.94825	2.97023	15.9345
A7B1/Cu7Mo1/Cu3_fcc_Mo	Cu	-2.64041	-2.63492	0.946879	0.942352	1.54593	1.54867	2.95529	2.97287	15.9399	15.8984	1.41	0.67	7.73	1.24	1.9	A7B1	Cu7Mo1	Cu3_fcc_Mo	fcc_B	-274.262	-264.749	-1.19749	Cu	-2.63145	-2.6261	0.947061	0.942582	1.54117	1.54717	2.94825	2.97023	15.9345	15.9151	1.41	0.67	7.73	1.24	1.9	Mo	-1.7213	-2.13407	0.662517	0.283642	2.56894	2.53144	0.614077	0.0677321	3.7035
A7B1/Cu7Mo1/Cu3_hcp_Cu	Cu	-2.50906	-2.49434	0.951414	0.943414	1.54996	1.557	2.88437	2.90773	15.6888	15.5938	1.41	0.67	7.73	1.24	1.9	A7B1	Cu7Mo1	Cu3_hcp_Cu	hcp_A	-274.158	-264.749	-1.09404	Cu	-2.50983	-2.49549	0.951202	0.943597	1.55213	1.55429	2.89414	2.91046	15.7479	15.637	1.41	0.67	7.73	1.24	1.9	Mo	-1.7213	-2.13407	0.662517	0.283642	2.56894	2.53144	0.614077	0.0677321	3.7035
A7B1/Fe1Mo7/Fe1Mo2_hcp_Fe	Fe	-2.39871	-1.43731	0.923584	0.489052	1.28361	1.42033	0.616704	-0.74582	3.31656	2.99595	1.41	0.8	7.902	0.153	1.83	A7B1	Fe1Mo7	Fe1Mo2_hcp_Fe	hcp_B	-647.576	-637.657	-1.6044	Mo	-2.1784	-2.23806	0.682814	0.68074	1.8135	1.81441	-0.225135	-0.039791	1.9359	1.93644	1.55	1.2	7.092	0.747	2.16	Mo	-2.12534	-2.21232	0.685758	0.683492	1.77978	1.78525	-0.30733	-0.0698872	2.01315
A7B1/Fe1Mo7/Fe1Mo2_hcp_Mo	Fe	-2.39871	-1.43731	0.923584	0.489052	1.28361	1.42033	0.616704	-0.74582	3.31656	2.99595	1.41	0.8	7.902	0.153	1.83	A7B1	Fe1Mo7	Fe1Mo2_hcp_Mo	hcp_A	-647.602	-637.657	-1.63001	Mo	-2.1784	-2.23806	0.682814	0.68074	1.8135	1.81441	-0.225135	-0.039791	1.9359	1.93644	1.55	1.2	7.092	0.747	2.16	Mo	-2.34489	-2.36709	0.74291	0.716681	1.80156	1.84473	0.0606747	0.0835984	1.99351
A7B1/Fe1Mo7/Mo3_hcp_Fe	Mo	-2.1784	-2.23806	0.682814	0.68074	1.8135	1.81441	-0.225135	-0.039791	1.9359	1.93644	1.55	1.2	7.092	0.747	2.16	A7B1	Fe1Mo7	Mo3_hcp_Fe	hcp_B	-647.766	-637.657	-1.7943	Mo	-2.34489	-2.36709	0.74291	0.716681	1.80156	1.84473	0.0606747	0.0835984	1.99351	1.91701	1.55	1.2	7.092	0.747	2.16	Mo	-2.12534	-2.21232	0.685758	0.683492	1.77978	1.78525	-0.30733	-0.0698872	2.01315
A7B1/Fe1Mo7/Mo3_hcp_Mo	Mo	-2.34489	-2.36709	0.74291	0.716681	1.80156	1.84473	0.0606747	0.0835984	1.99351	1.91701	1.55	1.2	7.092	0.747	2.16	A7B1	Fe1Mo7	Mo3_hcp_Mo	hcp_A	-647.484	-637.657	-1.51222	Mo	-2.27808	-2.2933	0.725818	0.689326	1.79927	1.85204	-0.000578803	-0.0394419	1.94219	1.89265	1.55	1.2	7.092	0.747	2.16	Mo	-2.33815	-2.31274	0.702829	0.697583	1.82404	1.85357	-0.0127568	-0.0134276	1.89571
A7B1/Fe7Mo1/Fe2Mo1_fcc_Fe	Fe	-2.05899	-1.43287	0.850414	0.478953	1.75536	1.88421	0.835006	0.0419248	4.76211	3.26141	1.41	0.8	7.902	0.153	1.83	A7B1	Fe7Mo1	Fe2Mo1_fcc_Fe	fcc_A	-523.318	-513.246	-1.75778	Fe	-2.10569	-1.39198	0.866669	0.459137	1.72739	1.85952	0.935808	0.0111896	5.08533	3.33321	1.41	0.8	7.902	0.153	1.83	Fe	-2.06646	-1.36219	0.880229	0.449183	1.67803	1.8446	0.842432	-0.00375213	5.15901
A7B1/Fe7Mo1/Fe2Mo1_hcp_Fe	Fe	-2.05899	-1.43287	0.850414	0.478953	1.75536	1.88421	0.835006	0.0419248	4.76211	3.26141	1.41	0.8	7.902	0.153	1.83	A7B1	Fe7Mo1	Fe2Mo1_hcp_Fe	hcp_A	-523.094	-513.246	-1.53365	Fe	-2.05985	-1.40644	0.835202	0.49128	1.79509	1.88937	0.936352	0.0339011	4.62806	3.48295	1.41	0.8	7.902	0.153	1.83	Mo	-2.51285	-2.37404	0.456745	0.553393	2.58513	2.63626	-0.105721	0.181285	2.19734
A7B1/Fe7Mo1/Fe3_fcc_Mo	Fe	-2.06646	-1.36219	0.880229	0.449183	1.67803	1.8446	0.842432	-0.00375213	5.15901	3.11293	1.41	0.8	7.902	0.153	1.83	A7B1	Fe7Mo1	Fe3_fcc_Mo	fcc_B	-523.3	-513.246	-1.73932	Fe	-2.13399	-1.34575	0.871483	0.451158	1.71323	1.83195	1.06134	0.0164924	5.37078	3.46131	1.41	0.8	7.902	0.153	1.83	Fe	-2.16965	-1.31536	0.881627	0.437637	1.68226	1.80257	1.14234	0.00712074	5.70241
A7B1/Fe7Mo1/Fe3_hcp_Fe	Fe	-2.06646	-1.36219	0.880229	0.449183	1.67803	1.8446	0.842432	-0.00375213	5.15901	3.11293	1.41	0.8	7.902	0.153	1.83	A7B1	Fe7Mo1	Fe3_hcp_Fe	hcp_A	-523.253	-513.246	-1.69259	Fe	-2.1445	-1.37652	0.898563	0.42417	1.7303	1.88731	1.04088	0.0252854	5.64376	3.26385	1.41	0.8	7.902	0.153	1.83	Fe	-2.16965	-1.31536	0.881627	0.437637	1.68226	1.80257	1.14234	0.00712074	5.70241
A7B1/Ir1Mo7/Ir1Mo2_hcp_Ir	Ir	-2.99923	-2.99921	0.847513	0.847811	1.94363	1.94243	0.35489	0.354632	2.17595	2.17606	1.5	1.08	8.967	1.564	2.2	A7B1	Ir1Mo7	Ir1Mo2_hcp_Ir	hcp_B	-654.216	-644.407	-1.49462	Mo	-2.32736	-2.32749	0.655451	0.654441	1.97216	1.97389	-0.412021	-0.412256	2.17819	2.17792	1.55	1.2	7.092	0.747	2.16	Mo	-2.32745	-2.32762	0.651697	0.652986	1.961	1.95897	-0.340109	-0.33919	2.13198
A7B1/Ir1Mo7/Ir1Mo2_hcp_Mo	Ir	-2.99923	-2.99921	0.847513	0.847811	1.94363	1.94243	0.35489	0.354632	2.17595	2.17606	1.5	1.08	8.967	1.564	2.2	A7B1	Ir1Mo7	Ir1Mo2_hcp_Mo	hcp_A	-653.544	-644.407	-0.822619	Mo	-2.31778	-2.3178	0.662716	0.664012	1.90188	1.89916	-0.184995	-0.184534	1.95684	1.95781	1.55	1.2	7.092	0.747	2.16	Mo	-2.34446	-2.34435	0.698009	0.697575	1.89678	1.89735	-0.0396261	-0.0405438	1.93959
A7B1/Ir1Mo7/Mo3_hcp_Ir	Mo	-2.33545	-2.33533	0.717445	0.718383	1.89239	1.8899	-0.0737175	-0.0740104	2.10237	2.10386	1.55	1.2	7.092	0.747	2.16	A7B1	Ir1Mo7	Mo3_hcp_Ir	hcp_B	-654.691	-644.407	-1.9692	Mo	-2.32736	-2.32749	0.655451	0.654441	1.97216	1.97389	-0.412021	-0.412256	2.17819	2.17792	1.55	1.2	7.092	0.747	2.16	Mo	-2.32745	-2.32762	0.651697	0.652986	1.961	1.95897	-0.340109	-0.33919	2.13198
A7B1/Ir1Mo7/Mo3_hcp_Mo	Mo	-2.33545	-2.33533	0.717445	0.718383	1.89239	1.8899	-0.0737175	-0.0740104	2.10237	2.10386	1.55	1.2	7.092	0.747	2.16	A7B1	Ir1Mo7	Mo3_hcp_Mo	hcp_A	-654.505	-644.407	-1.78366	Mo	-2.32745	-2.32762	0.651697	0.652986	1.961	1.95897	-0.340109	-0.33919	2.13198	2.13275	1.55	1.2	7.092	0.747	2.16	Mo	-2.27452	-2.27453	0.688905	0.689614	1.84169	1.83982	-0.0339467	-0.033962	1.92161
A7B1/Ir7Mo1/Ir2Mo1_fcc_Ir	Ir	-2.97455	-2.97455	0.777995	0.777968	2.37526	2.37482	0.0535051	0.0526456	2.40245	2.40113	1.5	1.08	8.967	1.564	2.2	A7B1	Ir7Mo1	Ir2Mo1_fcc_Ir	fcc_A	-569.911	-561.151	-0.445642	Ir	-2.97449	-2.97444	0.777869	0.777766	2.37523	2.37633	0.0539327	0.0562787	2.40196	2.40757	1.5	1.08	8.967	1.564	2.2	Mo	-2.78878	-2.78895	0.497454	0.497	2.51438	2.51731	-0.63587	-0.631808	2.52871
A7B1/Ir7Mo1/Ir2Mo1_hcp_Ir	Ir	-3.05095	-3.05081	0.780867	0.780666	2.39018	2.39228	0.189285	0.191983	2.37964	2.38451	1.5	1.08	8.967	1.564	2.2	A7B1	Ir7Mo1	Ir2Mo1_hcp_Ir	hcp_A	-570.165	-561.151	-0.699333	Ir	-2.97455	-2.97455	0.777995	0.777968	2.37526	2.37482	0.0535051	0.0526456	2.40245	2.40113	1.5	1.08	8.967	1.564	2.2	Mo	-2.78878	-2.78895	0.497454	0.497	2.51438	2.51731	-0.63587	-0.631808	2.52871
A7B1/Ir7Mo1/Ir3_fcc_Ir	Ir	-2.99023	-2.99006	0.780148	0.780241	2.38454	2.38467	0.129349	0.130727	2.37514	2.37956	1.5	1.08	8.967	1.564	2.2	A7B1	Ir7Mo1	Ir3_fcc_Ir	fcc_A	-569.462	-561.151	0.00307149	Ir	-2.98922	-2.98906	0.780101	0.780155	2.38505	2.38457	0.130325	0.129815	2.37835	2.37771	1.5	1.08	8.967	1.564	2.2	Ir	-2.73534	-2.73527	0.782811	0.782395	2.26595	2.26961	-0.124044	-0.11762	2.43109
A7B1/Ir7Mo1/Ir3_fcc_Mo	Ir	-2.99023	-2.99006	0.780148	0.780241	2.38454	2.38467	0.129349	0.130727	2.37514	2.37956	1.5	1.08	8.967	1.564	2.2	A7B1	Ir7Mo1	Ir3_fcc_Mo	fcc_B	-569.213	-561.151	0.252126	Ir	-2.98922	-2.98906	0.780101	0.780155	2.38505	2.38457	0.130325	0.129815	2.37835	2.37771	1.5	1.08	8.967	1.564	2.2	Ir	-2.87228	-2.87212	0.778861	0.778393	2.35744	2.36187	-0.0125323	-0.00621849	2.41703
A7B1/Ir7Mo1/Ir3_hcp_Ir	Ir	-2.87228	-2.87212	0.778861	0.778393	2.35744	2.36187	-0.0125323	-0.00621849	2.41703	2.42627	1.5	1.08	8.967	1.564	2.2	A7B1	Ir7Mo1	Ir3_hcp_Ir	hcp_A	-569.514	-561.151	-0.0482669	Ir	-2.97455	-2.97455	0.777995	0.777968	2.37526	2.37482	0.0535051	0.0526456	2.40245	2.40113	1.5	1.08	8.967	1.564	2.2	Ir	-2.97449	-2.97444	0.777869	0.777766	2.37523	2.37633	0.0539327	0.0562787	2.40196
A7B1/Ni1Mo7/Mo2Ni1_hcp_Mo	Mo	-2.25525	-2.25515	0.649611	0.648299	1.87876	1.88149	-0.142209	-0.142951	1.89895	1.89811	1.55	1.2	7.092	0.747	2.16	A7B1	Ni1Mo7	Mo2Ni1_hcp_Mo	hcp_A	-625.178	-615.315	-1.54805	Mo	-2.1183	-2.11822	0.651323	0.651048	1.82188	1.82223	-0.252664	-0.252921	2.02428	2.0242	1.55	1.2	7.092	0.747	2.16	Ni	-1.87348	-1.87335	0.891586	0.891414	1.22702	1.22765	0.270281	0.271845	3.30907
A7B1/Ni1Mo7/Mo3_hcp_Mo	Mo	-2.30219	-2.30199	0.661907	0.661926	1.91484	1.91416	-0.0484957	-0.0493982	1.84639	1.84589	1.55	1.2	7.092	0.747	2.16	A7B1	Ni1Mo7	Mo3_hcp_Mo	hcp_A	-625.133	-615.315	-1.5034	Mo	-2.31329	-2.31314	0.680161	0.680453	1.92744	1.92665	-0.0119824	-0.0118541	1.86723	1.86756	1.55	1.2	7.092	0.747	2.16	Mo	-2.26613	-2.26597	0.685329	0.684053	1.89464	1.89654	-0.0139835	-0.0164374	1.87773
A7B1/Ni7Mo1/Mo1Ni2_fcc_Ni	Mo	-2.71439	-2.70787	0.479453	0.492975	2.56981	2.57489	0.131199	0.160017	2.52264	2.50721	1.55	1.2	7.092	0.747	2.16	A7B1	Ni7Mo1	Mo1Ni2_fcc_Ni	fcc_A	-381.553	-372.594	-0.644661	Ni	-1.87686	-1.87859	0.866289	0.864866	1.59681	1.60067	0.955121	0.958048	5.82394	5.79555	1.38	0.71	7.64	1.16	1.91	Ni	-1.74988	-1.72889	0.872756	0.862529	1.53789	1.54147	1.04538	1.01789	6.61901
A7B1/Ni7Mo1/Mo1Ni2_hcp_Ni	Mo	-2.71439	-2.70787	0.479453	0.492975	2.56981	2.57489	0.131199	0.160017	2.52264	2.50721	1.55	1.2	7.092	0.747	2.16	A7B1	Ni7Mo1	Mo1Ni2_hcp_Ni	hcp_A	-381.685	-372.594	-0.77669	Ni	-1.70489	-1.54837	0.896193	0.836268	1.50899	1.52567	1.16361	0.965772	7.05408	6.30377	1.38	0.71	7.64	1.16	1.91	Ni	-1.87686	-1.87859	0.866289	0.864866	1.59681	1.60067	0.955121	0.958048	5.82394
A7B1/Ni7Mo1/Ni3_fcc_Mo	Ni	-1.61582	-1.35179	0.914578	0.822539	1.42155	1.43997	1.30004	0.990307	8.24296	7.11766	1.38	0.71	7.64	1.16	1.91	A7B1	Ni7Mo1	Ni3_fcc_Mo	fcc_B	-380.886	-372.594	0.0224252	Ni	-1.74988	-1.72889	0.872756	0.862529	1.53789	1.54147	1.04538	1.01789	6.61901	6.48497	1.38	0.71	7.64	1.16	1.91	Ni	-1.74811	-1.72649	0.872865	0.862421	1.53808	1.54166	1.04711	1.01891	6.63085
A7B1/Ni7Mo1/Ni3_fcc_Ni	Ni	-1.74988	-1.72889	0.872756	0.862529	1.53789	1.54147	1.04538	1.01789	6.61901	6.48497	1.38	0.71	7.64	1.16	1.91	A7B1	Ni7Mo1	Ni3_fcc_Ni	fcc_A	-381.071	-372.594	-0.162894	Ni	-1.74811	-1.72649	0.872865	0.862421	1.53808	1.54166	1.04711	1.01891	6.63085	6.49361	1.38	0.71	7.64	1.16	1.91	Ni	-1.49569	-1.18589	0.920709	0.816853	1.42716	1.4432	1.29599	0.931086	8.30193
A7B1/Ni7Mo1/Ni3_hcp_Mo	Ni	-1.87686	-1.87859	0.866289	0.864866	1.59681	1.60067	0.955121	0.958048	5.82394	5.79555	1.38	0.71	7.64	1.16	1.91	A7B1	Ni7Mo1	Ni3_hcp_Mo	hcp_B	-380.576	-372.594	0.331933	Ni	-1.74988	-1.72889	0.872756	0.862529	1.53789	1.54147	1.04538	1.01789	6.61901	6.48497	1.38	0.71	7.64	1.16	1.91	Ni	-1.74811	-1.72649	0.872865	0.862421	1.53808	1.54166	1.04711	1.01891	6.63085
A7B1/Ni7Mo1/Ni3_hcp_Ni	Ni	-1.61582	-1.35179	0.914578	0.822539	1.42155	1.43997	1.30004	0.990307	8.24296	7.11766	1.38	0.71	7.64	1.16	1.91	A7B1	Ni7Mo1	Ni3_hcp_Ni	hcp_A	-381.194	-372.594	-0.285252	Ni	-1.74988	-1.72889	0.872756	0.862529	1.53789	1.54147	1.04538	1.01789	6.61901	6.48497	1.38	0.71	7.64	1.16	1.91	Ni	-1.49569	-1.18589	0.920709	0.816853	1.42716	1.4432	1.29599	0.931086	8.30193
A7B1/Os1Mo7/Mo2Os1_hcp_Mo	Mo	-2.38822	-2.38831	0.7181	0.719266	1.90696	1.90332	-0.0688447	-0.0702501	2.02682	2.02703	1.55	1.2	7.092	0.747	2.16	A7B1	Os1Mo7	Mo2Os1_hcp_Mo	hcp_A	-669.361	-659.872	-1.17366	Mo	-2.42397	-2.42404	0.667936	0.668787	1.96065	1.95942	-0.230768	-0.229793	2.00901	2.00969	1.55	1.2	7.092	0.747	2.16	Os	-2.765	-2.76502	0.803067	0.802996	1.976	1.97623	0.158443	0.15843	1.9842
A7B1/Os1Mo7/Mo2Os1_hcp_Os	Mo	-2.38822	-2.38831	0.7181	0.719266	1.90696	1.90332	-0.0688447	-0.0702501	2.02682	2.02703	1.55	1.2	7.092	0.747	2.16	A7B1	Os1Mo7	Mo2Os1_hcp_Os	hcp_B	-670.016	-659.872	-1.82881	Mo	-2.42397	-2.42404	0.667936	0.668787	1.96065	1.95942	-0.230768	-0.229793	2.00901	2.00969	1.55	1.2	7.092	0.747	2.16	Mo	-2.40404	-2.40409	0.661644	0.660586	1.96815	1.96978	-0.311849	-0.3128	2.05582
A7B1/Os1Mo7/Mo3_hcp_Mo	Mo	-2.38822	-2.38831	0.7181	0.719266	1.90696	1.90332	-0.0688447	-0.0702501	2.02682	2.02703	1.55	1.2	7.092	0.747	2.16	A7B1	Os1Mo7	Mo3_hcp_Mo	hcp_A	-669.83	-659.872	-1.64309	Mo	-2.42397	-2.42404	0.667936	0.668787	1.96065	1.95942	-0.230768	-0.229793	2.00901	2.00969	1.55	1.2	7.092	0.747	2.16	Mo	-2.28649	-2.28658	0.708506	0.709208	1.81697	1.81567	-0.0346665	-0.0341471	1.96209
A7B1/Os7Mo1/Mo1Os2_fcc_Os	Mo	-2.68857	-2.68853	0.586113	0.58537	2.45481	2.45625	-0.462572	-0.462919	2.3107	2.31033	1.55	1.2	7.092	0.747	2.16	A7B1	Os7Mo1	Mo1Os2_fcc_Os	fcc_A	-685.493	-676.424	-0.754467	Os	-3.02833	-3.02831	0.729817	0.730248	2.44293	2.44163	-0.107641	-0.107623	2.1664	2.16719	1.49	1.13	8.438	1.07766	2.2	Os	-3.0281	-3.02812	0.730351	0.730784	2.44075	2.43998	-0.108686	-0.107826	2.16691
A7B1/Os7Mo1/Mo1Os2_hcp_Os	Mo	-2.68857	-2.68853	0.586113	0.58537	2.45481	2.45625	-0.462572	-0.462919	2.3107	2.31033	1.55	1.2	7.092	0.747	2.16	A7B1	Os7Mo1	Mo1Os2_hcp_Os	hcp_A	-686.114	-676.424	-1.37535	Os	-3.0281	-3.02812	0.730351	0.730784	2.44075	2.43998	-0.108686	-0.107826	2.16691	2.16872	1.49	1.13	8.438	1.07766	2.2	Os	-2.84991	-2.84987	0.745002	0.743656	2.32502	2.33059	-0.0249331	-0.0223477	2.22277
A7B1/Os7Mo1/Os3_fcc_Mo	Os	-3.08155	-3.08156	0.730427	0.730574	2.47641	2.47662	-0.115199	-0.114114	2.15207	2.1535	1.49	1.13	8.438	1.07766	2.2	A7B1	Os7Mo1	Os3_fcc_Mo	fcc_B	-685.054	-676.424	-0.315511	Os	-2.96501	-2.96501	0.738659	0.737792	2.37884	2.38162	-0.0383304	-0.0380954	2.18082	2.17907	1.49	1.13	8.438	1.07766	2.2	Os	-2.96476	-2.96477	0.738294	0.738118	2.37985	2.38074	-0.0384973	-0.0378003	2.1802
A7B1/Os7Mo1/Os3_fcc_Os	Os	-3.02833	-3.02831	0.729817	0.730248	2.44293	2.44163	-0.107641	-0.107623	2.1664	2.16719	1.49	1.13	8.438	1.07766	2.2	A7B1	Os7Mo1	Os3_fcc_Os	fcc_A	-685.192	-676.424	-0.453871	Os	-3.08155	-3.08156	0.730427	0.730574	2.47641	2.47662	-0.115199	-0.114114	2.15207	2.1535	1.49	1.13	8.438	1.07766	2.2	Os	-3.17603	-3.17603	0.72225	0.721942	2.5116	2.51326	-0.0984642	-0.0974262	2.05647
A7B1/Os7Mo1/Os3_hcp_Os	Os	-3.08155	-3.08156	0.730427	0.730574	2.47641	2.47662	-0.115199	-0.114114	2.15207	2.1535	1.49	1.13	8.438	1.07766	2.2	A7B1	Os7Mo1	Os3_hcp_Os	hcp_A	-685.914	-676.424	-1.17545	Os	-3.17603	-3.17603	0.72225	0.721942	2.5116	2.51326	-0.0984642	-0.0974262	2.05647	2.05704	1.49	1.13	8.438	1.07766	2.2	Os	-2.96476	-2.96477	0.738294	0.738118	2.37985	2.38074	-0.0384973	-0.0378003	2.1802
A7B1/Pd1Mo7/Mo2Pd1_hcp_Mo	Mo	-2.23719	-2.23727	0.660471	0.661447	1.87991	1.87808	-0.16443	-0.163638	1.91906	1.92007	1.55	1.2	7.092	0.747	2.16	A7B1	Pd1Mo7	Mo2Pd1_hcp_Mo	hcp_A	-622.313	-612.518	-1.48074	Mo	-2.09708	-2.09729	0.646485	0.646983	1.86773	1.86724	-0.398002	-0.397295	2.12014	2.12037	1.55	1.2	7.092	0.747	2.16
A7B1/Pd1Mo7/Mo3_hcp_Mo	Mo	-2.26128	-2.2613	0.687575	0.689249	1.90191	1.8989	-0.0404817	-0.0382259	1.978	1.98192	1.55	1.2	7.092	0.747	2.16	A7B1	Pd1Mo7	Mo3_hcp_Mo	hcp_A	-622.629	-612.518	-1.7961	Mo	-2.28374	-2.28376	0.659175	0.658922	1.90369	1.90414	-0.0831863	-0.0834646	1.84912	1.84917	1.55	1.2	7.092	0.747	2.16	Mo	-2.2005	-2.20067	0.649653	0.649729	1.90965	1.91016	-0.252295	-0.251231	1.95451
A7B1/Pd7Mo1/Mo1Pd2_fcc_Pd	Mo	-2.74034	-2.73981	0.453521	0.454567	2.50384	2.50319	-0.0527253	-0.0502942	2.72883	2.72952	1.55	1.2	7.092	0.747	2.16	A7B1	Pd7Mo1	Mo1Pd2_fcc_Pd	fcc_A	-372.6	-363.834	-0.451417	Pd	-2.42213	-2.4223	0.893371	0.893628	1.81733	1.81609	1.17976	1.1768	5.86384	5.84985	1.52	0.94	8.34	0.56	2.2	Pd	-2.60026	-2.59975	0.891143	0.890635	1.91178	1.91061	1.16136	1.15693	5.4116
A7B1/Pd7Mo1/Mo1Pd2_hcp_Pd	Mo	-2.74034	-2.73981	0.453521	0.454567	2.50384	2.50319	-0.0527253	-0.0502942	2.72883	2.72952	1.55	1.2	7.092	0.747	2.16	A7B1	Pd7Mo1	Mo1Pd2_hcp_Pd	hcp_A	-372.687	-363.834	-0.53851	Pd	-2.42387	-2.42403	0.893336	0.89362	1.81812	1.81613	1.18211	1.17737	5.86906	5.84851	1.52	0.94	8.34	0.56	2.2	Pd	-2.42213	-2.4223	0.893371	0.893628	1.81733	1.81609	1.17976	1.1768	5.86384
A7B1/Pd7Mo1/Pd3_fcc_Mo	Pd	-2.42387	-2.42403	0.893336	0.89362	1.81812	1.81613	1.18211	1.17737	5.86906	5.84851	1.52	0.94	8.34	0.56	2.2	A7B1	Pd7Mo1	Pd3_fcc_Mo	fcc_B	-371.21	-363.834	0.939004	Pd	-2.42213	-2.4223	0.893371	0.893628	1.81733	1.81609	1.17976	1.1768	5.86384	5.84985	1.52	0.94	8.34	0.56	2.2	Pd	-1.88682	-1.88737	0.900471	0.90108	1.63806	1.63826	1.14203	1.1444	6.65195
A7B1/Pd7Mo1/Pd3_fcc_Pd	Pd	-2.42387	-2.42403	0.893336	0.89362	1.81812	1.81613	1.18211	1.17737	5.86906	5.84851	1.52	0.94	8.34	0.56	2.2	A7B1	Pd7Mo1	Pd3_fcc_Pd	fcc_A	-371.182	-363.834	0.967277	Pd	-2.42213	-2.4223	0.893371	0.893628	1.81733	1.81609	1.17976	1.1768	5.86384	5.84985	1.52	0.94	8.34	0.56	2.2	Pd	-1.79279	-1.79313	0.901959	0.902669	1.63848	1.63517	1.13331	1.12193	6.78692
A7B1/Pd7Mo1/Pd3_hcp_Mo	Pd	-2.42213	-2.4223	0.893371	0.893628	1.81733	1.81609	1.17976	1.1768	5.86384	5.84985	1.52	0.94	8.34	0.56	2.2	A7B1	Pd7Mo1	Pd3_hcp_Mo	hcp_B	-370.796	-363.834	1.35326	Pd	-2.42387	-2.42403	0.893336	0.89362	1.81812	1.81613	1.18211	1.17737	5.86906	5.84851	1.52	0.94	8.34	0.56	2.2	Pd	-2.60026	-2.59975	0.891143	0.890635	1.91178	1.91061	1.16136	1.15693	5.4116
A7B1/Pd7Mo1/Pd3_hcp_Pd	Pd	-2.42213	-2.4223	0.893371	0.893628	1.81733	1.81609	1.17976	1.1768	5.86384	5.84985	1.52	0.94	8.34	0.56	2.2	A7B1	Pd7Mo1	Pd3_hcp_Pd	hcp_A	-371.38	-363.834	0.768795	Pd	-1.88682	-1.88737	0.900471	0.90108	1.63806	1.63826	1.14203	1.1444	6.65195	6.66449	1.52	0.94	8.34	0.56	2.2	Pd	-1.79279	-1.79313	0.901959	0.902669	1.63848	1.63517	1.13331	1.12193	6.78692
A7B1/Pt1Mo7/Mo2Pt1_hcp_Mo	Mo	-2.26463	-2.26468	0.65775	0.659081	1.90892	1.906	-0.200224	-0.199892	1.98451	1.98551	1.55	1.2	7.092	0.747	2.16	A7B1	Pt1Mo7	Mo2Pt1_hcp_Mo	hcp_A	-633.329	-623.689	-1.32506	Mo	-2.22866	-2.22904	0.634013	0.633761	1.98059	1.98105	-0.528211	-0.528112	2.34912	2.34898	1.55	1.2	7.092	0.747	2.16	Pt	-3.307	-3.30707	0.906316	0.906398	1.78213	1.78162	0.754173	0.754222	2.83738
A7B1/Pt1Mo7/Mo3_hcp_Mo	Mo	-2.27033	-2.27029	0.664815	0.66499	1.89261	1.89242	-0.0742327	-0.0737559	1.8765	1.8772	1.55	1.2	7.092	0.747	2.16	A7B1	Pt1Mo7	Mo3_hcp_Mo	hcp_A	-633.443	-623.689	-1.43937	Mo	-2.33062	-2.3305	0.693988	0.694092	1.93228	1.93247	-0.0379996	-0.0371744	1.96383	1.96466	1.55	1.2	7.092	0.747	2.16	Mo	-2.30016	-2.30007	0.698214	0.697579	1.88847	1.89028	0.0152443	0.0152815	1.92876
A7B1/Pt7Mo1/Mo1Pt2_fcc_Pt	Mo	-2.8559	-2.8528	0.456276	0.458542	2.67486	2.66879	-0.311665	-0.315075	2.75083	2.7476	1.55	1.2	7.092	0.747	2.16	A7B1	Pt7Mo1	Mo1Pt2_fcc_Pt	fcc_A	-425.762	-416.995	-0.452531	Pt	-2.64081	-2.64053	0.863624	0.864077	2.16208	2.15501	0.627812	0.614815	3.93757	3.90762	1.53	1.04	9	2.13	2.28	Pt	-2.64041	-2.64015	0.863664	0.863984	2.16113	2.15632	0.626073	0.617803	3.93197
A7B1/Pt7Mo1/Mo1Pt2_hcp_Pt	Mo	-2.8559	-2.8528	0.456276	0.458542	2.67486	2.66879	-0.311665	-0.315075	2.75083	2.7476	1.55	1.2	7.092	0.747	2.16	A7B1	Pt7Mo1	Mo1Pt2_hcp_Pt	hcp_A	-425.549	-416.995	-0.23904	Pt	-3.06179	-3.06154	0.860271	0.860707	2.28698	2.27876	0.735201	0.721953	3.73236	3.69677	1.53	1.04	9	2.13	2.28	Pt	-2.64081	-2.64053	0.863624	0.864077	2.16208	2.15501	0.627812	0.614815	3.93757
A7B1/Pt7Mo1/Pt3_fcc_Mo	Pt	-2.87018	-2.86996	0.863091	0.863544	2.19576	2.1878	0.699652	0.685384	3.98913	3.95264	1.53	1.04	9	2.13	2.28	A7B1	Pt7Mo1	Pt3_fcc_Mo	fcc_B	-424.528	-416.995	0.781327	Pt	-2.8707	-2.87046	0.863169	0.863516	2.19469	2.18851	0.696347	0.68566	3.9784	3.95306	1.53	1.04	9	2.13	2.28	Pt	-2.53935	-2.53919	0.865278	0.865594	2.09578	2.09013	0.605023	0.594074	4.1934
A7B1/Pt7Mo1/Pt3_fcc_Pt	Pt	-2.87018	-2.86996	0.863091	0.863544	2.19576	2.1878	0.699652	0.685384	3.98913	3.95264	1.53	1.04	9	2.13	2.28	A7B1	Pt7Mo1	Pt3_fcc_Pt	fcc_A	-424.689	-416.995	0.62052	Pt	-2.8707	-2.87046	0.863169	0.863516	2.19469	2.18851	0.696347	0.68566	3.9784	3.95306	1.53	1.04	9	2.13	2.28	Pt	-2.31066	-2.31051	0.870794	0.871319	2.08309	2.07457	0.561431	0.544608	4.37102
A7B1/Pt7Mo1/Pt3_hcp_Mo	Pt	-2.87018	-2.86996	0.863091	0.863544	2.19576	2.1878	0.699652	0.685384	3.98913	3.95264	1.53	1.04	9	2.13	2.28	A7B1	Pt7Mo1	Pt3_hcp_Mo	hcp_B	-424.126	-416.995	1.18359	Pt	-2.8707	-2.87046	0.863169	0.863516	2.19469	2.18851	0.696347	0.68566	3.9784	3.95306	1.53	1.04	9	2.13	2.28	Pt	-3.06179	-3.06154	0.860271	0.860707	2.28698	2.27876	0.735201	0.721953	3.73236
A7B1/Pt7Mo1/Pt3_hcp_Pt	Pt	-2.87018	-2.86996	0.863091	0.863544	2.19576	2.1878	0.699652	0.685384	3.98913	3.95264	1.53	1.04	9	2.13	2.28	A7B1	Pt7Mo1	Pt3_hcp_Pt	hcp_A	-424.639	-416.995	0.671177	Pt	-2.53935	-2.53919	0.865278	0.865594	2.09578	2.09013	0.605023	0.594074	4.1934	4.17058	1.53	1.04	9	2.13	2.28	Pt	-2.31066	-2.31051	0.870794	0.871319	2.08309	2.07457	0.561431	0.544608	4.37102
A7B1/Re1Mo7/Mo2Re1_hcp_Mo	Mo	-2.33678	-2.33671	0.702599	0.704115	1.85601	1.85301	-0.0421083	-0.0408897	1.96257	1.96506	1.55	1.2	7.092	0.747	2.16	A7B1	Re1Mo7	Mo2Re1_hcp_Mo	hcp_A	-681.067	-671.184	-1.56757	Mo	-2.4439	-2.4439	0.6734	0.674795	1.95887	1.956	-0.191936	-0.191001	1.99612	1.9979	1.55	1.2	7.092	0.747	2.16	Re	-2.65477	-2.65478	0.74517	0.74681	1.97913	1.97538	0.0960313	0.0976197	1.92014
A7B1/Re1Mo7/Mo3_hcp_Mo	Mo	-2.37144	-2.37138	0.700808	0.701503	1.89501	1.89196	-0.0919119	-0.0938748	2.01027	2.01016	1.55	1.2	7.092	0.747	2.16	A7B1	Re1Mo7	Mo3_hcp_Mo	hcp_A	-681.222	-671.184	-1.72258	Mo	-2.29136	-2.29137	0.698543	0.699292	1.82955	1.82712	-0.0421208	-0.0433829	1.97879	1.97803	1.55	1.2	7.092	0.747	2.16	Mo	-2.41234	-2.41239	0.684645	0.682709	1.92377	1.9268	-0.151842	-0.154342	2.00221
A7B1/Re7Mo1/Mo1Re2_fcc_Re	Mo	-2.11614	-2.11619	0.651149	0.648463	2.13659	2.1435	-0.379681	-0.377034	2.45847	2.45499	1.55	1.2	7.092	0.747	2.16	A7B1	Re7Mo1	Mo1Re2_fcc_Re	fcc_A	-752.175	-742.556	-1.30432	Re	-2.45948	-2.45948	0.714714	0.716004	2.24417	2.24121	-0.163988	-0.163781	2.25423	2.25636	1.52	1.2	7.834	0.06	1.6	Re	-2.45954	-2.45953	0.71483	0.714872	2.24556	2.24462	-0.161175	-0.162918	2.25629
A7B1/Re7Mo1/Mo1Re2_hcp_Re	Mo	-2.11614	-2.11619	0.651149	0.648463	2.13659	2.1435	-0.379681	-0.377034	2.45847	2.45499	1.55	1.2	7.092	0.747	2.16	A7B1	Re7Mo1	Mo1Re2_hcp_Re	hcp_A	-752.6	-742.556	-1.7292	Re	-2.36981	-2.36984	0.718337	0.71733	2.18595	2.18848	-0.139817	-0.139723	2.25116	2.24955	1.52	1.2	7.834	0.06	1.6	Re	-2.36998	-2.37001	0.718776	0.719053	2.18602	2.18376	-0.137933	-0.140678	2.25362
A7B1/Re7Mo1/Re3_fcc_Mo	Re	-2.36981	-2.36984	0.718337	0.71733	2.18595	2.18848	-0.139817	-0.139723	2.25116	2.24955	1.52	1.2	7.834	0.06	1.6	A7B1	Re7Mo1	Re3_fcc_Mo	fcc_B	-752.198	-742.556	-1.32738	Re	-2.46676	-2.46679	0.718586	0.718827	2.26272	2.26211	-0.179804	-0.179553	2.2586	2.26005	1.52	1.2	7.834	0.06	1.6	Re	-2.36998	-2.37001	0.718776	0.719053	2.18602	2.18376	-0.137933	-0.140678	2.25362
A7B1/Re7Mo1/Re3_fcc_Re	Re	-2.36998	-2.37001	0.718776	0.719053	2.18602	2.18376	-0.137933	-0.140678	2.25362	2.25218	1.52	1.2	7.834	0.06	1.6	A7B1	Re7Mo1	Re3_fcc_Re	fcc_A	-751.965	-742.556	-1.09398	Re	-2.36981	-2.36984	0.718337	0.71733	2.18595	2.18848	-0.139817	-0.139723	2.25116	2.24955	1.52	1.2	7.834	0.06	1.6	Re	-2.52161	-2.52166	0.717321	0.719141	2.28042	2.27418	-0.147472	-0.14976	2.19065
A7B1/Re7Mo1/Re3_hcp_Mo	Re	-2.36882	-2.36887	0.713797	0.714143	2.17361	2.17256	-0.110578	-0.11086	2.23547	2.23601	1.52	1.2	7.834	0.06	1.6	A7B1	Re7Mo1	Re3_hcp_Mo	hcp_B	-752.499	-742.556	-1.6288	Re	-2.36998	-2.37001	0.718776	0.719053	2.18602	2.18376	-0.137933	-0.140678	2.25362	2.25218	1.52	1.2	7.834	0.06	1.6	Re	-2.36981	-2.36984	0.718337	0.71733	2.18595	2.18848	-0.139817	-0.139723	2.25116
A7B1/Re7Mo1/Re3_hcp_Re	Re	-2.36981	-2.36984	0.718337	0.71733	2.18595	2.18848	-0.139817	-0.139723	2.25116	2.24955	1.52	1.2	7.834	0.06	1.6	A7B1	Re7Mo1	Re3_hcp_Re	hcp_A	-752.401	-742.556	-1.53078	Re	-2.52161	-2.52166	0.717321	0.719141	2.28042	2.27418	-0.147472	-0.14976	2.19065	2.19246	1.52	1.2	7.834	0.06	1.6	Re	-2.46676	-2.46679	0.718586	0.718827	2.26272	2.26211	-0.179804	-0.179553	2.2586
A7B1/Rh1Mo7/Mo2Rh1_hcp_Mo	Mo	-2.29458	-2.29464	0.665626	0.6622	1.86647	1.87286	-0.144784	-0.147879	1.8846	1.88184	1.55	1.2	7.092	0.747	2.16	A7B1	Rh1Mo7	Mo2Rh1_hcp_Mo	hcp_A	-640.518	-630.711	-1.4917	Mo	-2.23067	-2.23083	0.650841	0.65155	1.88034	1.8793	-0.323819	-0.323256	1.9725	1.97255	1.55	1.2	7.092	0.747	2.16	Rh	-2.66141	-2.66149	0.854184	0.854092	1.71846	1.7189	0.373102	0.373428	2.27484
A7B1/Rh1Mo7/Mo3_hcp_Mo	Mo	-2.33787	-2.33778	0.721339	0.721799	1.85857	1.85768	0.0292873	0.0297912	1.98104	1.98233	1.55	1.2	7.092	0.747	2.16	A7B1	Rh1Mo7	Mo3_hcp_Mo	hcp_A	-640.804	-630.711	-1.77831	Mo	-2.27604	-2.27615	0.68925	0.687279	1.84257	1.84607	-0.0453561	-0.0478762	1.90275	1.89951	1.55	1.2	7.092	0.747	2.16	Mo	-2.26151	-2.26174	0.6537	0.653464	1.89399	1.89437	-0.232713	-0.233069	1.92112
A7B1/Rh7Mo1/Mo1Rh2_fcc_Rh	Mo	-2.67962	-2.68017	0.492281	0.49208	2.3473	2.34495	-0.473056	-0.478106	2.19043	2.18624	1.55	1.2	7.092	0.747	2.16	A7B1	Rh7Mo1	Mo1Rh2_fcc_Rh	fcc_A	-483.044	-474.11	-0.619676	Rh	-2.42256	-2.42252	0.804347	0.804638	1.92171	1.92009	0.243395	0.240226	2.7263	2.71859	1.49	0.99	7.459	1.143	2.28	Rh	-2.42122	-2.42117	0.804704	0.804633	1.91759	1.91985	0.23405	0.239272	2.70728
A7B1/Rh7Mo1/Mo1Rh2_hcp_Rh	Mo	-2.67962	-2.68017	0.492281	0.49208	2.3473	2.34495	-0.473056	-0.478106	2.19043	2.18624	1.55	1.2	7.092	0.747	2.16	A7B1	Rh7Mo1	Mo1Rh2_hcp_Rh	hcp_A	-483.204	-474.11	-0.779709	Rh	-2.49	-2.48978	0.806791	0.806498	1.95423	1.95646	0.284437	0.28841	2.70365	2.71337	1.49	0.99	7.459	1.143	2.28	Rh	-2.4913	-2.4911	0.806411	0.806528	1.95789	1.9559	0.292233	0.288003	2.71912
A7B1/Rh7Mo1/Rh3_fcc_Mo	Rh	-2.49	-2.48978	0.806791	0.806498	1.95423	1.95646	0.284437	0.28841	2.70365	2.71337	1.49	0.99	7.459	1.143	2.28	A7B1	Rh7Mo1	Rh3_fcc_Mo	fcc_B	-482.364	-474.11	0.0599249	Rh	-2.4913	-2.4911	0.806411	0.806528	1.95789	1.9559	0.292233	0.288003	2.71912	2.70955	1.49	0.99	7.459	1.143	2.28	Rh	-2.26444	-2.26489	0.805133	0.805557	1.85727	1.85811	0.147593	0.151383	2.76727
A7B1/Rh7Mo1/Rh3_fcc_Rh	Rh	-2.49	-2.48978	0.806791	0.806498	1.95423	1.95646	0.284437	0.28841	2.70365	2.71337	1.49	0.99	7.459	1.143	2.28	A7B1	Rh7Mo1	Rh3_fcc_Rh	fcc_A	-482.652	-474.11	-0.227718	Rh	-2.4913	-2.4911	0.806411	0.806528	1.95789	1.9559	0.292233	0.288003	2.71912	2.70955	1.49	0.99	7.459	1.143	2.28	Rh	-2.07156	-2.07215	0.810371	0.811082	1.76585	1.76521	-0.00635123	-0.00636718	2.85173
A7B1/Rh7Mo1/Rh3_hcp_Mo	Rh	-2.49	-2.48978	0.806791	0.806498	1.95423	1.95646	0.284437	0.28841	2.70365	2.71337	1.49	0.99	7.459	1.143	2.28	A7B1	Rh7Mo1	Rh3_hcp_Mo	hcp_B	-482.612	-474.11	-0.188059	Rh	-2.4913	-2.4911	0.806411	0.806528	1.95789	1.9559	0.292233	0.288003	2.71912	2.70955	1.49	0.99	7.459	1.143	2.28	Rh	-2.61984	-2.61976	0.807348	0.807321	2.01129	2.0109	0.336925	0.336145	2.64243
A7B1/Rh7Mo1/Rh3_hcp_Rh	Rh	-2.49	-2.48978	0.806791	0.806498	1.95423	1.95646	0.284437	0.28841	2.70365	2.71337	1.49	0.99	7.459	1.143	2.28	A7B1	Rh7Mo1	Rh3_hcp_Rh	hcp_A	-482.943	-474.11	-0.518929	Rh	-2.26444	-2.26489	0.805133	0.805557	1.85727	1.85811	0.147593	0.151383	2.76727	2.77509	1.49	0.99	7.459	1.143	2.28	Rh	-2.07156	-2.07215	0.810371	0.811082	1.76585	1.76521	-0.00635123	-0.00636718	2.85173
A7B1/Ru1Mo7/Mo2Ru1_hcp_Mo	Mo	-2.36824	-2.3682	0.729436	0.727786	1.85473	1.85885	0.0192507	0.0188259	1.95715	1.95486	1.55	1.2	7.092	0.747	2.16	A7B1	Ru1Mo7	Mo2Ru1_hcp_Mo	hcp_A	-653.981	-644.474	-1.19201	Mo	-2.3454	-2.34557	0.664703	0.665823	1.89577	1.89385	-0.164758	-0.163578	1.86621	1.86711	1.55	1.2	7.092	0.747	2.16	Ru	-2.5279	-2.52807	0.795201	0.795771	1.83114	1.82963	0.162925	0.162905	1.99684
A7B1/Ru1Mo7/Mo2Ru1_hcp_Ru	Mo	-2.36824	-2.3682	0.729436	0.727786	1.85473	1.85885	0.0192507	0.0188259	1.95715	1.95486	1.55	1.2	7.092	0.747	2.16	A7B1	Ru1Mo7	Mo2Ru1_hcp_Ru	hcp_B	-654.708	-644.474	-1.91881	Mo	-2.3454	-2.34557	0.664703	0.665823	1.89577	1.89385	-0.164758	-0.163578	1.86621	1.86711	1.55	1.2	7.092	0.747	2.16	Mo	-2.27683	-2.27695	0.656107	0.655983	1.87308	1.87346	-0.256817	-0.256744	1.91954
A7B1/Ru1Mo7/Mo3_hcp_Mo	Mo	-2.36824	-2.3682	0.729436	0.727786	1.85473	1.85885	0.0192507	0.0188259	1.95715	1.95486	1.55	1.2	7.092	0.747	2.16	A7B1	Ru1Mo7	Mo3_hcp_Mo	hcp_A	-654.395	-644.474	-1.6064	Mo	-2.3454	-2.34557	0.664703	0.665823	1.89577	1.89385	-0.164758	-0.163578	1.86621	1.86711	1.55	1.2	7.092	0.747	2.16	Mo	-2.30448	-2.30451	0.713914	0.713902	1.82219	1.82233	-0.00885602	-0.00874558	1.9206
A7B1/Ru7Mo1/Mo1Ru2_fcc_Ru	Mo	-2.57922	-2.57917	0.59335	0.593513	2.25536	2.25539	-0.354175	-0.353535	1.96453	1.96504	1.55	1.2	7.092	0.747	2.16	A7B1	Ru7Mo1	Mo1Ru2_fcc_Ru	fcc_A	-579.392	-570.304	-0.773097	Ru	-2.51296	-2.51303	0.766511	0.76718	1.99384	1.9919	0.016344	0.0160136	2.15131	2.15281	1.48	1.05	7.361	1.046	2.2	Ru	-2.58011	-2.58019	0.759016	0.758572	2.01304	2.01492	0.00285958	0.00415324	2.10125
A7B1/Ru7Mo1/Mo1Ru2_hcp_Ru	Mo	-2.57922	-2.57917	0.59335	0.593513	2.25536	2.25539	-0.354175	-0.353535	1.96453	1.96504	1.55	1.2	7.092	0.747	2.16	A7B1	Ru7Mo1	Mo1Ru2_hcp_Ru	hcp_A	-579.815	-570.304	-1.1961	Ru	-2.58011	-2.58019	0.759016	0.758572	2.01304	2.01492	0.00285958	0.00415324	2.10125	2.10234	1.48	1.05	7.361	1.046	2.2	Ru	-2.57973	-2.57981	0.758674	0.758128	2.01414	2.01632	0.00328962	0.00458538	2.10173
A7B1/Ru7Mo1/Ru3_fcc_Mo	Ru	-2.60785	-2.60779	0.743591	0.743417	2.06672	2.06737	-0.0751089	-0.0748681	2.04448	2.04496	1.48	1.05	7.361	1.046	2.2	A7B1	Ru7Mo1	Ru3_fcc_Mo	fcc_B	-578.917	-570.304	-0.298795	Ru	-2.58011	-2.58019	0.759016	0.758572	2.01304	2.01492	0.00285958	0.00415324	2.10125	2.10234	1.48	1.05	7.361	1.046	2.2	Ru	-2.57973	-2.57981	0.758674	0.758128	2.01414	2.01632	0.00328962	0.00458538	2.10173
A7B1/Ru7Mo1/Ru3_fcc_Ru	Ru	-2.58011	-2.58019	0.759016	0.758572	2.01304	2.01492	0.00285958	0.00415324	2.10125	2.10234	1.48	1.05	7.361	1.046	2.2	A7B1	Ru7Mo1	Ru3_fcc_Ru	fcc_A	-579.13	-570.304	-0.51172	Ru	-2.57973	-2.57981	0.758674	0.758128	2.01414	2.01632	0.00328962	0.00458538	2.10173	2.10254	1.48	1.05	7.361	1.046	2.2	Ru	-2.65955	-2.65974	0.739334	0.739737	2.06383	2.06355	-0.0695171	-0.0687035	2.00084
A7B1/Ru7Mo1/Ru3_hcp_Mo	Ru	-2.51296	-2.51303	0.766511	0.76718	1.99384	1.9919	0.016344	0.0160136	2.15131	2.15281	1.48	1.05	7.361	1.046	2.2	A7B1	Ru7Mo1	Ru3_hcp_Mo	hcp_B	-579.861	-570.304	-1.24276	Ru	-2.58011	-2.58019	0.759016	0.758572	2.01304	2.01492	0.00285958	0.00415324	2.10125	2.10234	1.48	1.05	7.361	1.046	2.2	Ru	-2.57973	-2.57981	0.758674	0.758128	2.01414	2.01632	0.00328962	0.00458538	2.10173
A7B1/Ru7Mo1/Ru3_hcp_Ru	Ru	-2.65955	-2.65974	0.739334	0.739737	2.06383	2.06355	-0.0695171	-0.0687035	2.00084	2.00171	1.48	1.05	7.361	1.046	2.2	A7B1	Ru7Mo1	Ru3_hcp_Ru	hcp_A	-579.79	-570.304	-1.17126	Ru	-2.60785	-2.60779	0.743591	0.743417	2.06672	2.06737	-0.0751089	-0.0748681	2.04448	2.04496	1.48	1.05	7.361	1.046	2.2	Ru	-2.57973	-2.57981	0.758674	0.758128	2.01414	2.01632	0.00328962	0.00458538	2.10173
A7B1/W1Mo7/Mo2W1_hcp_Mo	Mo	-2.30306	-2.30298	0.692833	0.694843	1.84644	1.84157	-0.0539419	-0.0536529	1.95447	1.95665	1.55	1.2	7.092	0.747	2.16	A7B1	W1Mo7	Mo2W1_hcp_Mo	hcp_A	-686.602	-676.573	-1.71506	Mo	-2.31775	-2.31769	0.678391	0.679664	1.87427	1.87218	-0.107463	-0.105766	1.94537	1.94755	1.55	1.2	7.092	0.747	2.16	W	-2.43898	-2.4389	0.731298	0.732281	1.86074	1.85784	0.0717414	0.0713967	1.94024
A7B1/W1Mo7/Mo3_hcp_Mo	Mo	-2.30306	-2.30298	0.692833	0.694843	1.84644	1.84157	-0.0539419	-0.0536529	1.95447	1.95665	1.55	1.2	7.092	0.747	2.16	A7B1	W1Mo7	Mo3_hcp_Mo	hcp_A	-686.514	-676.573	-1.62661	Mo	-2.29772	-2.29764	0.689756	0.688996	1.83024	1.83236	-0.0446091	-0.0442277	1.92624	1.92599	1.55	1.2	7.092	0.747	2.16	Mo	-2.2866	-2.28652	0.684773	0.686716	1.84927	1.84527	-0.0865094	-0.0852864	1.98802
A7B1/W1Mo7/Mo3_hcp_W	Mo	-2.31775	-2.31769	0.678391	0.679664	1.87427	1.87218	-0.107463	-0.105766	1.94537	1.94755	1.55	1.2	7.092	0.747	2.16	A7B1	W1Mo7	Mo3_hcp_W	hcp_B	-686.504	-676.573	-1.6167	Mo	-2.32338	-2.32331	0.701123	0.702542	1.85801	1.85507	-0.0620062	-0.0610433	2.00357	2.00612	1.55	1.2	7.092	0.747	2.16	Mo	-2.32339	-2.32331	0.701123	0.70254	1.85802	1.85508	-0.0620328	-0.0610871	2.00366
A7B1/W7Mo1/Mo1W2_hcp_Mo	W	-2.46144	-2.46146	0.703928	0.702653	2.04118	2.045	-0.0656535	-0.0650275	2.166	2.16355	1.56	1.27	7.864	0.816	2.36	A7B1	W7Mo1	Mo1W2_hcp_Mo	hcp_B	-780.866	-770.587	-1.96462	W	-2.45901	-2.45902	0.682746	0.681285	2.05231	2.05627	-0.0939245	-0.0939179	2.11452	2.11177	1.56	1.27	7.864	0.816	2.36	W	-2.44546	-2.44547	0.670038	0.672118	2.0577	2.05294	-0.0972501	-0.0959117	2.07559
A7B1/W7Mo1/Mo1W2_hcp_W	W	-2.46683	-2.46687	0.699622	0.698734	2.05605	2.05804	-0.0877742	-0.0885298	2.18374	2.18082	1.56	1.27	7.864	0.816	2.36	A7B1	W7Mo1	Mo1W2_hcp_W	hcp_A	-780.879	-770.587	-1.97752	W	-2.46911	-2.46911	0.688265	0.689224	2.06577	2.06267	-0.0998667	-0.100821	2.15044	2.15156	1.56	1.27	7.864	0.816	2.36	W	-2.44546	-2.44547	0.670038	0.672118	2.0577	2.05294	-0.0972501	-0.0959117	2.07559
A7B1/W7Mo1/W3_hcp_Mo	W	-2.46144	-2.46146	0.703928	0.702653	2.04118	2.045	-0.0656535	-0.0650275	2.166	2.16355	1.56	1.27	7.864	0.816	2.36	A7B1	W7Mo1	W3_hcp_Mo	hcp_B	-780.866	-770.587	-1.9648	W	-2.45901	-2.45902	0.682746	0.681285	2.05231	2.05627	-0.0939245	-0.0939179	2.11452	2.11177	1.56	1.27	7.864	0.816	2.36	W	-2.44546	-2.44547	0.670038	0.672118	2.0577	2.05294	-0.0972501	-0.0959117	2.07559
A7B1/W7Mo1/W3_hcp_W	W	-2.46683	-2.46687	0.699622	0.698734	2.05605	2.05804	-0.0877742	-0.0885298	2.18374	2.18082	1.56	1.27	7.864	0.816	2.36	A7B1	W7Mo1	W3_hcp_W	hcp_A	-780.879	-770.587	-1.97782	W	-2.46911	-2.46911	0.688265	0.689224	2.06577	2.06267	-0.0998667	-0.100821	2.15044	2.15156	1.56	1.27	7.864	0.816	2.36	W	-2.44546	-2.44547	0.670038	0.672118	2.0577	2.05294	-0.0972501	-0.0959117	2.07559
[truncated: 38 more columns]

## Sheet: ads_clean
path	type	composition	full_site	E_slab	E_Nslab	E_ads	hol_site	Site_A	dc_up_A	dc_dn_A	df_up_A	df_dn_A	dw_up_A	dw_dn_A	ds_up_A	ds_dn_A	dk_up_A	dk_dn_A	r_A	se_A	ie_A	ea_A	eg_A	Site_B	dc_up_B	dc_dn_B	df_up_B	df_dn_B	dw_up_B	dw_dn_B	ds_up_B	ds_dn_B	dk_up_B	dk_dn_B	r_B	se_B	ie_B	ea_B	eg_B	Site_C	dc_up_C	dc_dn_C	df_up_C	df_dn_C	dw_up_C	dw_dn_C	ds_up_C	ds_dn_C	dk_up_C
A15B1/Ag15Mo1/Ag3_fcc_Ag	A15B1	Ag15Mo1	Ag3_fcc_Ag	-184.436	-190.018	2.73248	fcc_A	Ag	-3.99689	-3.99534	0.961693	0.961583	1.73448	1.75471	3.46625	3.49174	18.2934	18.3651	1.59	0.89	7.58	1.3	1.93	Ag	-3.9583	-3.95433	0.962791	0.961327	1.74185	1.75269	3.47482	3.4948	18.3657	18.4808	1.59	0.89	7.58	1.3	1.93	Ag	-4.03313	-4.0384	0.963242	0.957424	1.74479	1.74699	3.37112	3.44122	17.5927
A15B1/Ag15Mo1/Ag3_fcc_Mo	A15B1	Ag15Mo1	Ag3_fcc_Mo	-184.436	-189.93	2.82071	fcc_B	Ag	-4.08321	-4.08937	0.963938	0.957189	1.76236	1.77202	3.3679	3.42114	17.5078	17.641	1.59	0.89	7.58	1.3	1.93	Ag	-3.9583	-3.95433	0.962791	0.961327	1.74185	1.75269	3.47482	3.4948	18.3657	18.4808	1.59	0.89	7.58	1.3	1.93	Ag	-3.9583	-3.95433	0.962791	0.961327	1.74185	1.75269	3.47482	3.4948	18.3657
A15B1/Ag15Mo1/Ag3_hcp_Ag	A15B1	Ag15Mo1	Ag3_hcp_Ag	-184.436	-189.897	2.85365	hcp_A	Ag	-3.9583	-3.95433	0.962791	0.961327	1.74185	1.75269	3.47482	3.4948	18.3657	18.4808	1.59	0.89	7.58	1.3	1.93	Ag	-3.99689	-3.99534	0.961693	0.961583	1.73448	1.75471	3.46625	3.49174	18.2934	18.3651	1.59	0.89	7.58	1.3	1.93	Ag	-3.9583	-3.95433	0.962791	0.961327	1.74185	1.75269	3.47482	3.4948	18.3657
A15B1/Ag1Mo15/Ag1Mo2_fcc_Mo	A15B1	Ag1Mo15	Ag1Mo2_fcc_Mo	-611.128	-621.176	-1.73306	fcc_A	Mo	-2.29416	-2.29416	0.682593	0.683169	1.86444	1.86423	0.0666909	0.0692984	1.79169	1.79542	1.55	1.2	7.092	0.747	2.16	Mo	-2.10128	-2.10127	0.699392	0.699225	1.81814	1.81905	-0.103508	-0.102371	2.06023	2.06123	1.55	1.2	7.092	0.747	2.16	Mo	-2.10128	-2.10127	0.699392	0.699225	1.81814	1.81905	-0.103508	-0.102371	2.06023
A15B1/Ag1Mo15/Ag1Mo2_hcp_Mo	A15B1	Ag1Mo15	Ag1Mo2_hcp_Mo	-611.128	-623.181	-3.73775	hcp_A	Mo	-2.13257	-2.13259	0.685917	0.685595	1.88917	1.8907	-0.198295	-0.196642	2.24222	2.24254	1.55	1.2	7.092	0.747	2.16	Mo	-2.28277	-2.28278	0.685039	0.686135	1.94402	1.9417	-0.047553	-0.0463971	1.89629	1.89826	1.55	1.2	7.092	0.747	2.16	Mo	-2.27472	-2.27484	0.703902	0.703436	1.86742	1.86975	0.0580868	0.0600151	1.8587
A15B1/Au15Mo1/Au3_fcc_Au	A15B1	Au15Mo1	Au3_fcc_Au	-219.369	-225.169	2.51429	fcc_A	Au	-3.68226	-3.70903	0.946693	0.931645	1.99752	1.99729	2.09522	2.15207	9.64775	9.66374	1.59	1.01	9.23	2.31	2.54	Au	-3.48086	-3.49033	0.947771	0.938817	1.9468	1.95519	2.09749	2.13831	10.0416	10.1043	1.59	1.01	9.23	2.31	2.54	Au	-3.35016	-3.34669	0.945892	0.946787	1.91577	1.92178	2.06316	2.08519	10.1331
A15B1/Au15Mo1/Au3_fcc_Mo	A15B1	Au15Mo1	Au3_fcc_Mo	-219.369	-225.261	2.42307	fcc_B	Au	-3.29269	-3.29225	0.946364	0.943674	1.91413	1.91565	2.07688	2.08639	10.2654	10.3102	1.59	1.01	9.23	2.31	2.54	Au	-3.48086	-3.49033	0.947771	0.938817	1.9468	1.95519	2.09749	2.13831	10.0416	10.1043	1.59	1.01	9.23	2.31	2.54	Au	-3.29269	-3.29227	0.946358	0.943673	1.91413	1.91574	2.07672	2.08646	10.2644
A15B1/Au15Mo1/Au3_hcp_Au	A15B1	Au15Mo1	Au3_hcp_Au	-219.369	-225.017	2.6669	hcp_A	Au	-3.35017	-3.34669	0.9459	0.946797	1.91569	1.92175	2.06322	2.08534	10.134	10.2172	1.59	1.01	9.23	2.31	2.54	Au	-3.48026	-3.48943	0.944559	0.938969	1.95221	1.94981	2.0397	2.08092	9.7672	9.83904	1.59	1.01	9.23	2.31	2.54	Au	-3.3805	-3.37979	0.944975	0.943372	1.93138	1.93398	2.0856	2.09801	10.1994
A15B1/Au1Mo15/Au1Mo2_fcc_Mo	A15B1	Au1Mo15	Au1Mo2_fcc_Mo	-616.317	-626.328	-1.69643	fcc_A	Mo	-2.29909	-2.29906	0.687241	0.685781	1.86372	1.8675	0.0776776	0.0767338	1.8003	1.79879	1.55	1.2	7.092	0.747	2.16	Mo	-2.09753	-2.09751	0.700021	0.69975	1.82981	1.83025	-0.158062	-0.158316	2.1411	2.14044	1.55	1.2	7.092	0.747	2.16	Mo	-2.09753	-2.09751	0.700021	0.69975	1.82981	1.83025	-0.158062	-0.158316	2.1411
A15B1/Au1Mo15/Au1Mo2_hcp_Mo	A15B1	Au1Mo15	Au1Mo2_hcp_Mo	-616.317	-626.954	-2.3222	hcp_A	Mo	-2.1517	-2.15173	0.680767	0.678578	1.94023	1.94499	-0.318881	-0.317981	2.41346	2.40905	1.55	1.2	7.092	0.747	2.16	Mo	-2.29229	-2.29229	0.692349	0.691278	1.96361	1.96558	-0.0722946	-0.0736458	1.96882	1.96655	1.55	1.2	7.092	0.747	2.16	Mo	-2.24285	-2.24297	0.702829	0.702087	1.85953	1.86197	0.0412296	0.0420112	1.88583
A15B1/Au1Mo15/Mo3_hcp_Mo	A15B1	Au1Mo15	Mo3_hcp_Mo	-616.317	-627.446	-2.81461	hcp_A	Mo	-2.20275	-2.2027	0.704341	0.702784	1.87754	1.88165	0.0413147	0.0408854	1.90598	1.90407	1.55	1.2	7.092	0.747	2.16	Mo	-2.29229	-2.29229	0.692349	0.691278	1.96361	1.96558	-0.0722946	-0.0736458	1.96882	1.96655	1.55	1.2	7.092	0.747	2.16	Mo	-2.0601	-2.06012	0.682216	0.683398	1.79321	1.79021	-0.0125612	-0.0123692	2.02431
A15B1/Co15Mo1/Co2Mo1_fcc_Co	A15B1	Co15Mo1	Co2Mo1_fcc_Co	-439.892	-448.958	-0.752224	fcc_A	Co	-2.31426	-1.52704	0.929385	0.591441	1.64669	1.7469	1.45475	0.48011	7.85868	4.51757	1.39	0.76	7.881	0.662	1.88	Co	-2.30797	-1.54857	0.924612	0.59633	1.65896	1.76056	1.411	0.493007	7.57765	4.49977	1.39	0.76	7.881	0.662	1.88	Mo	-2.72452	-2.61339	0.415693	0.565802	2.59211	2.66119	-0.0802071	0.323136	2.57581
A15B1/Co15Mo1/Co2Mo1_hcp_Co	A15B1	Co15Mo1	Co2Mo1_hcp_Co	-439.892	-449.148	-0.941589	hcp_A	Co	-2.16276	-1.55651	0.892401	0.632592	1.6971	1.77895	1.22304	0.489102	6.58674	4.4757	1.39	0.76	7.881	0.662	1.88	Co	-2.30797	-1.54857	0.924612	0.59633	1.65896	1.76056	1.411	0.493007	7.57765	4.49977	1.39	0.76	7.881	0.662	1.88	Mo	-2.72452	-2.61339	0.415693	0.565802	2.59211	2.66119	-0.0802071	0.323136	2.57581
A15B1/Co15Mo1/Co3_fcc_Co	A15B1	Co15Mo1	Co3_fcc_Co	-439.892	-448.405	-0.198304	fcc_A	Co	-2.35584	-1.51443	0.942481	0.577901	1.61789	1.73226	1.53398	0.523824	8.57233	4.68655	1.39	0.76	7.881	0.662	1.88	Co	-2.3559	-1.49766	0.944701	0.575455	1.62321	1.7244	1.58715	0.508018	8.87374	4.68119	1.39	0.76	7.881	0.662	1.88	Co	-2.39856	-1.52602	0.945528	0.571694	1.65605	1.74983	1.66649	0.56052	8.96889
A15B1/Co15Mo1/Co3_fcc_Mo	A15B1	Co15Mo1	Co3_fcc_Mo	-439.892	-448.553	-0.346741	fcc_B	Co	-2.35348	-1.49986	0.943213	0.577006	1.60868	1.71647	1.55771	0.508577	8.74329	4.71551	1.39	0.76	7.881	0.662	1.88	Co	-2.25431	-1.47565	0.923933	0.598082	1.64028	1.72149	1.48569	0.487208	8.09317	4.75527	1.39	0.76	7.881	0.662	1.88	Co	-2.35349	-1.49988	0.943206	0.577005	1.60876	1.71649	1.55774	0.508715	8.74295
A15B1/Co15Mo1/Co3_hcp_Co	A15B1	Co15Mo1	Co3_hcp_Co	-439.892	-448.729	-0.523045	hcp_A	Co	-2.31425	-1.52698	0.929379	0.591439	1.64672	1.74681	1.45475	0.480418	7.8585	4.51683	1.39	0.76	7.881	0.662	1.88	Co	-2.3559	-1.49766	0.944701	0.575455	1.62321	1.7244	1.58715	0.508018	8.87374	4.68119	1.39	0.76	7.881	0.662	1.88	Co	-2.39856	-1.52602	0.945528	0.571694	1.65605	1.74983	1.66649	0.56052	8.96889
A15B1/Co1Mo15/Co1Mo2_hcp_Co	A15B1	Co1Mo15	Co1Mo2_hcp_Co	-643.353	-653.376	-1.70839	hcp_B	Co	-1.98054	-1.53456	0.881272	0.717686	1.29767	1.34486	0.205526	-0.329647	2.95178	2.77198	1.39	0.76	7.881	0.662	1.88	Mo	-2.18393	-2.25212	0.681079	0.65558	1.81934	1.82172	-0.180083	-0.125344	1.94689	1.91084	1.55	1.2	7.092	0.747	2.16	Mo	-2.18388	-2.25211	0.681081	0.655583	1.8193	1.8217	-0.180018	-0.125284	1.94675
A15B1/Co1Mo15/Co1Mo2_hcp_Mo	A15B1	Co1Mo15	Co1Mo2_hcp_Mo	-643.353	-653.281	-1.61272	hcp_A	Co	-1.98054	-1.53456	0.881272	0.717686	1.29767	1.34486	0.205526	-0.329647	2.95178	2.77198	1.39	0.76	7.881	0.662	1.88	Mo	-2.25158	-2.26041	0.666231	0.666726	1.82484	1.83429	-0.156178	-0.126311	1.92229	1.91621	1.55	1.2	7.092	0.747	2.16	Mo	-2.25156	-2.26036	0.666229	0.666722	1.82482	1.83423	-0.156116	-0.126238	1.92213
A15B1/Co1Mo15/Mo3_hcp_Co	A15B1	Co1Mo15	Mo3_hcp_Co	-643.353	-653.541	-1.87329	hcp_B	Mo	-2.18393	-2.25212	0.681079	0.65558	1.81934	1.82172	-0.180083	-0.125344	1.94689	1.91084	1.55	1.2	7.092	0.747	2.16	Mo	-2.18388	-2.25211	0.681081	0.655583	1.8193	1.8217	-0.180018	-0.125284	1.94675	1.91069	1.55	1.2	7.092	0.747	2.16	Mo	-2.35068	-2.35704	0.719005	0.712673	1.85781	1.85531	0.0458263	0.0653565	1.91078
A15B1/Co1Mo15/Mo3_hcp_Mo	A15B1	Co1Mo15	Mo3_hcp_Mo	-643.353	-653.232	-1.56437	hcp_A	Mo	-2.31226	-2.3024	0.683894	0.687372	1.85294	1.86094	-0.0427837	-0.0337455	1.88748	1.88682	1.55	1.2	7.092	0.747	2.16	Mo	-2.31227	-2.30239	0.683893	0.687375	1.85294	1.86093	-0.0427794	-0.0337233	1.88747	1.88679	1.55	1.2	7.092	0.747	2.16	Mo	-2.27318	-2.28231	0.695908	0.685743	1.84719	1.8632	-0.0491186	-0.0576933	1.90651
A15B1/Cr15Mo1/Cr2Mo1_hcp_Cr	A15B1	Cr15Mo1	Cr2Mo1_hcp_Cr	-576.383	-586.406	-1.7081	hcp_A	Cr	-1.82057	-1.82038	0.565451	0.780004	1.61566	1.4151	-0.46512	0.0122633	2.12088	2.39194	1.42	0.9	6.767	0.676	1.66	Cr	-1.78642	-1.78248	0.787363	0.572304	1.41716	1.61236	-0.0996148	-0.518678	2.46558	2.24296	1.42	0.9	6.767	0.676	1.66	Mo	-2.30335	-2.12162	0.721731	0.826448	1.72987	1.50692	0.0572249	0.11191	1.84537
A15B1/Cr1Mo15/Cr1Mo2_hcp_Cr	A15B1	Cr1Mo15	Cr1Mo2_hcp_Cr	-654.138	-664.209	-1.75572	hcp_B	Cr	-1.75209	-1.75384	0.565594	0.568044	1.58959	1.59191	-0.528015	-0.518621	2.41016	2.40015	1.42	0.9	6.767	0.676	1.66	Mo	-2.28358	-2.28144	0.694765	0.692566	1.77763	1.78592	-0.0459425	-0.0453035	1.91557	1.91215	1.55	1.2	7.092	0.747	2.16	Mo	-2.28359	-2.28144	0.694766	0.692561	1.77766	1.78592	-0.0459943	-0.0453315	1.91569
A15B1/Cr1Mo15/Mo3_hcp_Cr	A15B1	Cr1Mo15	Mo3_hcp_Cr	-654.138	-664.101	-1.64805	hcp_B	Mo	-2.28358	-2.28144	0.694765	0.692566	1.77763	1.78592	-0.0459425	-0.0453035	1.91557	1.91215	1.55	1.2	7.092	0.747	2.16	Mo	-2.28359	-2.28144	0.694766	0.692561	1.77766	1.78592	-0.0459943	-0.0453315	1.91569	1.91218	1.55	1.2	7.092	0.747	2.16	Mo	-2.35301	-2.35555	0.722175	0.716515	1.80477	1.81616	0.0239323	0.0221512	1.89892
A15B1/Cr1Mo15/Mo3_hcp_Mo	A15B1	Cr1Mo15	Mo3_hcp_Mo	-654.138	-664.018	-1.56503	hcp_A	Mo	-2.31852	-2.322	0.714024	0.707867	1.80156	1.80814	-0.0174989	-0.0191063	1.91728	1.91793	1.55	1.2	7.092	0.747	2.16	Mo	-2.31848	-2.322	0.714027	0.707861	1.80154	1.80814	-0.0174925	-0.0191051	1.91727	1.91788	1.55	1.2	7.092	0.747	2.16	Mo	-2.30643	-2.309	0.707999	0.703645	1.80526	1.81263	-0.0341358	-0.0355709	1.91779
A15B1/Cu15Mo1/Cu2Mo1_fcc_Cu	A15B1	Cu15Mo1	Cu2Mo1_fcc_Cu	-244.366	-253.715	-1.03437	fcc_A	Cu	-2.56801	-2.56065	0.946251	0.942102	1.64987	1.65005	3.03561	3.03818	16.1934	16.075	1.41	0.67	7.73	1.24	1.9	Cu	-2.5506	-2.54402	0.945999	0.941596	1.65567	1.65605	3.01908	3.0279	16.0385	15.9353	1.41	0.67	7.73	1.24	1.9	Mo	-1.84989	-2.14685	0.609563	0.333734	2.72417	2.68591	0.651505	0.251466	3.71518
A15B1/Cu15Mo1/Cu2Mo1_hcp_Cu	A15B1	Cu15Mo1	Cu2Mo1_hcp_Cu	-244.366	-253.707	-1.02631	hcp_A	Cu	-2.56801	-2.56065	0.946251	0.942102	1.64987	1.65005	3.03561	3.03818	16.1934	16.075	1.41	0.67	7.73	1.24	1.9	Cu	-2.56801	-2.56065	0.946251	0.942102	1.64987	1.65005	3.03561	3.03818	16.1934	16.075	1.41	0.67	7.73	1.24	1.9	Mo	-1.84989	-2.14685	0.609563	0.333734	2.72417	2.68591	0.651505	0.251466	3.71518
A15B1/Cu15Mo1/Cu3_fcc_Cu	A15B1	Cu15Mo1	Cu3_fcc_Cu	-244.366	-251.34	1.34036	fcc_A	Cu	-2.39902	-2.40358	0.945431	0.946257	1.68547	1.69015	3.07612	3.07969	16.1103	16.1062	1.41	0.67	7.73	1.24	1.9	Cu	-2.44837	-2.44916	0.945786	0.946407	1.69504	1.69679	3.06353	3.06893	15.9175	15.9465	1.41	0.67	7.73	1.24	1.9	Cu	-2.5506	-2.54402	0.945999	0.941596	1.65567	1.65605	3.01908	3.0279	16.0385
A15B1/Cu15Mo1/Cu3_fcc_Mo	A15B1	Cu15Mo1	Cu3_fcc_Mo	-244.366	-251.256	1.42403	fcc_B	Cu	-2.39902	-2.40358	0.945431	0.946257	1.68547	1.69015	3.07612	3.07969	16.1103	16.1062	1.41	0.67	7.73	1.24	1.9	Cu	-2.56688	-2.58068	0.94158	0.94695	1.66505	1.67028	3.13406	3.13588	16.5111	16.6174	1.41	0.67	7.73	1.24	1.9	Cu	-2.39902	-2.40358	0.945431	0.946257	1.68547	1.69015	3.07612	3.07969	16.1103
A15B1/Cu15Mo1/Cu3_hcp_Cu	A15B1	Cu15Mo1	Cu3_hcp_Cu	-244.366	-251.397	1.28361	hcp_A	Cu	-2.39902	-2.40358	0.945431	0.946257	1.68547	1.69015	3.07612	3.07969	16.1103	16.1062	1.41	0.67	7.73	1.24	1.9	Cu	-2.46386	-2.46634	0.946707	0.947294	1.67669	1.68137	3.02899	3.03367	15.8327	15.8408	1.41	0.67	7.73	1.24	1.9	Cu	-2.56688	-2.58068	0.94158	0.94695	1.66505	1.67028	3.13406	3.13588	16.5111
A15B1/Cu1Mo15/Cu1Mo2_fcc_Mo	A15B1	Cu1Mo15	Cu1Mo2_fcc_Mo	-617.762	-629.995	-3.91744	fcc_A	Mo	-2.15715	-2.15717	0.707832	0.708461	1.83644	1.83493	-0.0867712	-0.0869556	2.03165	2.03195	1.55	1.2	7.092	0.747	2.16	Mo	-2.13253	-2.13254	0.675069	0.675658	1.86316	1.8619	-0.129524	-0.129442	1.95138	1.95156	1.55	1.2	7.092	0.747	2.16	Mo	-2.12245	-2.12249	0.682873	0.683095	1.83295	1.83236	-0.0495334	-0.0496581	1.94257
A15B1/Cu1Mo15/Mo3_fcc_Mo	A15B1	Cu1Mo15	Mo3_fcc_Mo	-617.762	-629.941	-3.86392	fcc_A	Mo	-2.22741	-2.22741	0.688033	0.68876	1.89566	1.89339	-0.0186987	-0.0193605	1.87572	1.87527	1.55	1.2	7.092	0.747	2.16	Mo	-2.13253	-2.13254	0.675069	0.675658	1.86316	1.8619	-0.129524	-0.129442	1.95138	1.95156	1.55	1.2	7.092	0.747	2.16	Mo	-2.17947	-2.17948	0.69441	0.69603	1.82945	1.82547	-0.0200392	-0.0199209	1.92422
A15B1/Fe15Mo1/Fe2Mo1_fcc_Fe	A15B1	Fe15Mo1	Fe2Mo1_fcc_Fe	-502.845	-512.689	-1.5291	fcc_A	Fe	-2.11386	-1.40629	0.869503	0.448946	1.84295	1.94995	1.19361	0.178247	6.06913	3.72245	1.41	0.8	7.902	0.153	1.83	Fe	-2.13094	-1.41379	0.87201	0.44463	1.84285	1.94894	1.22472	0.192251	6.1259	3.69188	1.41	0.8	7.902	0.153	1.83	Mo	-2.44739	-2.33355	0.457081	0.543129	2.7064	2.74691	-0.00161437	0.27156	2.38241
A15B1/Fe15Mo1/Fe2Mo1_hcp_Fe	A15B1	Fe15Mo1	Fe2Mo1_hcp_Fe	-502.845	-512.792	-1.63243	hcp_A	Fe	-2.05771	-1.39325	0.840434	0.47989	1.86025	1.93959	1.14527	0.235321	5.68879	3.86416	1.41	0.8	7.902	0.153	1.83	Fe	-2.13094	-1.41379	0.87201	0.44463	1.84285	1.94894	1.22472	0.192251	6.1259	3.69188	1.41	0.8	7.902	0.153	1.83	Mo	-2.44739	-2.33355	0.457081	0.543129	2.7064	2.74691	-0.00161437	0.27156	2.38241
A15B1/Fe15Mo1/Fe3_hcp_Fe	A15B1	Fe15Mo1	Fe3_hcp_Fe	-502.845	-512.811	-1.65174	hcp_A	Fe	-2.05771	-1.39325	0.840434	0.47989	1.86025	1.93959	1.14527	0.235321	5.68879	3.86416	1.41	0.8	7.902	0.153	1.83	Fe	-2.05458	-1.48774	0.843353	0.481729	1.8879	1.99565	1.04938	0.24506	5.68276	3.68542	1.41	0.8	7.902	0.153	1.83	Fe	-2.04941	-1.44378	0.849008	0.474647	1.84283	1.95631	1.09172	0.243956	5.97956
A15B1/Fe1Mo15/Fe1Mo2_hcp_Fe	A15B1	Fe1Mo15	Fe1Mo2_hcp_Fe	-649.047	-658.954	-1.59255	hcp_B	Fe	-2.43683	-1.41932	0.92453	0.471759	1.27716	1.40062	0.689776	-0.787543	3.40421	3.07961	1.41	0.8	7.902	0.153	1.83	Mo	-2.14913	-2.22317	0.69185	0.686152	1.79428	1.78695	-0.219789	-0.0483769	1.96989	1.9592	1.55	1.2	7.092	0.747	2.16	Mo	-2.14915	-2.22318	0.691844	0.686155	1.7943	1.78696	-0.219824	-0.0484002	1.96994
A15B1/Fe1Mo15/Mo3_hcp_Fe	A15B1	Fe1Mo15	Mo3_hcp_Fe	-649.047	-659.131	-1.76955	hcp_B	Mo	-2.14913	-2.22317	0.69185	0.686152	1.79428	1.78695	-0.219789	-0.0483769	1.96989	1.9592	1.55	1.2	7.092	0.747	2.16	Mo	-2.14915	-2.22318	0.691844	0.686155	1.7943	1.78696	-0.219824	-0.0484002	1.96994	1.95926	1.55	1.2	7.092	0.747	2.16	Mo	-2.33051	-2.35142	0.731028	0.712133	1.8141	1.83691	0.0376741	0.055694	1.94472
A15B1/Fe1Mo15/Mo3_hcp_Mo	A15B1	Fe1Mo15	Mo3_hcp_Mo	-649.047	-658.913	-1.55146	hcp_A	Mo	-2.32024	-2.30707	0.699504	0.699056	1.82228	1.83641	-0.0256899	-0.0188914	1.90025	1.90685	1.55	1.2	7.092	0.747	2.16	Mo	-2.32025	-2.30707	0.699508	0.699056	1.82228	1.8364	-0.0256826	-0.0188752	1.90025	1.90682	1.55	1.2	7.092	0.747	2.16	Mo	-2.27709	-2.30106	0.707787	0.689149	1.82623	1.84734	-0.0320546	-0.0476906	1.91312
A15B1/Ir15Mo1/Ir2Mo1_fcc_Ir	A15B1	Ir15Mo1	Ir2Mo1_fcc_Ir	-549.253	-557.932	-0.364786	fcc_A	Ir	-2.94778	-2.94779	0.771403	0.77222	2.43823	2.43143	0.121154	0.112664	2.55905	2.54573	1.5	1.08	8.967	1.564	2.2	Ir	-3.00792	-3.00793	0.770344	0.770082	2.44067	2.4443	0.126201	0.132516	2.53381	2.54772	1.5	1.08	8.967	1.564	2.2	Mo	-2.74276	-2.74372	0.487409	0.486095	2.62259	2.62749	-0.550272	-0.545198	2.56833
A15B1/Ir15Mo1/Ir2Mo1_hcp_Ir	A15B1	Ir15Mo1	Ir2Mo1_hcp_Ir	-549.253	-558.162	-0.594789	hcp_A	Ir	-3.00695	-3.00697	0.772283	0.772612	2.44977	2.44782	0.204782	0.203481	2.50961	2.50876	1.5	1.08	8.967	1.564	2.2	Ir	-2.94778	-2.94779	0.771403	0.77222	2.43823	2.43143	0.121154	0.112664	2.55905	2.54573	1.5	1.08	8.967	1.564	2.2	Mo	-2.74276	-2.74372	0.487409	0.486095	2.62259	2.62749	-0.550272	-0.545198	2.56833
A15B1/Ir15Mo1/Ir3_fcc_Ir	A15B1	Ir15Mo1	Ir3_fcc_Ir	-549.253	-557.543	0.0241717	fcc_A	Ir	-3.00694	-3.00697	0.772285	0.772608	2.44975	2.44784	0.204775	0.203497	2.50949	2.5087	1.5	1.08	8.967	1.564	2.2	Ir	-2.9744	-2.97439	0.771982	0.771969	2.42536	2.42631	0.149285	0.151865	2.49488	2.50247	1.5	1.08	8.967	1.564	2.2	Ir	-2.81463	-2.81443	0.772496	0.772148	2.3723	2.37441	0.0151147	0.0185547	2.58891
A15B1/Ir15Mo1/Ir3_fcc_Mo	A15B1	Ir15Mo1	Ir3_fcc_Mo	-549.253	-557.517	0.050438	fcc_B	Ir	-2.89031	-2.89029	0.771445	0.771735	2.41335	2.4114	0.0564535	0.0545866	2.55385	2.55298	1.5	1.08	8.967	1.564	2.2	Ir	-2.89033	-2.89028	0.771452	0.771741	2.41331	2.41139	0.0564404	0.0546329	2.55378	2.55304	1.5	1.08	8.967	1.564	2.2	Ir	-2.9744	-2.97439	0.771982	0.771969	2.42536	2.42631	0.149285	0.151865	2.49488
A15B1/Ir15Mo1/Ir3_hcp_Ir	A15B1	Ir15Mo1	Ir3_hcp_Ir	-549.253	-557.77	-0.202585	hcp_A	Ir	-2.89031	-2.89029	0.771445	0.771735	2.41335	2.4114	0.0564535	0.0545866	2.55385	2.55298	1.5	1.08	8.967	1.564	2.2	Ir	-2.9744	-2.97439	0.771982	0.771969	2.42536	2.42631	0.149285	0.151865	2.49488	2.50247	1.5	1.08	8.967	1.564	2.2	Ir	-2.81463	-2.81443	0.772496	0.772148	2.3723	2.37441	0.0151147	0.0185547	2.58891
A15B1/Ir1Mo15/Ir1Mo2_hcp_Ir	A15B1	Ir1Mo15	Ir1Mo2_hcp_Ir	-652.255	-662.014	-1.44392	hcp_B	Ir	-2.94693	-2.94705	0.838099	0.838142	1.94307	1.94279	0.350691	0.350631	2.13402	2.13373	1.5	1.08	8.967	1.564	2.2	Mo	-2.31863	-2.31925	0.662672	0.660088	1.94421	1.94885	-0.299541	-0.300518	2.07993	2.07816	1.55	1.2	7.092	0.747	2.16	Mo	-2.31864	-2.31926	0.662673	0.660092	1.94423	1.94886	-0.299552	-0.300519	2.07994
A15B1/Ir1Mo15/Ir1Mo2_hcp_Mo	A15B1	Ir1Mo15	Ir1Mo2_hcp_Mo	-652.255	-661.83	-1.26082	hcp_A	Ir	-2.94693	-2.94705	0.838099	0.838142	1.94307	1.94279	0.350691	0.350631	2.13402	2.13373	1.5	1.08	8.967	1.564	2.2	Mo	-2.33613	-2.33615	0.663102	0.661715	1.90079	1.90351	-0.182021	-0.182929	1.94174	1.94075	1.55	1.2	7.092	0.747	2.16	Mo	-2.33613	-2.33613	0.663104	0.661713	1.90078	1.9035	-0.182013	-0.182917	1.94169
A15B1/Ir1Mo15/Mo3_hcp_Ir	A15B1	Ir1Mo15	Mo3_hcp_Ir	-652.255	-662.461	-1.89111	hcp_B	Mo	-2.35799	-2.35789	0.702729	0.703424	1.895	1.89316	-0.0480673	-0.0481597	1.98391	1.98451	1.55	1.2	7.092	0.747	2.16	Mo	-2.31863	-2.31925	0.662672	0.660088	1.94421	1.94885	-0.299541	-0.300518	2.07993	2.07816	1.55	1.2	7.092	0.747	2.16	Mo	-2.31864	-2.31926	0.662673	0.660092	1.94423	1.94886	-0.299552	-0.300519	2.07994
A15B1/Ir1Mo15/Mo3_hcp_Mo	A15B1	Ir1Mo15	Mo3_hcp_Mo	-652.255	-662.33	-1.76012	hcp_A	Mo	-2.30021	-2.30029	0.686544	0.686487	1.85166	1.85221	-0.0404782	-0.0399422	1.89413	1.89459	1.55	1.2	7.092	0.747	2.16	Mo	-2.31864	-2.31926	0.662673	0.660092	1.94423	1.94886	-0.299552	-0.300519	2.07994	2.0782	1.55	1.2	7.092	0.747	2.16	Mo	-2.30365	-2.30363	0.697837	0.696993	1.87021	1.87176	-0.0730232	-0.0739712	1.97575
A15B1/Ni15Mo1/Mo1Ni2_fcc_Ni	A15B1	Ni15Mo1	Mo1Ni2_fcc_Ni	-350.687	-359.746	-0.74466	fcc_A	Mo	-2.72054	-2.69295	0.460378	0.503832	2.66378	2.67853	0.217084	0.303816	2.71203	2.67901	1.55	1.2	7.092	0.747	2.16	Ni	-1.79453	-1.53332	0.909675	0.810257	1.61785	1.63549	1.621	1.27792	9.00023	7.53354	1.38	0.71	7.64	1.16	1.91	Ni	-1.77321	-1.55506	0.903045	0.819922	1.61912	1.63525	1.55814	1.27535	8.72846
A15B1/Ni15Mo1/Mo1Ni2_hcp_Ni	A15B1	Ni15Mo1	Mo1Ni2_hcp_Ni	-350.687	-359.884	-0.882628	hcp_A	Mo	-2.72054	-2.69295	0.460378	0.503832	2.66378	2.67853	0.217084	0.303816	2.71203	2.67901	1.55	1.2	7.092	0.747	2.16	Ni	-1.79453	-1.53332	0.909675	0.810257	1.61785	1.63549	1.621	1.27792	9.00023	7.53354	1.38	0.71	7.64	1.16	1.91	Ni	-1.79453	-1.53332	0.909675	0.810257	1.61785	1.63549	1.621	1.27792	9.00023
A15B1/Ni15Mo1/Ni3_fcc_Mo	A15B1	Ni15Mo1	Ni3_fcc_Mo	-350.687	-359.303	-0.301608	fcc_B	Ni	-1.77932	-1.41241	0.925563	0.7944	1.58204	1.58672	1.86904	1.38712	10.4851	8.38695	1.38	0.71	7.64	1.16	1.91	Ni	-1.68634	-1.53332	0.892084	0.833435	1.6089	1.61952	1.56436	1.3655	8.97387	8.10352	1.38	0.71	7.64	1.16	1.91	Ni	-1.77932	-1.41241	0.925563	0.7944	1.58204	1.58672	1.86904	1.38712	10.4851
A15B1/Ni15Mo1/Ni3_fcc_Ni	A15B1	Ni15Mo1	Ni3_fcc_Ni	-350.687	-359.275	-0.274101	fcc_A	Ni	-1.85181	-1.44474	0.932267	0.784731	1.59522	1.60785	1.91839	1.39246	10.6235	8.24628	1.38	0.71	7.64	1.16	1.91	Ni	-1.79453	-1.53332	0.909675	0.810257	1.61785	1.63549	1.621	1.27792	9.00023	7.53354	1.38	0.71	7.64	1.16	1.91	Ni	-1.79453	-1.53332	0.909675	0.810257	1.61785	1.63549	1.621	1.27792	9.00023
A15B1/Ni15Mo1/Ni3_hcp_Mo	A15B1	Ni15Mo1	Ni3_hcp_Mo	-350.687	-358.946	0.0552388	hcp_B	Ni	-1.7451	-1.69686	0.874451	0.851763	1.63824	1.64773	1.34623	1.27905	7.73962	7.38122	1.38	0.71	7.64	1.16	1.91	Ni	-1.68634	-1.53332	0.892084	0.833435	1.6089	1.61952	1.56436	1.3655	8.97387	8.10352	1.38	0.71	7.64	1.16	1.91	Ni	-1.7451	-1.69686	0.874451	0.851763	1.63824	1.64773	1.34623	1.27905	7.73962
A15B1/Ni15Mo1/Ni3_hcp_Ni	A15B1	Ni15Mo1	Ni3_hcp_Ni	-350.687	-359.2	-0.198614	hcp_A	Ni	-1.81525	-1.44336	0.927701	0.793239	1.58452	1.59465	1.83526	1.35208	10.2984	8.13752	1.38	0.71	7.64	1.16	1.91	Ni	-1.7451	-1.69686	0.874451	0.851763	1.63824	1.64773	1.34623	1.27905	7.73962	7.38122	1.38	0.71	7.64	1.16	1.91	Ni	-1.67131	-1.31885	0.922287	0.799258	1.60036	1.61432	1.83324	1.41201	10.2415
A15B1/Ni1Mo15/Mo3_fcc_Mo	A15B1	Ni1Mo15	Mo3_fcc_Mo	-626.571	-636.331	-1.44506	fcc_A	Mo	-2.13224	-2.1321	0.681503	0.682519	1.82396	1.8219	-0.0252603	-0.0241676	1.90917	1.91094	1.55	1.2	7.092	0.747	2.16	Mo	-2.13627	-2.13613	0.700971	0.700013	1.78562	1.78819	-0.0302314	-0.0296356	1.93347	1.93351	1.55	1.2	7.092	0.747	2.16	Mo	-2.13627	-2.13613	0.700971	0.700013	1.78562	1.78819	-0.0302314	-0.0296356	1.93347
A15B1/Ni1Mo15/Mo3_fcc_Ni	A15B1	Ni1Mo15	Mo3_fcc_Ni	-626.571	-636.771	-1.88541	fcc_B	Mo	-2.21956	-2.21946	0.665193	0.663604	1.87433	1.87795	-0.107369	-0.107716	1.82423	1.82415	1.55	1.2	7.092	0.747	2.16	Mo	-2.2066	-2.20644	0.693508	0.690686	1.84985	1.85625	-0.0283402	-0.0297871	1.90182	1.89848	1.55	1.2	7.092	0.747	2.16	Mo	-2.2066	-2.20644	0.693508	0.690686	1.84985	1.85625	-0.0283402	-0.0297871	1.90182
A15B1/Os15Mo1/Mo1Os2_fcc_Os	A15B1	Os15Mo1	Mo1Os2_fcc_Os	-675.371	-684.506	-0.820621	fcc_A	Mo	-2.61501	-2.61497	0.575176	0.575623	2.41512	2.4137	-0.501317	-0.50175	2.42238	2.42288	1.55	1.2	7.092	0.747	2.16	Os	-2.99759	-2.99769	0.727613	0.728684	2.44757	2.44343	-0.115901	-0.117551	2.1688	2.16926	1.49	1.13	8.438	1.07766	2.2	Os	-3.02551	-3.02561	0.728317	0.727901	2.45279	2.45373	-0.0998335	-0.100435	2.16157
A15B1/Os15Mo1/Mo1Os2_hcp_Os	A15B1	Os15Mo1	Mo1Os2_hcp_Os	-675.371	-685.147	-1.46183	hcp_A	Mo	-2.61501	-2.61497	0.575176	0.575623	2.41512	2.4137	-0.501317	-0.50175	2.42238	2.42288	1.55	1.2	7.092	0.747	2.16	Os	-2.93357	-2.93364	0.736222	0.737595	2.39023	2.38542	-0.0503811	-0.0514269	2.18505	2.18724	1.49	1.13	8.438	1.07766	2.2	Os	-3.02551	-3.02561	0.728317	0.727901	2.45279	2.45373	-0.0998335	-0.100435	2.16157
A15B1/Os15Mo1/Os3_fcc_Os	A15B1	Os15Mo1	Os3_fcc_Os	-675.371	-684.24	-0.554323	fcc_A	Os	-3.01483	-3.01494	0.726009	0.726941	2.46066	2.45726	-0.140264	-0.141631	2.15971	2.15968	1.49	1.13	8.438	1.07766	2.2	Os	-3.11833	-3.1184	0.720728	0.720342	2.49725	2.49806	-0.106397	-0.107314	2.09164	2.08953	1.49	1.13	8.438	1.07766	2.2	Os	-3.04083	-3.04092	0.726454	0.726234	2.47815	2.47939	-0.124236	-0.123593	2.14844
A15B1/Os15Mo1/Os3_hcp_Os	A15B1	Os15Mo1	Os3_hcp_Os	-675.371	-685.036	-1.35052	hcp_A	Os	-3.06357	-3.06367	0.725315	0.725093	2.47997	2.48079	-0.117687	-0.11766	2.14847	2.14767	1.49	1.13	8.438	1.07766	2.2	Os	-2.99759	-2.99769	0.727613	0.728684	2.44757	2.44343	-0.115901	-0.117551	2.1688	2.16926	1.49	1.13	8.438	1.07766	2.2	Os	-3.02551	-3.02561	0.728317	0.727901	2.45279	2.45373	-0.0998335	-0.100435	2.16157
A15B1/Os1Mo15/Mo2Os1_hcp_Os	A15B1	Os1Mo15	Mo2Os1_hcp_Os	-660.113	-670.095	-1.66739	hcp_B	Mo	-2.37602	-2.37638	0.665209	0.667014	1.92594	1.92284	-0.252817	-0.251468	2.0123	2.01338	1.55	1.2	7.092	0.747	2.16	Mo	-2.376	-2.37637	0.665212	0.667015	1.92593	1.92283	-0.252799	-0.251442	2.01228	2.01332	1.55	1.2	7.092	0.747	2.16	Os	-2.84312	-2.84323	0.78512	0.783571	1.99389	1.99905	0.238435	0.238591	1.9188
A15B1/Os1Mo15/Mo3_hcp_Mo	A15B1	Os1Mo15	Mo3_hcp_Mo	-660.113	-670.216	-1.788	hcp_A	Mo	-2.35993	-2.35999	0.707687	0.708319	1.87063	1.8698	-0.0749498	-0.0736504	1.99624	1.99798	1.55	1.2	7.092	0.747	2.16	Mo	-2.37602	-2.37638	0.665209	0.667014	1.92594	1.92284	-0.252817	-0.251468	2.0123	2.01338	1.55	1.2	7.092	0.747	2.16	Mo	-2.30866	-2.30868	0.700449	0.700232	1.82893	1.82986	-0.0481944	-0.0475384	1.94381
A15B1/Os1Mo15/Mo3_hcp_Os	A15B1	Os1Mo15	Mo3_hcp_Os	-660.113	-670.216	-1.78828	hcp_B	Mo	-2.35993	-2.35999	0.707687	0.708319	1.87063	1.8698	-0.0749498	-0.0736504	1.99624	1.99798	1.55	1.2	7.092	0.747	2.16	Mo	-2.37602	-2.37638	0.665209	0.667014	1.92594	1.92284	-0.252817	-0.251468	2.0123	2.01338	1.55	1.2	7.092	0.747	2.16	Mo	-2.376	-2.37637	0.665212	0.667015	1.92593	1.92283	-0.252799	-0.251442	2.01228
A15B1/Pd15Mo1/Mo1Pd2_fcc_Pd	A15B1	Pd15Mo1	Mo1Pd2_fcc_Pd	-341.503	-350.226	-0.408983	fcc_A	Mo	-2.85007	-2.84984	0.450047	0.450576	2.61618	2.61029	0.118886	0.109772	2.85647	2.83728	1.55	1.2	7.092	0.747	2.16	Pd	-2.10065	-2.1001	0.889456	0.889521	1.89033	1.88253	1.44645	1.42766	7.15848	7.08614	1.52	0.94	8.34	0.56	2.2	Pd	-2.10696	-2.10643	0.890035	0.890188	1.87675	1.86761	1.47041	1.44844	7.33813
A15B1/Pd15Mo1/Mo1Pd2_hcp_Pd	A15B1	Pd15Mo1	Mo1Pd2_hcp_Pd	-341.503	-350.38	-0.562872	hcp_A	Mo	-2.85007	-2.84984	0.450047	0.450576	2.61618	2.61029	0.118886	0.109772	2.85647	2.83728	1.55	1.2	7.092	0.747	2.16	Pd	-2.10065	-2.1001	0.889456	0.889521	1.89033	1.88253	1.44645	1.42766	7.15848	7.08614	1.52	0.94	8.34	0.56	2.2	Pd	-2.10066	-2.10012	0.889457	0.889518	1.89026	1.88254	1.4462	1.42753	7.15791
A15B1/Pd15Mo1/Pd3_fcc_Pd	A15B1	Pd15Mo1	Pd3_fcc_Pd	-341.503	-349.493	0.324703	fcc_A	Pd	-1.81906	-1.81863	0.891802	0.892094	1.79088	1.77809	1.52827	1.4969	8.02505	7.91387	1.52	0.94	8.34	0.56	2.2	Pd	-1.7828	-1.78218	0.891995	0.892169	1.79167	1.77913	1.52326	1.492	7.9748	7.86303	1.52	0.94	8.34	0.56	2.2	Pd	-1.82011	-1.81964	0.893183	0.893529	1.82037	1.80775	1.53818	1.5087	8.06761
A15B1/Pd15Mo1/Pd3_hcp_Mo	A15B1	Pd15Mo1	Pd3_hcp_Mo	-341.503	-348.892	0.924867	hcp_B	Pd	-2.33329	-2.33294	0.886979	0.887157	1.95501	1.94665	1.45756	1.43902	6.95872	6.88553	1.52	0.94	8.34	0.56	2.2	Pd	-2.23165	-2.23121	0.887967	0.888188	1.91332	1.9031	1.50791	1.48508	7.35384	7.26697	1.52	0.94	8.34	0.56	2.2	Pd	-2.33329	-2.33293	0.886976	0.887159	1.95506	1.94656	1.45762	1.4389	6.95869
A15B1/Pd15Mo1/Pd3_hcp_Pd	A15B1	Pd15Mo1	Pd3_hcp_Pd	-341.503	-349.265	0.552289	hcp_A	Pd	-1.7828	-1.78218	0.891995	0.892169	1.79167	1.77913	1.52326	1.492	7.9748	7.86303	1.52	0.94	8.34	0.56	2.2	Pd	-2.10066	-2.10012	0.889457	0.889518	1.89026	1.88254	1.4462	1.42753	7.15791	7.0856	1.52	0.94	8.34	0.56	2.2	Pd	-1.82011	-1.81964	0.893183	0.893529	1.82037	1.80775	1.53818	1.5087	8.06761
A15B1/Pd1Mo15/Mo2Pd1_fcc_Mo	A15B1	Pd1Mo15	Mo2Pd1_fcc_Mo	-625.278	-635.306	-1.71283	fcc_A	Mo	-2.24406	-2.24404	0.687885	0.688814	1.83309	1.83115	0.0387079	0.0398679	1.82204	1.82367	1.55	1.2	7.092	0.747	2.16	Mo	-2.10793	-2.10786	0.707632	0.709228	1.78847	1.78475	-0.0695902	-0.0695756	1.99576	1.99742	1.55	1.2	7.092	0.747	2.16	Mo	-2.10793	-2.10786	0.707632	0.709228	1.78847	1.78475	-0.0695902	-0.0695756	1.99576
A15B1/Pd1Mo15/Mo2Pd1_hcp_Mo	A15B1	Pd1Mo15	Mo2Pd1_hcp_Mo	-625.278	-636.169	-2.5765	hcp_A	Mo	-2.07085	-2.07076	0.693088	0.695071	1.84828	1.84354	-0.22527	-0.226614	2.13626	2.13777	1.55	1.2	7.092	0.747	2.16	Mo	-2.1598	-2.15977	0.699557	0.699987	1.80116	1.80021	-0.0171527	-0.016731	1.92192	1.92275	1.55	1.2	7.092	0.747	2.16	Mo	-2.29033	-2.29028	0.699316	0.699575	1.91204	1.9115	-0.00304271	-0.00266861	1.85079
A15B1/Pd1Mo15/Mo3_fcc_Mo	A15B1	Pd1Mo15	Mo3_fcc_Mo	-625.278	-637.414	-3.82099	fcc_A	Mo	-2.24406	-2.24404	0.687885	0.688814	1.83309	1.83115	0.0387079	0.0398679	1.82204	1.82367	1.55	1.2	7.092	0.747	2.16	Mo	-2.22501	-2.22491	0.692395	0.691081	1.84733	1.85074	-0.0288783	-0.0288247	1.8617	1.86119	1.55	1.2	7.092	0.747	2.16	Mo	-2.10793	-2.10786	0.707632	0.709228	1.78847	1.78475	-0.0695902	-0.0695756	1.99576
A15B1/Pt15Mo1/Mo1Pt2_fcc_Pt	A15B1	Pt15Mo1	Mo1Pt2_fcc_Pt	-395.14	-403.599	-0.143762	fcc_A	Mo	-2.93161	-2.93121	0.453637	0.454157	2.78986	2.78549	-0.19501	-0.199936	2.73595	2.73128	1.55	1.2	7.092	0.747	2.16	Pt	-2.63124	-2.63105	0.859204	0.859243	2.25306	2.25055	0.78864	0.784373	4.43858	4.42953	1.53	1.04	9	2.13	2.28	Pt	-2.58828	-2.58808	0.859206	0.859249	2.251	2.24811	0.762972	0.757735	4.33372
A15B1/Pt15Mo1/Mo1Pt2_hcp_Pt	A15B1	Pt15Mo1	Mo1Pt2_hcp_Pt	-395.14	-403.572	-0.117109	hcp_A	Mo	-2.93161	-2.93121	0.453637	0.454157	2.78986	2.78549	-0.19501	-0.199936	2.73595	2.73128	1.55	1.2	7.092	0.747	2.16	Pt	-2.85537	-2.85524	0.857144	0.85748	2.31427	2.307	0.838679	0.827322	4.30825	4.27884	1.53	1.04	9	2.13	2.28	Pt	-2.63124	-2.63105	0.859204	0.859243	2.25306	2.25055	0.78864	0.784373	4.43858
A15B1/Pt15Mo1/Pt3_fcc_Pt	A15B1	Pt15Mo1	Pt3_fcc_Pt	-395.14	-403.075	0.380213	fcc_A	Pt	-2.45816	-2.45807	0.859461	0.859761	2.21034	2.20416	0.761208	0.75025	4.57521	4.54987	1.53	1.04	9	2.13	2.28	Pt	-2.42544	-2.42524	0.86214	0.862274	2.22041	2.21673	0.762022	0.755666	4.67187	4.65968	1.53	1.04	9	2.13	2.28	Pt	-2.52004	-2.51991	0.859388	0.859741	2.21811	2.21118	0.782554	0.770554	4.62336
A15B1/Pt15Mo1/Pt3_hcp_Mo	A15B1	Pt15Mo1	Pt3_hcp_Mo	-395.14	-402.54	0.915352	hcp_B	Pt	-2.85537	-2.85524	0.857144	0.85748	2.31427	2.307	0.838679	0.827322	4.30825	4.27884	1.53	1.04	9	2.13	2.28	Pt	-2.85539	-2.85526	0.857148	0.857481	2.3142	2.30697	0.838614	0.827287	4.30805	4.27872	1.53	1.04	9	2.13	2.28	Pt	-2.77141	-2.77125	0.856887	0.85716	2.283	2.27661	0.84495	0.835168	4.51113
A15B1/Pt15Mo1/Pt3_hcp_Pt	A15B1	Pt15Mo1	Pt3_hcp_Pt	-395.14	-402.763	0.691472	hcp_A	Pt	-2.54489	-2.54474	0.858901	0.859028	2.22342	2.21991	0.781901	0.776199	4.63264	4.62225	1.53	1.04	9	2.13	2.28	Pt	-2.77141	-2.77125	0.856887	0.85716	2.283	2.27661	0.84495	0.835168	4.51113	4.48979	1.53	1.04	9	2.13	2.28	Pt	-2.42545	-2.42525	0.862145	0.862271	2.22043	2.21681	0.762057	0.755757	4.67195
A15B1/Pt1Mo15/Mo2Pt1_hcp_Mo	A15B1	Pt1Mo15	Mo2Pt1_hcp_Mo	-631.363	-639.961	-0.283808	hcp_A	Mo	-2.14892	-2.1489	0.70302	0.702184	1.81712	1.81879	-0.0806413	-0.0811713	2.00178	2.0003	1.55	1.2	7.092	0.747	2.16	Mo	-2.14892	-2.1489	0.70302	0.702184	1.81712	1.81879	-0.0806413	-0.0811713	2.00178	2.0003	1.55	1.2	7.092	0.747	2.16	Pt	-3.24904	-3.24899	0.918723	0.918718	1.68684	1.68719	0.987443	0.988361	3.12813
A15B1/Pt1Mo15/Mo3_fcc_Mo	A15B1	Pt1Mo15	Mo3_fcc_Mo	-631.363	-642.911	-3.23386	fcc_A	Mo	-2.18499	-2.18491	0.695558	0.698058	1.85776	1.85117	0.0132378	0.0135696	1.92063	1.92334	1.55	1.2	7.092	0.747	2.16	Mo	-2.02004	-2.01998	0.673484	0.672893	1.8335	1.83374	-0.363997	-0.365655	2.348	2.34675	1.55	1.2	7.092	0.747	2.16	Mo	-2.21142	-2.21139	0.703432	0.704329	1.84776	1.8454	0.000986212	0.00107279	1.90795
A15B1/Pt1Mo15/Mo3_hcp_Mo	A15B1	Pt1Mo15	Mo3_hcp_Mo	-631.363	-642.655	-2.97809	hcp_A	Mo	-2.08041	-2.08033	0.698192	0.698169	1.79592	1.7959	-0.0393738	-0.0392086	1.96047	1.96074	1.55	1.2	7.092	0.747	2.16	Mo	-2.02796	-2.02794	0.681503	0.682542	1.78969	1.78786	-0.131847	-0.13106	2.09119	2.09281	1.55	1.2	7.092	0.747	2.16	Mo	-2.14338	-2.14332	0.682588	0.68297	1.88289	1.88276	-0.20845	-0.207158	2.04789
A15B1/Re15Mo1/Mo1Re2_fcc_Re	A15B1	Re15Mo1	Mo1Re2_fcc_Re	-749.541	-759.2	-1.34448	fcc_A	Mo	-2.08598	-2.08596	0.641298	0.638483	2.1624	2.1717	-0.379605	-0.373923	2.49413	2.48867	1.55	1.2	7.092	0.747	2.16	Re	-2.43164	-2.43165	0.710632	0.708511	2.26781	2.27307	-0.146026	-0.146718	2.25246	2.24704	1.52	1.2	7.834	0.06	1.6	Re	-2.43324	-2.43324	0.709504	0.707701	2.27491	2.282	-0.143783	-0.140436	2.24439
A15B1/Re15Mo1/Mo1Re2_hcp_Re	A15B1	Re15Mo1	Mo1Re2_hcp_Re	-749.541	-759.548	-1.69197	hcp_A	Mo	-2.08598	-2.08596	0.641298	0.638483	2.1624	2.1717	-0.379605	-0.373923	2.49413	2.48867	1.55	1.2	7.092	0.747	2.16	Re	-2.43164	-2.43165	0.710632	0.708511	2.26781	2.27307	-0.146026	-0.146718	2.25246	2.24704	1.52	1.2	7.834	0.06	1.6	Re	-2.43164	-2.43165	0.710632	0.708511	2.26781	2.27307	-0.146026	-0.146718	2.25246
A15B1/Re15Mo1/Re3_fcc_Mo	A15B1	Re15Mo1	Re3_fcc_Mo	-749.541	-759.074	-1.21853	fcc_B	Re	-2.44339	-2.44339	0.71218	0.71425	2.28949	2.28103	-0.162306	-0.167573	2.2542	2.25421	1.52	1.2	7.834	0.06	1.6	Re	-2.37354	-2.37353	0.710782	0.711846	2.24543	2.2417	-0.143739	-0.145621	2.26214	2.26238	1.52	1.2	7.834	0.06	1.6	Re	-2.44339	-2.44339	0.71218	0.71425	2.28949	2.28103	-0.162306	-0.167573	2.2542
A15B1/Re15Mo1/Re3_fcc_Re	A15B1	Re15Mo1	Re3_fcc_Re	-749.541	-759.03	-1.17394	fcc_A	Re	-2.43164	-2.43165	0.710632	0.708511	2.26781	2.27307	-0.146026	-0.146718	2.25246	2.24704	1.52	1.2	7.834	0.06	1.6	Re	-2.45881	-2.45883	0.705456	0.708739	2.30582	2.2953	-0.161256	-0.164353	2.25396	2.25827	1.52	1.2	7.834	0.06	1.6	Re	-2.43164	-2.43165	0.710632	0.708511	2.26781	2.27307	-0.146026	-0.146718	2.25246
A15B1/Re15Mo1/Re3_hcp_Mo	A15B1	Re15Mo1	Re3_hcp_Mo	-749.541	-759.478	-1.62264	hcp_B	Re	-2.36671	-2.36669	0.709091	0.708821	2.22658	2.22782	-0.120073	-0.119102	2.24824	2.24858	1.52	1.2	7.834	0.06	1.6	Re	-2.36671	-2.36669	0.709091	0.708821	2.22658	2.22782	-0.120073	-0.119102	2.24824	2.24858	1.52	1.2	7.834	0.06	1.6	Re	-2.37354	-2.37353	0.710782	0.711846	2.24543	2.2417	-0.143739	-0.145621	2.26214
A15B1/Re15Mo1/Re3_hcp_Re	A15B1	Re15Mo1	Re3_hcp_Re	-749.541	-759.367	-1.51142	hcp_A	Re	-2.46143	-2.46145	0.708899	0.710538	2.29873	2.29274	-0.163801	-0.166577	2.25052	2.25167	1.52	1.2	7.834	0.06	1.6	Re	-2.36671	-2.36669	0.709091	0.708821	2.22658	2.22782	-0.120073	-0.119102	2.24824	2.24858	1.52	1.2	7.834	0.06	1.6	Re	-2.48014	-2.48013	0.711148	0.711707	2.30503	2.30428	-0.142064	-0.140725	2.20398
A15B1/Re1Mo15/Mo2Re1_hcp_Mo	A15B1	Re1Mo15	Mo2Re1_hcp_Mo	-651.477	-661.633	-1.84196	hcp_A	Mo	-2.08648	-2.08654	0.707741	0.706989	1.76076	1.76116	-0.0948544	-0.0971981	1.99678	1.99429	1.55	1.2	7.092	0.747	2.16	Mo	-2.08648	-2.08654	0.707741	0.706989	1.76076	1.76116	-0.0948544	-0.0971981	1.99678	1.99429	1.55	1.2	7.092	0.747	2.16	Re	-2.43091	-2.43097	0.756227	0.757273	1.85359	1.84869	0.154138	0.151131	1.87682
A15B1/Re1Mo15/Mo3_hcp_Mo	A15B1	Re1Mo15	Mo3_hcp_Mo	-651.477	-661.794	-2.00279	hcp_A	Mo	-2.0647	-2.06473	0.699485	0.699939	1.75093	1.74986	-0.0760147	-0.0759976	1.96388	1.96441	1.55	1.2	7.092	0.747	2.16	Mo	-2.01547	-2.01551	0.703971	0.701112	1.72747	1.73243	-0.106946	-0.109201	2.02022	2.01548	1.55	1.2	7.092	0.747	2.16	Mo	-2.01547	-2.01551	0.703971	0.701112	1.72747	1.73243	-0.106946	-0.109201	2.02022
A15B1/Re1Mo15/Mo3_hcp_Re	A15B1	Re1Mo15	Mo3_hcp_Re	-651.477	-661.945	-2.15389	hcp_B	Mo	-2.09323	-2.09325	0.7061	0.705186	1.79191	1.79225	-0.16162	-0.164549	2.07968	2.07674	1.55	1.2	7.092	0.747	2.16	Mo	-2.09323	-2.09325	0.7061	0.705186	1.79191	1.79225	-0.16162	-0.164549	2.07968	2.07674	1.55	1.2	7.092	0.747	2.16	Mo	-2.19974	-2.19977	0.697073	0.695248	1.83592	1.84182	-0.110415	-0.107548	1.94701
A15B1/Rh15Mo1/Mo1Rh2_fcc_Rh	A15B1	Rh15Mo1	Mo1Rh2_fcc_Rh	-457.108	-465.865	-0.442461	fcc_A	Mo	-2.69428	-2.69463	0.48308	0.482731	2.47845	2.4775	-0.343525	-0.345706	2.26492	2.2654	1.55	1.2	7.092	0.747	2.16	Rh	-2.52294	-2.52306	0.799938	0.800136	2.0395	2.03877	0.42161	0.420738	3.01155	3.00968	1.49	0.99	7.459	1.143	2.28	Rh	-2.52294	-2.52307	0.799944	0.800143	2.03947	2.03875	0.421546	0.420724	3.01142
A15B1/Rh15Mo1/Mo1Rh2_hcp_Rh	A15B1	Rh15Mo1	Mo1Rh2_hcp_Rh	-457.108	-466.162	-0.739635	hcp_A	Mo	-2.69428	-2.69463	0.48308	0.482731	2.47845	2.4775	-0.343525	-0.345706	2.26492	2.2654	1.55	1.2	7.092	0.747	2.16	Rh	-2.46106	-2.46173	0.797536	0.798345	1.99326	1.99475	0.365853	0.372213	3.05747	3.07373	1.49	0.99	7.459	1.143	2.28	Rh	-2.46105	-2.46174	0.797532	0.798346	1.99328	1.99476	0.365899	0.372238	3.05756
A15B1/Rh15Mo1/Rh3_fcc_Rh	A15B1	Rh15Mo1	Rh3_fcc_Rh	-457.108	-465.816	-0.393481	fcc_A	Rh	-2.33256	-2.33248	0.798234	0.79839	1.9351	1.9337	0.287287	0.283437	3.08492	3.07455	1.49	0.99	7.459	1.143	2.28	Rh	-2.36955	-2.36916	0.797148	0.796843	1.93924	1.94146	0.298272	0.302557	3.0685	3.08097	1.49	0.99	7.459	1.143	2.28	Rh	-2.18843	-2.18847	0.800696	0.801021	1.8914	1.89089	0.228608	0.228	3.21665
A15B1/Rh15Mo1/Rh3_hcp_Mo	A15B1	Rh15Mo1	Rh3_hcp_Mo	-457.108	-465.668	-0.245777	hcp_B	Rh	-2.52294	-2.52306	0.799938	0.800136	2.0395	2.03877	0.42161	0.420738	3.01155	3.00968	1.49	0.99	7.459	1.143	2.28	Rh	-2.52294	-2.52307	0.799944	0.800143	2.03947	2.03875	0.421546	0.420724	3.01142	3.00976	1.49	0.99	7.459	1.143	2.28	Rh	-2.4567	-2.45655	0.799208	0.799141	1.98856	1.9895	0.380487	0.38228	3.03875
A15B1/Rh15Mo1/Rh3_hcp_Rh	A15B1	Rh15Mo1	Rh3_hcp_Rh	-457.108	-465.888	-0.464929	hcp_A	Rh	-2.4567	-2.45655	0.799208	0.799141	1.98856	1.9895	0.380487	0.38228	3.03875	3.045	1.49	0.99	7.459	1.143	2.28	Rh	-2.31032	-2.31077	0.799195	0.799883	1.92435	1.92425	0.279596	0.281441	3.10871	3.11373	1.49	0.99	7.459	1.143	2.28	Rh	-2.18841	-2.18847	0.800692	0.801022	1.89141	1.89086	0.228613	0.227881	3.21666
A15B1/Rh1Mo15/Mo3_hcp_Mo	A15B1	Rh1Mo15	Mo3_hcp_Mo	-637.076	-647.189	-1.79809	hcp_A	Mo	-2.37205	-2.37201	0.687856	0.688364	1.90652	1.90577	0.00623185	0.00722365	1.84978	1.85105	1.55	1.2	7.092	0.747	2.16	Mo	-2.27178	-2.27176	0.671881	0.669864	1.89801	1.90274	-0.0884179	-0.0892301	1.88881	1.88731	1.55	1.2	7.092	0.747	2.16	Mo	-2.2718	-2.27178	0.671884	0.669864	1.89803	1.90276	-0.0884714	-0.0893026	1.88895
A15B1/Ru15Mo1/Mo1Ru2_fcc_Ru	A15B1	Ru15Mo1	Mo1Ru2_fcc_Ru	-561.778	-570.929	-0.837009	fcc_A	Mo	-2.5329	-2.53269	0.583131	0.586807	2.23909	2.23347	-0.385599	-0.380625	2.01221	2.01217	1.55	1.2	7.092	0.747	2.16	Ru	-2.58789	-2.58791	0.74766	0.747114	2.04924	2.05125	-0.0667507	-0.0655658	2.05025	2.05123	1.48	1.05	7.361	1.046	2.2	Ru	-2.59985	-2.59991	0.746028	0.747943	2.05297	2.0464	-0.052037	-0.0545364	2.05254
A15B1/Ru15Mo1/Mo1Ru2_hcp_Ru	A15B1	Ru15Mo1	Mo1Ru2_hcp_Ru	-561.778	-571.537	-1.44499	hcp_A	Mo	-2.5329	-2.53269	0.583131	0.586807	2.23909	2.23347	-0.385599	-0.380625	2.01221	2.01217	1.55	1.2	7.092	0.747	2.16	Ru	-2.58789	-2.58791	0.74766	0.747114	2.04924	2.05125	-0.0667507	-0.0655658	2.05025	2.05123	1.48	1.05	7.361	1.046	2.2	Ru	-2.58789	-2.58791	0.74766	0.747114	2.04924	2.05125	-0.0667507	-0.0655658	2.05025
A15B1/Ru15Mo1/Ru3_fcc_Mo	A15B1	Ru15Mo1	Ru3_fcc_Mo	-561.778	-570.622	-0.529976	fcc_B	Ru	-2.59467	-2.59457	0.741432	0.740954	2.05559	2.05573	-0.084169	-0.0850042	2.04326	2.04306	1.48	1.05	7.361	1.046	2.2	Ru	-2.6126	-2.61245	0.749279	0.750042	2.0429	2.03926	-0.0199791	-0.0219053	2.06616	2.06665	1.48	1.05	7.361	1.046	2.2	Ru	-2.59467	-2.59457	0.741432	0.740954	2.05559	2.05573	-0.084169	-0.0850042	2.04326
A15B1/Ru15Mo1/Ru3_fcc_Ru	A15B1	Ru15Mo1	Ru3_fcc_Ru	-561.778	-570.713	-0.620531	fcc_A	Ru	-2.56236	-2.56256	0.739732	0.740842	2.04467	2.04261	-0.104639	-0.104035	2.04315	2.04441	1.48	1.05	7.361	1.046	2.2	Ru	-2.58789	-2.58791	0.74766	0.747114	2.04924	2.05125	-0.0667507	-0.0655658	2.05025	2.05123	1.48	1.05	7.361	1.046	2.2	Ru	-2.58789	-2.58791	0.74766	0.747114	2.04924	2.05125	-0.0667507	-0.0655658	2.05025
A15B1/Ru15Mo1/Ru3_hcp_Mo	A15B1	Ru15Mo1	Ru3_hcp_Mo	-561.778	-571.362	-1.26963	hcp_B	Ru	-2.56867	-2.56859	0.757716	0.75746	2.02065	2.02115	-0.0111025	-0.0109174	2.09551	2.09616	1.48	1.05	7.361	1.046	2.2	Ru	-2.56867	-2.56859	0.757716	0.75746	2.02065	2.02115	-0.0111025	-0.0109174	2.09551	2.09616	1.48	1.05	7.361	1.046	2.2	Ru	-2.6126	-2.61245	0.749279	0.750042	2.0429	2.03926	-0.0199791	-0.0219053	2.06616
A15B1/Ru15Mo1/Ru3_hcp_Ru	A15B1	Ru15Mo1	Ru3_hcp_Ru	-561.778	-571.447	-1.35423	hcp_A	Ru	-2.58058	-2.58039	0.738449	0.738826	2.04591	2.04338	-0.0890144	-0.0907426	2.0296	2.02957	1.48	1.05	7.361	1.046	2.2	Ru	-2.59467	-2.59457	0.741432	0.740954	2.05559	2.05573	-0.084169	-0.0850042	2.04326	2.04306	1.48	1.05	7.361	1.046	2.2	Ru	-2.59467	-2.59457	0.741432	0.740954	2.05559	2.05573	-0.084169	-0.0850042	2.04326
A15B1/Ru1Mo15/Mo2Ru1_hcp_Mo	A15B1	Ru1Mo15	Mo2Ru1_hcp_Mo	-647.44	-657.217	-1.46303	hcp_A	Mo	-2.27622	-2.27634	0.678749	0.67683	1.84411	1.848	-0.111187	-0.112502	1.89587	1.8939	1.55	1.2	7.092	0.747	2.16	Mo	-2.27622	-2.27637	0.678749	0.676835	1.8441	1.848	-0.111159	-0.112449	1.8958	1.8938	1.55	1.2	7.092	0.747	2.16	Ru	-2.39354	-2.39348	0.786526	0.786504	1.79797	1.79818	0.0924132	0.0927741	2.05245
A15B1/Ru1Mo15/Mo3_hcp_Mo	A15B1	Ru1Mo15	Mo3_hcp_Mo	-647.44	-657.403	-1.64913	hcp_A	Mo	-2.35767	-2.3577	0.700287	0.69708	1.87958	1.8866	-0.0211344	-0.0236417	1.90654	1.90161	1.55	1.2	7.092	0.747	2.16	Mo	-2.28376	-2.28382	0.692823	0.693559	1.83537	1.83358	-0.0546509	-0.0545517	1.91451	1.91527	1.55	1.2	7.092	0.747	2.16	Mo	-2.28377	-2.28383	0.692818	0.693558	1.83539	1.83359	-0.054678	-0.054572	1.91454
A15B1/W15Mo1/Mo1W2_fcc_W	A15B1	W15Mo1	Mo1W2_fcc_W	-759.608	-771.473	-3.55098	fcc_A	Mo	-2.09219	-2.09209	0.659501	0.658955	1.91345	1.91443	-0.194004	-0.194391	2.24395	2.2425	1.55	1.2	7.092	0.747	2.16	W	-2.17823	-2.17807	0.675017	0.672979	1.99531	1.99952	-0.195107	-0.19604	2.20575	2.2013	1.56	1.27	7.864	0.816	2.36	W	-2.30641	-2.30628	0.687477	0.687578	2.0586	2.05813	-0.0919053	-0.0921946	2.08832
A15B1/W15Mo1/Mo1W2_hcp_W	A15B1	W15Mo1	Mo1W2_hcp_W	-759.608	-770.146	-2.22404	hcp_A	Mo	-2.09219	-2.09209	0.659501	0.658955	1.91345	1.91443	-0.194004	-0.194391	2.24395	2.2425	1.55	1.2	7.092	0.747	2.16	W	-2.17823	-2.17807	0.675017	0.672979	1.99531	1.99952	-0.195107	-0.19604	2.20575	2.2013	1.56	1.27	7.864	0.816	2.36	W	-2.17823	-2.17807	0.675017	0.672979	1.99531	1.99952	-0.195107	-0.19604	2.20575
A15B1/W15Mo1/W3_fcc_Mo	A15B1	W15Mo1	W3_fcc_Mo	-759.608	-770.243	-2.32113	fcc_B	W	-2.17228	-2.17213	0.695225	0.695121	1.98615	1.98578	-0.178193	-0.179113	2.22813	2.22708	1.56	1.27	7.864	0.816	2.36	W	-2.15687	-2.15674	0.681728	0.680191	1.96287	1.96631	-0.166725	-0.166909	2.19512	2.19195	1.56	1.27	7.864	0.816	2.36	W	-2.17228	-2.17213	0.695225	0.695121	1.98615	1.98578	-0.178193	-0.179113	2.22813
A15B1/W15Mo1/W3_fcc_W	A15B1	W15Mo1	W3_fcc_W	-759.608	-770.025	-2.10288	fcc_A	W	-2.12714	-2.12698	0.670639	0.672023	2.00116	1.99825	-0.217417	-0.21684	2.24992	2.25278	1.56	1.27	7.864	0.816	2.36	W	-2.17823	-2.17807	0.675017	0.672979	1.99531	1.99952	-0.195107	-0.19604	2.20575	2.2013	1.56	1.27	7.864	0.816	2.36	W	-2.17823	-2.17807	0.675017	0.672979	1.99531	1.99952	-0.195107	-0.19604	2.20575
A15B1/W15Mo1/W3_hcp_Mo	A15B1	W15Mo1	W3_hcp_Mo	-759.608	-769.978	-2.05556	hcp_B	W	-2.15858	-2.15849	0.686711	0.68619	1.94137	1.94237	-0.159574	-0.159809	2.20166	2.2003	1.56	1.27	7.864	0.816	2.36	W	-2.15858	-2.15849	0.686711	0.68619	1.94137	1.94237	-0.159574	-0.159809	2.20166	2.2003	1.56	1.27	7.864	0.816	2.36	W	-2.15687	-2.15674	0.681728	0.680191	1.96287	1.96631	-0.166725	-0.166909	2.19512
A15B1/W1Mo15/Mo2W1_fcc_Mo	A15B1	W1Mo15	Mo2W1_fcc_Mo	-652.502	-662.612	-1.79565	fcc_A	Mo	-2.12333	-2.1232	0.70905	0.709038	1.8022	1.80185	-0.0609345	-0.0614577	1.98153	1.98115	1.55	1.2	7.092	0.747	2.16	Mo	-2.12333	-2.1232	0.70905	0.709038	1.8022	1.80185	-0.0609345	-0.0614577	1.98153	1.98115	1.55	1.2	7.092	0.747	2.16	W	-2.20845	-2.20828	0.736559	0.738276	1.81856	1.81213	0.0391422	0.0353983	2.00148
A15B1/W1Mo15/Mo3_fcc_Mo	A15B1	W1Mo15	Mo3_fcc_Mo	-652.502	-662.675	-1.85851	fcc_A	Mo	-2.14095	-2.14086	0.696319	0.692543	1.79112	1.80028	-0.0427128	-0.0426677	1.92962	1.92686	1.55	1.2	7.092	0.747	2.16	Mo	-2.14095	-2.14086	0.696319	0.692543	1.79112	1.80028	-0.0427128	-0.0426677	1.92962	1.92686	1.55	1.2	7.092	0.747	2.16	Mo	-2.153	-2.1529	0.695401	0.693103	1.80053	1.80569	-0.00271714	-0.00397598	1.91555
A1B1/CoMo/Co1Mo2_fcc_Co	A1B1	CoMo	Co1Mo2_fcc_Co	-540.899	-550.71	-1.49671	fcc_B	Co	-1.69789	-1.46293	0.852195	0.762928	1.35994	1.39334	0.0861614	-0.190739	3.3424	3.21217	1.39	0.76	7.881	0.662	1.88	Mo	-2.20862	-2.22192	0.624793	0.625265	2.04879	2.05444	-0.216698	-0.17706	1.94405	1.9284	1.55	1.2	7.092	0.747	2.16	Mo	-2.20862	-2.22192	0.624793	0.625265	2.04879	2.05444	-0.216698	-0.17706	1.94405
A1B1/CoMo/Co1Mo2_hcp_Co	A1B1	CoMo	Co1Mo2_hcp_Co	-540.899	-550.545	-1.33156	hcp_B	Co	-1.69789	-1.46293	0.852195	0.762928	1.35994	1.39334	0.0861614	-0.190739	3.3424	3.21217	1.39	0.76	7.881	0.662	1.88	Mo	-2.20862	-2.22192	0.624793	0.625265	2.04879	2.05444	-0.216698	-0.17706	1.94405	1.9284	1.55	1.2	7.092	0.747	2.16	Mo	-2.20862	-2.22192	0.624793	0.625265	2.04879	2.05444	-0.216698	-0.17706	1.94405
A1B1/CoMo/Co2Mo1_fcc_Mo	A1B1	CoMo	Co2Mo1_fcc_Mo	-540.899	-550.237	-1.02407	fcc_B	Co	-1.69789	-1.46293	0.852195	0.762928	1.35994	1.39334	0.0861614	-0.190739	3.3424	3.21217	1.39	0.76	7.881	0.662	1.88	Co	-1.69789	-1.46293	0.852195	0.762928	1.35994	1.39334	0.0861614	-0.190739	3.3424	3.21217	1.39	0.76	7.881	0.662	1.88	Mo	-2.20862	-2.22192	0.624793	0.625265	2.04879	2.05444	-0.216698	-0.17706	1.94405
A1B1/CoMo/Co2Mo1_hcp_Mo	A1B1	CoMo	Co2Mo1_hcp_Mo	-540.899	-550.599	-1.38611	hcp_B	Co	-1.69789	-1.46293	0.852195	0.762928	1.35994	1.39334	0.0861614	-0.190739	3.3424	3.21217	1.39	0.76	7.881	0.662	1.88	Co	-1.69789	-1.46293	0.852195	0.762928	1.35994	1.39334	0.0861614	-0.190739	3.3424	3.21217	1.39	0.76	7.881	0.662	1.88	Mo	-2.20862	-2.22192	0.624793	0.625265	2.04879	2.05444	-0.216698	-0.17706	1.94405
A1B1/CrMo/Cr1Mo2_hcp_Cr	A1B1	CrMo	Cr1Mo2_hcp_Cr	-612.909	-622.976	-1.75148	hcp_B	Cr	-1.77581	-1.75075	0.742268	0.603862	1.48738	1.58781	-0.27575	-0.472312	2.26054	2.29413	1.42	0.9	6.767	0.676	1.66	Mo	-2.19971	-2.10914	0.720617	0.750063	1.65711	1.62817	-0.0290177	0.045494	1.93939	2.10184	1.55	1.2	7.092	0.747	2.16	Mo	-2.19971	-2.10914	0.720617	0.750063	1.65711	1.62817	-0.0290177	0.045494	1.93939
A1B1/CuMo/Cu1Mo2_fcc_Cu	A1B1	CuMo	Cu1Mo2_fcc_Cu	-428.51	-437.741	-0.916189	fcc_B	Cu	-2.58223	-2.58216	0.95629	0.956094	1.17133	1.17475	1.73355	1.74862	8.51773	8.59568	1.41	0.67	7.73	1.24	1.9	Mo	-2.05134	-2.05127	0.554645	0.554929	2.29409	2.29449	-0.216337	-0.212903	2.13335	2.13769	1.55	1.2	7.092	0.747	2.16	Mo	-2.05134	-2.05127	0.554645	0.554929	2.29409	2.29449	-0.216337	-0.212903	2.13335
A1B1/CuMo/Cu1Mo2_hcp_Cu	A1B1	CuMo	Cu1Mo2_hcp_Cu	-428.51	-437.93	-1.10482	hcp_B	Cu	-2.58223	-2.58216	0.95629	0.956094	1.17133	1.17475	1.73355	1.74862	8.51773	8.59568	1.41	0.67	7.73	1.24	1.9	Mo	-2.05134	-2.05127	0.554645	0.554929	2.29409	2.29449	-0.216337	-0.212903	2.13335	2.13769	1.55	1.2	7.092	0.747	2.16	Mo	-2.05134	-2.05127	0.554645	0.554929	2.29409	2.29449	-0.216337	-0.212903	2.13335
A1B1/CuMo/Cu2Mo1_fcc_Mo	A1B1	CuMo	Cu2Mo1_fcc_Mo	-428.51	-436.962	-0.136457	fcc_B	Cu	-2.58223	-2.58216	0.95629	0.956094	1.17133	1.17475	1.73355	1.74862	8.51773	8.59568	1.41	0.67	7.73	1.24	1.9	Cu	-2.58223	-2.58216	0.95629	0.956094	1.17133	1.17475	1.73355	1.74862	8.51773	8.59568	1.41	0.67	7.73	1.24	1.9	Mo	-2.05134	-2.05127	0.554645	0.554929	2.29409	2.29449	-0.216337	-0.212903	2.13335
A1B1/CuMo/Cu2Mo1_hcp_Mo	A1B1	CuMo	Cu2Mo1_hcp_Mo	-428.51	-436.826	-0.00055912	hcp_B	Cu	-2.58223	-2.58216	0.95629	0.956094	1.17133	1.17475	1.73355	1.74862	8.51773	8.59568	1.41	0.67	7.73	1.24	1.9	Cu	-2.58223	-2.58216	0.95629	0.956094	1.17133	1.17475	1.73355	1.74862	8.51773	8.59568	1.41	0.67	7.73	1.24	1.9	Mo	-2.05134	-2.05127	0.554645	0.554929	2.29409	2.29449	-0.216337	-0.212903	2.13335
A1B1/FeMo/Fe1Mo2_fcc_Fe	A1B1	FeMo	Fe1Mo2_fcc_Fe	-572.839	-583.145	-1.9916	fcc_B	Fe	-2.15172	-1.22983	0.918295	0.512297	1.26239	1.40288	0.439934	-0.777832	3.51172	3.44045	1.41	0.8	7.902	0.153	1.83	Mo	-2.18157	-2.16658	0.668818	0.695921	1.9093	1.92156	-0.204121	-0.0101635	1.91963	1.9545	1.55	1.2	7.092	0.747	2.16	Mo	-2.18157	-2.16658	0.668818	0.695921	1.9093	1.92156	-0.204121	-0.0101635	1.91963
A1B1/FeMo/Fe1Mo2_hcp_Fe	A1B1	FeMo	Fe1Mo2_hcp_Fe	-572.839	-582.956	-1.8018	hcp_B	Fe	-2.15172	-1.22983	0.918295	0.512297	1.26239	1.40288	0.439934	-0.777832	3.51172	3.44045	1.41	0.8	7.902	0.153	1.83	Mo	-2.18157	-2.16658	0.668818	0.695921	1.9093	1.92156	-0.204121	-0.0101635	1.91963	1.9545	1.55	1.2	7.092	0.747	2.16	Mo	-2.18157	-2.16658	0.668818	0.695921	1.9093	1.92156	-0.204121	-0.0101635	1.91963
A1B1/FeMo/Fe2Mo1_fcc_Mo	A1B1	FeMo	Fe2Mo1_fcc_Mo	-572.839	-582.614	-1.46025	fcc_B	Fe	-2.15172	-1.22983	0.918295	0.512297	1.26239	1.40288	0.439934	-0.777832	3.51172	3.44045	1.41	0.8	7.902	0.153	1.83	Fe	-2.15172	-1.22983	0.918295	0.512297	1.26239	1.40288	0.439934	-0.777832	3.51172	3.44045	1.41	0.8	7.902	0.153	1.83	Mo	-2.18157	-2.16658	0.668818	0.695921	1.9093	1.92156	-0.204121	-0.0101635	1.91963
A1B1/FeMo/Fe2Mo1_hcp_Mo	A1B1	FeMo	Fe2Mo1_hcp_Mo	-572.839	-582.779	-1.62479	hcp_B	Fe	-2.15172	-1.22983	0.918295	0.512297	1.26239	1.40288	0.439934	-0.777832	3.51172	3.44045	1.41	0.8	7.902	0.153	1.83	Fe	-2.15172	-1.22983	0.918295	0.512297	1.26239	1.40288	0.439934	-0.777832	3.51172	3.44045	1.41	0.8	7.902	0.153	1.83	Mo	-2.18157	-2.16658	0.668818	0.695921	1.9093	1.92156	-0.204121	-0.0101635	1.91963
A1B1/IrMo/Ir1Mo2_fcc_Ir	A1B1	IrMo	Ir1Mo2_fcc_Ir	-617.834	-627.148	-0.998894	fcc_B	Ir	-2.86958	-2.86949	0.833885	0.833423	2.06281	2.06547	0.319583	0.321744	2.45988	2.46186	1.5	1.08	8.967	1.564	2.2	Mo	-2.3753	-2.37525	0.602254	0.602678	2.2905	2.29047	-0.516082	-0.514816	2.32355	2.32339	1.55	1.2	7.092	0.747	2.16	Mo	-2.3753	-2.37525	0.602254	0.602678	2.2905	2.29047	-0.516082	-0.514816	2.32355
A1B1/IrMo/Ir1Mo2_hcp_Ir	A1B1	IrMo	Ir1Mo2_hcp_Ir	-617.834	-627.245	-1.09646	hcp_B	Ir	-2.86958	-2.86949	0.833885	0.833423	2.06281	2.06547	0.319583	0.321744	2.45988	2.46186	1.5	1.08	8.967	1.564	2.2	Mo	-2.3753	-2.37525	0.602254	0.602678	2.2905	2.29047	-0.516082	-0.514816	2.32355	2.32339	1.55	1.2	7.092	0.747	2.16	Mo	-2.3753	-2.37525	0.602254	0.602678	2.2905	2.29047	-0.516082	-0.514816	2.32355
A1B1/IrMo/Ir2Mo1_fcc_Mo	A1B1	IrMo	Ir2Mo1_fcc_Mo	-617.834	-626.263	-0.11455	fcc_B	Ir	-2.86958	-2.86949	0.833885	0.833423	2.06281	2.06547	0.319583	0.321744	2.45988	2.46186	1.5	1.08	8.967	1.564	2.2	Ir	-2.86958	-2.86949	0.833885	0.833423	2.06281	2.06547	0.319583	0.321744	2.45988	2.46186	1.5	1.08	8.967	1.564	2.2	Mo	-2.3753	-2.37525	0.602254	0.602678	2.2905	2.29047	-0.516082	-0.514816	2.32355
A1B1/IrMo/Ir2Mo1_hcp_Mo	A1B1	IrMo	Ir2Mo1_hcp_Mo	-617.834	-627.012	-0.862935	hcp_B	Ir	-2.86958	-2.86949	0.833885	0.833423	2.06281	2.06547	0.319583	0.321744	2.45988	2.46186	1.5	1.08	8.967	1.564	2.2	Ir	-2.86958	-2.86949	0.833885	0.833423	2.06281	2.06547	0.319583	0.321744	2.45988	2.46186	1.5	1.08	8.967	1.564	2.2	Mo	-2.3753	-2.37525	0.602254	0.602678	2.2905	2.29047	-0.516082	-0.514816	2.32355
A1B1/NiMo/Mo1Ni2_fcc_Mo	A1B1	NiMo	Mo1Ni2_fcc_Mo	-496.238	-504.982	-0.429309	fcc_B	Mo	-2.25498	-2.25493	0.581472	0.58139	2.13426	2.13413	-0.264048	-0.264602	2.00561	2.00513	1.55	1.2	7.092	0.747	2.16	Ni	-1.88803	-1.88794	0.883855	0.88368	1.32095	1.32176	0.461185	0.462335	4.00269	3.99978	1.38	0.71	7.64	1.16	1.91	Ni	-1.88803	-1.88794	0.883855	0.88368	1.32095	1.32176	0.461185	0.462335	4.00269
A1B1/NiMo/Mo1Ni2_hcp_Mo	A1B1	NiMo	Mo1Ni2_hcp_Mo	-496.238	-505.257	-0.705219	hcp_B	Mo	-2.25498	-2.25493	0.581472	0.58139	2.13426	2.13413	-0.264048	-0.264602	2.00561	2.00513	1.55	1.2	7.092	0.747	2.16	Ni	-1.88803	-1.88794	0.883855	0.88368	1.32095	1.32176	0.461185	0.462335	4.00269	3.99978	1.38	0.71	7.64	1.16	1.91	Ni	-1.88803	-1.88794	0.883855	0.88368	1.32095	1.32176	0.461185	0.462335	4.00269
A1B1/NiMo/Mo2Ni1_fcc_Ni	A1B1	NiMo	Mo2Ni1_fcc_Ni	-496.238	-505.599	-1.04709	fcc_B	Mo	-2.25498	-2.25493	0.581472	0.58139	2.13426	2.13413	-0.264048	-0.264602	2.00561	2.00513	1.55	1.2	7.092	0.747	2.16	Mo	-2.25498	-2.25493	0.581472	0.58139	2.13426	2.13413	-0.264048	-0.264602	2.00561	2.00513	1.55	1.2	7.092	0.747	2.16	Ni	-1.88803	-1.88794	0.883855	0.88368	1.32095	1.32176	0.461185	0.462335	4.00269
A1B1/NiMo/Mo2Ni1_hcp_Ni	A1B1	NiMo	Mo2Ni1_hcp_Ni	-496.238	-505.72	-1.16749	hcp_B	Mo	-2.25498	-2.25493	0.581472	0.58139	2.13426	2.13413	-0.264048	-0.264602	2.00561	2.00513	1.55	1.2	7.092	0.747	2.16	Mo	-2.25498	-2.25493	0.581472	0.58139	2.13426	2.13413	-0.264048	-0.264602	2.00561	2.00513	1.55	1.2	7.092	0.747	2.16	Ni	-1.88803	-1.88794	0.883855	0.88368	1.32095	1.32176	0.461185	0.462335	4.00269
A1B1/OsMo/Mo1Os2_fcc_Mo	A1B1	OsMo	Mo1Os2_fcc_Mo	-673.201	-682.277	-0.761885	fcc_B	Mo	-2.28234	-2.28235	0.649252	0.651926	2.19939	2.19415	-0.373192	-0.372307	2.23235	2.23464	1.55	1.2	7.092	0.747	2.16	Os	-2.57573	-2.57567	0.786324	0.786109	2.02876	2.03054	0.0815127	0.0840861	2.30384	2.30711	1.49	1.13	8.438	1.07766	2.2	Os	-2.57573	-2.57567	0.786324	0.786109	2.02876	2.03054	0.0815127	0.0840861	2.30384
A1B1/OsMo/Mo1Os2_hcp_Mo	A1B1	OsMo	Mo1Os2_hcp_Mo	-673.201	-682.893	-1.37754	hcp_B	Mo	-2.28234	-2.28235	0.649252	0.651926	2.19939	2.19415	-0.373192	-0.372307	2.23235	2.23464	1.55	1.2	7.092	0.747	2.16	Os	-2.57573	-2.57567	0.786324	0.786109	2.02876	2.03054	0.0815127	0.0840861	2.30384	2.30711	1.49	1.13	8.438	1.07766	2.2	Os	-2.57573	-2.57567	0.786324	0.786109	2.02876	2.03054	0.0815127	0.0840861	2.30384
A1B1/OsMo/Mo2Os1_fcc_Os	A1B1	OsMo	Mo2Os1_fcc_Os	-673.201	-682.515	-1.0003	fcc_B	Mo	-2.28234	-2.28235	0.649252	0.651926	2.19939	2.19415	-0.373192	-0.372307	2.23235	2.23464	1.55	1.2	7.092	0.747	2.16	Mo	-2.28234	-2.28235	0.649252	0.651926	2.19939	2.19415	-0.373192	-0.372307	2.23235	2.23464	1.55	1.2	7.092	0.747	2.16	Os	-2.57573	-2.57567	0.786324	0.786109	2.02876	2.03054	0.0815127	0.0840861	2.30384
A1B1/OsMo/Mo2Os1_hcp_Os	A1B1	OsMo	Mo2Os1_hcp_Os	-673.201	-682.815	-1.29993	hcp_B	Mo	-2.28234	-2.28235	0.649252	0.651926	2.19939	2.19415	-0.373192	-0.372307	2.23235	2.23464	1.55	1.2	7.092	0.747	2.16	Mo	-2.28234	-2.28235	0.649252	0.651926	2.19939	2.19415	-0.373192	-0.372307	2.23235	2.23464	1.55	1.2	7.092	0.747	2.16	Os	-2.57573	-2.57567	0.786324	0.786109	2.02876	2.03054	0.0815127	0.0840861	2.30384
A1B1/PdMo/Mo1Pd2_fcc_Mo	A1B1	PdMo	Mo1Pd2_fcc_Mo	-487.772	-496.435	-0.348124	fcc_B	Mo	-2.12972	-2.12973	0.560946	0.562007	2.0973	2.09574	-0.506272	-0.505937	2.35499	2.35443	1.55	1.2	7.092	0.747	2.16	Pd	-2.9408	-2.94081	0.911152	0.911216	1.65031	1.64943	0.838756	0.836695	3.51729	3.51057	1.52	0.94	8.34	0.56	2.2	Pd	-2.9408	-2.94081	0.911152	0.911216	1.65031	1.64943	0.838756	0.836695	3.51729
A1B1/PdMo/Mo1Pd2_hcp_Mo	A1B1	PdMo	Mo1Pd2_hcp_Mo	-487.772	-496.435	-0.348092	hcp_B	Mo	-2.12972	-2.12973	0.560946	0.562007	2.0973	2.09574	-0.506272	-0.505937	2.35499	2.35443	1.55	1.2	7.092	0.747	2.16	Pd	-2.9408	-2.94081	0.911152	0.911216	1.65031	1.64943	0.838756	0.836695	3.51729	3.51057	1.52	0.94	8.34	0.56	2.2	Pd	-2.9408	-2.94081	0.911152	0.911216	1.65031	1.64943	0.838756	0.836695	3.51729
A1B1/PtMo/Mo1Pt2_fcc_Mo	A1B1	PtMo	Mo1Pt2_fcc_Mo	-532.736	-540.935	0.115313	fcc_B	Mo	-2.30641	-2.30669	0.558513	0.559721	2.23946	2.23705	-0.680565	-0.681433	2.68228	2.68216	1.55	1.2	7.092	0.747	2.16	Pt	-3.377	-3.37712	0.888961	0.889034	1.98428	1.98392	0.665018	0.665073	3.00992	3.01069	1.53	1.04	9	2.13	2.28	Pt	-3.377	-3.37712	0.888961	0.889034	1.98428	1.98392	0.665018	0.665073	3.00992
A1B1/PtMo/Mo1Pt2_hcp_Mo	A1B1	PtMo	Mo1Pt2_hcp_Mo	-532.736	-541.098	-0.0477072	hcp_B	Mo	-2.30641	-2.30669	0.558513	0.559721	2.23946	2.23705	-0.680565	-0.681433	2.68228	2.68216	1.55	1.2	7.092	0.747	2.16	Pt	-3.377	-3.37712	0.888961	0.889034	1.98428	1.98392	0.665018	0.665073	3.00992	3.01069	1.53	1.04	9	2.13	2.28	Pt	-3.377	-3.37712	0.888961	0.889034	1.98428	1.98392	0.665018	0.665073	3.00992
A1B1/PtMo/Mo2Pt1_fcc_Pt	A1B1	PtMo	Mo2Pt1_fcc_Pt	-532.736	-542.016	-0.96512	fcc_B	Mo	-2.30641	-2.30669	0.558513	0.559721	2.23946	2.23705	-0.680565	-0.681433	2.68228	2.68216	1.55	1.2	7.092	0.747	2.16	Mo	-2.30641	-2.30669	0.558513	0.559721	2.23946	2.23705	-0.680565	-0.681433	2.68228	2.68216	1.55	1.2	7.092	0.747	2.16	Pt	-3.377	-3.37712	0.888961	0.889034	1.98428	1.98392	0.665018	0.665073	3.00992
A1B1/PtMo/Mo2Pt1_hcp_Pt	A1B1	PtMo	Mo2Pt1_hcp_Pt	-532.736	-542.286	-1.23534	hcp_B	Mo	-2.30641	-2.30669	0.558513	0.559721	2.23946	2.23705	-0.680565	-0.681433	2.68228	2.68216	1.55	1.2	7.092	0.747	2.16	Mo	-2.30641	-2.30669	0.558513	0.559721	2.23946	2.23705	-0.680565	-0.681433	2.68228	2.68216	1.55	1.2	7.092	0.747	2.16	Pt	-3.377	-3.37712	0.888961	0.889034	1.98428	1.98392	0.665018	0.665073	3.00992
A1B1/ReMo/Mo1Re2_hcp_Mo	A1B1	ReMo	Mo1Re2_hcp_Mo	-700.964	-711.096	-1.81745	hcp_B	Mo	-2.07774	-2.07777	0.653907	0.653202	1.97769	1.97961	-0.318102	-0.316415	2.30286	2.30451	1.55	1.2	7.092	0.747	2.16	Re	-2.22061	-2.22063	0.716674	0.717172	1.96329	1.96252	-0.0823537	-0.0809373	2.19582	2.19976	1.52	1.2	7.834	0.06	1.6	Re	-2.22061	-2.22063	0.716674	0.717172	1.96329	1.96252	-0.0823537	-0.0809373	2.19582
A1B1/ReMo/Mo2Re1_fcc_Re	A1B1	ReMo	Mo2Re1_fcc_Re	-700.964	-710.834	-1.55534	fcc_B	Mo	-2.07774	-2.07777	0.653907	0.653202	1.97769	1.97961	-0.318102	-0.316415	2.30286	2.30451	1.55	1.2	7.092	0.747	2.16	Mo	-2.07774	-2.07777	0.653907	0.653202	1.97769	1.97961	-0.318102	-0.316415	2.30286	2.30451	1.55	1.2	7.092	0.747	2.16	Re	-2.22061	-2.22063	0.716674	0.717172	1.96329	1.96252	-0.0823537	-0.0809373	2.19582
A1B1/ReMo/Mo2Re1_hcp_Re	A1B1	ReMo	Mo2Re1_hcp_Re	-700.964	-711.071	-1.7917	hcp_B	Mo	-2.07774	-2.07777	0.653907	0.653202	1.97769	1.97961	-0.318102	-0.316415	2.30286	2.30451	1.55	1.2	7.092	0.747	2.16	Mo	-2.07774	-2.07777	0.653907	0.653202	1.97769	1.97961	-0.318102	-0.316415	2.30286	2.30451	1.55	1.2	7.092	0.747	2.16	Re	-2.22061	-2.22063	0.716674	0.717172	1.96329	1.96252	-0.0823537	-0.0809373	2.19582
A1B1/RhMo/Mo1Rh2_fcc_Mo	A1B1	RhMo	Mo1Rh2_fcc_Mo	-561.46	-570.1	-0.325643	fcc_B	Mo	-2.20221	-2.20224	0.601906	0.602275	2.11659	2.11611	-0.427825	-0.427306	2.13588	2.13624	1.55	1.2	7.092	0.747	2.16	Rh	-2.56243	-2.56259	0.846164	0.846323	1.79242	1.79198	0.387516	0.387585	2.55946	2.56042	1.49	0.99	7.459	1.143	2.28	Rh	-2.56243	-2.56259	0.846164	0.846323	1.79242	1.79198	0.387516	0.387585	2.55946
A1B1/RhMo/Mo1Rh2_hcp_Mo	A1B1	RhMo	Mo1Rh2_hcp_Mo	-561.46	-570.633	-0.858022	hcp_B	Mo	-2.20221	-2.20224	0.601906	0.602275	2.11659	2.11611	-0.427825	-0.427306	2.13588	2.13624	1.55	1.2	7.092	0.747	2.16	Rh	-2.56243	-2.56259	0.846164	0.846323	1.79242	1.79198	0.387516	0.387585	2.55946	2.56042	1.49	0.99	7.459	1.143	2.28	Rh	-2.56243	-2.56259	0.846164	0.846323	1.79242	1.79198	0.387516	0.387585	2.55946
A1B1/RhMo/Mo2Rh1_fcc_Rh	A1B1	RhMo	Mo2Rh1_fcc_Rh	-561.46	-571.049	-1.27498	fcc_B	Mo	-2.20221	-2.20224	0.601906	0.602275	2.11659	2.11611	-0.427825	-0.427306	2.13588	2.13624	1.55	1.2	7.092	0.747	2.16	Mo	-2.20221	-2.20224	0.601906	0.602275	2.11659	2.11611	-0.427825	-0.427306	2.13588	2.13624	1.55	1.2	7.092	0.747	2.16	Rh	-2.56243	-2.56259	0.846164	0.846323	1.79242	1.79198	0.387516	0.387585	2.55946
A1B1/RhMo/Mo2Rh1_hcp_Rh	A1B1	RhMo	Mo2Rh1_hcp_Rh	-561.46	-571.092	-1.31701	hcp_B	Mo	-2.20221	-2.20224	0.601906	0.602275	2.11659	2.11611	-0.427825	-0.427306	2.13588	2.13624	1.55	1.2	7.092	0.747	2.16	Mo	-2.20221	-2.20224	0.601906	0.602275	2.11659	2.11611	-0.427825	-0.427306	2.13588	2.13624	1.55	1.2	7.092	0.747	2.16	Rh	-2.56243	-2.56259	0.846164	0.846323	1.79242	1.79198	0.387516	0.387585	2.55946
A1B1/RuMo/Mo1Ru2_fcc_Mo	A1B1	RuMo	Mo1Ru2_fcc_Mo	-610.564	-619.761	-0.882042	fcc_B	Mo	-2.21794	-2.21794	0.658353	0.657178	2.05251	2.05475	-0.270042	-0.270541	1.99869	1.99821	1.55	1.2	7.092	0.747	2.16	Ru	-2.31001	-2.30994	0.79941	0.799015	1.80128	1.80279	0.124276	0.125553	2.30906	2.30957	1.48	1.05	7.361	1.046	2.2	Ru	-2.31001	-2.30994	0.79941	0.799015	1.80128	1.80279	0.124276	0.125553	2.30906
A1B1/RuMo/Mo1Ru2_hcp_Mo	A1B1	RuMo	Mo1Ru2_hcp_Mo	-610.564	-620.366	-1.48647	hcp_B	Mo	-2.21794	-2.21794	0.658353	0.657178	2.05251	2.05475	-0.270042	-0.270541	1.99869	1.99821	1.55	1.2	7.092	0.747	2.16	Ru	-2.31001	-2.30994	0.79941	0.799015	1.80128	1.80279	0.124276	0.125553	2.30906	2.30957	1.48	1.05	7.361	1.046	2.2	Ru	-2.31001	-2.30994	0.79941	0.799015	1.80128	1.80279	0.124276	0.125553	2.30906
A1B1/RuMo/Mo2Ru1_fcc_Ru	A1B1	RuMo	Mo2Ru1_fcc_Ru	-610.564	-620.112	-1.23268	fcc_B	Mo	-2.21794	-2.21794	0.658353	0.657178	2.05251	2.05475	-0.270042	-0.270541	1.99869	1.99821	1.55	1.2	7.092	0.747	2.16	Mo	-2.21794	-2.21794	0.658353	0.657178	2.05251	2.05475	-0.270042	-0.270541	1.99869	1.99821	1.55	1.2	7.092	0.747	2.16	Ru	-2.31001	-2.30994	0.79941	0.799015	1.80128	1.80279	0.124276	0.125553	2.30906
A1B1/RuMo/Mo2Ru1_hcp_Ru	A1B1	RuMo	Mo2Ru1_hcp_Ru	-610.564	-620.322	-1.44269	hcp_B	Mo	-2.21794	-2.21794	0.658353	0.657178	2.05251	2.05475	-0.270042	-0.270541	1.99869	1.99821	1.55	1.2	7.092	0.747	2.16	Mo	-2.21794	-2.21794	0.658353	0.657178	2.05251	2.05475	-0.270042	-0.270541	1.99869	1.99821	1.55	1.2	7.092	0.747	2.16	Ru	-2.31001	-2.30994	0.79941	0.799015	1.80128	1.80279	0.124276	0.125553	2.30906
A1B1/WMo/Mo1W2_fcc_Mo	A1B1	WMo	Mo1W2_fcc_Mo	-705.054	-715.761	-2.39286	fcc_B	Mo	-2.03893	-2.03891	0.679346	0.67916	1.87006	1.86986	-0.213226	-0.214198	2.1948	2.19411	1.55	1.2	7.092	0.747	2.16	W	-2.0875	-2.08748	0.69942	0.699059	1.85583	1.85626	-0.146253	-0.146797	2.14407	2.1432	1.56	1.27	7.864	0.816	2.36	W	-2.0875	-2.08748	0.69942	0.699059	1.85583	1.85626	-0.146253	-0.146797	2.14407
A1B1/WMo/Mo1W2_hcp_Mo	A1B1	WMo	Mo1W2_hcp_Mo	-705.054	-715.894	-2.52539	hcp_B	Mo	-2.03893	-2.03891	0.679346	0.67916	1.87006	1.86986	-0.213226	-0.214198	2.1948	2.19411	1.55	1.2	7.092	0.747	2.16	W	-2.0875	-2.08748	0.69942	0.699059	1.85583	1.85626	-0.146253	-0.146797	2.14407	2.1432	1.56	1.27	7.864	0.816	2.36	W	-2.0875	-2.08748	0.69942	0.699059	1.85583	1.85626	-0.146253	-0.146797	2.14407
A1B1/WMo/Mo2W1_fcc_W	A1B1	WMo	Mo2W1_fcc_W	-705.054	-715.752	-2.38336	fcc_B	Mo	-2.03893	-2.03891	0.679346	0.67916	1.87006	1.86986	-0.213226	-0.214198	2.1948	2.19411	1.55	1.2	7.092	0.747	2.16	Mo	-2.03893	-2.03891	0.679346	0.67916	1.87006	1.86986	-0.213226	-0.214198	2.1948	2.19411	1.55	1.2	7.092	0.747	2.16	W	-2.0875	-2.08748	0.69942	0.699059	1.85583	1.85626	-0.146253	-0.146797	2.14407
A1B1/WMo/Mo2W1_hcp_W	A1B1	WMo	Mo2W1_hcp_W	-705.054	-715.599	-2.2312	hcp_B	Mo	-2.03893	-2.03891	0.679346	0.67916	1.87006	1.86986	-0.213226	-0.214198	2.1948	2.19411	1.55	1.2	7.092	0.747	2.16	Mo	-2.03893	-2.03891	0.679346	0.67916	1.87006	1.86986	-0.213226	-0.214198	2.1948	2.19411	1.55	1.2	7.092	0.747	2.16	W	-2.0875	-2.08748	0.69942	0.699059	1.85583	1.85626	-0.146253	-0.146797	2.14407
A3B1/Ag1Mo3/Ag1Mo2_fcc_Mo	A3B1	Ag1Mo3	Ag1Mo2_fcc_Mo	-510.375	-520.997	-2.30761	fcc_A	Mo	-1.91766	-1.91737	0.647733	0.6452	1.95959	1.96401	-0.320349	-0.322069	2.486	2.47934	1.55	1.2	7.092	0.747	2.16	Mo	-1.91766	-1.91737	0.647733	0.6452	1.95959	1.96401	-0.320349	-0.322069	2.486	2.47934	1.55	1.2	7.092	0.747	2.16	Mo	-1.91994	-1.9196	0.647549	0.643813	1.96149	1.96841	-0.326603	-0.328183	2.48913
A3B1/Ag1Mo3/Ag1Mo2_hcp_Mo	A3B1	Ag1Mo3	Ag1Mo2_hcp_Mo	-510.375	-520.946	-2.25655	hcp_A	Mo	-1.91994	-1.9196	0.647549	0.643813	1.96149	1.96841	-0.326603	-0.328183	2.48913	2.47952	1.55	1.2	7.092	0.747	2.16	Mo	-1.91766	-1.91737	0.647733	0.6452	1.95959	1.96401	-0.320349	-0.322069	2.486	2.47934	1.55	1.2	7.092	0.747	2.16	Mo	-1.91766	-1.91737	0.647733	0.6452	1.95959	1.96401	-0.320349	-0.322069	2.486
A3B1/Ag1Mo3/Mo3_fcc_Ag	A3B1	Ag1Mo3	Mo3_fcc_Ag	-510.375	-520.946	-2.2558	fcc_B	Mo	-1.91766	-1.91737	0.647733	0.6452	1.95959	1.96401	-0.320349	-0.322069	2.486	2.47934	1.55	1.2	7.092	0.747	2.16	Mo	-1.91994	-1.9196	0.647549	0.643813	1.96149	1.96841	-0.326603	-0.328183	2.48913	2.47952	1.55	1.2	7.092	0.747	2.16	Mo	-1.91766	-1.91737	0.647733	0.6452	1.95959	1.96401	-0.320349	-0.322069	2.486
A3B1/Ag1Mo3/Mo3_hcp_Ag	A3B1	Ag1Mo3	Mo3_hcp_Ag	-510.375	-520.999	-2.30945	hcp_B	Mo	-1.91766	-1.91737	0.647733	0.6452	1.95959	1.96401	-0.320349	-0.322069	2.486	2.47934	1.55	1.2	7.092	0.747	2.16	Mo	-1.91994	-1.9196	0.647549	0.643813	1.96149	1.96841	-0.326603	-0.328183	2.48913	2.47952	1.55	1.2	7.092	0.747	2.16	Mo	-1.91766	-1.91737	0.647733	0.6452	1.95959	1.96401	-0.320349	-0.322069	2.486
A3B1/Ag3Mo1/Ag3_fcc_Mo	A3B1	Ag3Mo1	Ag3_fcc_Mo	-246.601	-252.159	2.75614	fcc_B	Ag	-4.11084	-4.13563	0.975362	0.956319	1.46205	1.517	2.95808	3.28887	15.3051	16.6038	1.59	0.89	7.58	1.3	1.93	Ag	-4.11209	-4.13698	0.97531	0.956231	1.46358	1.51772	2.96233	3.29304	15.3176	16.6185	1.59	0.89	7.58	1.3	1.93	Ag	-4.1121	-4.137	0.975301	0.956235	1.46376	1.51769	2.96249	3.2933	15.3176
A3B1/Au1Mo3/Au1Mo2_fcc_Mo	A3B1	Au1Mo3	Au1Mo2_fcc_Mo	-533.36	-543.84	-2.1658	fcc_A	Mo	-1.94395	-1.94384	0.63186	0.630876	2.02315	2.02513	-0.588997	-0.588206	2.94753	2.94447	1.55	1.2	7.092	0.747	2.16	Mo	-1.94395	-1.94384	0.63186	0.630876	2.02315	2.02513	-0.588997	-0.588206	2.94753	2.94447	1.55	1.2	7.092	0.747	2.16	Mo	-1.94385	-1.94371	0.630433	0.631254	2.02559	2.02446	-0.589709	-0.58943	2.94571
A3B1/Au1Mo3/Au1Mo2_hcp_Mo	A3B1	Au1Mo3	Au1Mo2_hcp_Mo	-533.36	-543.927	-2.25243	hcp_A	Mo	-1.94385	-1.94371	0.630433	0.631254	2.02559	2.02446	-0.589709	-0.58943	2.94571	2.94703	1.55	1.2	7.092	0.747	2.16	Mo	-1.94395	-1.94384	0.63186	0.630876	2.02315	2.02513	-0.588997	-0.588206	2.94753	2.94447	1.55	1.2	7.092	0.747	2.16	Mo	-1.94395	-1.94384	0.63186	0.630876	2.02315	2.02513	-0.588997	-0.588206	2.94753
A3B1/Au1Mo3/Mo3_fcc_Au	A3B1	Au1Mo3	Mo3_fcc_Au	-533.36	-543.927	-2.25263	fcc_B	Mo	-1.94395	-1.94384	0.63186	0.630876	2.02315	2.02513	-0.588997	-0.588206	2.94753	2.94447	1.55	1.2	7.092	0.747	2.16	Mo	-1.94385	-1.94371	0.630433	0.631254	2.02559	2.02446	-0.589709	-0.58943	2.94571	2.94703	1.55	1.2	7.092	0.747	2.16	Mo	-1.94395	-1.94384	0.63186	0.630876	2.02315	2.02513	-0.588997	-0.588206	2.94753
A3B1/Au1Mo3/Mo3_hcp_Au	A3B1	Au1Mo3	Mo3_hcp_Au	-533.36	-543.84	-2.16528	hcp_B	Mo	-1.94395	-1.94384	0.63186	0.630876	2.02315	2.02513	-0.588997	-0.588206	2.94753	2.94447	1.55	1.2	7.092	0.747	2.16	Mo	-1.94385	-1.94371	0.630433	0.631254	2.02559	2.02446	-0.589709	-0.58943	2.94571	2.94703	1.55	1.2	7.092	0.747	2.16	Mo	-1.94395	-1.94384	0.63186	0.630876	2.02315	2.02513	-0.588997	-0.588206	2.94753
A3B1/Au3Mo1/Au3_fcc_Mo	A3B1	Au3Mo1	Au3_fcc_Mo	-287.21	-293.335	2.18985	fcc_B	Au	-3.72886	-3.76965	0.961073	0.933359	1.72551	1.76562	1.66554	1.92048	7.71114	8.40048	1.59	1.01	9.23	2.31	2.54	Au	-3.72884	-3.76966	0.961078	0.933364	1.7255	1.76557	1.66566	1.92045	7.7116	8.40059	1.59	1.01	9.23	2.31	2.54	Au	-3.72379	-3.76392	0.961134	0.93348	1.7263	1.76591	1.65887	1.90734	7.70871
A3B1/Co1Mo3/Co1Mo2_fcc_Mo	A3B1	Co1Mo3	Co1Mo2_fcc_Mo	-592.437	-602.377	-1.62555	fcc_A	Co	-1.52161	-1.37319	0.844528	0.795544	1.22381	1.23603	0.0634691	-0.143879	3.55902	3.49752	1.39	0.76	7.881	0.662	1.88	Mo	-1.99896	-2.00254	0.661712	0.665884	1.88007	1.88149	-0.127652	-0.116683	2.06006	2.05325	1.55	1.2	7.092	0.747	2.16	Mo	-1.99894	-2.00259	0.661715	0.665885	1.88006	1.88152	-0.127645	-0.11671	2.06008
A3B1/Co1Mo3/Co1Mo2_hcp_Mo	A3B1	Co1Mo3	Co1Mo2_hcp_Mo	-592.437	-602.744	-1.99239	hcp_A	Co	-1.52161	-1.37319	0.844528	0.795544	1.22381	1.23603	0.0634691	-0.143879	3.55902	3.49752	1.39	0.76	7.881	0.662	1.88	Mo	-1.99894	-2.00259	0.661715	0.665885	1.88006	1.88152	-0.127645	-0.11671	2.06008	2.05327	1.55	1.2	7.092	0.747	2.16	Mo	-2.00127	-2.00482	0.665811	0.670109	1.87826	1.87922	-0.120152	-0.109639	2.06384
A3B1/Co1Mo3/Mo3_fcc_Co	A3B1	Co1Mo3	Mo3_fcc_Co	-592.437	-602.46	-1.70865	fcc_B	Mo	-1.99894	-2.00259	0.661715	0.665885	1.88006	1.88152	-0.127645	-0.11671	2.06008	2.05327	1.55	1.2	7.092	0.747	2.16	Mo	-2.00127	-2.00482	0.665811	0.670109	1.87826	1.87922	-0.120152	-0.109639	2.06384	2.05728	1.55	1.2	7.092	0.747	2.16	Mo	-1.99896	-2.00254	0.661712	0.665884	1.88007	1.88149	-0.127652	-0.116683	2.06006
A3B1/Co1Mo3/Mo3_hcp_Co	A3B1	Co1Mo3	Mo3_hcp_Co	-592.437	-602.439	-1.68742	hcp_B	Mo	-2.00127	-2.00482	0.665811	0.670109	1.87826	1.87922	-0.120152	-0.109639	2.06384	2.05728	1.55	1.2	7.092	0.747	2.16	Mo	-1.99896	-2.00254	0.661712	0.665884	1.88007	1.88149	-0.127652	-0.116683	2.06006	2.05325	1.55	1.2	7.092	0.747	2.16	Mo	-1.99894	-2.00259	0.661715	0.665885	1.88006	1.88152	-0.127645	-0.11671	2.06008
A3B1/Co3Mo1/Co2Mo1_fcc_Co	A3B1	Co3Mo1	Co2Mo1_fcc_Co	-484.378	-493.611	-0.91802	fcc_A	Co	-1.93456	-1.57967	0.866446	0.721497	1.4435	1.50769	0.0818012	-0.314556	3.09743	2.98324	1.39	0.76	7.881	0.662	1.88	Co	-1.93458	-1.57969	0.866443	0.721496	1.44354	1.50771	0.081623	-0.314636	3.09805	2.98348	1.39	0.76	7.881	0.662	1.88	Mo	-2.72872	-2.65384	0.511633	0.593284	2.14211	2.16458	-0.445307	-0.18046	1.85976
A3B1/Co3Mo1/Co2Mo1_hcp_Co	A3B1	Co3Mo1	Co2Mo1_hcp_Co	-484.378	-493.71	-1.01769	hcp_A	Co	-1.94376	-1.57045	0.869452	0.717978	1.43885	1.50428	0.0931583	-0.326741	3.11415	2.99743	1.39	0.76	7.881	0.662	1.88	Co	-1.93458	-1.57969	0.866443	0.721496	1.44354	1.50771	0.081623	-0.314636	3.09805	2.98348	1.39	0.76	7.881	0.662	1.88	Mo	-2.72872	-2.65384	0.511633	0.593284	2.14211	2.16458	-0.445307	-0.18046	1.85976
A3B1/Co3Mo1/Co3_fcc_Mo	A3B1	Co3Mo1	Co3_fcc_Mo	-484.378	-493.129	-0.436073	fcc_B	Co	-1.93456	-1.57967	0.866446	0.721497	1.4435	1.50769	0.0818012	-0.314556	3.09743	2.98324	1.39	0.76	7.881	0.662	1.88	Co	-1.93458	-1.57969	0.866443	0.721496	1.44354	1.50771	0.081623	-0.314636	3.09805	2.98348	1.39	0.76	7.881	0.662	1.88	Co	-1.94376	-1.57045	0.869452	0.717978	1.43885	1.50428	0.0931583	-0.326741	3.11415
A3B1/Co3Mo1/Co3_hcp_Mo	A3B1	Co3Mo1	Co3_hcp_Mo	-484.378	-493.621	-0.928564	hcp_B	Co	-1.93456	-1.57967	0.866446	0.721497	1.4435	1.50769	0.0818012	-0.314556	3.09743	2.98324	1.39	0.76	7.881	0.662	1.88	Co	-1.93458	-1.57969	0.866443	0.721496	1.44354	1.50771	0.081623	-0.314636	3.09805	2.98348	1.39	0.76	7.881	0.662	1.88	Co	-1.94376	-1.57045	0.869452	0.717978	1.43885	1.50428	0.0931583	-0.326741	3.11415
A3B1/Cr1Mo3/Cr1Mo2_hcp_Cr	A3B1	Cr1Mo3	Cr1Mo2_hcp_Cr	-635.178	-645.185	-1.69234	hcp_B	Cr	-1.71654	-1.64551	0.68	0.500723	1.49531	1.58828	-0.375405	-0.707449	2.36735	2.6406	1.42	0.9	6.767	0.676	1.66	Mo	-2.26281	-2.19744	0.697836	0.721841	1.73665	1.74364	-0.0911172	-0.0106267	1.90765	2.0202	1.55	1.2	7.092	0.747	2.16	Mo	-2.26278	-2.19745	0.697838	0.721842	1.73663	1.74364	-0.0911011	-0.0106205	1.9076
A3B1/Cr1Mo3/Mo3_hcp_Cr	A3B1	Cr1Mo3	Mo3_hcp_Cr	-635.178	-645.159	-1.66588	hcp_B	Mo	-2.34402	-2.37895	0.78715	0.738401	1.70547	1.81673	0.107423	0.0966178	2.01261	1.91494	1.55	1.2	7.092	0.747	2.16	Mo	-2.26281	-2.19744	0.697836	0.721841	1.73665	1.74364	-0.0911172	-0.0106267	1.90765	2.0202	1.55	1.2	7.092	0.747	2.16	Mo	-2.26278	-2.19745	0.697838	0.721842	1.73663	1.74364	-0.0911011	-0.0106205	1.9076
A3B1/Cr1Mo3/Mo3_hcp_Mo	A3B1	Cr1Mo3	Mo3_hcp_Mo	-635.178	-645.285	-1.79184	hcp_A	Mo	-2.26278	-2.19745	0.697838	0.721842	1.73663	1.74364	-0.0911011	-0.0106205	1.9076	2.02021	1.55	1.2	7.092	0.747	2.16	Mo	-2.34402	-2.37895	0.78715	0.738401	1.70547	1.81673	0.107423	0.0966178	2.01261	1.91494	1.55	1.2	7.092	0.747	2.16	Mo	-2.26281	-2.19744	0.697836	0.721841	1.73665	1.74364	-0.0911172	-0.0106267	1.90765
A3B1/Cr3Mo1/Cr2Mo1_hcp_Cr	A3B1	Cr3Mo1	Cr2Mo1_hcp_Cr	-591.023	-601.009	-1.67173	hcp_A	Cr	-1.66515	-1.71847	0.542393	0.767867	1.54871	1.37511	-0.609336	0.0226652	2.37628	2.49449	1.42	0.9	6.767	0.676	1.66	Cr	-1.77236	-1.77502	0.8043	0.532222	1.41222	1.61559	-0.0674324	-0.570271	2.42871	2.2512	1.42	0.9	6.767	0.676	1.66	Mo	-2.27337	-2.07794	0.719033	0.805817	1.72415	1.5237	0.065577	0.148104	1.84797
A3B1/Cr3Mo1/Cr2Mo1_hcp_Mo	A3B1	Cr3Mo1	Cr2Mo1_hcp_Mo	-591.023	-601.231	-1.89409	hcp_B	Cr	-1.66515	-1.71847	0.542393	0.767867	1.54871	1.37511	-0.609336	0.0226652	2.37628	2.49449	1.42	0.9	6.767	0.676	1.66	Cr	-1.77236	-1.77511	0.804297	0.532225	1.41223	1.61566	-0.0674514	-0.570346	2.42871	2.2514	1.42	0.9	6.767	0.676	1.66	Cr	-1.77236	-1.77502	0.8043	0.532222	1.41222	1.61559	-0.0674324	-0.570271	2.42871
A3B1/Cr3Mo1/Cr3_hcp_Cr	A3B1	Cr3Mo1	Cr3_hcp_Cr	-591.023	-601.164	-1.82732	hcp_A	Cr	-1.66515	-1.71847	0.542393	0.767867	1.54871	1.37511	-0.609336	0.0226652	2.37628	2.49449	1.42	0.9	6.767	0.676	1.66	Cr	-1.77236	-1.77511	0.804297	0.532225	1.41223	1.61566	-0.0674514	-0.570346	2.42871	2.2514	1.42	0.9	6.767	0.676	1.66	Cr	-1.77236	-1.77502	0.8043	0.532222	1.41222	1.61559	-0.0674324	-0.570271	2.42871
A3B1/Cr3Mo1/Cr3_hcp_Mo	A3B1	Cr3Mo1	Cr3_hcp_Mo	-591.023	-601.23	-1.89292	hcp_B	Cr	-1.66515	-1.71847	0.542393	0.767867	1.54871	1.37511	-0.609336	0.0226652	2.37628	2.49449	1.42	0.9	6.767	0.676	1.66	Cr	-1.77236	-1.77511	0.804297	0.532225	1.41223	1.61566	-0.0674514	-0.570346	2.42871	2.2514	1.42	0.9	6.767	0.676	1.66	Cr	-1.77236	-1.77502	0.8043	0.532222	1.41222	1.61559	-0.0674324	-0.570271	2.42871
A3B1/Cu1Mo3/Cu1Mo2_fcc_Mo	A3B1	Cu1Mo3	Cu1Mo2_fcc_Mo	-538.422	-547.889	-1.15255	fcc_A	Cu	-2.75317	-2.7529	0.961185	0.961017	1.08516	1.08688	1.73487	1.73856	7.48675	7.49759	1.41	0.67	7.73	1.24	1.9	Mo	-1.93894	-1.93849	0.625854	0.625584	1.97805	1.97897	-0.249584	-0.249197	2.17819	2.17818	1.55	1.2	7.092	0.747	2.16	Mo	-1.93894	-1.93849	0.625854	0.625584	1.97805	1.97897	-0.249584	-0.249197	2.17819
A3B1/Cu1Mo3/Cu1Mo2_hcp_Mo	A3B1	Cu1Mo3	Cu1Mo2_hcp_Mo	-538.422	-548.982	-2.24579	hcp_A	Mo	-1.93809	-1.93764	0.626959	0.624121	1.97489	1.98142	-0.250425	-0.250694	2.1813	2.1777	1.55	1.2	7.092	0.747	2.16	Mo	-1.93894	-1.93849	0.625854	0.625584	1.97805	1.97897	-0.249584	-0.249197	2.17819	2.17818	1.55	1.2	7.092	0.747	2.16	Mo	-1.93894	-1.93849	0.625854	0.625584	1.97805	1.97897	-0.249584	-0.249197	2.17819
A3B1/Cu1Mo3/Mo3_fcc_Cu	A3B1	Cu1Mo3	Mo3_fcc_Cu	-538.422	-548.982	-2.24562	fcc_B	Mo	-1.93809	-1.93764	0.626959	0.624121	1.97489	1.98142	-0.250425	-0.250694	2.1813	2.1777	1.55	1.2	7.092	0.747	2.16	Mo	-1.93894	-1.93849	0.625854	0.625584	1.97805	1.97897	-0.249584	-0.249197	2.17819	2.17818	1.55	1.2	7.092	0.747	2.16	Mo	-1.93894	-1.93849	0.625854	0.625584	1.97805	1.97897	-0.249584	-0.249197	2.17819
A3B1/Cu1Mo3/Mo3_hcp_Cu	A3B1	Cu1Mo3	Mo3_hcp_Cu	-538.422	-548.828	-2.09211	hcp_B	Mo	-1.93894	-1.93849	0.625854	0.625584	1.97805	1.97897	-0.249584	-0.249197	2.17819	2.17818	1.55	1.2	7.092	0.747	2.16	Mo	-1.93809	-1.93764	0.626959	0.624121	1.97489	1.98142	-0.250425	-0.250694	2.1813	2.1777	1.55	1.2	7.092	0.747	2.16	Mo	-1.93894	-1.93849	0.625854	0.625584	1.97805	1.97897	-0.249584	-0.249197	2.17819
A3B1/Cu3Mo1/Cu2Mo1_fcc_Cu	A3B1	Cu3Mo1	Cu2Mo1_fcc_Cu	-305.212	-314.477	-0.950308	fcc_A	Cu	-2.60867	-2.58368	0.956333	0.94231	1.36821	1.37441	2.43486	2.51549	13.322	13.1631	1.41	0.67	7.73	1.24	1.9	Cu	-2.60867	-2.58368	0.956333	0.94231	1.36821	1.37441	2.43486	2.51549	13.322	13.1631	1.41	0.67	7.73	1.24	1.9	Mo	-1.64704	-2.20384	0.725242	0.233958	2.3944	2.34468	0.58044	-0.154116	3.71756
A3B1/Cu3Mo1/Cu2Mo1_hcp_Cu	A3B1	Cu3Mo1	Cu2Mo1_hcp_Cu	-305.212	-314.694	-1.16704	hcp_A	Cu	-2.61035	-2.58522	0.956295	0.942258	1.37005	1.37456	2.43768	2.51349	13.3303	13.1425	1.41	0.67	7.73	1.24	1.9	Cu	-2.60867	-2.58368	0.956333	0.94231	1.36821	1.37441	2.43486	2.51549	13.322	13.1631	1.41	0.67	7.73	1.24	1.9	Mo	-1.64704	-2.20384	0.725242	0.233958	2.3944	2.34468	0.58044	-0.154116	3.71756
A3B1/Cu3Mo1/Cu3_fcc_Mo	A3B1	Cu3Mo1	Cu3_fcc_Mo	-305.212	-312.422	1.10431	fcc_B	Cu	-2.60867	-2.58368	0.956333	0.94231	1.36821	1.37441	2.43486	2.51549	13.322	13.1631	1.41	0.67	7.73	1.24	1.9	Cu	-2.61035	-2.58522	0.956295	0.942258	1.37005	1.37456	2.43768	2.51349	13.3303	13.1425	1.41	0.67	7.73	1.24	1.9	Cu	-2.60867	-2.58368	0.956333	0.94231	1.36821	1.37441	2.43486	2.51549	13.322
A3B1/Fe1Mo3/Fe1Mo2_fcc_Mo	A3B1	Fe1Mo3	Fe1Mo2_fcc_Mo	-607.587	-617.227	-1.32556	fcc_A	Fe	-1.37696	-2.16268	0.540826	0.895753	1.45649	1.37521	-0.684392	0.501884	3.15993	3.27981	1.41	0.8	7.902	0.153	1.83	Mo	-2.15738	-2.16668	0.681101	0.654503	1.96049	1.95601	-0.0478527	-0.118673	1.98897	1.99548	1.55	1.2	7.092	0.747	2.16	Mo	-2.15736	-2.16666	0.681099	0.654499	1.96048	1.956	-0.0478451	-0.118663	1.98895
A3B1/Fe1Mo3/Fe1Mo2_hcp_Mo	A3B1	Fe1Mo3	Fe1Mo2_hcp_Mo	-607.587	-617.464	-1.56301	hcp_A	Fe	-1.37696	-2.16268	0.540826	0.895753	1.45649	1.37521	-0.684392	0.501884	3.15993	3.27981	1.41	0.8	7.902	0.153	1.83	Mo	-2.1602	-2.16923	0.686902	0.660533	1.95933	1.95473	-0.0385743	-0.105633	1.99458	2.00135	1.55	1.2	7.092	0.747	2.16	Mo	-2.15736	-2.16666	0.681099	0.654499	1.96048	1.956	-0.0478451	-0.118663	1.98895
A3B1/Fe1Mo3/Mo3_fcc_Fe	A3B1	Fe1Mo3	Mo3_fcc_Fe	-607.587	-616.958	-1.05628	fcc_B	Mo	-2.15736	-2.16666	0.681099	0.654499	1.96048	1.956	-0.0478451	-0.118663	1.98895	1.99545	1.55	1.2	7.092	0.747	2.16	Mo	-2.1602	-2.16923	0.686902	0.660533	1.95933	1.95473	-0.0385743	-0.105633	1.99458	2.00135	1.55	1.2	7.092	0.747	2.16	Mo	-2.15738	-2.16668	0.681101	0.654503	1.96049	1.95601	-0.0478527	-0.118673	1.98897
A3B1/Fe1Mo3/Mo3_hcp_Fe	A3B1	Fe1Mo3	Mo3_hcp_Fe	-607.587	-617.147	-1.24606	hcp_B	Mo	-2.1602	-2.16923	0.686902	0.660533	1.95933	1.95473	-0.0385743	-0.105633	1.99458	2.00135	1.55	1.2	7.092	0.747	2.16	Mo	-2.15738	-2.16668	0.681101	0.654503	1.96049	1.95601	-0.0478527	-0.118673	1.98897	1.99548	1.55	1.2	7.092	0.747	2.16	Mo	-2.15736	-2.16666	0.681099	0.654499	1.96048	1.956	-0.0478451	-0.118663	1.98895
A3B1/Fe3Mo1/Fe2Mo1_fcc_Fe	A3B1	Fe3Mo1	Fe2Mo1_fcc_Fe	-535.948	-545.444	-1.18128	fcc_A	Fe	-2.13336	-1.34269	0.920536	0.526202	1.31001	1.49803	0.125444	-0.736633	3.08532	3.17133	1.41	0.8	7.902	0.153	1.83	Fe	-2.14083	-1.33576	0.92259	0.521657	1.3061	1.49405	0.129235	-0.747776	3.08013	3.19133	1.41	0.8	7.902	0.153	1.83	Mo	-2.63755	-2.41014	0.563178	0.712224	2.04238	1.99841	-0.416299	0.171114	1.73817
A3B1/Fe3Mo1/Fe2Mo1_hcp_Fe	A3B1	Fe3Mo1	Fe2Mo1_hcp_Fe	-535.948	-545.442	-1.1792	hcp_A	Fe	-2.14083	-1.33576	0.92259	0.521657	1.3061	1.49405	0.129235	-0.747776	3.08013	3.19133	1.41	0.8	7.902	0.153	1.83	Fe	-2.13337	-1.34268	0.920537	0.5262	1.31003	1.49801	0.12533	-0.736563	3.08567	3.17097	1.41	0.8	7.902	0.153	1.83	Mo	-2.63755	-2.41014	0.563178	0.712224	2.04238	1.99841	-0.416299	0.171114	1.73817
A3B1/Fe3Mo1/Fe3_fcc_Mo	A3B1	Fe3Mo1	Fe3_fcc_Mo	-535.948	-545.24	-0.977057	fcc_B	Fe	-2.14083	-1.33576	0.92259	0.521657	1.3061	1.49405	0.129235	-0.747776	3.08013	3.19133	1.41	0.8	7.902	0.153	1.83	Fe	-2.13336	-1.34269	0.920536	0.526202	1.31001	1.49803	0.125444	-0.736633	3.08532	3.17133	1.41	0.8	7.902	0.153	1.83	Fe	-2.13337	-1.34268	0.920537	0.5262	1.31003	1.49801	0.12533	-0.736563	3.08567
A3B1/Fe3Mo1/Fe3_hcp_Mo	A3B1	Fe3Mo1	Fe3_hcp_Mo	-535.948	-545.508	-1.24508	hcp_B	Fe	-2.13336	-1.34269	0.920536	0.526202	1.31001	1.49803	0.125444	-0.736633	3.08532	3.17133	1.41	0.8	7.902	0.153	1.83	Fe	-2.13337	-1.34268	0.920537	0.5262	1.31003	1.49801	0.12533	-0.736563	3.08567	3.17097	1.41	0.8	7.902	0.153	1.83	Fe	-2.14083	-1.33576	0.92259	0.521657	1.3061	1.49405	0.129235	-0.747776	3.08013
A3B1/Ir1Mo3/Ir1Mo2_fcc_Mo	A3B1	Ir1Mo3	Ir1Mo2_fcc_Mo	-634.655	-644.23	-1.25982	fcc_A	Ir	-2.70396	-2.70382	0.854148	0.854361	1.77119	1.77003	0.559431	0.558837	2.63135	2.63072	1.5	1.08	8.967	1.564	2.2	Mo	-2.0285	-2.02836	0.649358	0.649874	1.99699	1.99647	-0.378197	-0.376931	2.33408	2.33558	1.55	1.2	7.092	0.747	2.16	Mo	-2.02766	-2.02755	0.650422	0.650031	1.99556	1.99681	-0.374383	-0.373199	2.33567
A3B1/Ir1Mo3/Ir1Mo2_hcp_Mo	A3B1	Ir1Mo3	Ir1Mo2_hcp_Mo	-634.655	-644.49	-1.51969	hcp_A	Ir	-2.70396	-2.70382	0.854148	0.854361	1.77119	1.77003	0.559431	0.558837	2.63135	2.63072	1.5	1.08	8.967	1.564	2.2	Mo	-2.02766	-2.02755	0.650422	0.650031	1.99556	1.99681	-0.374383	-0.373199	2.33567	2.33568	1.55	1.2	7.092	0.747	2.16	Mo	-2.02766	-2.02755	0.650422	0.650031	1.99556	1.99681	-0.374383	-0.373199	2.33567
A3B1/Ir1Mo3/Mo3_fcc_Ir	A3B1	Ir1Mo3	Mo3_fcc_Ir	-634.655	-644.602	-1.63224	fcc_B	Mo	-2.0285	-2.02836	0.649358	0.649874	1.99699	1.99647	-0.378197	-0.376931	2.33408	2.33558	1.55	1.2	7.092	0.747	2.16	Mo	-2.02766	-2.02755	0.650422	0.650031	1.99556	1.99681	-0.374383	-0.373199	2.33567	2.33568	1.55	1.2	7.092	0.747	2.16	Mo	-2.02766	-2.02755	0.650422	0.650031	1.99556	1.99681	-0.374383	-0.373199	2.33567
A3B1/Ir1Mo3/Mo3_hcp_Ir	A3B1	Ir1Mo3	Mo3_hcp_Ir	-634.655	-644.766	-1.79625	hcp_B	Mo	-2.0285	-2.02836	0.649358	0.649874	1.99699	1.99647	-0.378197	-0.376931	2.33408	2.33558	1.55	1.2	7.092	0.747	2.16	Mo	-2.02766	-2.02755	0.650422	0.650031	1.99556	1.99681	-0.374383	-0.373199	2.33567	2.33568	1.55	1.2	7.092	0.747	2.16	Mo	-2.02766	-2.02755	0.650422	0.650031	1.99556	1.99681	-0.374383	-0.373199	2.33567
A3B1/Ir3Mo1/Ir2Mo1_fcc_Ir	A3B1	Ir3Mo1	Ir2Mo1_fcc_Ir	-585.972	-594.703	-0.416725	fcc_A	Ir	-3.01504	-3.01504	0.802174	0.802232	2.26616	2.26569	0.0879254	0.0873677	2.28136	2.28057	1.5	1.08	8.967	1.564	2.2	Ir	-3.01504	-3.01504	0.802174	0.802232	2.26616	2.26569	0.0879254	0.0873677	2.28136	2.28057	1.5	1.08	8.967	1.564	2.2	Mo	-2.79309	-2.79319	0.515842	0.515762	2.41049	2.41061	-0.700505	-0.700483	2.48874
A3B1/Ir3Mo1/Ir2Mo1_hcp_Ir	A3B1	Ir3Mo1	Ir2Mo1_hcp_Ir	-585.972	-594.927	-0.64074	hcp_A	Ir	-3.01637	-3.01638	0.80256	0.802102	2.26299	2.26545	0.0877109	0.0896643	2.2811	2.28274	1.5	1.08	8.967	1.564	2.2	Ir	-3.01504	-3.01504	0.802174	0.802232	2.26616	2.26569	0.0879254	0.0873677	2.28136	2.28057	1.5	1.08	8.967	1.564	2.2	Mo	-2.79309	-2.79319	0.515842	0.515762	2.41049	2.41061	-0.700505	-0.700483	2.48874
A3B1/Ir3Mo1/Ir3_fcc_Mo	A3B1	Ir3Mo1	Ir3_fcc_Mo	-585.972	-593.571	0.71538	fcc_B	Ir	-3.01504	-3.01504	0.802174	0.802232	2.26616	2.26569	0.0879254	0.0873677	2.28136	2.28057	1.5	1.08	8.967	1.564	2.2	Ir	-3.01504	-3.01504	0.802174	0.802232	2.26616	2.26569	0.0879254	0.0873677	2.28136	2.28057	1.5	1.08	8.967	1.564	2.2	Ir	-3.01637	-3.01638	0.80256	0.802102	2.26299	2.26545	0.0877109	0.0896643	2.2811
A3B1/Ir3Mo1/Ir3_hcp_Mo	A3B1	Ir3Mo1	Ir3_hcp_Mo	-585.972	-594.101	0.185281	hcp_B	Ir	-3.01504	-3.01504	0.802174	0.802232	2.26616	2.26569	0.0879254	0.0873677	2.28136	2.28057	1.5	1.08	8.967	1.564	2.2	Ir	-3.01504	-3.01504	0.802174	0.802232	2.26616	2.26569	0.0879254	0.0873677	2.28136	2.28057	1.5	1.08	8.967	1.564	2.2	Ir	-3.01637	-3.01638	0.80256	0.802102	2.26299	2.26545	0.0877109	0.0896643	2.2811
A3B1/Ni1Mo3/Mo2Ni1_fcc_Mo	A3B1	Ni1Mo3	Mo2Ni1_fcc_Mo	-571.893	-581.631	-1.42268	fcc_A	Mo	-1.9854	-1.98534	0.654497	0.654004	1.92357	1.9242	-0.149503	-0.150576	2.07589	2.07452	1.55	1.2	7.092	0.747	2.16	Mo	-1.98586	-1.98581	0.637936	0.639363	1.92284	1.91935	-0.185566	-0.185656	2.06998	2.07159	1.55	1.2	7.092	0.747	2.16	Ni	-1.72503	-1.72498	0.897545	0.897433	1.18539	1.18584	0.458329	0.459228	4.0982
A3B1/Ni1Mo3/Mo2Ni1_hcp_Mo	A3B1	Ni1Mo3	Mo2Ni1_hcp_Mo	-571.893	-581.747	-1.53926	hcp_A	Mo	-1.9854	-1.98534	0.654497	0.654004	1.92357	1.9242	-0.149503	-0.150576	2.07589	2.07452	1.55	1.2	7.092	0.747	2.16	Mo	-1.9854	-1.98534	0.654497	0.654004	1.92357	1.9242	-0.149503	-0.150576	2.07589	2.07452	1.55	1.2	7.092	0.747	2.16	Ni	-1.72503	-1.72498	0.897545	0.897433	1.18539	1.18584	0.458329	0.459228	4.0982
A3B1/Ni1Mo3/Mo3_fcc_Ni	A3B1	Ni1Mo3	Mo3_fcc_Ni	-571.893	-582.238	-2.03028	fcc_B	Mo	-1.9854	-1.98534	0.654497	0.654004	1.92357	1.9242	-0.149503	-0.150576	2.07589	2.07452	1.55	1.2	7.092	0.747	2.16	Mo	-1.9854	-1.98534	0.654497	0.654004	1.92357	1.9242	-0.149503	-0.150576	2.07589	2.07452	1.55	1.2	7.092	0.747	2.16	Mo	-1.98586	-1.98581	0.637936	0.639363	1.92284	1.91935	-0.185566	-0.185656	2.06998
A3B1/Ni1Mo3/Mo3_hcp_Ni	A3B1	Ni1Mo3	Mo3_hcp_Ni	-571.893	-582.075	-1.8668	hcp_B	Mo	-1.9854	-1.98534	0.654497	0.654004	1.92357	1.9242	-0.149503	-0.150576	2.07589	2.07452	1.55	1.2	7.092	0.747	2.16	Mo	-1.9854	-1.98534	0.654497	0.654004	1.92357	1.9242	-0.149503	-0.150576	2.07589	2.07452	1.55	1.2	7.092	0.747	2.16	Mo	-1.98586	-1.98581	0.637936	0.639363	1.92284	1.91935	-0.185566	-0.185656	2.06998
A3B1/Ni3Mo1/Mo1Ni2_fcc_Ni	A3B1	Ni3Mo1	Mo1Ni2_fcc_Ni	-410.926	-420.079	-0.838941	fcc_A	Mo	-2.21116	-2.49699	0.579941	0.412938	2.22277	2.24477	-0.0055106	-0.218836	2.69922	2.66212	1.55	1.2	7.092	0.747	2.16	Ni	-2.05694	-2.04068	0.873745	0.86391	1.45715	1.46833	0.744873	0.819517	5.2031	5.1822	1.38	0.71	7.64	1.16	1.91	Ni	-2.06344	-2.04676	0.873764	0.863795	1.45834	1.46901	0.747074	0.819667	5.19088
A3B1/Ni3Mo1/Mo1Ni2_hcp_Ni	A3B1	Ni3Mo1	Mo1Ni2_hcp_Ni	-410.926	-420.181	-0.939978	hcp_A	Mo	-2.21116	-2.49699	0.579941	0.412938	2.22277	2.24477	-0.0055106	-0.218836	2.69922	2.66212	1.55	1.2	7.092	0.747	2.16	Ni	-2.06344	-2.04675	0.873768	0.863792	1.45835	1.46901	0.747185	0.819723	5.19172	5.16511	1.38	0.71	7.64	1.16	1.91	Ni	-2.05694	-2.04068	0.873745	0.86391	1.45715	1.46833	0.744873	0.819517	5.2031
A3B1/Ni3Mo1/Ni3_fcc_Mo	A3B1	Ni3Mo1	Ni3_fcc_Mo	-410.926	-418.374	0.866185	fcc_B	Ni	-2.06344	-2.04675	0.873768	0.863792	1.45835	1.46901	0.747185	0.819723	5.19172	5.16511	1.38	0.71	7.64	1.16	1.91	Ni	-2.05694	-2.04068	0.873745	0.86391	1.45715	1.46833	0.744873	0.819517	5.2031	5.1822	1.38	0.71	7.64	1.16	1.91	Ni	-2.06344	-2.04676	0.873764	0.863795	1.45834	1.46901	0.747074	0.819667	5.19088
A3B1/Ni3Mo1/Ni3_hcp_Mo	A3B1	Ni3Mo1	Ni3_hcp_Mo	-410.926	-418.4	0.841013	hcp_B	Ni	-2.06344	-2.04676	0.873764	0.863795	1.45834	1.46901	0.747074	0.819667	5.19088	5.16511	1.38	0.71	7.64	1.16	1.91	Ni	-2.06344	-2.04675	0.873768	0.863792	1.45835	1.46901	0.747185	0.819723	5.19172	5.16511	1.38	0.71	7.64	1.16	1.91	Ni	-2.05694	-2.04068	0.873745	0.86391	1.45715	1.46833	0.744873	0.819517	5.2031
A3B1/Os1Mo3/Mo2Os1_fcc_Mo	A3B1	Os1Mo3	Mo2Os1_fcc_Mo	-659.338	-669.283	-1.63008	fcc_A	Mo	-2.03427	-2.03411	0.655425	0.655106	1.92415	1.9254	-0.317513	-0.31613	2.22925	2.2298	1.55	1.2	7.092	0.747	2.16	Mo	-2.03429	-2.0341	0.655422	0.6551	1.92416	1.9254	-0.317514	-0.316144	2.22925	2.22982	1.55	1.2	7.092	0.747	2.16	Os	-2.3515	-2.35144	0.791831	0.791494	1.80489	1.8066	0.215306	0.21721	2.23654
A3B1/Os1Mo3/Mo2Os1_hcp_Mo	A3B1	Os1Mo3	Mo2Os1_hcp_Mo	-659.338	-669.535	-1.88197	hcp_A	Mo	-2.02942	-2.02924	0.65806	0.657183	1.9195	1.92168	-0.315114	-0.314033	2.23575	2.23551	1.55	1.2	7.092	0.747	2.16	Mo	-2.03429	-2.0341	0.655422	0.6551	1.92416	1.9254	-0.317514	-0.316144	2.22925	2.22982	1.55	1.2	7.092	0.747	2.16	Os	-2.3515	-2.35144	0.791831	0.791494	1.80489	1.8066	0.215306	0.21721	2.23654
A3B1/Os1Mo3/Mo3_fcc_Os	A3B1	Os1Mo3	Mo3_fcc_Os	-659.338	-669.187	-1.53441	fcc_B	Mo	-2.03427	-2.03411	0.655425	0.655106	1.92415	1.9254	-0.317513	-0.31613	2.22925	2.2298	1.55	1.2	7.092	0.747	2.16	Mo	-2.03429	-2.0341	0.655422	0.6551	1.92416	1.9254	-0.317514	-0.316144	2.22925	2.22982	1.55	1.2	7.092	0.747	2.16	Mo	-2.02942	-2.02924	0.65806	0.657183	1.9195	1.92168	-0.315114	-0.314033	2.23575
A3B1/Os1Mo3/Mo3_hcp_Os	A3B1	Os1Mo3	Mo3_hcp_Os	-659.338	-669.554	-1.90102	hcp_B	Mo	-2.02942	-2.02924	0.65806	0.657183	1.9195	1.92168	-0.315114	-0.314033	2.23575	2.23551	1.55	1.2	7.092	0.747	2.16	Mo	-2.03429	-2.0341	0.655422	0.6551	1.92416	1.9254	-0.317514	-0.316144	2.22925	2.22982	1.55	1.2	7.092	0.747	2.16	Mo	-2.03427	-2.03411	0.655425	0.655106	1.92415	1.9254	-0.317513	-0.31613	2.22925
A3B1/Os3Mo1/Mo1Os2_fcc_Os	A3B1	Os3Mo1	Mo1Os2_fcc_Os	-679.292	-688.18	-0.572802	fcc_A	Mo	-2.7689	-2.76881	0.615572	0.615694	2.47013	2.47015	-0.415685	-0.415242	2.16501	2.16496	1.55	1.2	7.092	0.747	2.16	Os	-2.88196	-2.88196	0.758899	0.758691	2.27863	2.27855	-0.0148672	-0.0159737	2.22207	2.22026	1.49	1.13	8.438	1.07766	2.2	Os	-2.88196	-2.88196	0.758899	0.758691	2.27863	2.27855	-0.0148672	-0.0159737	2.22207
A3B1/Os3Mo1/Mo1Os2_hcp_Os	A3B1	Os3Mo1	Mo1Os2_hcp_Os	-679.292	-688.676	-1.069	hcp_A	Mo	-2.7689	-2.76881	0.615572	0.615694	2.47013	2.47015	-0.415685	-0.415242	2.16501	2.16496	1.55	1.2	7.092	0.747	2.16	Os	-2.88194	-2.88195	0.759469	0.758795	2.27655	2.27837	-0.0156513	-0.01594	2.22275	2.22048	1.49	1.13	8.438	1.07766	2.2	Os	-2.88196	-2.88196	0.758899	0.758691	2.27863	2.27855	-0.0148672	-0.0159737	2.22207
A3B1/Os3Mo1/Os3_fcc_Mo	A3B1	Os3Mo1	Os3_fcc_Mo	-679.292	-687.744	-0.136751	fcc_B	Os	-2.88196	-2.88196	0.758899	0.758691	2.27863	2.27855	-0.0148672	-0.0159737	2.22207	2.22026	1.49	1.13	8.438	1.07766	2.2	Os	-2.88194	-2.88195	0.759469	0.758795	2.27655	2.27837	-0.0156513	-0.01594	2.22275	2.22048	1.49	1.13	8.438	1.07766	2.2	Os	-2.88196	-2.88196	0.758899	0.758691	2.27863	2.27855	-0.0148672	-0.0159737	2.22207
A3B1/Os3Mo1/Os3_hcp_Mo	A3B1	Os3Mo1	Os3_hcp_Mo	-679.292	-689.02	-1.41327	hcp_B	Os	-2.88196	-2.88196	0.758899	0.758691	2.27863	2.27855	-0.0148672	-0.0159737	2.22207	2.22026	1.49	1.13	8.438	1.07766	2.2	Os	-2.88196	-2.88196	0.758899	0.758691	2.27863	2.27855	-0.0148672	-0.0159737	2.22207	2.22026	1.49	1.13	8.438	1.07766	2.2	Os	-2.88194	-2.88195	0.759469	0.758795	2.27655	2.27837	-0.0156513	-0.01594	2.22275
A3B1/Pd1Mo3/Mo2Pd1_fcc_Mo	A3B1	Pd1Mo3	Mo2Pd1_fcc_Mo	-568.409	-578.979	-2.25504	fcc_A	Mo	-1.92257	-1.92258	0.64709	0.646499	1.93411	1.9355	-0.333722	-0.333503	2.29634	2.29542	1.55	1.2	7.092	0.747	2.16	Mo	-1.92151	-1.92152	0.646576	0.648337	1.93477	1.93164	-0.333908	-0.333412	2.29626	2.2986	1.55	1.2	7.092	0.747	2.16	Mo	-1.92257	-1.92256	0.647084	0.646505	1.9341	1.93547	-0.333713	-0.333477	2.29629
A3B1/Pd1Mo3/Mo2Pd1_hcp_Mo	A3B1	Pd1Mo3	Mo2Pd1_hcp_Mo	-568.409	-578.956	-2.23151	hcp_A	Mo	-1.92257	-1.92258	0.64709	0.646499	1.93411	1.9355	-0.333722	-0.333503	2.29634	2.29542	1.55	1.2	7.092	0.747	2.16	Mo	-1.92151	-1.92152	0.646576	0.648337	1.93477	1.93164	-0.333908	-0.333412	2.29626	2.2986	1.55	1.2	7.092	0.747	2.16	Mo	-1.92257	-1.92256	0.647084	0.646505	1.9341	1.93547	-0.333713	-0.333477	2.29629
A3B1/Pd1Mo3/Mo3_fcc_Pd	A3B1	Pd1Mo3	Mo3_fcc_Pd	-568.409	-578.956	-2.23219	fcc_B	Mo	-1.92257	-1.92256	0.647084	0.646505	1.9341	1.93547	-0.333713	-0.333477	2.29629	2.29538	1.55	1.2	7.092	0.747	2.16	Mo	-1.92151	-1.92152	0.646576	0.648337	1.93477	1.93164	-0.333908	-0.333412	2.29626	2.2986	1.55	1.2	7.092	0.747	2.16	Mo	-1.92257	-1.92258	0.64709	0.646499	1.93411	1.9355	-0.333722	-0.333503	2.29634
A3B1/Pd1Mo3/Mo3_hcp_Pd	A3B1	Pd1Mo3	Mo3_hcp_Pd	-568.409	-578.978	-2.25357	hcp_B	Mo	-1.92257	-1.92258	0.64709	0.646499	1.93411	1.9355	-0.333722	-0.333503	2.29634	2.29542	1.55	1.2	7.092	0.747	2.16	Mo	-1.92151	-1.92152	0.646576	0.648337	1.93477	1.93164	-0.333908	-0.333412	2.29626	2.2986	1.55	1.2	7.092	0.747	2.16	Mo	-1.92257	-1.92256	0.647084	0.646505	1.9341	1.93547	-0.333713	-0.333477	2.29629
A3B1/Pd3Mo1/Mo1Pd2_fcc_Pd	A3B1	Pd3Mo1	Mo1Pd2_fcc_Pd	-400.978	-410.03	-0.738341	fcc_A	Mo	-1.79095	-2.63598	0.695452	0.237984	2.08478	2.1388	-0.108291	-0.806997	3.18365	3.64756	1.55	1.2	7.092	0.747	2.16	Pd	-2.72292	-2.74221	0.90248	0.892331	1.73919	1.76856	0.894804	1.09203	4.44805	4.79121	1.52	0.94	8.34	0.56	2.2	Pd	-2.72292	-2.74221	0.90248	0.892331	1.73919	1.76856	0.894804	1.09203	4.44805
A3B1/Pd3Mo1/Mo1Pd2_hcp_Pd	A3B1	Pd3Mo1	Mo1Pd2_hcp_Pd	-400.978	-409.958	-0.66541	hcp_A	Mo	-1.79095	-2.63598	0.695452	0.237984	2.08478	2.1388	-0.108291	-0.806997	3.18365	3.64756	1.55	1.2	7.092	0.747	2.16	Pd	-2.72319	-2.74246	0.902509	0.892311	1.73883	1.7689	0.893959	1.09311	4.44497	4.79572	1.52	0.94	8.34	0.56	2.2	Pd	-2.72292	-2.74221	0.90248	0.892331	1.73919	1.76856	0.894804	1.09203	4.44805
A3B1/Pd3Mo1/Pd3_fcc_Mo	A3B1	Pd3Mo1	Pd3_fcc_Mo	-400.978	-407.391	1.90098	fcc_B	Pd	-2.72292	-2.74221	0.90248	0.892331	1.73919	1.76856	0.894804	1.09203	4.44805	4.79121	1.52	0.94	8.34	0.56	2.2	Pd	-2.72319	-2.74246	0.902509	0.892311	1.73883	1.7689	0.893959	1.09311	4.44497	4.79572	1.52	0.94	8.34	0.56	2.2	Pd	-2.72292	-2.74221	0.90248	0.892331	1.73919	1.76856	0.894804	1.09203	4.44805
A3B1/Pd3Mo1/Pd3_hcp_Mo	A3B1	Pd3Mo1	Pd3_hcp_Mo	-400.978	-407.412	1.88003	hcp_B	Pd	-2.72292	-2.74221	0.90248	0.892331	1.73919	1.76856	0.894804	1.09203	4.44805	4.79121	1.52	0.94	8.34	0.56	2.2	Pd	-2.72292	-2.74221	0.90248	0.892331	1.73919	1.76856	0.894804	1.09203	4.44805	4.79121	1.52	0.94	8.34	0.56	2.2	Pd	-2.72319	-2.74246	0.902509	0.892311	1.73883	1.7689	0.893959	1.09311	4.44497
A3B1/Pt1Mo3/Mo2Pt1_fcc_Mo	A3B1	Pt1Mo3	Mo2Pt1_fcc_Mo	-594.738	-604.933	-1.88078	fcc_A	Mo	-2.01352	-2.01359	0.640823	0.641319	2.03405	2.03342	-0.472475	-0.472235	2.54292	2.54341	1.55	1.2	7.092	0.747	2.16	Mo	-2.01358	-2.01363	0.64043	0.64173	2.03448	2.03201	-0.473093	-0.473587	2.54324	2.54496	1.55	1.2	7.092	0.747	2.16	Mo	-2.01352	-2.01359	0.640823	0.641319	2.03405	2.03342	-0.472475	-0.472235	2.54292
A3B1/Pt1Mo3/Mo2Pt1_hcp_Mo	A3B1	Pt1Mo3	Mo2Pt1_hcp_Mo	-594.738	-605.058	-2.00591	hcp_A	Mo	-2.01352	-2.01359	0.640823	0.641319	2.03405	2.03342	-0.472475	-0.472235	2.54292	2.54341	1.55	1.2	7.092	0.747	2.16	Mo	-2.01358	-2.01363	0.64043	0.64173	2.03448	2.03201	-0.473093	-0.473587	2.54324	2.54496	1.55	1.2	7.092	0.747	2.16	Mo	-2.01352	-2.01359	0.640823	0.641319	2.03405	2.03342	-0.472475	-0.472235	2.54292
A3B1/Pt1Mo3/Mo3_fcc_Pt	A3B1	Pt1Mo3	Mo3_fcc_Pt	-594.738	-605.057	-2.00517	fcc_B	Mo	-2.01352	-2.01359	0.640823	0.641319	2.03405	2.03342	-0.472475	-0.472235	2.54292	2.54341	1.55	1.2	7.092	0.747	2.16	Mo	-2.01358	-2.01363	0.64043	0.64173	2.03448	2.03201	-0.473093	-0.473587	2.54324	2.54496	1.55	1.2	7.092	0.747	2.16	Mo	-2.01352	-2.01359	0.640823	0.641319	2.03405	2.03342	-0.472475	-0.472235	2.54292
A3B1/Pt1Mo3/Mo3_hcp_Pt	A3B1	Pt1Mo3	Mo3_hcp_Pt	-594.738	-604.933	-1.88089	hcp_B	Mo	-2.01352	-2.01359	0.640823	0.641319	2.03405	2.03342	-0.472475	-0.472235	2.54292	2.54341	1.55	1.2	7.092	0.747	2.16	Mo	-2.01358	-2.01363	0.64043	0.64173	2.03448	2.03201	-0.473093	-0.473587	2.54324	2.54496	1.55	1.2	7.092	0.747	2.16	Mo	-2.01352	-2.01359	0.640823	0.641319	2.03405	2.03342	-0.472475	-0.472235	2.54292
A3B1/Pt3Mo1/Mo1Pt2_fcc_Pt	A3B1	Pt3Mo1	Mo1Pt2_fcc_Pt	-454.09	-462.744	-0.339824	fcc_A	Mo	-2.11564	-2.7719	0.623973	0.308829	2.29415	2.34014	-0.411343	-0.858023	3.09331	3.52377	1.55	1.2	7.092	0.747	2.16	Pt	-3.10832	-3.13514	0.871052	0.866555	2.10716	2.12174	0.539061	0.627788	3.24512	3.36089	1.53	1.04	9	2.13	2.28	Pt	-3.10832	-3.13514	0.871054	0.866555	2.10713	2.12175	0.539071	0.627719	3.24498
A3B1/Pt3Mo1/Mo1Pt2_hcp_Pt	A3B1	Pt3Mo1	Mo1Pt2_hcp_Pt	-454.09	-462.746	-0.341719	hcp_A	Mo	-2.11564	-2.7719	0.623973	0.308829	2.29415	2.34014	-0.411343	-0.858023	3.09331	3.52377	1.55	1.2	7.092	0.747	2.16	Pt	-3.10832	-3.13514	0.871054	0.866555	2.10713	2.12175	0.539071	0.627719	3.24498	3.36106	1.53	1.04	9	2.13	2.28	Pt	-3.10805	-3.13483	0.871016	0.866394	2.10771	2.12405	0.539704	0.631407	3.24701
A3B1/Pt3Mo1/Pt3_fcc_Mo	A3B1	Pt3Mo1	Pt3_fcc_Mo	-454.09	-460.872	1.53217	fcc_B	Pt	-3.10832	-3.13514	0.871054	0.866555	2.10713	2.12175	0.539071	0.627719	3.24498	3.36106	1.53	1.04	9	2.13	2.28	Pt	-3.10832	-3.13514	0.871052	0.866555	2.10716	2.12174	0.539061	0.627788	3.24512	3.36089	1.53	1.04	9	2.13	2.28	Pt	-3.10805	-3.13483	0.871016	0.866394	2.10771	2.12405	0.539704	0.631407	3.24701
A3B1/Pt3Mo1/Pt3_hcp_Mo	A3B1	Pt3Mo1	Pt3_hcp_Mo	-454.09	-460.748	1.656	hcp_B	Pt	-3.10832	-3.13514	0.871054	0.866555	2.10713	2.12175	0.539071	0.627719	3.24498	3.36106	1.53	1.04	9	2.13	2.28	Pt	-3.10805	-3.13483	0.871016	0.866394	2.10771	2.12405	0.539704	0.631407	3.24701	3.37207	1.53	1.04	9	2.13	2.28	Pt	-3.10832	-3.13514	0.871052	0.866555	2.10716	2.12174	0.539061	0.627788	3.24512
A3B1/Re1Mo3/Mo2Re1_fcc_Mo	A3B1	Re1Mo3	Mo2Re1_fcc_Mo	-671.632	-682.509	-2.56158	fcc_A	Mo	-1.91154	-1.91158	0.679591	0.680751	1.83605	1.83131	-0.238451	-0.243385	2.22642	2.22529	1.55	1.2	7.092	0.747	2.16	Mo	-1.91154	-1.91158	0.679591	0.680751	1.83605	1.83131	-0.238451	-0.243385	2.22642	2.22529	1.55	1.2	7.092	0.747	2.16	Re	-2.05482	-2.05489	0.734306	0.735178	1.80595	1.80174	0.0144179	0.010384	2.14836
A3B1/Re1Mo3/Mo2Re1_hcp_Mo	A3B1	Re1Mo3	Mo2Re1_hcp_Mo	-671.632	-682.35	-2.40256	hcp_A	Mo	-1.91154	-1.91158	0.679591	0.680751	1.83605	1.83131	-0.238451	-0.243385	2.22642	2.22529	1.55	1.2	7.092	0.747	2.16	Mo	-1.91154	-1.91158	0.679591	0.680751	1.83605	1.83131	-0.238451	-0.243385	2.22642	2.22529	1.55	1.2	7.092	0.747	2.16	Re	-2.05482	-2.05489	0.734306	0.735178	1.80595	1.80174	0.0144179	0.010384	2.14836
A3B1/Re1Mo3/Mo3_fcc_Re	A3B1	Re1Mo3	Mo3_fcc_Re	-671.632	-681.634	-1.6869	fcc_B	Mo	-1.91154	-1.91158	0.679591	0.680751	1.83605	1.83131	-0.238451	-0.243385	2.22642	2.22529	1.55	1.2	7.092	0.747	2.16	Mo	-1.91154	-1.91158	0.679591	0.680751	1.83605	1.83131	-0.238451	-0.243385	2.22642	2.22529	1.55	1.2	7.092	0.747	2.16	Mo	-1.91199	-1.91201	0.680465	0.681195	1.83437	1.83087	-0.238513	-0.242561	2.22777
A3B1/Re1Mo3/Mo3_hcp_Re	A3B1	Re1Mo3	Mo3_hcp_Re	-671.632	-681.767	-1.81994	hcp_B	Mo	-1.91154	-1.91158	0.679591	0.680751	1.83605	1.83131	-0.238451	-0.243385	2.22642	2.22529	1.55	1.2	7.092	0.747	2.16	Mo	-1.91154	-1.91158	0.679591	0.680751	1.83605	1.83131	-0.238451	-0.243385	2.22642	2.22529	1.55	1.2	7.092	0.747	2.16	Mo	-1.91199	-1.91201	0.680465	0.681195	1.83437	1.83087	-0.238513	-0.242561	2.22777
A3B1/Re3Mo1/Mo1Re2_fcc_Re	A3B1	Re3Mo1	Mo1Re2_fcc_Re	-728.893	-738.572	-1.36482	fcc_A	Mo	-2.16831	-2.16825	0.648582	0.650241	2.12258	2.11987	-0.373285	-0.372067	2.37926	2.38179	1.55	1.2	7.092	0.747	2.16	Re	-2.3671	-2.36706	0.715446	0.715022	2.13193	2.13353	-0.135073	-0.133976	2.22772	2.22795	1.52	1.2	7.834	0.06	1.6	Re	-2.36741	-2.36734	0.71412	0.71543	2.13556	2.13279	-0.135022	-0.134153	2.22571
A3B1/Re3Mo1/Mo1Re2_hcp_Re	A3B1	Re3Mo1	Mo1Re2_hcp_Re	-728.893	-738.899	-1.69125	hcp_A	Mo	-2.16831	-2.16825	0.648582	0.650241	2.12258	2.11987	-0.373285	-0.372067	2.37926	2.38179	1.55	1.2	7.092	0.747	2.16	Re	-2.3671	-2.36706	0.715446	0.715022	2.13193	2.13353	-0.135073	-0.133976	2.22772	2.22795	1.52	1.2	7.834	0.06	1.6	Re	-2.3671	-2.36706	0.715446	0.715022	2.13193	2.13353	-0.135073	-0.133976	2.22772
A3B1/Re3Mo1/Re3_fcc_Mo	A3B1	Re3Mo1	Re3_fcc_Mo	-728.893	-738.66	-1.45307	fcc_B	Re	-2.3671	-2.36706	0.715446	0.715022	2.13193	2.13353	-0.135073	-0.133976	2.22772	2.22795	1.52	1.2	7.834	0.06	1.6	Re	-2.36741	-2.36734	0.71412	0.71543	2.13556	2.13279	-0.135022	-0.134153	2.22571	2.22908	1.52	1.2	7.834	0.06	1.6	Re	-2.3671	-2.36706	0.715446	0.715022	2.13193	2.13353	-0.135073	-0.133976	2.22772
A3B1/Re3Mo1/Re3_hcp_Mo	A3B1	Re3Mo1	Re3_hcp_Mo	-728.893	-738.835	-1.62819	hcp_B	Re	-2.3671	-2.36706	0.715446	0.715022	2.13193	2.13353	-0.135073	-0.133976	2.22772	2.22795	1.52	1.2	7.834	0.06	1.6	Re	-2.3671	-2.36706	0.715446	0.715022	2.13193	2.13353	-0.135073	-0.133976	2.22772	2.22795	1.52	1.2	7.834	0.06	1.6	Re	-2.36741	-2.36734	0.71412	0.71543	2.13556	2.13279	-0.135022	-0.134153	2.22571
A3B1/Rh1Mo3/Mo2Rh1_fcc_Mo	A3B1	Rh1Mo3	Mo2Rh1_fcc_Mo	-604.445	-614.145	-1.38555	fcc_A	Mo	-1.98432	-1.9843	0.65532	0.653696	1.92053	1.92416	-0.266165	-0.265675	2.17021	2.16885	1.55	1.2	7.092	0.747	2.16	Mo	-1.98342	-1.98339	0.651867	0.650662	1.92123	1.92344	-0.277465	-0.277894	2.16902	2.16781	1.55	1.2	7.092	0.747	2.16	Rh	-2.48652	-2.48646	0.864921	0.864305	1.60833	1.6116	0.569205	0.572391	2.78418
A3B1/Rh1Mo3/Mo2Rh1_hcp_Mo	A3B1	Rh1Mo3	Mo2Rh1_hcp_Mo	-604.445	-614.436	-1.67675	hcp_A	Mo	-1.98432	-1.9843	0.65532	0.653696	1.92053	1.92416	-0.266165	-0.265675	2.17021	2.16885	1.55	1.2	7.092	0.747	2.16	Mo	-1.98432	-1.9843	0.65532	0.653696	1.92053	1.92416	-0.266165	-0.265675	2.17021	2.16885	1.55	1.2	7.092	0.747	2.16	Rh	-2.48652	-2.48646	0.864921	0.864305	1.60833	1.6116	0.569205	0.572391	2.78418
A3B1/Rh1Mo3/Mo3_fcc_Rh	A3B1	Rh1Mo3	Mo3_fcc_Rh	-604.445	-614.615	-1.85538	fcc_B	Mo	-1.98432	-1.9843	0.65532	0.653696	1.92053	1.92416	-0.266165	-0.265675	2.17021	2.16885	1.55	1.2	7.092	0.747	2.16	Mo	-1.98432	-1.9843	0.65532	0.653696	1.92053	1.92416	-0.266165	-0.265675	2.17021	2.16885	1.55	1.2	7.092	0.747	2.16	Mo	-1.98342	-1.98339	0.651867	0.650662	1.92123	1.92344	-0.277465	-0.277894	2.16902
A3B1/Rh1Mo3/Mo3_hcp_Rh	A3B1	Rh1Mo3	Mo3_hcp_Rh	-604.445	-614.706	-1.94644	hcp_B	Mo	-1.98432	-1.9843	0.65532	0.653696	1.92053	1.92416	-0.266165	-0.265675	2.17021	2.16885	1.55	1.2	7.092	0.747	2.16	Mo	-1.98432	-1.9843	0.65532	0.653696	1.92053	1.92416	-0.266165	-0.265675	2.17021	2.16885	1.55	1.2	7.092	0.747	2.16	Mo	-1.98342	-1.98339	0.651867	0.650662	1.92123	1.92344	-0.277465	-0.277894	2.16902
A3B1/Rh3Mo1/Mo1Rh2_fcc_Rh	A3B1	Rh3Mo1	Mo1Rh2_fcc_Rh	-507.808	-516.814	-0.691332	fcc_A	Mo	-2.5873	-2.58704	0.507622	0.507258	2.18977	2.18996	-0.612378	-0.613505	2.19087	2.19103	1.55	1.2	7.092	0.747	2.16	Rh	-2.57025	-2.57007	0.822115	0.821426	1.89147	1.89426	0.183681	0.185801	2.38402	2.38541	1.49	0.99	7.459	1.143	2.28	Rh	-2.57025	-2.57007	0.822115	0.821426	1.89147	1.89426	0.183681	0.185801	2.38402
A3B1/Rh3Mo1/Mo1Rh2_hcp_Rh	A3B1	Rh3Mo1	Mo1Rh2_hcp_Rh	-507.808	-516.967	-0.844359	hcp_A	Mo	-2.5873	-2.58704	0.507622	0.507258	2.18977	2.18996	-0.612378	-0.613505	2.19087	2.19103	1.55	1.2	7.092	0.747	2.16	Rh	-2.57025	-2.57007	0.822115	0.821426	1.89147	1.89426	0.183681	0.185801	2.38402	2.38541	1.49	0.99	7.459	1.143	2.28	Rh	-2.57025	-2.57007	0.822115	0.821426	1.89147	1.89426	0.183681	0.185801	2.38402
A3B1/Rh3Mo1/Rh3_fcc_Mo	A3B1	Rh3Mo1	Rh3_fcc_Mo	-507.808	-515.586	0.536264	fcc_B	Rh	-2.57025	-2.57007	0.822115	0.821426	1.89147	1.89426	0.183681	0.185801	2.38402	2.38541	1.49	0.99	7.459	1.143	2.28	Rh	-2.57069	-2.57051	0.821759	0.821518	1.89295	1.89408	0.185237	0.18665	2.38423	2.3869	1.49	0.99	7.459	1.143	2.28	Rh	-2.57025	-2.57007	0.822115	0.821426	1.89147	1.89426	0.183681	0.185801	2.38402
A3B1/Rh3Mo1/Rh3_hcp_Mo	A3B1	Rh3Mo1	Rh3_hcp_Mo	-507.808	-516.094	0.0290048	hcp_B	Rh	-2.57025	-2.57007	0.822115	0.821426	1.89147	1.89426	0.183681	0.185801	2.38402	2.38541	1.49	0.99	7.459	1.143	2.28	Rh	-2.57025	-2.57007	0.822115	0.821426	1.89147	1.89426	0.183681	0.185801	2.38402	2.38541	1.49	0.99	7.459	1.143	2.28	Rh	-2.57069	-2.57051	0.821759	0.821518	1.89295	1.89408	0.185237	0.18665	2.38423
A3B1/Ru1Mo3/Mo2Ru1_fcc_Mo	A3B1	Ru1Mo3	Mo2Ru1_fcc_Mo	-627.607	-637.878	-1.95652	fcc_A	Mo	-1.96805	-1.96802	0.664476	0.665105	1.85948	1.85851	-0.230608	-0.229824	2.10494	2.10608	1.55	1.2	7.092	0.747	2.16	Mo	-1.97225	-1.9722	0.662202	0.664063	1.8642	1.85976	-0.231958	-0.232796	2.09882	2.0999	1.55	1.2	7.092	0.747	2.16	Ru	-2.16675	-2.1668	0.805128	0.804366	1.66403	1.66727	0.20483	0.208159	2.32279
A3B1/Ru1Mo3/Mo2Ru1_hcp_Mo	A3B1	Ru1Mo3	Mo2Ru1_hcp_Mo	-627.607	-637.865	-1.94384	hcp_A	Mo	-1.96805	-1.96802	0.664476	0.665105	1.85948	1.85851	-0.230608	-0.229824	2.10494	2.10608	1.55	1.2	7.092	0.747	2.16	Mo	-1.96805	-1.96802	0.664476	0.665105	1.85948	1.85851	-0.230608	-0.229824	2.10494	2.10608	1.55	1.2	7.092	0.747	2.16	Ru	-2.16675	-2.1668	0.805128	0.804366	1.66403	1.66727	0.20483	0.208159	2.32279
A3B1/Ru1Mo3/Mo3_fcc_Ru	A3B1	Ru1Mo3	Mo3_fcc_Ru	-627.607	-637.532	-1.61001	fcc_B	Mo	-1.96805	-1.96802	0.664476	0.665105	1.85948	1.85851	-0.230608	-0.229824	2.10494	2.10608	1.55	1.2	7.092	0.747	2.16	Mo	-1.96805	-1.96802	0.664476	0.665105	1.85948	1.85851	-0.230608	-0.229824	2.10494	2.10608	1.55	1.2	7.092	0.747	2.16	Mo	-1.97225	-1.9722	0.662202	0.664063	1.8642	1.85976	-0.231958	-0.232796	2.09882
A3B1/Ru1Mo3/Mo3_hcp_Ru	A3B1	Ru1Mo3	Mo3_hcp_Ru	-627.607	-637.89	-1.96812	hcp_B	Mo	-1.96805	-1.96802	0.664476	0.665105	1.85948	1.85851	-0.230608	-0.229824	2.10494	2.10608	1.55	1.2	7.092	0.747	2.16	Mo	-1.97225	-1.9722	0.662202	0.664063	1.8642	1.85976	-0.231958	-0.232796	2.09882	2.0999	1.55	1.2	7.092	0.747	2.16	Mo	-1.96805	-1.96802	0.664476	0.665105	1.85948	1.85851	-0.230608	-0.229824	2.10494
A3B1/Ru3Mo1/Mo1Ru2_fcc_Ru	A3B1	Ru3Mo1	Mo1Ru2_fcc_Ru	-587.636	-596.526	-0.574963	fcc_A	Mo	-2.61404	-2.61403	0.616596	0.615413	2.25493	2.25672	-0.31541	-0.317097	1.88607	1.88625	1.55	1.2	7.092	0.747	2.16	Ru	-2.49483	-2.49489	0.778834	0.778691	1.95603	1.95643	0.0237865	0.0237229	2.16932	2.16873	1.48	1.05	7.361	1.046	2.2	Ru	-2.49483	-2.49489	0.778834	0.778691	1.95603	1.95643	0.0237865	0.0237229	2.16932
A3B1/Ru3Mo1/Mo1Ru2_hcp_Ru	A3B1	Ru3Mo1	Mo1Ru2_hcp_Ru	-587.636	-597.082	-1.13079	hcp_A	Mo	-2.61404	-2.61403	0.616596	0.615413	2.25493	2.25672	-0.31541	-0.317097	1.88607	1.88625	1.55	1.2	7.092	0.747	2.16	Ru	-2.49483	-2.49489	0.778834	0.778691	1.95603	1.95643	0.0237865	0.0237229	2.16932	2.16873	1.48	1.05	7.361	1.046	2.2	Ru	-2.49483	-2.49489	0.778834	0.778691	1.95603	1.95643	0.0237865	0.0237229	2.16932
A3B1/Ru3Mo1/Ru3_fcc_Mo	A3B1	Ru3Mo1	Ru3_fcc_Mo	-587.636	-596.108	-0.156928	fcc_B	Ru	-2.49483	-2.49489	0.778834	0.778691	1.95603	1.95643	0.0237865	0.0237229	2.16932	2.16873	1.48	1.05	7.361	1.046	2.2	Ru	-2.49461	-2.49465	0.779262	0.779096	1.9551	1.95525	0.0239576	0.0232105	2.17051	2.16888	1.48	1.05	7.361	1.046	2.2	Ru	-2.49483	-2.49489	0.778834	0.778691	1.95603	1.95643	0.0237865	0.0237229	2.16932
A3B1/Ru3Mo1/Ru3_hcp_Mo	A3B1	Ru3Mo1	Ru3_hcp_Mo	-587.636	-597.183	-1.23188	hcp_B	Ru	-2.49483	-2.49489	0.778834	0.778691	1.95603	1.95643	0.0237865	0.0237229	2.16932	2.16873	1.48	1.05	7.361	1.046	2.2	Ru	-2.49483	-2.49489	0.778834	0.778691	1.95603	1.95643	0.0237865	0.0237229	2.16932	2.16873	1.48	1.05	7.361	1.046	2.2	Ru	-2.49461	-2.49465	0.779262	0.779096	1.9551	1.95525	0.0239576	0.0232105	2.17051
A7B1/Ag7Mo1/Ag3_fcc_Ag	A7B1	Ag7Mo1	Ag3_fcc_Ag	-205.147	-210.999	2.46264	fcc_A	Ag	-4.15013	-4.1669	0.968429	0.953792	1.67551	1.69627	3.18246	3.33409	16.3352	16.8033	1.59	0.89	7.58	1.3	1.93	Ag	-4.0108	-4.00614	0.96501	0.964345	1.63325	1.67685	3.39993	3.45948	18.253	18.4135	1.59	0.89	7.58	1.3	1.93	Ag	-4.15302	-4.17007	0.968425	0.953661	1.67686	1.69637	3.18241	3.33441	16.3184
A7B1/Ag7Mo1/Ag3_hcp_Ag	A7B1	Ag7Mo1	Ag3_hcp_Ag	-205.147	-210.965	2.49688	hcp_A	Ag	-4.15013	-4.1669	0.968429	0.953792	1.67551	1.69627	3.18246	3.33409	16.3352	16.8033	1.59	0.89	7.58	1.3	1.93	Ag	-3.93331	-3.92768	0.966429	0.963025	1.6314	1.67176	3.42577	3.47764	18.5215	18.7039	1.59	0.89	7.58	1.3	1.93	Ag	-4.0108	-4.00614	0.96501	0.964345	1.63325	1.67685	3.39993	3.45948	18.253
A7B1/Au1Mo7/Au1Mo2_fcc_Au	A7B1	Au1Mo7	Au1Mo2_fcc_Au	-594.164	-604.462	-1.98353	fcc_B	Mo	-2.23222	-2.23225	0.674613	0.673555	1.91815	1.91963	-0.139339	-0.141139	2.16726	2.16425	1.55	1.2	7.092	0.747	2.16	Mo	-2.03908	-2.03941	0.675634	0.675857	1.92674	1.92558	-0.60693	-0.608868	2.71073	2.7113	1.55	1.2	7.092	0.747	2.16	Mo	-2.19134	-2.19139	0.664493	0.664107	1.93994	1.94062	-0.384981	-0.385071	2.32706
A7B1/Au1Mo7/Au1Mo2_fcc_Mo	A7B1	Au1Mo7	Au1Mo2_fcc_Mo	-594.164	-604.418	-1.93952	fcc_A	Mo	-2.22291	-2.22299	0.666632	0.666922	1.90002	1.89933	-0.219418	-0.219485	2.05363	2.0538	1.55	1.2	7.092	0.747	2.16	Mo	-2.03908	-2.03941	0.675634	0.675857	1.92674	1.92558	-0.60693	-0.608868	2.71073	2.7113	1.55	1.2	7.092	0.747	2.16	Mo	-2.30563	-2.30556	0.683521	0.681708	1.94497	1.94863	-0.0713702	-0.0731435	1.98792
A7B1/Au1Mo7/Mo3_fcc_Au	A7B1	Au1Mo7	Mo3_fcc_Au	-594.164	-604.462	-1.98334	fcc_B	Mo	-2.23222	-2.23225	0.674613	0.673555	1.91815	1.91963	-0.139339	-0.141139	2.16726	2.16425	1.55	1.2	7.092	0.747	2.16	Mo	-2.03908	-2.03941	0.675634	0.675857	1.92674	1.92558	-0.60693	-0.608868	2.71073	2.7113	1.55	1.2	7.092	0.747	2.16	Mo	-2.19134	-2.19139	0.664493	0.664107	1.93994	1.94062	-0.384981	-0.385071	2.32706
A7B1/Au1Mo7/Mo3_fcc_Mo	A7B1	Au1Mo7	Mo3_fcc_Mo	-594.164	-604.024	-1.5451	fcc_A	Mo	-2.23222	-2.23225	0.674613	0.673555	1.91815	1.91963	-0.139339	-0.141139	2.16726	2.16425	1.55	1.2	7.092	0.747	2.16	Mo	-2.19134	-2.19139	0.664493	0.664107	1.93994	1.94062	-0.384981	-0.385071	2.32706	2.32668	1.55	1.2	7.092	0.747	2.16	Mo	-2.28643	-2.28637	0.691401	0.6942	1.90674	1.89991	0.00827239	0.00990585	1.92686
A7B1/Au1Mo7/Mo3_hcp_Mo	A7B1	Au1Mo7	Mo3_hcp_Mo	-594.164	-604.209	-1.73052	hcp_A	Mo	-2.19134	-2.19139	0.664493	0.664107	1.93994	1.94062	-0.384981	-0.385071	2.32706	2.32668	1.55	1.2	7.092	0.747	2.16	Mo	-2.28643	-2.28637	0.691401	0.6942	1.90674	1.89991	0.00827239	0.00990585	1.92686	1.93161	1.55	1.2	7.092	0.747	2.16	Mo	-2.33222	-2.33222	0.652313	0.651217	1.93017	1.93192	-0.06839	-0.0703646	1.80884
A7B1/Au7Mo1/Au3_fcc_Au	A7B1	Au7Mo1	Au3_fcc_Au	-242.776	-248.673	2.41746	fcc_A	Au	-3.28734	-3.28568	0.950186	0.943626	1.84666	1.86329	1.92029	1.96725	9.66041	9.84924	1.59	1.01	9.23	2.31	2.54	Au	-3.34895	-3.34214	0.94786	0.949079	1.86405	1.88054	1.91574	1.9728	9.4355	9.64974	1.59	1.01	9.23	2.31	2.54	Au	-3.43814	-3.4527	0.95073	0.938937	1.86661	1.88532	1.92003	2.01592	9.31232
A7B1/Au7Mo1/Au3_fcc_Mo	A7B1	Au7Mo1	Au3_fcc_Mo	-242.776	-248.752	2.3388	fcc_B	Au	-3.59996	-3.62736	0.952498	0.93241	1.89879	1.91207	1.9992	2.10091	9.35182	9.53288	1.59	1.01	9.23	2.31	2.54	Au	-3.58636	-3.61227	0.952379	0.933024	1.89778	1.913	1.98167	2.08272	9.31205	9.49885	1.59	1.01	9.23	2.31	2.54	Au	-3.28734	-3.28568	0.950186	0.943626	1.84666	1.86329	1.92029	1.96725	9.66041
A7B1/Au7Mo1/Au3_hcp_Au	A7B1	Au7Mo1	Au3_hcp_Au	-242.776	-248.578	2.51262	hcp_A	Au	-3.58636	-3.61227	0.952379	0.933024	1.89778	1.913	1.98167	2.08272	9.31205	9.49885	1.59	1.01	9.23	2.31	2.54	Au	-3.28734	-3.28568	0.950186	0.943626	1.84666	1.86329	1.92029	1.96725	9.66041	9.84924	1.59	1.01	9.23	2.31	2.54	Au	-3.34895	-3.34214	0.94786	0.949079	1.86405	1.88054	1.91574	1.9728	9.4355
A7B1/Co1Mo7/Co1Mo2_hcp_Co	A7B1	Co1Mo7	Co1Mo2_hcp_Co	-626.702	-636.675	-1.65813	hcp_B	Co	-1.87911	-1.58604	0.86283	0.755774	1.32687	1.36198	0.0638704	-0.273374	2.86728	2.76858	1.39	0.76	7.881	0.662	1.88	Mo	-2.24718	-2.28197	0.665229	0.655308	1.84861	1.85379	-0.15434	-0.110609	1.86903	1.86167	1.55	1.2	7.092	0.747	2.16	Mo	-2.16861	-2.2029	0.670151	0.661346	1.79865	1.80382	-0.23707	-0.18889	1.98397
A7B1/Co1Mo7/Mo3_fcc_Mo	A7B1	Co1Mo7	Mo3_fcc_Mo	-626.702	-636.325	-1.30809	fcc_A	Co	-1.87911	-1.58604	0.86283	0.755774	1.32687	1.36198	0.0638704	-0.273374	2.86728	2.76858	1.39	0.76	7.881	0.662	1.88	Mo	-2.37815	-2.37384	0.732472	0.726811	1.84691	1.85866	0.0909253	0.102341	1.9442	1.93317	1.55	1.2	7.092	0.747	2.16	Mo	-2.16861	-2.2029	0.670151	0.661346	1.79865	1.80382	-0.23707	-0.18889	1.98397
A7B1/Co1Mo7/Mo3_hcp_Co	A7B1	Co1Mo7	Mo3_hcp_Co	-626.702	-636.953	-1.93592	hcp_B	Mo	-2.24718	-2.28197	0.665229	0.655308	1.84861	1.85379	-0.15434	-0.110609	1.86903	1.86167	1.55	1.2	7.092	0.747	2.16	Mo	-2.37815	-2.37384	0.732472	0.726811	1.84691	1.85866	0.0909253	0.102341	1.9442	1.93317	1.55	1.2	7.092	0.747	2.16	Mo	-2.16861	-2.2029	0.670151	0.661346	1.79865	1.80382	-0.23707	-0.18889	1.98397
A7B1/Co1Mo7/Mo3_hcp_Mo	A7B1	Co1Mo7	Mo3_hcp_Mo	-626.702	-636.745	-1.72821	hcp_A	Mo	-2.37815	-2.37384	0.732472	0.726811	1.84691	1.85866	0.0909253	0.102341	1.9442	1.93317	1.55	1.2	7.092	0.747	2.16	Mo	-2.24718	-2.28197	0.665229	0.655308	1.84861	1.85379	-0.15434	-0.110609	1.86903	1.86167	1.55	1.2	7.092	0.747	2.16	Mo	-2.32079	-2.314	0.691042	0.686391	1.85406	1.8714	-0.0267279	-0.0270636	1.88277
A7B1/Co7Mo1/Co2Mo1_fcc_Co	A7B1	Co7Mo1	Co2Mo1_fcc_Co	-454.181	-463.301	-0.805913	fcc_A	Co	-2.30323	-1.52769	0.927866	0.595159	1.59495	1.70849	1.26465	0.372593	6.97921	4.24089	1.39	0.76	7.881	0.662	1.88	Co	-2.30306	-1.52773	0.927844	0.595149	1.59495	1.70944	1.2643	0.375359	6.978	4.24659	1.39	0.76	7.881	0.662	1.88	Mo	-2.74867	-2.64684	0.431984	0.55404	2.57011	2.63299	-0.0873757	0.247502	2.44544
A7B1/Co7Mo1/Co2Mo1_hcp_Co	A7B1	Co7Mo1	Co2Mo1_hcp_Co	-454.181	-463.534	-1.03925	hcp_A	Co	-2.30323	-1.52769	0.927866	0.595159	1.59495	1.70849	1.26465	0.372593	6.97921	4.24089	1.39	0.76	7.881	0.662	1.88	Co	-2.0662	-1.62221	0.861077	0.668145	1.69524	1.77431	0.906374	0.3928	5.15372	4.06423	1.39	0.76	7.881	0.662	1.88	Mo	-2.74867	-2.64684	0.431984	0.55404	2.57011	2.63299	-0.0873757	0.247502	2.44544
A7B1/Co7Mo1/Co3_fcc_Co	A7B1	Co7Mo1	Co3_fcc_Co	-454.181	-463.052	-0.55682	fcc_A	Co	-2.14478	-1.53696	0.893994	0.634234	1.63716	1.72747	1.07566	0.371123	6.00833	4.28038	1.39	0.76	7.881	0.662	1.88	Co	-2.44243	-1.54697	0.951034	0.567732	1.58644	1.70857	1.44989	0.409253	7.8055	4.37742	1.39	0.76	7.881	0.662	1.88	Co	-2.14496	-1.5368	0.894055	0.634129	1.63697	1.728	1.07586	0.372758	6.00917
A7B1/Co7Mo1/Co3_fcc_Mo	A7B1	Co7Mo1	Co3_fcc_Mo	-454.181	-462.895	-0.39953	fcc_B	Co	-2.3398	-1.50457	0.942002	0.582031	1.54191	1.67235	1.29521	0.363155	7.50805	4.31158	1.39	0.76	7.881	0.662	1.88	Co	-2.14496	-1.5368	0.894055	0.634129	1.63697	1.728	1.07586	0.372758	6.00917	4.28553	1.39	0.76	7.881	0.662	1.88	Co	-2.14478	-1.53696	0.893994	0.634234	1.63716	1.72747	1.07566	0.371123	6.00833
A7B1/Co7Mo1/Co3_hcp_Co	A7B1	Co7Mo1	Co3_hcp_Co	-454.181	-463.198	-0.70243	hcp_A	Co	-2.30306	-1.52773	0.927844	0.595149	1.59495	1.70944	1.2643	0.375359	6.978	4.24659	1.39	0.76	7.881	0.662	1.88	Co	-2.30323	-1.52769	0.927866	0.595159	1.59495	1.70849	1.26465	0.372593	6.97921	4.24089	1.39	0.76	7.881	0.662	1.88	Co	-2.3398	-1.50457	0.942002	0.582031	1.54191	1.67235	1.29521	0.363155	7.50805
A7B1/Cr1Mo7/Cr1Mo2_hcp_Cr	A7B1	Cr1Mo7	Cr1Mo2_hcp_Cr	-647.79	-657.841	-1.73708	hcp_B	Cr	-1.7313	-1.69934	0.615085	0.540817	1.54252	1.57571	-0.465932	-0.609837	2.40054	2.52576	1.42	0.9	6.767	0.676	1.66	Mo	-2.29914	-2.28238	0.700938	0.702325	1.77512	1.78444	-0.0319818	-0.0142382	1.90419	1.92721	1.55	1.2	7.092	0.747	2.16	Mo	-2.26222	-2.2395	0.688531	0.698281	1.75842	1.762	-0.0917972	-0.053693	1.91876
A7B1/Cr1Mo7/Cr1Mo2_hcp_Mo	A7B1	Cr1Mo7	Cr1Mo2_hcp_Mo	-647.79	-657.946	-1.84207	hcp_A	Cr	-1.7313	-1.69934	0.615085	0.540817	1.54252	1.57571	-0.465932	-0.609837	2.40054	2.52576	1.42	0.9	6.767	0.676	1.66	Mo	-2.27519	-2.25799	0.699869	0.69937	1.78194	1.79769	-0.0742493	-0.0569789	1.93237	1.95121	1.55	1.2	7.092	0.747	2.16	Mo	-2.315	-2.3247	0.732005	0.714584	1.7768	1.80967	0.00821268	-0.00215105	1.95107
A7B1/Cr1Mo7/Mo3_hcp_Cr	A7B1	Cr1Mo7	Mo3_hcp_Cr	-647.79	-657.76	-1.65589	hcp_B	Mo	-2.29914	-2.28238	0.700938	0.702325	1.77512	1.78444	-0.0319818	-0.0142382	1.90419	1.92721	1.55	1.2	7.092	0.747	2.16	Mo	-2.35925	-2.36996	0.741103	0.72543	1.78285	1.81382	0.0622057	0.0538589	1.93008	1.90193	1.55	1.2	7.092	0.747	2.16	Mo	-2.26222	-2.2395	0.688531	0.698281	1.75842	1.762	-0.0917972	-0.053693	1.91876
A7B1/Cr1Mo7/Mo3_hcp_Mo	A7B1	Cr1Mo7	Mo3_hcp_Mo	-647.79	-657.689	-1.58506	hcp_A	Mo	-2.29914	-2.28238	0.700938	0.702325	1.77512	1.78444	-0.0319818	-0.0142382	1.90419	1.92721	1.55	1.2	7.092	0.747	2.16	Mo	-2.27716	-2.28807	0.715506	0.699684	1.78355	1.80678	-0.0461903	-0.0571722	1.92597	1.90751	1.55	1.2	7.092	0.747	2.16	Mo	-2.32779	-2.32311	0.723271	0.711186	1.78641	1.81323	-0.00713325	-0.0120011	1.92659
A7B1/Cr7Mo1/Cr2Mo1_hcp_Cr	A7B1	Cr7Mo1	Cr2Mo1_hcp_Cr	-581.1	-591.145	-1.72977	hcp_A	Cr	-1.79938	-1.8042	0.579572	0.774359	1.59654	1.42193	-0.448609	0.00759793	2.13338	2.36147	1.42	0.9	6.767	0.676	1.66	Cr	-1.81837	-1.82692	0.783598	0.58536	1.46053	1.61503	-0.120951	-0.488044	2.35262	2.18769	1.42	0.9	6.767	0.676	1.66	Mo	-2.31208	-2.13156	0.719824	0.823662	1.73592	1.51524	0.0606895	0.12459	1.85062
A7B1/Cr7Mo1/Cr3_hcp_Cr	A7B1	Cr7Mo1	Cr3_hcp_Cr	-581.1	-591.38	-1.96482	hcp_A	Cr	-1.77557	-1.77008	0.78652	0.565486	1.41289	1.60833	-0.103541	-0.5434	2.4603	2.26555	1.42	0.9	6.767	0.676	1.66	Cr	-1.81405	-1.80428	0.594135	0.779112	1.60047	1.42336	-0.403785	0.0103547	2.10362	2.38347	1.42	0.9	6.767	0.676	1.66	Cr	-1.79118	-1.79833	0.793144	0.56004	1.38543	1.61693	0.00358405	-0.48682	2.42632
A7B1/Cu1Mo7/Cu1Mo2_hcp_Cu	A7B1	Cu1Mo7	Cu1Mo2_hcp_Cu	-598.344	-608.743	-2.08409	hcp_B	Mo	-2.30305	-2.3031	0.692736	0.691032	1.92416	1.92825	0.0434161	0.0419911	1.93919	1.93573	1.55	1.2	7.092	0.747	2.16	Mo	-2.00757	-2.00764	0.662921	0.663957	1.81469	1.81248	-0.326755	-0.327513	2.18252	2.18306	1.55	1.2	7.092	0.747	2.16	Mo	-2.0804	-2.08046	0.642318	0.644817	1.85146	1.84636	-0.270346	-0.270278	2.0555
A7B1/Cu1Mo7/Cu1Mo2_hcp_Mo	A7B1	Cu1Mo7	Cu1Mo2_hcp_Mo	-598.344	-607.651	-0.992425	hcp_A	Cu	-2.66308	-2.66331	0.962223	0.962262	1.03879	1.03851	1.44611	1.4464	6.18329	6.18611	1.41	0.67	7.73	1.24	1.9	Mo	-2.23717	-2.23722	0.648673	0.649271	1.89585	1.89539	-0.140177	-0.138531	1.90699	1.90858	1.55	1.2	7.092	0.747	2.16	Mo	-2.30552	-2.30554	0.6787	0.68143	1.94247	1.93668	0.0188822	0.0221586	1.86471
A7B1/Cu1Mo7/Mo3_hcp_Cu	A7B1	Cu1Mo7	Mo3_hcp_Cu	-598.344	-608.743	-2.08404	hcp_B	Mo	-2.30305	-2.3031	0.692736	0.691032	1.92416	1.92825	0.0434161	0.0419911	1.93919	1.93573	1.55	1.2	7.092	0.747	2.16	Mo	-2.00757	-2.00764	0.662921	0.663957	1.81469	1.81248	-0.326755	-0.327513	2.18252	2.18306	1.55	1.2	7.092	0.747	2.16	Mo	-2.0804	-2.08046	0.642318	0.644817	1.85146	1.84636	-0.270346	-0.270278	2.0555
A7B1/Cu1Mo7/Mo3_hcp_Mo	A7B1	Cu1Mo7	Mo3_hcp_Mo	-598.344	-608.394	-1.73559	hcp_A	Mo	-2.30305	-2.3031	0.692736	0.691032	1.92416	1.92825	0.0434161	0.0419911	1.93919	1.93573	1.55	1.2	7.092	0.747	2.16	Mo	-2.0804	-2.08046	0.642318	0.644817	1.85146	1.84636	-0.270346	-0.270278	2.0555	2.05671	1.55	1.2	7.092	0.747	2.16	Mo	-2.29029	-2.29029	0.645955	0.643022	1.9289	1.93609	-0.0805042	-0.0821098	1.83452
A7B1/Cu7Mo1/Cu2Mo1_fcc_Cu	A7B1	Cu7Mo1	Cu2Mo1_fcc_Cu	-264.749	-274.16	-1.09548	fcc_A	Cu	-2.50906	-2.49434	0.951414	0.943414	1.54996	1.557	2.88437	2.90773	15.6888	15.5938	1.41	0.67	7.73	1.24	1.9	Cu	-2.50983	-2.49549	0.951202	0.943597	1.55213	1.55429	2.89414	2.91046	15.7479	15.637	1.41	0.67	7.73	1.24	1.9	Mo	-1.7213	-2.13407	0.662517	0.283642	2.56894	2.53144	0.614077	0.0677321	3.7035
A7B1/Cu7Mo1/Cu2Mo1_hcp_Cu	A7B1	Cu7Mo1	Cu2Mo1_hcp_Cu	-264.749	-274.209	-1.14478	hcp_A	Cu	-2.50983	-2.49549	0.951202	0.943597	1.55213	1.55429	2.89414	2.91046	15.7479	15.637	1.41	0.67	7.73	1.24	1.9	Cu	-2.83784	-2.82144	0.947125	0.937159	1.5405	1.54191	2.76542	2.80352	14.6887	14.5696	1.41	0.67	7.73	1.24	1.9	Mo	-1.7213	-2.13407	0.662517	0.283642	2.56894	2.53144	0.614077	0.0677321	3.7035
A7B1/Cu7Mo1/Cu3_fcc_Cu	A7B1	Cu7Mo1	Cu3_fcc_Cu	-264.749	-271.604	1.45958	fcc_A	Cu	-2.46661	-2.46855	0.94871	0.949893	1.59774	1.60879	2.92443	2.95384	15.4282	15.5517	1.41	0.67	7.73	1.24	1.9	Cu	-2.64041	-2.63492	0.946879	0.942352	1.54593	1.54867	2.95529	2.97287	15.9399	15.8984	1.41	0.67	7.73	1.24	1.9	Cu	-2.63145	-2.6261	0.947061	0.942582	1.54117	1.54717	2.94825	2.97023	15.9345
A7B1/Cu7Mo1/Cu3_fcc_Mo	A7B1	Cu7Mo1	Cu3_fcc_Mo	-264.749	-274.262	-1.19749	fcc_B	Cu	-2.64041	-2.63492	0.946879	0.942352	1.54593	1.54867	2.95529	2.97287	15.9399	15.8984	1.41	0.67	7.73	1.24	1.9	Cu	-2.63145	-2.6261	0.947061	0.942582	1.54117	1.54717	2.94825	2.97023	15.9345	15.9151	1.41	0.67	7.73	1.24	1.9	Mo	-1.7213	-2.13407	0.662517	0.283642	2.56894	2.53144	0.614077	0.0677321	3.7035
A7B1/Cu7Mo1/Cu3_hcp_Cu	A7B1	Cu7Mo1	Cu3_hcp_Cu	-264.749	-274.158	-1.09404	hcp_A	Cu	-2.50906	-2.49434	0.951414	0.943414	1.54996	1.557	2.88437	2.90773	15.6888	15.5938	1.41	0.67	7.73	1.24	1.9	Cu	-2.50983	-2.49549	0.951202	0.943597	1.55213	1.55429	2.89414	2.91046	15.7479	15.637	1.41	0.67	7.73	1.24	1.9	Mo	-1.7213	-2.13407	0.662517	0.283642	2.56894	2.53144	0.614077	0.0677321	3.7035
A7B1/Fe1Mo7/Fe1Mo2_hcp_Fe	A7B1	Fe1Mo7	Fe1Mo2_hcp_Fe	-637.657	-647.576	-1.6044	hcp_B	Fe	-2.39871	-1.43731	0.923584	0.489052	1.28361	1.42033	0.616704	-0.74582	3.31656	2.99595	1.41	0.8	7.902	0.153	1.83	Mo	-2.1784	-2.23806	0.682814	0.68074	1.8135	1.81441	-0.225135	-0.039791	1.9359	1.93644	1.55	1.2	7.092	0.747	2.16	Mo	-2.12534	-2.21232	0.685758	0.683492	1.77978	1.78525	-0.30733	-0.0698872	2.01315
A7B1/Fe1Mo7/Mo3_hcp_Fe	A7B1	Fe1Mo7	Mo3_hcp_Fe	-637.657	-647.766	-1.7943	hcp_B	Mo	-2.1784	-2.23806	0.682814	0.68074	1.8135	1.81441	-0.225135	-0.039791	1.9359	1.93644	1.55	1.2	7.092	0.747	2.16	Mo	-2.34489	-2.36709	0.74291	0.716681	1.80156	1.84473	0.0606747	0.0835984	1.99351	1.91701	1.55	1.2	7.092	0.747	2.16	Mo	-2.12534	-2.21232	0.685758	0.683492	1.77978	1.78525	-0.30733	-0.0698872	2.01315
A7B1/Fe1Mo7/Mo3_hcp_Mo	A7B1	Fe1Mo7	Mo3_hcp_Mo	-637.657	-647.484	-1.51222	hcp_A	Mo	-2.34489	-2.36709	0.74291	0.716681	1.80156	1.84473	0.0606747	0.0835984	1.99351	1.91701	1.55	1.2	7.092	0.747	2.16	Mo	-2.27808	-2.2933	0.725818	0.689326	1.79927	1.85204	-0.000578803	-0.0394419	1.94219	1.89265	1.55	1.2	7.092	0.747	2.16	Mo	-2.33815	-2.31274	0.702829	0.697583	1.82404	1.85357	-0.0127568	-0.0134276	1.89571
A7B1/Fe7Mo1/Fe2Mo1_fcc_Fe	A7B1	Fe7Mo1	Fe2Mo1_fcc_Fe	-513.246	-523.318	-1.75778	fcc_A	Fe	-2.05899	-1.43287	0.850414	0.478953	1.75536	1.88421	0.835006	0.0419248	4.76211	3.26141	1.41	0.8	7.902	0.153	1.83	Fe	-2.10569	-1.39198	0.866669	0.459137	1.72739	1.85952	0.935808	0.0111896	5.08533	3.33321	1.41	0.8	7.902	0.153	1.83	Fe	-2.06646	-1.36219	0.880229	0.449183	1.67803	1.8446	0.842432	-0.00375213	5.15901
A7B1/Fe7Mo1/Fe2Mo1_hcp_Fe	A7B1	Fe7Mo1	Fe2Mo1_hcp_Fe	-513.246	-523.094	-1.53365	hcp_A	Fe	-2.05899	-1.43287	0.850414	0.478953	1.75536	1.88421	0.835006	0.0419248	4.76211	3.26141	1.41	0.8	7.902	0.153	1.83	Fe	-2.05985	-1.40644	0.835202	0.49128	1.79509	1.88937	0.936352	0.0339011	4.62806	3.48295	1.41	0.8	7.902	0.153	1.83	Mo	-2.51285	-2.37404	0.456745	0.553393	2.58513	2.63626	-0.105721	0.181285	2.19734
A7B1/Fe7Mo1/Fe3_fcc_Mo	A7B1	Fe7Mo1	Fe3_fcc_Mo	-513.246	-523.3	-1.73932	fcc_B	Fe	-2.06646	-1.36219	0.880229	0.449183	1.67803	1.8446	0.842432	-0.00375213	5.15901	3.11293	1.41	0.8	7.902	0.153	1.83	Fe	-2.13399	-1.34575	0.871483	0.451158	1.71323	1.83195	1.06134	0.0164924	5.37078	3.46131	1.41	0.8	7.902	0.153	1.83	Fe	-2.16965	-1.31536	0.881627	0.437637	1.68226	1.80257	1.14234	0.00712074	5.70241
A7B1/Fe7Mo1/Fe3_hcp_Fe	A7B1	Fe7Mo1	Fe3_hcp_Fe	-513.246	-523.253	-1.69259	hcp_A	Fe	-2.06646	-1.36219	0.880229	0.449183	1.67803	1.8446	0.842432	-0.00375213	5.15901	3.11293	1.41	0.8	7.902	0.153	1.83	Fe	-2.1445	-1.37652	0.898563	0.42417	1.7303	1.88731	1.04088	0.0252854	5.64376	3.26385	1.41	0.8	7.902	0.153	1.83	Fe	-2.16965	-1.31536	0.881627	0.437637	1.68226	1.80257	1.14234	0.00712074	5.70241
A7B1/Ir1Mo7/Ir1Mo2_hcp_Ir	A7B1	Ir1Mo7	Ir1Mo2_hcp_Ir	-644.407	-654.216	-1.49462	hcp_B	Ir	-2.99923	-2.99921	0.847513	0.847811	1.94363	1.94243	0.35489	0.354632	2.17595	2.17606	1.5	1.08	8.967	1.564	2.2	Mo	-2.32736	-2.32749	0.655451	0.654441	1.97216	1.97389	-0.412021	-0.412256	2.17819	2.17792	1.55	1.2	7.092	0.747	2.16	Mo	-2.32745	-2.32762	0.651697	0.652986	1.961	1.95897	-0.340109	-0.33919	2.13198
A7B1/Ir1Mo7/Ir1Mo2_hcp_Mo	A7B1	Ir1Mo7	Ir1Mo2_hcp_Mo	-644.407	-653.544	-0.822619	hcp_A	Ir	-2.99923	-2.99921	0.847513	0.847811	1.94363	1.94243	0.35489	0.354632	2.17595	2.17606	1.5	1.08	8.967	1.564	2.2	Mo	-2.31778	-2.3178	0.662716	0.664012	1.90188	1.89916	-0.184995	-0.184534	1.95684	1.95781	1.55	1.2	7.092	0.747	2.16	Mo	-2.34446	-2.34435	0.698009	0.697575	1.89678	1.89735	-0.0396261	-0.0405438	1.93959
A7B1/Ir1Mo7/Mo3_hcp_Ir	A7B1	Ir1Mo7	Mo3_hcp_Ir	-644.407	-654.691	-1.9692	hcp_B	Mo	-2.33545	-2.33533	0.717445	0.718383	1.89239	1.8899	-0.0737175	-0.0740104	2.10237	2.10386	1.55	1.2	7.092	0.747	2.16	Mo	-2.32736	-2.32749	0.655451	0.654441	1.97216	1.97389	-0.412021	-0.412256	2.17819	2.17792	1.55	1.2	7.092	0.747	2.16	Mo	-2.32745	-2.32762	0.651697	0.652986	1.961	1.95897	-0.340109	-0.33919	2.13198
A7B1/Ir1Mo7/Mo3_hcp_Mo	A7B1	Ir1Mo7	Mo3_hcp_Mo	-644.407	-654.505	-1.78366	hcp_A	Mo	-2.33545	-2.33533	0.717445	0.718383	1.89239	1.8899	-0.0737175	-0.0740104	2.10237	2.10386	1.55	1.2	7.092	0.747	2.16	Mo	-2.32745	-2.32762	0.651697	0.652986	1.961	1.95897	-0.340109	-0.33919	2.13198	2.13275	1.55	1.2	7.092	0.747	2.16	Mo	-2.27452	-2.27453	0.688905	0.689614	1.84169	1.83982	-0.0339467	-0.033962	1.92161
A7B1/Ir7Mo1/Ir2Mo1_fcc_Ir	A7B1	Ir7Mo1	Ir2Mo1_fcc_Ir	-561.151	-569.911	-0.445642	fcc_A	Ir	-2.97455	-2.97455	0.777995	0.777968	2.37526	2.37482	0.0535051	0.0526456	2.40245	2.40113	1.5	1.08	8.967	1.564	2.2	Ir	-2.97449	-2.97444	0.777869	0.777766	2.37523	2.37633	0.0539327	0.0562787	2.40196	2.40757	1.5	1.08	8.967	1.564	2.2	Mo	-2.78878	-2.78895	0.497454	0.497	2.51438	2.51731	-0.63587	-0.631808	2.52871
A7B1/Ir7Mo1/Ir2Mo1_hcp_Ir	A7B1	Ir7Mo1	Ir2Mo1_hcp_Ir	-561.151	-570.165	-0.699333	hcp_A	Ir	-3.05095	-3.05081	0.780867	0.780666	2.39018	2.39228	0.189285	0.191983	2.37964	2.38451	1.5	1.08	8.967	1.564	2.2	Ir	-2.97455	-2.97455	0.777995	0.777968	2.37526	2.37482	0.0535051	0.0526456	2.40245	2.40113	1.5	1.08	8.967	1.564	2.2	Mo	-2.78878	-2.78895	0.497454	0.497	2.51438	2.51731	-0.63587	-0.631808	2.52871
A7B1/Ir7Mo1/Ir3_fcc_Ir	A7B1	Ir7Mo1	Ir3_fcc_Ir	-561.151	-569.462	0.00307149	fcc_A	Ir	-2.99023	-2.99006	0.780148	0.780241	2.38454	2.38467	0.129349	0.130727	2.37514	2.37956	1.5	1.08	8.967	1.564	2.2	Ir	-2.98922	-2.98906	0.780101	0.780155	2.38505	2.38457	0.130325	0.129815	2.37835	2.37771	1.5	1.08	8.967	1.564	2.2	Ir	-2.73534	-2.73527	0.782811	0.782395	2.26595	2.26961	-0.124044	-0.11762	2.43109
A7B1/Ir7Mo1/Ir3_fcc_Mo	A7B1	Ir7Mo1	Ir3_fcc_Mo	-561.151	-569.213	0.252126	fcc_B	Ir	-2.99023	-2.99006	0.780148	0.780241	2.38454	2.38467	0.129349	0.130727	2.37514	2.37956	1.5	1.08	8.967	1.564	2.2	Ir	-2.98922	-2.98906	0.780101	0.780155	2.38505	2.38457	0.130325	0.129815	2.37835	2.37771	1.5	1.08	8.967	1.564	2.2	Ir	-2.87228	-2.87212	0.778861	0.778393	2.35744	2.36187	-0.0125323	-0.00621849	2.41703
A7B1/Ir7Mo1/Ir3_hcp_Ir	A7B1	Ir7Mo1	Ir3_hcp_Ir	-561.151	-569.514	-0.0482669	hcp_A	Ir	-2.87228	-2.87212	0.778861	0.778393	2.35744	2.36187	-0.0125323	-0.00621849	2.41703	2.42627	1.5	1.08	8.967	1.564	2.2	Ir	-2.97455	-2.97455	0.777995	0.777968	2.37526	2.37482	0.0535051	0.0526456	2.40245	2.40113	1.5	1.08	8.967	1.564	2.2	Ir	-2.97449	-2.97444	0.777869	0.777766	2.37523	2.37633	0.0539327	0.0562787	2.40196
A7B1/Ni1Mo7/Mo2Ni1_hcp_Mo	A7B1	Ni1Mo7	Mo2Ni1_hcp_Mo	-615.315	-625.178	-1.54805	hcp_A	Mo	-2.25525	-2.25515	0.649611	0.648299	1.87876	1.88149	-0.142209	-0.142951	1.89895	1.89811	1.55	1.2	7.092	0.747	2.16	Mo	-2.1183	-2.11822	0.651323	0.651048	1.82188	1.82223	-0.252664	-0.252921	2.02428	2.0242	1.55	1.2	7.092	0.747	2.16	Ni	-1.87348	-1.87335	0.891586	0.891414	1.22702	1.22765	0.270281	0.271845	3.30907
A7B1/Ni1Mo7/Mo3_hcp_Mo	A7B1	Ni1Mo7	Mo3_hcp_Mo	-615.315	-625.133	-1.5034	hcp_A	Mo	-2.30219	-2.30199	0.661907	0.661926	1.91484	1.91416	-0.0484957	-0.0493982	1.84639	1.84589	1.55	1.2	7.092	0.747	2.16	Mo	-2.31329	-2.31314	0.680161	0.680453	1.92744	1.92665	-0.0119824	-0.0118541	1.86723	1.86756	1.55	1.2	7.092	0.747	2.16	Mo	-2.26613	-2.26597	0.685329	0.684053	1.89464	1.89654	-0.0139835	-0.0164374	1.87773
A7B1/Ni7Mo1/Mo1Ni2_fcc_Ni	A7B1	Ni7Mo1	Mo1Ni2_fcc_Ni	-372.594	-381.553	-0.644661	fcc_A	Mo	-2.71439	-2.70787	0.479453	0.492975	2.56981	2.57489	0.131199	0.160017	2.52264	2.50721	1.55	1.2	7.092	0.747	2.16	Ni	-1.87686	-1.87859	0.866289	0.864866	1.59681	1.60067	0.955121	0.958048	5.82394	5.79555	1.38	0.71	7.64	1.16	1.91	Ni	-1.74988	-1.72889	0.872756	0.862529	1.53789	1.54147	1.04538	1.01789	6.61901
A7B1/Ni7Mo1/Mo1Ni2_hcp_Ni	A7B1	Ni7Mo1	Mo1Ni2_hcp_Ni	-372.594	-381.685	-0.77669	hcp_A	Mo	-2.71439	-2.70787	0.479453	0.492975	2.56981	2.57489	0.131199	0.160017	2.52264	2.50721	1.55	1.2	7.092	0.747	2.16	Ni	-1.70489	-1.54837	0.896193	0.836268	1.50899	1.52567	1.16361	0.965772	7.05408	6.30377	1.38	0.71	7.64	1.16	1.91	Ni	-1.87686	-1.87859	0.866289	0.864866	1.59681	1.60067	0.955121	0.958048	5.82394
A7B1/Ni7Mo1/Ni3_fcc_Mo	A7B1	Ni7Mo1	Ni3_fcc_Mo	-372.594	-380.886	0.0224252	fcc_B	Ni	-1.61582	-1.35179	0.914578	0.822539	1.42155	1.43997	1.30004	0.990307	8.24296	7.11766	1.38	0.71	7.64	1.16	1.91	Ni	-1.74988	-1.72889	0.872756	0.862529	1.53789	1.54147	1.04538	1.01789	6.61901	6.48497	1.38	0.71	7.64	1.16	1.91	Ni	-1.74811	-1.72649	0.872865	0.862421	1.53808	1.54166	1.04711	1.01891	6.63085
A7B1/Ni7Mo1/Ni3_fcc_Ni	A7B1	Ni7Mo1	Ni3_fcc_Ni	-372.594	-381.071	-0.162894	fcc_A	Ni	-1.74988	-1.72889	0.872756	0.862529	1.53789	1.54147	1.04538	1.01789	6.61901	6.48497	1.38	0.71	7.64	1.16	1.91	Ni	-1.74811	-1.72649	0.872865	0.862421	1.53808	1.54166	1.04711	1.01891	6.63085	6.49361	1.38	0.71	7.64	1.16	1.91	Ni	-1.49569	-1.18589	0.920709	0.816853	1.42716	1.4432	1.29599	0.931086	8.30193
A7B1/Ni7Mo1/Ni3_hcp_Mo	A7B1	Ni7Mo1	Ni3_hcp_Mo	-372.594	-380.576	0.331933	hcp_B	Ni	-1.87686	-1.87859	0.866289	0.864866	1.59681	1.60067	0.955121	0.958048	5.82394	5.79555	1.38	0.71	7.64	1.16	1.91	Ni	-1.74988	-1.72889	0.872756	0.862529	1.53789	1.54147	1.04538	1.01789	6.61901	6.48497	1.38	0.71	7.64	1.16	1.91	Ni	-1.74811	-1.72649	0.872865	0.862421	1.53808	1.54166	1.04711	1.01891	6.63085
A7B1/Ni7Mo1/Ni3_hcp_Ni	A7B1	Ni7Mo1	Ni3_hcp_Ni	-372.594	-381.194	-0.285252	hcp_A	Ni	-1.61582	-1.35179	0.914578	0.822539	1.42155	1.43997	1.30004	0.990307	8.24296	7.11766	1.38	0.71	7.64	1.16	1.91	Ni	-1.74988	-1.72889	0.872756	0.862529	1.53789	1.54147	1.04538	1.01789	6.61901	6.48497	1.38	0.71	7.64	1.16	1.91	Ni	-1.49569	-1.18589	0.920709	0.816853	1.42716	1.4432	1.29599	0.931086	8.30193
A7B1/Os1Mo7/Mo2Os1_hcp_Mo	A7B1	Os1Mo7	Mo2Os1_hcp_Mo	-659.872	-669.361	-1.17366	hcp_A	Mo	-2.38822	-2.38831	0.7181	0.719266	1.90696	1.90332	-0.0688447	-0.0702501	2.02682	2.02703	1.55	1.2	7.092	0.747	2.16	Mo	-2.42397	-2.42404	0.667936	0.668787	1.96065	1.95942	-0.230768	-0.229793	2.00901	2.00969	1.55	1.2	7.092	0.747	2.16	Os	-2.765	-2.76502	0.803067	0.802996	1.976	1.97623	0.158443	0.15843	1.9842
A7B1/Os1Mo7/Mo2Os1_hcp_Os	A7B1	Os1Mo7	Mo2Os1_hcp_Os	-659.872	-670.016	-1.82881	hcp_B	Mo	-2.38822	-2.38831	0.7181	0.719266	1.90696	1.90332	-0.0688447	-0.0702501	2.02682	2.02703	1.55	1.2	7.092	0.747	2.16	Mo	-2.42397	-2.42404	0.667936	0.668787	1.96065	1.95942	-0.230768	-0.229793	2.00901	2.00969	1.55	1.2	7.092	0.747	2.16	Mo	-2.40404	-2.40409	0.661644	0.660586	1.96815	1.96978	-0.311849	-0.3128	2.05582
A7B1/Os1Mo7/Mo3_hcp_Mo	A7B1	Os1Mo7	Mo3_hcp_Mo	-659.872	-669.83	-1.64309	hcp_A	Mo	-2.38822	-2.38831	0.7181	0.719266	1.90696	1.90332	-0.0688447	-0.0702501	2.02682	2.02703	1.55	1.2	7.092	0.747	2.16	Mo	-2.42397	-2.42404	0.667936	0.668787	1.96065	1.95942	-0.230768	-0.229793	2.00901	2.00969	1.55	1.2	7.092	0.747	2.16	Mo	-2.28649	-2.28658	0.708506	0.709208	1.81697	1.81567	-0.0346665	-0.0341471	1.96209
A7B1/Os7Mo1/Mo1Os2_fcc_Os	A7B1	Os7Mo1	Mo1Os2_fcc_Os	-676.424	-685.493	-0.754467	fcc_A	Mo	-2.68857	-2.68853	0.586113	0.58537	2.45481	2.45625	-0.462572	-0.462919	2.3107	2.31033	1.55	1.2	7.092	0.747	2.16	Os	-3.02833	-3.02831	0.729817	0.730248	2.44293	2.44163	-0.107641	-0.107623	2.1664	2.16719	1.49	1.13	8.438	1.07766	2.2	Os	-3.0281	-3.02812	0.730351	0.730784	2.44075	2.43998	-0.108686	-0.107826	2.16691
A7B1/Os7Mo1/Mo1Os2_hcp_Os	A7B1	Os7Mo1	Mo1Os2_hcp_Os	-676.424	-686.114	-1.37535	hcp_A	Mo	-2.68857	-2.68853	0.586113	0.58537	2.45481	2.45625	-0.462572	-0.462919	2.3107	2.31033	1.55	1.2	7.092	0.747	2.16	Os	-3.0281	-3.02812	0.730351	0.730784	2.44075	2.43998	-0.108686	-0.107826	2.16691	2.16872	1.49	1.13	8.438	1.07766	2.2	Os	-2.84991	-2.84987	0.745002	0.743656	2.32502	2.33059	-0.0249331	-0.0223477	2.22277
A7B1/Os7Mo1/Os3_fcc_Mo	A7B1	Os7Mo1	Os3_fcc_Mo	-676.424	-685.054	-0.315511	fcc_B	Os	-3.08155	-3.08156	0.730427	0.730574	2.47641	2.47662	-0.115199	-0.114114	2.15207	2.1535	1.49	1.13	8.438	1.07766	2.2	Os	-2.96501	-2.96501	0.738659	0.737792	2.37884	2.38162	-0.0383304	-0.0380954	2.18082	2.17907	1.49	1.13	8.438	1.07766	2.2	Os	-2.96476	-2.96477	0.738294	0.738118	2.37985	2.38074	-0.0384973	-0.0378003	2.1802
A7B1/Os7Mo1/Os3_fcc_Os	A7B1	Os7Mo1	Os3_fcc_Os	-676.424	-685.192	-0.453871	fcc_A	Os	-3.02833	-3.02831	0.729817	0.730248	2.44293	2.44163	-0.107641	-0.107623	2.1664	2.16719	1.49	1.13	8.438	1.07766	2.2	Os	-3.08155	-3.08156	0.730427	0.730574	2.47641	2.47662	-0.115199	-0.114114	2.15207	2.1535	1.49	1.13	8.438	1.07766	2.2	Os	-3.17603	-3.17603	0.72225	0.721942	2.5116	2.51326	-0.0984642	-0.0974262	2.05647
A7B1/Os7Mo1/Os3_hcp_Os	A7B1	Os7Mo1	Os3_hcp_Os	-676.424	-685.914	-1.17545	hcp_A	Os	-3.08155	-3.08156	0.730427	0.730574	2.47641	2.47662	-0.115199	-0.114114	2.15207	2.1535	1.49	1.13	8.438	1.07766	2.2	Os	-3.17603	-3.17603	0.72225	0.721942	2.5116	2.51326	-0.0984642	-0.0974262	2.05647	2.05704	1.49	1.13	8.438	1.07766	2.2	Os	-2.96476	-2.96477	0.738294	0.738118	2.37985	2.38074	-0.0384973	-0.0378003	2.1802
A7B1/Pd1Mo7/Mo3_hcp_Mo	A7B1	Pd1Mo7	Mo3_hcp_Mo	-612.518	-622.629	-1.7961	hcp_A	Mo	-2.26128	-2.2613	0.687575	0.689249	1.90191	1.8989	-0.0404817	-0.0382259	1.978	1.98192	1.55	1.2	7.092	0.747	2.16	Mo	-2.28374	-2.28376	0.659175	0.658922	1.90369	1.90414	-0.0831863	-0.0834646	1.84912	1.84917	1.55	1.2	7.092	0.747	2.16	Mo	-2.2005	-2.20067	0.649653	0.649729	1.90965	1.91016	-0.252295	-0.251231	1.95451
A7B1/Pd7Mo1/Mo1Pd2_fcc_Pd	A7B1	Pd7Mo1	Mo1Pd2_fcc_Pd	-363.834	-372.6	-0.451417	fcc_A	Mo	-2.74034	-2.73981	0.453521	0.454567	2.50384	2.50319	-0.0527253	-0.0502942	2.72883	2.72952	1.55	1.2	7.092	0.747	2.16	Pd	-2.42213	-2.4223	0.893371	0.893628	1.81733	1.81609	1.17976	1.1768	5.86384	5.84985	1.52	0.94	8.34	0.56	2.2	Pd	-2.60026	-2.59975	0.891143	0.890635	1.91178	1.91061	1.16136	1.15693	5.4116
A7B1/Pd7Mo1/Mo1Pd2_hcp_Pd	A7B1	Pd7Mo1	Mo1Pd2_hcp_Pd	-363.834	-372.687	-0.53851	hcp_A	Mo	-2.74034	-2.73981	0.453521	0.454567	2.50384	2.50319	-0.0527253	-0.0502942	2.72883	2.72952	1.55	1.2	7.092	0.747	2.16	Pd	-2.42387	-2.42403	0.893336	0.89362	1.81812	1.81613	1.18211	1.17737	5.86906	5.84851	1.52	0.94	8.34	0.56	2.2	Pd	-2.42213	-2.4223	0.893371	0.893628	1.81733	1.81609	1.17976	1.1768	5.86384
A7B1/Pd7Mo1/Pd3_fcc_Mo	A7B1	Pd7Mo1	Pd3_fcc_Mo	-363.834	-371.21	0.939004	fcc_B	Pd	-2.42387	-2.42403	0.893336	0.89362	1.81812	1.81613	1.18211	1.17737	5.86906	5.84851	1.52	0.94	8.34	0.56	2.2	Pd	-2.42213	-2.4223	0.893371	0.893628	1.81733	1.81609	1.17976	1.1768	5.86384	5.84985	1.52	0.94	8.34	0.56	2.2	Pd	-1.88682	-1.88737	0.900471	0.90108	1.63806	1.63826	1.14203	1.1444	6.65195
A7B1/Pd7Mo1/Pd3_fcc_Pd	A7B1	Pd7Mo1	Pd3_fcc_Pd	-363.834	-371.182	0.967277	fcc_A	Pd	-2.42387	-2.42403	0.893336	0.89362	1.81812	1.81613	1.18211	1.17737	5.86906	5.84851	1.52	0.94	8.34	0.56	2.2	Pd	-2.42213	-2.4223	0.893371	0.893628	1.81733	1.81609	1.17976	1.1768	5.86384	5.84985	1.52	0.94	8.34	0.56	2.2	Pd	-1.79279	-1.79313	0.901959	0.902669	1.63848	1.63517	1.13331	1.12193	6.78692
A7B1/Pd7Mo1/Pd3_hcp_Mo	A7B1	Pd7Mo1	Pd3_hcp_Mo	-363.834	-370.796	1.35326	hcp_B	Pd	-2.42213	-2.4223	0.893371	0.893628	1.81733	1.81609	1.17976	1.1768	5.86384	5.84985	1.52	0.94	8.34	0.56	2.2	Pd	-2.42387	-2.42403	0.893336	0.89362	1.81812	1.81613	1.18211	1.17737	5.86906	5.84851	1.52	0.94	8.34	0.56	2.2	Pd	-2.60026	-2.59975	0.891143	0.890635	1.91178	1.91061	1.16136	1.15693	5.4116
A7B1/Pd7Mo1/Pd3_hcp_Pd	A7B1	Pd7Mo1	Pd3_hcp_Pd	-363.834	-371.38	0.768795	hcp_A	Pd	-2.42213	-2.4223	0.893371	0.893628	1.81733	1.81609	1.17976	1.1768	5.86384	5.84985	1.52	0.94	8.34	0.56	2.2	Pd	-1.88682	-1.88737	0.900471	0.90108	1.63806	1.63826	1.14203	1.1444	6.65195	6.66449	1.52	0.94	8.34	0.56	2.2	Pd	-1.79279	-1.79313	0.901959	0.902669	1.63848	1.63517	1.13331	1.12193	6.78692
A7B1/Pt1Mo7/Mo2Pt1_hcp_Mo	A7B1	Pt1Mo7	Mo2Pt1_hcp_Mo	-623.689	-633.329	-1.32506	hcp_A	Mo	-2.26463	-2.26468	0.65775	0.659081	1.90892	1.906	-0.200224	-0.199892	1.98451	1.98551	1.55	1.2	7.092	0.747	2.16	Mo	-2.22866	-2.22904	0.634013	0.633761	1.98059	1.98105	-0.528211	-0.528112	2.34912	2.34898	1.55	1.2	7.092	0.747	2.16	Pt	-3.307	-3.30707	0.906316	0.906398	1.78213	1.78162	0.754173	0.754222	2.83738
A7B1/Pt1Mo7/Mo3_hcp_Mo	A7B1	Pt1Mo7	Mo3_hcp_Mo	-623.689	-633.443	-1.43937	hcp_A	Mo	-2.27033	-2.27029	0.664815	0.66499	1.89261	1.89242	-0.0742327	-0.0737559	1.8765	1.8772	1.55	1.2	7.092	0.747	2.16	Mo	-2.33062	-2.3305	0.693988	0.694092	1.93228	1.93247	-0.0379996	-0.0371744	1.96383	1.96466	1.55	1.2	7.092	0.747	2.16	Mo	-2.30016	-2.30007	0.698214	0.697579	1.88847	1.89028	0.0152443	0.0152815	1.92876
A7B1/Pt7Mo1/Mo1Pt2_fcc_Pt	A7B1	Pt7Mo1	Mo1Pt2_fcc_Pt	-416.995	-425.762	-0.452531	fcc_A	Mo	-2.8559	-2.8528	0.456276	0.458542	2.67486	2.66879	-0.311665	-0.315075	2.75083	2.7476	1.55	1.2	7.092	0.747	2.16	Pt	-2.64081	-2.64053	0.863624	0.864077	2.16208	2.15501	0.627812	0.614815	3.93757	3.90762	1.53	1.04	9	2.13	2.28	Pt	-2.64041	-2.64015	0.863664	0.863984	2.16113	2.15632	0.626073	0.617803	3.93197
A7B1/Pt7Mo1/Mo1Pt2_hcp_Pt	A7B1	Pt7Mo1	Mo1Pt2_hcp_Pt	-416.995	-425.549	-0.23904	hcp_A	Mo	-2.8559	-2.8528	0.456276	0.458542	2.67486	2.66879	-0.311665	-0.315075	2.75083	2.7476	1.55	1.2	7.092	0.747	2.16	Pt	-3.06179	-3.06154	0.860271	0.860707	2.28698	2.27876	0.735201	0.721953	3.73236	3.69677	1.53	1.04	9	2.13	2.28	Pt	-2.64081	-2.64053	0.863624	0.864077	2.16208	2.15501	0.627812	0.614815	3.93757
A7B1/Pt7Mo1/Pt3_fcc_Mo	A7B1	Pt7Mo1	Pt3_fcc_Mo	-416.995	-424.528	0.781327	fcc_B	Pt	-2.87018	-2.86996	0.863091	0.863544	2.19576	2.1878	0.699652	0.685384	3.98913	3.95264	1.53	1.04	9	2.13	2.28	Pt	-2.8707	-2.87046	0.863169	0.863516	2.19469	2.18851	0.696347	0.68566	3.9784	3.95306	1.53	1.04	9	2.13	2.28	Pt	-2.53935	-2.53919	0.865278	0.865594	2.09578	2.09013	0.605023	0.594074	4.1934
A7B1/Pt7Mo1/Pt3_fcc_Pt	A7B1	Pt7Mo1	Pt3_fcc_Pt	-416.995	-424.689	0.62052	fcc_A	Pt	-2.87018	-2.86996	0.863091	0.863544	2.19576	2.1878	0.699652	0.685384	3.98913	3.95264	1.53	1.04	9	2.13	2.28	Pt	-2.8707	-2.87046	0.863169	0.863516	2.19469	2.18851	0.696347	0.68566	3.9784	3.95306	1.53	1.04	9	2.13	2.28	Pt	-2.31066	-2.31051	0.870794	0.871319	2.08309	2.07457	0.561431	0.544608	4.37102
A7B1/Pt7Mo1/Pt3_hcp_Mo	A7B1	Pt7Mo1	Pt3_hcp_Mo	-416.995	-424.126	1.18359	hcp_B	Pt	-2.87018	-2.86996	0.863091	0.863544	2.19576	2.1878	0.699652	0.685384	3.98913	3.95264	1.53	1.04	9	2.13	2.28	Pt	-2.8707	-2.87046	0.863169	0.863516	2.19469	2.18851	0.696347	0.68566	3.9784	3.95306	1.53	1.04	9	2.13	2.28	Pt	-3.06179	-3.06154	0.860271	0.860707	2.28698	2.27876	0.735201	0.721953	3.73236
A7B1/Pt7Mo1/Pt3_hcp_Pt	A7B1	Pt7Mo1	Pt3_hcp_Pt	-416.995	-424.639	0.671177	hcp_A	Pt	-2.87018	-2.86996	0.863091	0.863544	2.19576	2.1878	0.699652	0.685384	3.98913	3.95264	1.53	1.04	9	2.13	2.28	Pt	-2.53935	-2.53919	0.865278	0.865594	2.09578	2.09013	0.605023	0.594074	4.1934	4.17058	1.53	1.04	9	2.13	2.28	Pt	-2.31066	-2.31051	0.870794	0.871319	2.08309	2.07457	0.561431	0.544608	4.37102
A7B1/Re1Mo7/Mo2Re1_hcp_Mo	A7B1	Re1Mo7	Mo2Re1_hcp_Mo	-671.184	-681.067	-1.56757	hcp_A	Mo	-2.33678	-2.33671	0.702599	0.704115	1.85601	1.85301	-0.0421083	-0.0408897	1.96257	1.96506	1.55	1.2	7.092	0.747	2.16	Mo	-2.4439	-2.4439	0.6734	0.674795	1.95887	1.956	-0.191936	-0.191001	1.99612	1.9979	1.55	1.2	7.092	0.747	2.16	Re	-2.65477	-2.65478	0.74517	0.74681	1.97913	1.97538	0.0960313	0.0976197	1.92014
A7B1/Re1Mo7/Mo3_hcp_Mo	A7B1	Re1Mo7	Mo3_hcp_Mo	-671.184	-681.222	-1.72258	hcp_A	Mo	-2.37144	-2.37138	0.700808	0.701503	1.89501	1.89196	-0.0919119	-0.0938748	2.01027	2.01016	1.55	1.2	7.092	0.747	2.16	Mo	-2.29136	-2.29137	0.698543	0.699292	1.82955	1.82712	-0.0421208	-0.0433829	1.97879	1.97803	1.55	1.2	7.092	0.747	2.16	Mo	-2.41234	-2.41239	0.684645	0.682709	1.92377	1.9268	-0.151842	-0.154342	2.00221
A7B1/Re7Mo1/Mo1Re2_fcc_Re	A7B1	Re7Mo1	Mo1Re2_fcc_Re	-742.556	-752.175	-1.30432	fcc_A	Mo	-2.11614	-2.11619	0.651149	0.648463	2.13659	2.1435	-0.379681	-0.377034	2.45847	2.45499	1.55	1.2	7.092	0.747	2.16	Re	-2.45948	-2.45948	0.714714	0.716004	2.24417	2.24121	-0.163988	-0.163781	2.25423	2.25636	1.52	1.2	7.834	0.06	1.6	Re	-2.45954	-2.45953	0.71483	0.714872	2.24556	2.24462	-0.161175	-0.162918	2.25629
A7B1/Re7Mo1/Mo1Re2_hcp_Re	A7B1	Re7Mo1	Mo1Re2_hcp_Re	-742.556	-752.6	-1.7292	hcp_A	Mo	-2.11614	-2.11619	0.651149	0.648463	2.13659	2.1435	-0.379681	-0.377034	2.45847	2.45499	1.55	1.2	7.092	0.747	2.16	Re	-2.36981	-2.36984	0.718337	0.71733	2.18595	2.18848	-0.139817	-0.139723	2.25116	2.24955	1.52	1.2	7.834	0.06	1.6	Re	-2.36998	-2.37001	0.718776	0.719053	2.18602	2.18376	-0.137933	-0.140678	2.25362
A7B1/Re7Mo1/Re3_fcc_Mo	A7B1	Re7Mo1	Re3_fcc_Mo	-742.556	-752.198	-1.32738	fcc_B	Re	-2.36981	-2.36984	0.718337	0.71733	2.18595	2.18848	-0.139817	-0.139723	2.25116	2.24955	1.52	1.2	7.834	0.06	1.6	Re	-2.46676	-2.46679	0.718586	0.718827	2.26272	2.26211	-0.179804	-0.179553	2.2586	2.26005	1.52	1.2	7.834	0.06	1.6	Re	-2.36998	-2.37001	0.718776	0.719053	2.18602	2.18376	-0.137933	-0.140678	2.25362
A7B1/Re7Mo1/Re3_fcc_Re	A7B1	Re7Mo1	Re3_fcc_Re	-742.556	-751.965	-1.09398	fcc_A	Re	-2.36998	-2.37001	0.718776	0.719053	2.18602	2.18376	-0.137933	-0.140678	2.25362	2.25218	1.52	1.2	7.834	0.06	1.6	Re	-2.36981	-2.36984	0.718337	0.71733	2.18595	2.18848	-0.139817	-0.139723	2.25116	2.24955	1.52	1.2	7.834	0.06	1.6	Re	-2.52161	-2.52166	0.717321	0.719141	2.28042	2.27418	-0.147472	-0.14976	2.19065
A7B1/Re7Mo1/Re3_hcp_Mo	A7B1	Re7Mo1	Re3_hcp_Mo	-742.556	-752.499	-1.6288	hcp_B	Re	-2.36882	-2.36887	0.713797	0.714143	2.17361	2.17256	-0.110578	-0.11086	2.23547	2.23601	1.52	1.2	7.834	0.06	1.6	Re	-2.36998	-2.37001	0.718776	0.719053	2.18602	2.18376	-0.137933	-0.140678	2.25362	2.25218	1.52	1.2	7.834	0.06	1.6	Re	-2.36981	-2.36984	0.718337	0.71733	2.18595	2.18848	-0.139817	-0.139723	2.25116
A7B1/Re7Mo1/Re3_hcp_Re	A7B1	Re7Mo1	Re3_hcp_Re	-742.556	-752.401	-1.53078	hcp_A	Re	-2.36981	-2.36984	0.718337	0.71733	2.18595	2.18848	-0.139817	-0.139723	2.25116	2.24955	1.52	1.2	7.834	0.06	1.6	Re	-2.52161	-2.52166	0.717321	0.719141	2.28042	2.27418	-0.147472	-0.14976	2.19065	2.19246	1.52	1.2	7.834	0.06	1.6	Re	-2.46676	-2.46679	0.718586	0.718827	2.26272	2.26211	-0.179804	-0.179553	2.2586
A7B1/Rh1Mo7/Mo2Rh1_hcp_Mo	A7B1	Rh1Mo7	Mo2Rh1_hcp_Mo	-630.711	-640.518	-1.4917	hcp_A	Mo	-2.29458	-2.29464	0.665626	0.6622	1.86647	1.87286	-0.144784	-0.147879	1.8846	1.88184	1.55	1.2	7.092	0.747	2.16	Mo	-2.23067	-2.23083	0.650841	0.65155	1.88034	1.8793	-0.323819	-0.323256	1.9725	1.97255	1.55	1.2	7.092	0.747	2.16	Rh	-2.66141	-2.66149	0.854184	0.854092	1.71846	1.7189	0.373102	0.373428	2.27484
A7B1/Rh1Mo7/Mo3_hcp_Mo	A7B1	Rh1Mo7	Mo3_hcp_Mo	-630.711	-640.804	-1.77831	hcp_A	Mo	-2.33787	-2.33778	0.721339	0.721799	1.85857	1.85768	0.0292873	0.0297912	1.98104	1.98233	1.55	1.2	7.092	0.747	2.16	Mo	-2.27604	-2.27615	0.68925	0.687279	1.84257	1.84607	-0.0453561	-0.0478762	1.90275	1.89951	1.55	1.2	7.092	0.747	2.16	Mo	-2.26151	-2.26174	0.6537	0.653464	1.89399	1.89437	-0.232713	-0.233069	1.92112
A7B1/Rh7Mo1/Mo1Rh2_fcc_Rh	A7B1	Rh7Mo1	Mo1Rh2_fcc_Rh	-474.11	-483.044	-0.619676	fcc_A	Mo	-2.67962	-2.68017	0.492281	0.49208	2.3473	2.34495	-0.473056	-0.478106	2.19043	2.18624	1.55	1.2	7.092	0.747	2.16	Rh	-2.42256	-2.42252	0.804347	0.804638	1.92171	1.92009	0.243395	0.240226	2.7263	2.71859	1.49	0.99	7.459	1.143	2.28	Rh	-2.42122	-2.42117	0.804704	0.804633	1.91759	1.91985	0.23405	0.239272	2.70728
A7B1/Rh7Mo1/Mo1Rh2_hcp_Rh	A7B1	Rh7Mo1	Mo1Rh2_hcp_Rh	-474.11	-483.204	-0.779709	hcp_A	Mo	-2.67962	-2.68017	0.492281	0.49208	2.3473	2.34495	-0.473056	-0.478106	2.19043	2.18624	1.55	1.2	7.092	0.747	2.16	Rh	-2.49	-2.48978	0.806791	0.806498	1.95423	1.95646	0.284437	0.28841	2.70365	2.71337	1.49	0.99	7.459	1.143	2.28	Rh	-2.4913	-2.4911	0.806411	0.806528	1.95789	1.9559	0.292233	0.288003	2.71912
A7B1/Rh7Mo1/Rh3_fcc_Mo	A7B1	Rh7Mo1	Rh3_fcc_Mo	-474.11	-482.364	0.0599249	fcc_B	Rh	-2.49	-2.48978	0.806791	0.806498	1.95423	1.95646	0.284437	0.28841	2.70365	2.71337	1.49	0.99	7.459	1.143	2.28	Rh	-2.4913	-2.4911	0.806411	0.806528	1.95789	1.9559	0.292233	0.288003	2.71912	2.70955	1.49	0.99	7.459	1.143	2.28	Rh	-2.26444	-2.26489	0.805133	0.805557	1.85727	1.85811	0.147593	0.151383	2.76727
A7B1/Rh7Mo1/Rh3_fcc_Rh	A7B1	Rh7Mo1	Rh3_fcc_Rh	-474.11	-482.652	-0.227718	fcc_A	Rh	-2.49	-2.48978	0.806791	0.806498	1.95423	1.95646	0.284437	0.28841	2.70365	2.71337	1.49	0.99	7.459	1.143	2.28	Rh	-2.4913	-2.4911	0.806411	0.806528	1.95789	1.9559	0.292233	0.288003	2.71912	2.70955	1.49	0.99	7.459	1.143	2.28	Rh	-2.07156	-2.07215	0.810371	0.811082	1.76585	1.76521	-0.00635123	-0.00636718	2.85173
A7B1/Rh7Mo1/Rh3_hcp_Mo	A7B1	Rh7Mo1	Rh3_hcp_Mo	-474.11	-482.612	-0.188059	hcp_B	Rh	-2.49	-2.48978	0.806791	0.806498	1.95423	1.95646	0.284437	0.28841	2.70365	2.71337	1.49	0.99	7.459	1.143	2.28	Rh	-2.4913	-2.4911	0.806411	0.806528	1.95789	1.9559	0.292233	0.288003	2.71912	2.70955	1.49	0.99	7.459	1.143	2.28	Rh	-2.61984	-2.61976	0.807348	0.807321	2.01129	2.0109	0.336925	0.336145	2.64243
A7B1/Rh7Mo1/Rh3_hcp_Rh	A7B1	Rh7Mo1	Rh3_hcp_Rh	-474.11	-482.943	-0.518929	hcp_A	Rh	-2.49	-2.48978	0.806791	0.806498	1.95423	1.95646	0.284437	0.28841	2.70365	2.71337	1.49	0.99	7.459	1.143	2.28	Rh	-2.26444	-2.26489	0.805133	0.805557	1.85727	1.85811	0.147593	0.151383	2.76727	2.77509	1.49	0.99	7.459	1.143	2.28	Rh	-2.07156	-2.07215	0.810371	0.811082	1.76585	1.76521	-0.00635123	-0.00636718	2.85173
A7B1/Ru1Mo7/Mo2Ru1_hcp_Mo	A7B1	Ru1Mo7	Mo2Ru1_hcp_Mo	-644.474	-653.981	-1.19201	hcp_A	Mo	-2.36824	-2.3682	0.729436	0.727786	1.85473	1.85885	0.0192507	0.0188259	1.95715	1.95486	1.55	1.2	7.092	0.747	2.16	Mo	-2.3454	-2.34557	0.664703	0.665823	1.89577	1.89385	-0.164758	-0.163578	1.86621	1.86711	1.55	1.2	7.092	0.747	2.16	Ru	-2.5279	-2.52807	0.795201	0.795771	1.83114	1.82963	0.162925	0.162905	1.99684
A7B1/Ru1Mo7/Mo2Ru1_hcp_Ru	A7B1	Ru1Mo7	Mo2Ru1_hcp_Ru	-644.474	-654.708	-1.91881	hcp_B	Mo	-2.36824	-2.3682	0.729436	0.727786	1.85473	1.85885	0.0192507	0.0188259	1.95715	1.95486	1.55	1.2	7.092	0.747	2.16	Mo	-2.3454	-2.34557	0.664703	0.665823	1.89577	1.89385	-0.164758	-0.163578	1.86621	1.86711	1.55	1.2	7.092	0.747	2.16	Mo	-2.27683	-2.27695	0.656107	0.655983	1.87308	1.87346	-0.256817	-0.256744	1.91954
A7B1/Ru1Mo7/Mo3_hcp_Mo	A7B1	Ru1Mo7	Mo3_hcp_Mo	-644.474	-654.395	-1.6064	hcp_A	Mo	-2.36824	-2.3682	0.729436	0.727786	1.85473	1.85885	0.0192507	0.0188259	1.95715	1.95486	1.55	1.2	7.092	0.747	2.16	Mo	-2.3454	-2.34557	0.664703	0.665823	1.89577	1.89385	-0.164758	-0.163578	1.86621	1.86711	1.55	1.2	7.092	0.747	2.16	Mo	-2.30448	-2.30451	0.713914	0.713902	1.82219	1.82233	-0.00885602	-0.00874558	1.9206
A7B1/Ru7Mo1/Mo1Ru2_fcc_Ru	A7B1	Ru7Mo1	Mo1Ru2_fcc_Ru	-570.304	-579.392	-0.773097	fcc_A	Mo	-2.57922	-2.57917	0.59335	0.593513	2.25536	2.25539	-0.354175	-0.353535	1.96453	1.96504	1.55	1.2	7.092	0.747	2.16	Ru	-2.51296	-2.51303	0.766511	0.76718	1.99384	1.9919	0.016344	0.0160136	2.15131	2.15281	1.48	1.05	7.361	1.046	2.2	Ru	-2.58011	-2.58019	0.759016	0.758572	2.01304	2.01492	0.00285958	0.00415324	2.10125
A7B1/Ru7Mo1/Mo1Ru2_hcp_Ru	A7B1	Ru7Mo1	Mo1Ru2_hcp_Ru	-570.304	-579.815	-1.1961	hcp_A	Mo	-2.57922	-2.57917	0.59335	0.593513	2.25536	2.25539	-0.354175	-0.353535	1.96453	1.96504	1.55	1.2	7.092	0.747	2.16	Ru	-2.58011	-2.58019	0.759016	0.758572	2.01304	2.01492	0.00285958	0.00415324	2.10125	2.10234	1.48	1.05	7.361	1.046	2.2	Ru	-2.57973	-2.57981	0.758674	0.758128	2.01414	2.01632	0.00328962	0.00458538	2.10173
A7B1/Ru7Mo1/Ru3_fcc_Mo	A7B1	Ru7Mo1	Ru3_fcc_Mo	-570.304	-578.917	-0.298795	fcc_B	Ru	-2.60785	-2.60779	0.743591	0.743417	2.06672	2.06737	-0.0751089	-0.0748681	2.04448	2.04496	1.48	1.05	7.361	1.046	2.2	Ru	-2.58011	-2.58019	0.759016	0.758572	2.01304	2.01492	0.00285958	0.00415324	2.10125	2.10234	1.48	1.05	7.361	1.046	2.2	Ru	-2.57973	-2.57981	0.758674	0.758128	2.01414	2.01632	0.00328962	0.00458538	2.10173
A7B1/Ru7Mo1/Ru3_fcc_Ru	A7B1	Ru7Mo1	Ru3_fcc_Ru	-570.304	-579.13	-0.51172	fcc_A	Ru	-2.58011	-2.58019	0.759016	0.758572	2.01304	2.01492	0.00285958	0.00415324	2.10125	2.10234	1.48	1.05	7.361	1.046	2.2	Ru	-2.57973	-2.57981	0.758674	0.758128	2.01414	2.01632	0.00328962	0.00458538	2.10173	2.10254	1.48	1.05	7.361	1.046	2.2	Ru	-2.65955	-2.65974	0.739334	0.739737	2.06383	2.06355	-0.0695171	-0.0687035	2.00084
A7B1/Ru7Mo1/Ru3_hcp_Mo	A7B1	Ru7Mo1	Ru3_hcp_Mo	-570.304	-579.861	-1.24276	hcp_B	Ru	-2.51296	-2.51303	0.766511	0.76718	1.99384	1.9919	0.016344	0.0160136	2.15131	2.15281	1.48	1.05	7.361	1.046	2.2	Ru	-2.58011	-2.58019	0.759016	0.758572	2.01304	2.01492	0.00285958	0.00415324	2.10125	2.10234	1.48	1.05	7.361	1.046	2.2	Ru	-2.57973	-2.57981	0.758674	0.758128	2.01414	2.01632	0.00328962	0.00458538	2.10173
A7B1/Ru7Mo1/Ru3_hcp_Ru	A7B1	Ru7Mo1	Ru3_hcp_Ru	-570.304	-579.79	-1.17126	hcp_A	Ru	-2.65955	-2.65974	0.739334	0.739737	2.06383	2.06355	-0.0695171	-0.0687035	2.00084	2.00171	1.48	1.05	7.361	1.046	2.2	Ru	-2.60785	-2.60779	0.743591	0.743417	2.06672	2.06737	-0.0751089	-0.0748681	2.04448	2.04496	1.48	1.05	7.361	1.046	2.2	Ru	-2.57973	-2.57981	0.758674	0.758128	2.01414	2.01632	0.00328962	0.00458538	2.10173
A7B1/W1Mo7/Mo2W1_hcp_Mo	A7B1	W1Mo7	Mo2W1_hcp_Mo	-676.573	-686.602	-1.71506	hcp_A	Mo	-2.30306	-2.30298	0.692833	0.694843	1.84644	1.84157	-0.0539419	-0.0536529	1.95447	1.95665	1.55	1.2	7.092	0.747	2.16	Mo	-2.31775	-2.31769	0.678391	0.679664	1.87427	1.87218	-0.107463	-0.105766	1.94537	1.94755	1.55	1.2	7.092	0.747	2.16	W	-2.43898	-2.4389	0.731298	0.732281	1.86074	1.85784	0.0717414	0.0713967	1.94024
A7B1/W1Mo7/Mo3_hcp_Mo	A7B1	W1Mo7	Mo3_hcp_Mo	-676.573	-686.514	-1.62661	hcp_A	Mo	-2.30306	-2.30298	0.692833	0.694843	1.84644	1.84157	-0.0539419	-0.0536529	1.95447	1.95665	1.55	1.2	7.092	0.747	2.16	Mo	-2.29772	-2.29764	0.689756	0.688996	1.83024	1.83236	-0.0446091	-0.0442277	1.92624	1.92599	1.55	1.2	7.092	0.747	2.16	Mo	-2.2866	-2.28652	0.684773	0.686716	1.84927	1.84527	-0.0865094	-0.0852864	1.98802
A7B1/W1Mo7/Mo3_hcp_W	A7B1	W1Mo7	Mo3_hcp_W	-676.573	-686.504	-1.6167	hcp_B	Mo	-2.31775	-2.31769	0.678391	0.679664	1.87427	1.87218	-0.107463	-0.105766	1.94537	1.94755	1.55	1.2	7.092	0.747	2.16	Mo	-2.32338	-2.32331	0.701123	0.702542	1.85801	1.85507	-0.0620062	-0.0610433	2.00357	2.00612	1.55	1.2	7.092	0.747	2.16	Mo	-2.32339	-2.32331	0.701123	0.70254	1.85802	1.85508	-0.0620328	-0.0610871	2.00366
A7B1/W7Mo1/Mo1W2_hcp_Mo	A7B1	W7Mo1	Mo1W2_hcp_Mo	-770.587	-780.866	-1.96462	hcp_B	W	-2.46144	-2.46146	0.703928	0.702653	2.04118	2.045	-0.0656535	-0.0650275	2.166	2.16355	1.56	1.27	7.864	0.816	2.36	W	-2.45901	-2.45902	0.682746	0.681285	2.05231	2.05627	-0.0939245	-0.0939179	2.11452	2.11177	1.56	1.27	7.864	0.816	2.36	W	-2.44546	-2.44547	0.670038	0.672118	2.0577	2.05294	-0.0972501	-0.0959117	2.07559
A7B1/W7Mo1/Mo1W2_hcp_W	A7B1	W7Mo1	Mo1W2_hcp_W	-770.587	-780.879	-1.97752	hcp_A	W	-2.46683	-2.46687	0.699622	0.698734	2.05605	2.05804	-0.0877742	-0.0885298	2.18374	2.18082	1.56	1.27	7.864	0.816	2.36	W	-2.46911	-2.46911	0.688265	0.689224	2.06577	2.06267	-0.0998667	-0.100821	2.15044	2.15156	1.56	1.27	7.864	0.816	2.36	W	-2.44546	-2.44547	0.670038	0.672118	2.0577	2.05294	-0.0972501	-0.0959117	2.07559
A7B1/W7Mo1/W3_hcp_Mo	A7B1	W7Mo1	W3_hcp_Mo	-770.587	-780.866	-1.9648	hcp_B	W	-2.46144	-2.46146	0.703928	0.702653	2.04118	2.045	-0.0656535	-0.0650275	2.166	2.16355	1.56	1.27	7.864	0.816	2.36	W	-2.45901	-2.45902	0.682746	0.681285	2.05231	2.05627	-0.0939245	-0.0939179	2.11452	2.11177	1.56	1.27	7.864	0.816	2.36	W	-2.44546	-2.44547	0.670038	0.672118	2.0577	2.05294	-0.0972501	-0.0959117	2.07559
A7B1/W7Mo1/W3_hcp_W	A7B1	W7Mo1	W3_hcp_W	-770.587	-780.879	-1.97782	hcp_A	W	-2.46683	-2.46687	0.699622	0.698734	2.05605	2.05804	-0.0877742	-0.0885298	2.18374	2.18082	1.56	1.27	7.864	0.816	2.36	W	-2.46911	-2.46911	0.688265	0.689224	2.06577	2.06267	-0.0998667	-0.100821	2.15044	2.15156	1.56	1.27	7.864	0.816	2.36	W	-2.44546	-2.44547	0.670038	0.672118	2.0577	2.05294	-0.0972501	-0.0959117	2.07559
[truncated: 6 more columns]

## Sheet: abandoned
path	Site_A	dc_up_A	dc_dn_A	df_up_A	df_dn_A	dw_up_A	dw_dn_A	ds_up_A	ds_dn_A	dk_up_A	dk_dn_A	r_A	se_A	ie_A	ea_A	eg_A	type	composition	full_site	hol_site	E_Nslab	E_slab	E_ads	Site_B	dc_up_B	dc_dn_B	df_up_B	df_dn_B	dw_up_B	dw_dn_B	ds_up_B	ds_dn_B	dk_up_B	dk_dn_B	r_B	se_B	ie_B	ea_B	eg_B	Site_C	dc_up_C	dc_dn_C	df_up_C	df_dn_C	dw_up_C	dw_dn_C	ds_up_C	ds_dn_C	dk_up_C
A15B1/Ag15Mo1/Ag2Mo1_fcc_Ag	Mo	-1.49372	-2.39427	0.782359	0.148853	2.29155	2.24324	0.465459	-0.587738	4.80643	5.0021	1.55	1.2	7.092	0.747	2.16	A15B1	Ag15Mo1	Ag2Mo1_fcc_Ag	fcc_A	-193.793	-184.436	-1.04234
A15B1/Ag15Mo1/Ag2Mo1_hcp_Ag	Mo	-1.49372	-2.39427	0.782359	0.148853	2.29155	2.24324	0.465459	-0.587738	4.80643	5.0021	1.55	1.2	7.092	0.747	2.16	A15B1	Ag15Mo1	Ag2Mo1_hcp_Ag	hcp_A	-193.755	-184.436	-1.0039
A15B1/Ag1Mo15/Mo3_hcp_Mo	Mo	-2.20462	-2.20459	0.703051	0.702487	1.88088	1.8824	0.0351881	0.0351926	1.88927	1.88902	1.55	1.2	7.092	0.747	2.16	A15B1	Ag1Mo15	Mo3_hcp_Mo	hcp_A	-623.343	-611.128	-3.8997	Mo	-1.93509	-1.93511	0.697308	0.694102	1.77628	1.7838	-0.259169	-0.255843	2.35717	2.35206	1.55	1.2	7.092	0.747	2.16	Mo	-2.23943	-2.23942	0.681944	0.682877	1.86684	1.86489	-0.0457714	-0.0448664	1.85606
A15B1/Au15Mo1/Au2Mo1_fcc_Au	Mo	-1.75443	-2.68555	0.677211	0.222506	2.51441	2.5189	0.0619228	-0.643574	3.80936	4.06237	1.55	1.2	7.092	0.747	2.16	A15B1	Au15Mo1	Au2Mo1_fcc_Au	fcc_A	-228.34	-219.369	-0.656211
A15B1/Au15Mo1/Au2Mo1_hcp_Au	Mo	-1.75443	-2.68555	0.677211	0.222506	2.51441	2.5189	0.0619228	-0.643574	3.80936	4.06237	1.55	1.2	7.092	0.747	2.16	A15B1	Au15Mo1	Au2Mo1_hcp_Au	hcp_A	-228.339	-219.369	-0.65577
A15B1/Cr15Mo1/Cr3_hcp_Cr	Cr	-1.80326	-1.81503	0.794811	0.569101	1.39286	1.62527	0.0147658	-0.451344	2.44084	2.10219	1.42	0.9	6.767	0.676	1.66	A15B1	Cr15Mo1	Cr3_hcp_Cr	hcp_A	-586.432	-576.383	-1.73438	Cr	-1.82057	-1.82038	0.565451	0.780004	1.61566	1.4151	-0.46512	0.0122633	2.12088	2.39194	1.42	0.9	6.767	0.676	1.66	Cr	-1.83133	-1.81951	0.5779	0.787912	1.62234	1.40875	-0.415918	0.0272371	2.08822
A15B1/Cr1Mo15/Cr1Mo2_hcp_Mo	Cr	-1.75209	-1.75384	0.565594	0.568044	1.58959	1.59191	-0.528015	-0.518621	2.41016	2.40015	1.42	0.9	6.767	0.676	1.66	A15B1	Cr1Mo15	Cr1Mo2_hcp_Mo	hcp_A	-664.33	-654.138	-1.87694	Mo	-2.28358	-2.28144	0.694765	0.692566	1.77763	1.78592	-0.0459425	-0.0453035	1.91557	1.91215	1.55	1.2	7.092	0.747	2.16	Mo	-2.31284	-2.31842	0.718022	0.710655	1.79706	1.80651	-0.00363106	-0.00887621	1.9314
A15B1/Cu1Mo15/Mo3_hcp_Mo	Mo	-2.71057	-2.7106	0.711356	0.710071	2.04021	2.04483	0.216149	0.215769	1.74838	1.74802	1.55	1.2	7.092	0.747	2.16	A15B1	Cu1Mo15	Mo3_hcp_Mo	hcp_A	-627.213	-617.762	-1.13582	Mo	-2.71057	-2.7106	0.711356	0.710071	2.04021	2.04483	0.216149	0.215769	1.74838	1.74802	1.55	1.2	7.092	0.747	2.16	Mo	-2.10224	-2.10223	0.702231	0.699729	1.82921	1.83563	-0.0576309	-0.057141	2.0277
A15B1/Fe15Mo1/Fe3_fcc_Fe	Fe	-2.28429	-1.90392	0.799972	0.527161	2.05438	2.1308	0.853826	0.232338	4.53682	3.45245	1.41	0.8	7.902	0.153	1.83	A15B1	Fe15Mo1	Fe3_fcc_Fe	fcc_A	-248.164	-502.845	262.995	Fe	-2.2894	-1.94305	0.798509	0.529366	2.08104	2.15964	0.819828	0.230855	4.42728	3.29139	1.41	0.8	7.902	0.153	1.83	Fe	-1.84365	-1.9597	0.64603	0.684099	2.04981	2.12131	0.417123	0.605538	4.0448
A15B1/Fe15Mo1/Fe3_fcc_Mo	Fe	-2.26717	-1.9539	0.79297	0.537751	2.0824	2.16842	0.782526	0.252552	4.4069	3.33085	1.41	0.8	7.902	0.153	1.83	A15B1	Fe15Mo1	Fe3_fcc_Mo	fcc_B	-248.202	-502.845	262.957	Fe	-2.26715	-1.95387	0.792962	0.537746	2.08247	2.16843	0.78271	0.252604	4.40707	3.3307	1.41	0.8	7.902	0.153	1.83	Fe	-1.84365	-1.9597	0.64603	0.684099	2.04981	2.12131	0.417123	0.605538	4.0448
A15B1/Fe1Mo15/Fe1Mo2_hcp_Mo	Fe	-2.43683	-1.41932	0.92453	0.471759	1.27716	1.40062	0.689776	-0.787543	3.40421	3.07961	1.41	0.8	7.902	0.153	1.83	A15B1	Fe1Mo15	Fe1Mo2_hcp_Mo	hcp_A	-659.042	-649.047	-1.68032	Mo	-2.14913	-2.22317	0.69185	0.686152	1.79428	1.78695	-0.219789	-0.0483769	1.96989	1.9592	1.55	1.2	7.092	0.747	2.16	Mo	-2.24651	-2.26071	0.678149	0.686663	1.81179	1.821	-0.159808	-0.0647987	1.91867
A15B1/Ni1Mo15/Mo2Ni1_fcc_Mo	Mo	-2.13627	-2.13613	0.700971	0.700013	1.78562	1.78819	-0.0302314	-0.0296356	1.93347	1.93351	1.55	1.2	7.092	0.747	2.16	A15B1	Ni1Mo15	Mo2Ni1_fcc_Mo	fcc_A	-637.853	-626.571	-2.96698	Mo	-2.19286	-2.19276	0.679675	0.679941	1.8597	1.859	-0.0796091	-0.0794405	1.88525	1.88556	1.55	1.2	7.092	0.747	2.16	Mo	-2.13627	-2.13613	0.700971	0.700013	1.78562	1.78819	-0.0302314	-0.0296356	1.93347
A15B1/Ni1Mo15/Mo2Ni1_hcp_Mo	Mo	-2.43235	-2.43226	0.664712	0.665513	1.96298	1.96074	-0.0315532	-0.0313623	1.68952	1.68897	1.55	1.2	7.092	0.747	2.16	A15B1	Ni1Mo15	Mo2Ni1_hcp_Mo	hcp_A	-636.502	-626.571	-1.61608	Mo	-2.13627	-2.13613	0.700971	0.700013	1.78562	1.78819	-0.0302314	-0.0296356	1.93347	1.93351	1.55	1.2	7.092	0.747	2.16	Mo	-2.13627	-2.13613	0.700971	0.700013	1.78562	1.78819	-0.0302314	-0.0296356	1.93347
A15B1/Ni1Mo15/Mo3_hcp_Mo	Mo	-2.13224	-2.1321	0.681503	0.682519	1.82396	1.8219	-0.0252603	-0.0241676	1.90917	1.91094	1.55	1.2	7.092	0.747	2.16	A15B1	Ni1Mo15	Mo3_hcp_Mo	hcp_A	-638.725	-626.571	-3.83947	Mo	-2.05168	-2.05154	0.699321	0.699423	1.78661	1.78623	-0.0443697	-0.0445521	1.98609	1.98601	1.55	1.2	7.092	0.747	2.16	Mo	-2.13627	-2.13613	0.700971	0.700013	1.78562	1.78819	-0.0302314	-0.0296356	1.93347
A15B1/Re1Mo15/Mo2Re1_fcc_Mo	Mo	-2.08648	-2.08654	0.707741	0.706989	1.76076	1.76116	-0.0948544	-0.0971981	1.99678	1.99429	1.55	1.2	7.092	0.747	2.16	A15B1	Re1Mo15	Mo2Re1_fcc_Mo	fcc_A	-665.617	-651.477	-5.82616	Mo	-2.08648	-2.08654	0.707741	0.706989	1.76076	1.76116	-0.0948544	-0.0971981	1.99678	1.99429	1.55	1.2	7.092	0.747	2.16	Mo	-2.09599	-2.09603	0.696664	0.694524	1.77757	1.78127	-0.143616	-0.144873	2.03403
A15B1/Re1Mo15/Mo3_fcc_Mo	Mo	-2.04869	-2.04872	0.701728	0.702266	1.74818	1.74554	-0.101572	-0.104166	2.01018	2.00891	1.55	1.2	7.092	0.747	2.16	A15B1	Re1Mo15	Mo3_fcc_Mo	fcc_A	-665.9	-651.477	-6.10894	Mo	-2.19974	-2.19977	0.697073	0.695248	1.83592	1.84182	-0.110415	-0.107548	1.94701	1.94849	1.55	1.2	7.092	0.747	2.16	Mo	-2.08648	-2.08654	0.707741	0.706989	1.76076	1.76116	-0.0948544	-0.0971981	1.99678
A15B1/W15Mo1/W3_hcp_W	W	-2.15858	-2.15849	0.686711	0.68619	1.94137	1.94237	-0.159574	-0.159809	2.20166	2.2003	1.56	1.27	7.864	0.816	2.36	A15B1	W15Mo1	W3_hcp_W	hcp_A	-772.156	-759.608	-4.23404	W	-2.20231	-2.20216	0.690127	0.691434	1.99185	1.98811	-0.157953	-0.159044	2.18985	2.19134	1.56	1.27	7.864	0.816	2.36
A1B1/AgMo/Ag1Mo2_hcp_Ag	Mo	-1.92644	-1.92631	0.569589	0.569734	2.26037	2.26077	-0.25397	-0.252695	2.31915	2.3198	1.55	1.2	7.092	0.747	2.16	A1B1	AgMo	Ag1Mo2_hcp_Ag	hcp_B	-392.495	-382.796	-1.38406	Mo	-1.92644	-1.92631	0.569589	0.569734	2.26037	2.26077	-0.25397	-0.252695	2.31915	2.3198	1.55	1.2	7.092	0.747	2.16
A1B1/AgMo/Ag2Mo1_hcp_Mo	Mo	-1.92644	-1.92631	0.569589	0.569734	2.26037	2.26077	-0.25397	-0.252695	2.31915	2.3198	1.55	1.2	7.092	0.747	2.16	A1B1	AgMo	Ag2Mo1_hcp_Mo	hcp_B	-391.824	-382.796	-0.713395
A1B1/AuMo/Au1Mo2_fcc_Au	Mo	-2.05417	-2.05401	0.560443	0.561673	2.33192	2.32765	-0.449953	-0.452078	2.59543	2.59832	1.55	1.2	7.092	0.747	2.16	A1B1	AuMo	Au1Mo2_fcc_Au	fcc_B	-424.333	-414.903	-1.11525	Mo	-2.05417	-2.05401	0.560443	0.561673	2.33192	2.32765	-0.449953	-0.452078	2.59543	2.59832	1.55	1.2	7.092	0.747	2.16
A1B1/AuMo/Au1Mo2_hcp_Au	Mo	-2.05417	-2.05401	0.560443	0.561673	2.33192	2.32765	-0.449953	-0.452078	2.59543	2.59832	1.55	1.2	7.092	0.747	2.16	A1B1	AuMo	Au1Mo2_hcp_Au	hcp_B	-424.3	-414.903	-1.0821	Mo	-2.05417	-2.05401	0.560443	0.561673	2.33192	2.32765	-0.449953	-0.452078	2.59543	2.59832	1.55	1.2	7.092	0.747	2.16
A1B1/AuMo/Au2Mo1_fcc_Mo	Mo	-2.05417	-2.05401	0.560443	0.561673	2.33192	2.32765	-0.449953	-0.452078	2.59543	2.59832	1.55	1.2	7.092	0.747	2.16	A1B1	AuMo	Au2Mo1_fcc_Mo	fcc_B	-423.268	-414.903	-0.0502918
A1B1/AuMo/Au2Mo1_hcp_Mo	Mo	-2.05417	-2.05401	0.560443	0.561673	2.33192	2.32765	-0.449953	-0.452078	2.59543	2.59832	1.55	1.2	7.092	0.747	2.16	A1B1	AuMo	Au2Mo1_hcp_Mo	hcp_B	-423.255	-414.903	-0.0377766
A1B1/CrMo/Cr2Mo1_hcp_Mo	Cr	-1.77581	-1.75075	0.742268	0.603862	1.48738	1.58781	-0.27575	-0.472312	2.26054	2.29413	1.42	0.9	6.767	0.676	1.66	A1B1	CrMo	Cr2Mo1_hcp_Mo	hcp_B	-623.178	-612.909	-1.95424	Cr	-1.77581	-1.75075	0.742268	0.603862	1.48738	1.58781	-0.27575	-0.472312	2.26054	2.29413	1.42	0.9	6.767	0.676	1.66	Mo	-2.19971	-2.10914	0.720617	0.750063	1.65711	1.62817	-0.0290177	0.045494	1.93939
A1B1/PdMo/Mo2Pd1_fcc_Pd	Mo	-2.12972	-2.12973	0.560946	0.562007	2.0973	2.09574	-0.506272	-0.505937	2.35499	2.35443	1.55	1.2	7.092	0.747	2.16	A1B1	PdMo	Mo2Pd1_fcc_Pd	fcc_B	-497.324	-487.772	-1.23707	Mo	-2.12972	-2.12973	0.560946	0.562007	2.0973	2.09574	-0.506272	-0.505937	2.35499	2.35443	1.55	1.2	7.092	0.747	2.16
A1B1/PdMo/Mo2Pd1_hcp_Pd	Mo	-2.12972	-2.12973	0.560946	0.562007	2.0973	2.09574	-0.506272	-0.505937	2.35499	2.35443	1.55	1.2	7.092	0.747	2.16	A1B1	PdMo	Mo2Pd1_hcp_Pd	hcp_B	-497.324	-487.772	-1.23716	Mo	-2.12972	-2.12973	0.560946	0.562007	2.0973	2.09574	-0.506272	-0.505937	2.35499	2.35443	1.55	1.2	7.092	0.747	2.16
A1B1/ReMo/Mo1Re2_fcc_Mo	Re	-2.22061	-2.22063	0.716674	0.717172	1.96329	1.96252	-0.0823537	-0.0809373	2.19582	2.19976	1.52	1.2	7.834	0.06	1.6	A1B1	ReMo	Mo1Re2_fcc_Mo	fcc_B	-711.152	-700.964	-1.87325	Re	-2.22061	-2.22063	0.716674	0.717172	1.96329	1.96252	-0.0823537	-0.0809373	2.19582	2.19976	1.52	1.2	7.834	0.06	1.6
A3B1/Ag3Mo1/Ag2Mo1_fcc_Ag	Mo	-1.48106	-2.54725	0.838219	0.0986957	1.90128	1.91583	0.370238	-0.841332	5.23681	5.89541	1.55	1.2	7.092	0.747	2.16	A3B1	Ag3Mo1	Ag2Mo1_fcc_Ag	fcc_A	-255.767	-246.601	-0.852236
A3B1/Ag3Mo1/Ag2Mo1_hcp_Ag	Mo	-1.48106	-2.54725	0.838219	0.0986957	1.90128	1.91583	0.370238	-0.841332	5.23681	5.89541	1.55	1.2	7.092	0.747	2.16	A3B1	Ag3Mo1	Ag2Mo1_hcp_Ag	hcp_A	-255.852	-246.601	-0.936902
A3B1/Ag3Mo1/Ag3_hcp_Mo	Ag	-4.11209	-4.13698	0.97531	0.956231	1.46358	1.51772	2.96233	3.29304	15.3176	16.6185	1.59	0.89	7.58	1.3	1.93	A3B1	Ag3Mo1	Ag3_hcp_Mo	hcp_B	-254.591	-246.601	0.324548	Ag	-4.1121	-4.137	0.975301	0.956235	1.46376	1.51769	2.96249	3.2933	15.3176	16.6213	1.59	0.89	7.58	1.3	1.93	Ag	-4.11084	-4.13563	0.975362	0.956319	1.46205	1.517	2.95808	3.28887	15.3051
A3B1/Au3Mo1/Au2Mo1_fcc_Au	Mo	-1.73204	-3.03208	0.780121	0.135095	2.12923	2.15875	-0.0713113	-1.04566	4.04438	5.0954	1.55	1.2	7.092	0.747	2.16	A3B1	Au3Mo1	Au2Mo1_fcc_Au	fcc_A	-296.123	-287.21	-0.598635
A3B1/Au3Mo1/Au2Mo1_hcp_Au	Mo	-1.73204	-3.03208	0.780121	0.135095	2.12923	2.15875	-0.0713113	-1.04566	4.04438	5.0954	1.55	1.2	7.092	0.747	2.16	A3B1	Au3Mo1	Au2Mo1_hcp_Au	hcp_A	-295.995	-287.21	-0.470075
A3B1/Au3Mo1/Au3_hcp_Mo	Au	-3.72886	-3.76965	0.961073	0.933359	1.72551	1.76562	1.66554	1.92048	7.71114	8.40048	1.59	1.01	9.23	2.31	2.54	A3B1	Au3Mo1	Au3_hcp_Mo	hcp_B	-294.664	-287.21	0.860238	Au	-3.72884	-3.76966	0.961078	0.933364	1.7255	1.76557	1.66566	1.92045	7.7116	8.40059	1.59	1.01	9.23	2.31	2.54	Au	-3.72379	-3.76392	0.961134	0.93348	1.7263	1.76591	1.65887	1.90734	7.70871
A3B1/Cr1Mo3/Cr1Mo2_hcp_Mo	Cr	-1.71654	-1.64551	0.68	0.500723	1.49531	1.58828	-0.375405	-0.707449	2.36735	2.6406	1.42	0.9	6.767	0.676	1.66	A3B1	Cr1Mo3	Cr1Mo2_hcp_Mo	hcp_A	-645.215	-635.178	-1.72188	Mo	-2.34402	-2.37895	0.78715	0.738401	1.70547	1.81673	0.107423	0.0966178	2.01261	1.91494	1.55	1.2	7.092	0.747	2.16
A3B1/Cu3Mo1/Cu3_hcp_Mo	Cu	-2.60867	-2.58368	0.956333	0.94231	1.36821	1.37441	2.43486	2.51549	13.322	13.1631	1.41	0.67	7.73	1.24	1.9	A3B1	Cu3Mo1	Cu3_hcp_Mo	hcp_B	-313.97	-305.212	-0.443008	Cu	-2.60867	-2.58368	0.956333	0.94231	1.36821	1.37441	2.43486	2.51549	13.322	13.1631	1.41	0.67	7.73	1.24	1.9	Cu	-2.61035	-2.58522	0.956295	0.942258	1.37005	1.37456	2.43768	2.51349	13.3303
A3B1/W1Mo3/Mo2W1_fcc_Mo	Mo	-1.75612	-1.75604	0.678665	0.679229	1.70258	1.70163	-0.243218	-0.242783	2.23501	2.23655	1.55	1.2	7.092	0.747	2.16	A3B1	W1Mo3	Mo2W1_fcc_Mo	fcc_A	-684.882	-671.287	-5.28049	Mo	-1.75615	-1.75606	0.678664	0.679226	1.70261	1.70165	-0.243288	-0.242861	2.23525	2.23676	1.55	1.2	7.092	0.747	2.16	W	-1.85285	-1.85271	0.710036	0.70955	1.7263	1.72725	-0.113372	-0.113176	2.12298
A3B1/W1Mo3/Mo2W1_hcp_Mo	Mo	-1.75668	-1.7566	0.677863	0.678289	1.70507	1.70387	-0.24115	-0.241881	2.23424	2.23449	1.55	1.2	7.092	0.747	2.16	A3B1	W1Mo3	Mo2W1_hcp_Mo	hcp_A	-686.571	-671.287	-6.96912	W	-1.85285	-1.85271	0.710036	0.70955	1.7263	1.72725	-0.113372	-0.113176	2.12298	2.12231	1.56	1.27	7.864	0.816	2.36
A3B1/W1Mo3/Mo3_fcc_W	Mo	-1.75615	-1.75606	0.678664	0.679226	1.70261	1.70165	-0.243288	-0.242861	2.23525	2.23676	1.55	1.2	7.092	0.747	2.16	A3B1	W1Mo3	Mo3_fcc_W	fcc_B	-685.657	-671.287	-6.05488	Mo	-1.75668	-1.7566	0.677863	0.678289	1.70507	1.70387	-0.24115	-0.241881	2.23424	2.23449	1.55	1.2	7.092	0.747	2.16	Mo	-1.75612	-1.75604	0.678665	0.679229	1.70258	1.70163	-0.243218	-0.242783	2.23501
A3B1/W1Mo3/Mo3_hcp_W	Mo	-1.75612	-1.75604	0.678665	0.679229	1.70258	1.70163	-0.243218	-0.242783	2.23501	2.23655	1.55	1.2	7.092	0.747	2.16	A3B1	W1Mo3	Mo3_hcp_W	hcp_B	-684.945	-671.287	-5.34298	Mo	-1.75668	-1.7566	0.677863	0.678289	1.70507	1.70387	-0.24115	-0.241881	2.23424	2.23449	1.55	1.2	7.092	0.747	2.16	Mo	-1.75615	-1.75606	0.678664	0.679226	1.70261	1.70165	-0.243288	-0.242861	2.23525
A3B1/W3Mo1/Mo1W2_fcc_W	Mo	-1.79751	-1.79745	0.660079	0.660687	1.80087	1.7995	-0.329985	-0.330542	2.41463	2.41573	1.55	1.2	7.092	0.747	2.16	A3B1	W3Mo1	Mo1W2_fcc_W	fcc_A	-748.079	-732.809	-6.9553	W	-1.89635	-1.89631	0.686633	0.687702	1.83929	1.83647	-0.234261	-0.235465	2.30765	2.3092	1.56	1.27	7.864	0.816	2.36	W	-1.89632	-1.89626	0.687447	0.686466	1.83759	1.83963	-0.234157	-0.233852	2.3091
A3B1/W3Mo1/Mo1W2_hcp_W	Mo	-1.79751	-1.79745	0.660079	0.660687	1.80087	1.7995	-0.329985	-0.330542	2.41463	2.41573	1.55	1.2	7.092	0.747	2.16	A3B1	W3Mo1	Mo1W2_hcp_W	hcp_A	-747.845	-732.809	-6.72179	W	-1.89633	-1.89627	0.686633	0.687695	1.83925	1.83642	-0.234182	-0.235377	2.30744	2.30904	1.56	1.27	7.864	0.816	2.36	W	-1.89632	-1.89626	0.687447	0.686466	1.83759	1.83963	-0.234157	-0.233852	2.3091
A3B1/W3Mo1/W3_fcc_Mo	W	-1.89635	-1.89631	0.686633	0.687702	1.83929	1.83647	-0.234261	-0.235465	2.30765	2.3092	1.56	1.27	7.864	0.816	2.36	A3B1	W3Mo1	W3_fcc_Mo	fcc_B	-747.029	-732.809	-5.90581	W	-1.89632	-1.89626	0.687447	0.686466	1.83759	1.83963	-0.234157	-0.233852	2.3091	2.3071	1.56	1.27	7.864	0.816	2.36	W	-1.89633	-1.89627	0.686633	0.687695	1.83925	1.83642	-0.234182	-0.235377	2.30744
A3B1/W3Mo1/W3_hcp_Mo	W	-1.89635	-1.89631	0.686633	0.687702	1.83929	1.83647	-0.234261	-0.235465	2.30765	2.3092	1.56	1.27	7.864	0.816	2.36	A3B1	W3Mo1	W3_hcp_Mo	hcp_B	-748.379	-732.809	-7.2557	W	-1.89632	-1.89626	0.687447	0.686466	1.83759	1.83963	-0.234157	-0.233852	2.3091	2.3071	1.56	1.27	7.864	0.816	2.36	W	-1.89633	-1.89627	0.686633	0.687695	1.83925	1.83642	-0.234182	-0.235377	2.30744
A7B1/Ag7Mo1/Ag2Mo1_fcc_Ag	Mo	-1.51378	-2.53022	0.801043	0.136382	2.19193	2.17062	0.322773	-0.742375	4.70347	5.15983	1.55	1.2	7.092	0.747	2.16	A7B1	Ag7Mo1	Ag2Mo1_fcc_Ag	fcc_A	-214.739	-205.147	-1.27756
A7B1/Ag7Mo1/Ag2Mo1_hcp_Ag	Mo	-1.51378	-2.53022	0.801043	0.136382	2.19193	2.17062	0.322773	-0.742375	4.70347	5.15983	1.55	1.2	7.092	0.747	2.16	A7B1	Ag7Mo1	Ag2Mo1_hcp_Ag	hcp_A	-214.768	-205.147	-1.30668
A7B1/Ag7Mo1/Ag3_fcc_Mo	Mo	-1.51378	-2.53022	0.801043	0.136382	2.19193	2.17062	0.322773	-0.742375	4.70347	5.15983	1.55	1.2	7.092	0.747	2.16	A7B1	Ag7Mo1	Ag3_fcc_Mo	fcc_B	-214.758	-205.147	-1.29659
A7B1/Au7Mo1/Au2Mo1_fcc_Au	Mo	-1.6169	-2.84815	0.747326	0.159678	2.32255	2.32245	0.102399	-0.837029	4.06201	4.6269	1.55	1.2	7.092	0.747	2.16	A7B1	Au7Mo1	Au2Mo1_fcc_Au	fcc_A	-251.664	-242.776	-0.572856
A7B1/Au7Mo1/Au2Mo1_hcp_Au	Mo	-1.6169	-2.84815	0.747326	0.159678	2.32255	2.32245	0.102399	-0.837029	4.06201	4.6269	1.55	1.2	7.092	0.747	2.16	A7B1	Au7Mo1	Au2Mo1_hcp_Au	hcp_A	-251.66	-242.776	-0.568757
A7B1/Co1Mo7/Co1Mo2_hcp_Mo	Co	-1.87911	-1.58604	0.86283	0.755774	1.32687	1.36198	0.0638704	-0.273374	2.86728	2.76858	1.39	0.76	7.881	0.662	1.88	A7B1	Co1Mo7	Co1Mo2_hcp_Mo	hcp_A	-636.582	-626.702	-1.56514	Mo	-2.34138	-2.34094	0.711946	0.702194	1.8706	1.89103	0.0181931	0.0141266	1.90743	1.88776	1.55	1.2	7.092	0.747	2.16	Mo	-2.16861	-2.2029	0.670151	0.661346	1.79865	1.80382	-0.23707	-0.18889	1.98397
A7B1/Fe1Mo7/Fe1Mo2_hcp_Mo	Fe	-2.39871	-1.43731	0.923584	0.489052	1.28361	1.42033	0.616704	-0.74582	3.31656	2.99595	1.41	0.8	7.902	0.153	1.83	A7B1	Fe1Mo7	Fe1Mo2_hcp_Mo	hcp_A	-647.602	-637.657	-1.63001	Mo	-2.1784	-2.23806	0.682814	0.68074	1.8135	1.81441	-0.225135	-0.039791	1.9359	1.93644	1.55	1.2	7.092	0.747	2.16	Mo	-2.34489	-2.36709	0.74291	0.716681	1.80156	1.84473	0.0606747	0.0835984	1.99351
A7B1/Pd1Mo7/Mo2Pd1_hcp_Mo	Mo	-2.23719	-2.23727	0.660471	0.661447	1.87991	1.87808	-0.16443	-0.163638	1.91906	1.92007	1.55	1.2	7.092	0.747	2.16	A7B1	Pd1Mo7	Mo2Pd1_hcp_Mo	hcp_A	-622.313	-612.518	-1.48074	Mo	-2.09708	-2.09729	0.646485	0.646983	1.86773	1.86724	-0.398002	-0.397295	2.12014	2.12037	1.55	1.2	7.092	0.747	2.16
[truncated: 38 more columns]
